# Supplementary material for: Revealing Genetic Differences in Fiber Elongation between the Offspring of Sea Island Cotton and Upland Cotton Backcross Populations Based on Transcriptome and Weighted Gene Coexpression Networks
Source: Genes (Basel). 2022 May 26;13(6):954. doi: 10.3390/genes13060954 (PMC9222338; doi:10.3390/genes13060954)
Supplement: Supplementary file 1 [file genes-13-00954-s001.zip]

Archive with 13 entries (12 files):
- Supplementary material/
- Supplementary material/Figure S1.Amino acid sequence alignment of 21 hub-genes in Upland cotton and Sea island cotton.pdf
- Supplementary material/Table S1. Sample mixing scheme for transcriptome sequencing.xlsx
- Supplementary material/Table S10.Functional annotation of 129 differentially expressed genes after intersection.xlsx
- Supplementary material/Table S11. The blast results of 21 hub-genes in the co-expression network in Upland cotton and Sea island cotton.xlsx
- Supplementary material/Table S2. Primers used for qRT-PCR.xlsx
- Supplementary material/Table S3.Summary of the RNA-seq outcomes of fiber development.xlsx
- Supplementary material/Table S4. Functional annotation of new genes discovered by RNA-seq.xls
- Supplementary material/Table S5. Identification of differentially expressed genes at different comparations..xlsx
- Supplementary material/Table S6. GO term enrichment analysis on 6055 differentially expressed genes.xls
- Supplementary material/Table S7. KEGG enrichment analysis on 6055 differentially expressed genes.xls
- Supplementary material/Table S8. GO categories for DEGs contained in significantly enriched profiles.xlsx
- Supplementary material/Table S9. Intersection KEGG enrichment results.xls
