# Supplementary material for: Revealing Genetic Differences in Fiber Elongation between the Offspring of Sea Island Cotton and Upland Cotton Backcross Populations Based on Transcriptome and Weighted Gene Coexpression Networks
Source: Genes (Basel). 2022 May 26;13(6):954. doi: 10.3390/genes13060954 (PMC9222338; doi:10.3390/genes13060954)
Supplement: Supplementary file 1 [file genes-13-00954-s001.zip › Supplementary material/Table S1. Sample mixing scheme for transcriptome sequencing.xlsx]

## Sheet: Sheet1
Table S1: Sample mixing scheme for transcriptome sequencing
Materials	Grouping	Fiber developmental stage
		0 DPA			5 DPA			10 DPA			15 DPA
HL-9	L	0-1	0-2	0-3	5-1	5-2	5-3	10-1	10-2	10-3	15-1	15-2	15-3
HL-62		0-1	0-2	0-3	5-1	5-2	5-3	10-1	10-2	10-3	15-1	15-2	15-3
HL-194		0-1	0-2	0-3	5-1	5-2	5-3	10-1	10-2	10-3	15-1	15-2	15-3
HL-34	S	0-1	0-2	0-3	5-1	5-2	5-3	10-1	10-3	10-3	15-1	15-2	15-3
HL-78		0-1	0-2	0-3	5-1	5-2	5-3	10-1	10-3	10-3	15-1	15-2	15-3
HL-159		0-1	0-2	0-3	5-1	5-2	5-3	10-1	10-3	10-3	15-1	15-2	15-3
Grouping: L represents an equal mixture of HL-9, HL-62 and HL-194 RNA samples; S represents an equal mixture of HL-34, HL-78 and HL-159 RNA samples, 0 represents 0 days after flowering (DPA), 5=5DPA, 10=10DPA and 15=15DPA;numbers with the same color in the same column indicate that the corresponding materials and tissues are uniform according to the quality of RNA Last number 1 , 2 and 3 represen…
