# Supplementary material for: Revealing Genetic Differences in Fiber Elongation between the Offspring of Sea Island Cotton and Upland Cotton Backcross Populations Based on Transcriptome and Weighted Gene Coexpression Networks
Source: Genes (Basel). 2022 May 26;13(6):954. doi: 10.3390/genes13060954 (PMC9222338; doi:10.3390/genes13060954)
Supplement: Supplementary file 1 [file genes-13-00954-s001.zip › Supplementary material/Table S10.Functional annotation of 129 differentially expressed genes after intersection.xlsx]

## Sheet: Functional annotation
Table S10: Functional annotation of 129 differentially expressed genes after intersection.
Gene ID	Arabidopsis ID	ArabDesc	Gene name	Log2(L5/S5）	Log2(L10/S10）	Log2(L15/S15）
GH_A01G0799	AT2G41640	Glycosyltransferase family 61 protein	eogt		1.20321
GH_A02G0326	AT3G22400	PLAT/LH2 domain-containing lipoxygenase family protein	LOX5			1.71824
GH_A02G0345	AT4G10250	HSP20-like chaperones superfamily protein	HSP22.7		1.84144	1.81665
GH_A02G0703	AT3G18710	plant U-box 29	PUB29	1.20342	1.11296
GH_A03G0302	AT5G52640	heat shock protein 90.1	HSP90-1			1.27613
GH_A03G0768	AT1G67750	Pectate lyase family protein	AT1G67750	-0.796774	/	/
GH_A03G2259	AT5G18030	SAUR-like auxin-responsive protein family	SAUR21	0.782246
GH_A03G2261	AT5G18080	SAUR-like auxin-responsive protein family	SAUR24	-1.26714
GH_A04G0536	AT1G17180	glutathione S-transferase TAU 25	Not available	0.868513
GH_A04G0564	AT3G12800	short-chain dehydrogenase-reductase B	At3g12800			5.92738
GH_A04G1046	AT2G39800	delta 1-pyrroline-5-carboxylate synthase 2	Not available			1.10856
GH_A04G1088	AT2G38120	Transmembrane amino acid transporter family protein	LAX2	1.24562
GH_A05G0834	AT1G08320	bZIP transcription factor family protein	TGA9		1.694
GH_A05G0923	AT2G29500	HSP20-like chaperones superfamily protein	HSP17.3-B		2.28649	1.38894
GH_A05G1373	AT2G27080	Late embryogenesis abundant (LEA) hydroxyproline-rich glycoprotein family	NHL13	-0.743145
GH_A05G1811	AT1G76200	NADH dehydrogenase ubiquinone 1 beta subcomplex subunit	At1g76200	-0.712778
GH_A05G2075	AT1G47200	WPP domain protein 2	WPP2			0.764182
GH_A05G2689	AT1G78140	S-adenosyl-L-methionine-dependent methyltransferases superfamily protein	At1g78140		-1.67405
GH_A05G3091	AT1G12220	Disease resistance protein (CC-NBS-LRR class) family	RPS5			-1.91254
GH_A05G3763	AT5G40390	Raffinose synthase family protein	RFS5		0.830741
GH_A05G4249	AT3G10860	Cytochrome b-c1 complex	Not available	-0.80375
GH_A06G0295	AT2G27020	20S proteasome alpha subunit G1	PAG1			1.60841
GH_A06G0434	AT4G01950	glycerol-3-phosphate acyltransferase 3	GPAT3		-1.21919	-2.7187
GH_A06G1088	AT1G80490	TOPLESS-related 1	TPR1			-0.963547
GH_A06G1562	AT5G45970	RAC-like 2	RAC7			1.47976
GH_A06G1773	AT3G25070	RPM1 interacting protein 4	RIN4	-0.824646
GH_A06G1930	AT1G52760	lysophospholipase 2	CSE			-0.99355
GH_A06G2324	AT4G05150	Octicosapeptide/Phox/Bem1p family protein	arf-1.1		1.3247
GH_A07G0138	AT4G29820	homolog of CFIM-25	CFIS1			1.53446
GH_A07G0183	AT4G33220	Plant invertase/pectin methylesterase inhibitor superfamily	NA			-1.2364
GH_A07G0863	AT4G37370	cytochrome P450%2C family 81%2C subfamily D%2C polypeptide 8	CYP81D1	1.30967
GH_A07G2143	AT2G04520	Nucleic acid-binding%2C OB-fold-like protein	NA	-0.649571
GH_A08G2039	AT4G11820	hydroxymethylglutaryl-CoA synthase / HMG-CoA synthase / 3-hydroxy-3-methylglutaryl coenzyme A synthase	HMGS	1.2254
GH_A08G2052	AT5G07250	RHOMBOID-like protein 3	RBL2		0.803756
GH_A08G2332	AT1G08845	Ribosomal L18p/L5e family protein	rplR			1.30745
GH_A08G2829	AT5G11710	ENTH/VHS family protein	EPSIN1		0.846396
GH_A09G0001	AT5G13930	Chalcone and stilbene synthase family protein	CHS2			1.14375
GH_A09G0181	AT1G26880	Ribosomal protein L34e superfamily protein	RPL34	-0.711043
GH_A09G0267	AT3G28480	Oxoglutarate/iron-dependent oxygenase	P4H7	-2.40357	-1.8561
GH_A09G0685	AT3G18180	Glycosyltransferase family 61 protein	Eogt			0.676636
GH_A09G0946	AT4G34480	O-Glycosyl hydrolases family 17 protein	At4g34480		-0.868209	-0.975313
GH_A09G1117	AT2G27740	RAB6-interacting golgin (DUF662)	Gorab		1.2205
GH_A09G1425	AT5G06860	polygalacturonase inhibiting protein 1	PGIP		1.33089
GH_A09G1580	AT5G06140	sorting nexin 1	SNX1			-1.35258
GH_A09G1679	AT5G20620	ubiquitin 4	UBQ11			1.07139
GH_A09G1681	AT2G37130	Peroxidase superfamily protein	PER21			-1.52361
GH_A09G2316	AT3G51710	D-mannose binding lectin protein with Apple-like carbohydrate-binding domain-containing protein	At1g78850	-0.753567
GH_A09G2467	AT1G06620	2-oxoglutarate (2OG) and Fe(II)-dependent oxygenase superfamily protein	At1g06620			-1.20523
GH_A10G0335	AT4G18050	P-glycoprotein 9	ABCB9		0.946631
GH_A10G1561	AT2G43710	Plant stearoyl-acyl-carrier-protein desaturase family protein	NA	-1.11617
GH_A11G0386	AT5G63380	AMP-dependent synthetase and ligase family protein	4CLL9			1.27349
GH_A11G0511	AT2G14960	Auxin-responsive GH3 family protein	GH3.1			-2.3274
GH_A11G0610	AT5G64440	fatty acid amide hydrolase	FAAH		1.10783
GH_A11G2910	AT5G18170	glutamate dehydrogenase 1	GDH1		1.55901
GH_A11G3292	AT3G14840	Leucine-rich repeat transmembrane protein kinase	LRR-RLK		1.89407
GH_A11G3345	AT2G34930	disease resistance family protein / LRR family protein	GSO1		1.31418
GH_A12G0355	AT1G20200	PAM domain (PCI/PINT associated module) protein	21D7			-1.03799
GH_A12G0395	AT4G34750	SAUR-like auxin-responsive protein family	SAUR50	-1.04414
GH_A12G2220	AT4G19170	nine-cis-epoxycarotenoid dioxygenase 4	CCD4	-1.58323
GH_A12G2776	AT5G23760	Copper transport protein family	HIPP39	-0.903867
GH_A12G2793	AT5G07250	RHOMBOID-like protein 3	RBL3			-0.70655
GH_A13G1107	AT3G25570	Adenosylmethionine decarboxylase family protein	SAMDC	1.20417	0.884064	0.997837
GH_A13G1148	AT5G17910	cardiomyopathy-associated protein	hmu	1.53549	1.2111
GH_A13G1255	AT4G14880	O-acetylserine (thiol) lyase (OAS-TL) isoform A1	NA		1.1295
GH_A13G1429	AT4G10250	HSP20-like chaperones superfamily protein	HSP22.0		2.34246	2.06272
GH_A13G1611	AT3G28480	Oxoglutarate/iron-dependent oxygenase	P4H7		1.25202
GH_A13G1937	AT5G33370	GDSL-like Lipase/Acylhydrolase superfamily protein	At5g33370		1.64322
GH_A13G2069	AT3G05890	Low temperature and salt responsive protein family	LTI6A	-0.748501
GH_A13G2163	AT5G11920	6-%261-fructan exohydrolase	CWINV6		0.712707
GH_A13G2406	AT3G58500	protein phosphatase 2A-4	PP2A			-1.15046
GH_A13G2511	AT1G08200	UDP-D-apiose/UDP-D-xylose synthase 2	AXS2	-1.7476	-2.90162	-5.08032
GH_D01G0779	AT5G54940	Translation initiation factor SUI1 family protein	NA	0.90274
GH_D01G1303	AT5G65640	beta HLH protein 93	BHLH93	-1.14537
GH_D01G1429	AT5G03850	Nucleic acid-binding%2C OB-fold-like protein	RPS28	-0.702207
GH_D01G1769	AT3G61470	photosystem I light harvesting complex protein	CAB7	-1.12765
GH_D02G2434	AT2G21210	SAUR-like auxin-responsive protein family	SAUR23	-1.15729
GH_D03G0881	AT4G11280	1-aminocyclopropane-1-carboxylic acid (acc) synthase 6	ACS1		1.15136
GH_D03G1460	AT3G46440	UDP-XYL synthase 5	UXS5			0.798457
GH_D03G1522	AT5G23530	carboxyesterase 18	CXE18		1.09458
GH_D03G1673	AT5G52640	heat shock-like protein	HSP83A			0.745967
GH_D04G0535	AT3G28345	ABC transporter family protein	ABCB15	1.16289
GH_D04G0583	AT5G40390	Raffinose synthase family protein	RFS5			0.79782
GH_D04G1105	-	-	NA		0.82434
GH_D05G0071	AT3G46530	NB-ARC domain-containing disease resistance protein	R1A		2.26621
GH_D05G0139	AT5G20410	monogalactosyldiacylglycerol synthase 2	MGD2			-1.12087
GH_D05G0822	AT2G27500	Glycosyl hydrolase superfamily protein	At2g27500		1.15957
GH_D05G0915	AT1G07400	HSP20-like chaperones superfamily protein	HSP17.3-B		2.23742	1.48557
GH_D05G0964	AT2G28760	UDP-XYL synthase 6	UXS6			0.777127
GH_D05G1125	AT1G07090	LIGHT-DEPENDENT SHORT HYPOCOTYLS-like protein (DUF640)	LSH6			1.41798
GH_D05G1380	AT1G17620	Late embryogenesis abundant (LEA) hydroxyproline-rich glycoprotein family	NHL13	-0.675478
GH_D05G2061	AT4G25000	alpha-amylase-like protein	AMY1.1			2.0471
GH_D05G2339	AT1G77780	Glycosyl hydrolase superfamily protein	BG1		2.32946
GH_D05G3975	AT4G26650	RNA-binding (RRM/RBD/RNP motifs) family protein	RNP1	-0.791164
GH_D06G0886	AT4G33150	lysine-ketoglutarate reductase/saccharopine dehydrogenase bifunctional enzyme	LKR/SDH	0.887913
GH_D06G0919	AT5G12020	17.6 kDa class II heat shock protein	HSP17.6		2.16482	1.63243
GH_D06G1066	AT2G24260	LJRHL1-like 1	BHLH66	0.751736
GH_D06G1201	AT4G31290	ChaC-like family protein	GGCT2-2	-1.29492
GH_D06G2149	AT1G80640	Protein kinase superfamily protein	At1g80640			-1.08916
GH_D07G0144	AT4G29810	MAP kinase kinase 2	MKK2		1.2554
GH_D07G0194	AT3G43270	Plant invertase/pectin methylesterase inhibitor superfamily	NA	1.31063	0.746712
GH_D07G0282	AT1G53540	HSP20-like chaperones superfamily protein	HSP17.6C			4.23007
GH_D07G0465	AT4G25420	2-oxoglutarate (2OG) and Fe(II)-dependent oxygenase superfamily protein	GA20OX1			-2.20522
GH_D07G1101	AT1G53540	HSP20-like chaperones superfamily protein	HSP18.5-C		2.20008	1.94152
GH_D07G1379	AT1G02640	beta-xylosidase 2	BXL2			2.25216
GH_D07G1698	AT5G48850	Tetratricopeptide repeat (TPR)-like superfamily protein	SDI1	-1.51246
GH_D07G2499	AT5G40760	glucose-6-phosphate dehydrogenase 6	G6PDH	-0.721227
GH_D08G0068	AT3G55950	CRINKLY4 related 3	CCR3		0.8664
GH_D08G1219	AT5G54160	O-methyltransferase 1	OMT			0.840579
GH_D08G2087	AT3G48990	AMP-dependent synthetase and ligase family protein	AAE3	1.51947
GH_D09G0620	AT3G18180	Glycosyltransferase family 61 protein	eogt			0.709558
GH_D09G0835	AT1G61790	Oligosaccharyltransferase complex/magnesium transporter family protein	OST3B			1.06158
GH_D09G1688	AT2G37550	ARF-GAP domain 7	AGD7	-1.1833
GH_D09G2213	AT3G59480	pfkB-like carbohydrate kinase family protein	FRK2	0.761392
GH_D09G2254	AT3G08860	PYRIMIDINE 4	At3g08860	0.876113
GH_D10G1472	AT4G20820	FAD-binding Berberine family protein	At4g20820			1.1586
GH_D10G2481	AT2G28760	UDP-XYL synthase 6	UXS6			1.50254
GH_D11G2347	AT2G22240	myo-inositol-1-phosphate synthase 2	NA	-0.808643
GH_D11G2380	AT5G47030	ATPase%2C F1 complex%2C delta/epsilon subunit	NA		1.5839
GH_D11G2519	AT4G13070	RNA-binding CRS1 / YhbY (CRM) domain protein	At3g25440	-5.42285	-3.29283	-2.5048
GH_D11G2526	AT3G03530	non-specific phospholipase C4	NPC4			2.08375
GH_D11G2720	AT1G08550	non-photochemical quenching 1	VDE1	-0.908451
GH_D11G3740	AT2G37360	ABC-2 type transporter family protein	ABCG2			2.15335
GH_D12G1387	AT2G47000	ATP binding cassette subfamily B4	ABCB4		1.43368
GH_D13G0601	AT5G08370	alpha-galactosidase 2	AGAL2			-0.79629
GH_D13G1279	AT1G56600	galactinol synthase 2	GOLS2		1.33605
GH_D13G2402	AT2G42500	protein phosphatase 2A-3	NA	-1.80868
GH_D13G2613	AT1G16030	heat shock protein 70B	HSP70		0.792393
GH_scaffold418_objG0001	AT1G78950	Terpenoid cyclases family protein	OSCPNY2	-3.63334		-2.56535
GH_scaffold6732_objG0001	AT1G60690	NAD(P)-linked oxidoreductase superfamily protein	AKR1		1.57757
