# Supplementary material for: Revealing Genetic Differences in Fiber Elongation between the Offspring of Sea Island Cotton and Upland Cotton Backcross Populations Based on Transcriptome and Weighted Gene Coexpression Networks
Source: Genes (Basel). 2022 May 26;13(6):954. doi: 10.3390/genes13060954 (PMC9222338; doi:10.3390/genes13060954)
Supplement: Supplementary file 1 [file genes-13-00954-s001.zip › Supplementary material/Table S11. The blast results of 21 hub-genes in the co-expression network in Upland cotton and Sea island cotton.xlsx]

## Sheet: Blast results
Table S11: The blast results of 21 hub-genes in the co-expression network in Upland cotton and Sea island cotton
Modules	Gene ID	Gene ID	CDS Length(bp)	Identity（%）	Protein Length(aa)	predicted molecular formula	Protein molecular weight KDa	PI	Hydropathicity and Hydrophobicity	Subcellular localization prediction
magenta	GH_A07G0413	Gbar_A07G003880	567/567	98.9	188/188	C964H1474N246O269S4/C958H1473N247O269S4	20.94/20.88	9.25/9.38	Hydropathicity	apoplast 、cellwall
	GH_D08G2106	Gbar_D08G020600	1224/1191	97.1	407/396	C2074H3174N548O587S21/C2027H3096N536O572S21	45.85/44.79	8.08/8.36	Hydropathicity	extracellular region
	GH_D04G0452	Gbar_D04G004650	789/789	99.6	262/262	C1328H2001N341O366S19/C1328H2000N340O367S19	29.21/29.21	9.18/9.10	Hydropathicity	Cell wall.
black	GH_A03G0667	Gbar_A03G006470	459/459	99.6	152/152	C797H1280N214O231S7/C798H1284N214O229S7	17.78/17.76	9.21/9.32	Hydropathicity	Nucleus.
	GH_D11G2156	Gbar_D11G021600	1041/1041	99.9	346/346	C1787H2750N456O543S21/ C1784H2752N456O543S21	39.98/39.94	5.21/5.21	Hydropathicity	Nucleus.
	GH_A09G2563	Gbar_D09G024880	2322/2325	97.4	773/774	C3756H5921N1049O1092S31/C3761H5927N1057O1088S32	84.23/84.38	9.00/9.15	Hydropathicity	Cytoplasm. Mitochondrion.
	GH_D02G0917	Gbar_D02G009580	2403/2403	99.4	800/800	C3996H6202N1058O1172S40/C3987H6176N1056O1175S40	89.09/88.98	7.87/6.74	Hydropathicity	Nucleus.
	GH_D04G0535	Gbar_D04G005500	3750/3750	99.6	1249/1249	C6093H9758N1658O1787S54/C6086H9757N1655O1791S53	136.56/136.46	8.55/8.39	Hydropathicity	Ntegral component of membrane、plasma membrane、plasmodesma
	GH_D02G0104	Gbar_D02G001100	1632/1632	99.9	543/543	C2687H4324N818O776S18/C2688H4327N817O774S18	61.08/61.05	11.09/11.14	Hydropathicity	Nucleus
brown	GH_A05G0924	Gbar_A05G008840	471/471	99.6	156/156	C788H1253N217O238S6/C787H1252N216O238S6	17.76/17.74	6.18/6.18	Hydropathicity	cytoplasm
	GH_D02G0408	Gbar_A02G003650	1959/2193	98.5	652/730	C3430H5273N865O947S39/C3814H5856N956O1058S45	75.03/83.47	8.03/8.28	Hydropathicity	Chloroplast、Golgi apparatus.
	GH_A13G2053	Gbar_A13G019480	1125/1125	99.9	374/374	C1842H2900N458O498S25/C1845H2907N461O498S24	40.23/40.28	8.74/8.90	Hydropathicity	ntegral component of membrane、plant-type vacuole membrane、plasma membrane
	GH_D09G2382	Gbar_D09G023680	2220/2220	99.8	739/739	C3901H5962N984O1064S40/C3900H5959N985O1061S40	84.95/84.90	7.21/7.49	Hydropathicity	Cell membrane、Golgi apparatus.
	GH_D03G0387	Gbar_D03G003780	1416/1416	99.1	471/471	C2355H3670N630O686S30/C2356H3672N628O686S30	52.74/52.73	6.23/6.23	Hydropathicity	Cell membrane、 Chloroplast、Cytoplasm、Nucleus.
	GH_D12G0897	Gbar_D12G008390	846/846	100	281/281	C1357H2167N391O431S12	31.24	8.34/8.34	Hydropathicity	Nucleus.
blue	GH_D12G1588	Gbar_D12G015170	735/735	99.7	244/244	C1150H1811N303O357S5/C1154H1820N306O357S5	25.75/25.85	7.70/8.49	Hydropathicity	Cell membrane.
	GH_A10G2524	Gbar_A10G024520	1320/1320	99.6	439/439	C2246H3449N549O603S15/C2245H3447N549O603S15	48.27/48.25	7.76/7.76	Hydropathicity	Cell membrane.
	GH_A10G2000	Gbar_A10G019630	945/945	99.9	314/314	C1584H2576N458O485S7	36.02	8.45/8.45	Hydropathicity	Cytoplasm.
	GH_D11G1764	Gbar_D11G017870	2100/2100	99.2	699/699	C3484H5440N954O1032S28/C3354H5282N926O1035S24	78.10/75.97	6.30/6.13	Hydropathicity	Nucleus.
	GH_A07G0137	Gbar_A07G001410	1089/1089	100	362/362	C1813H2843N467O537S15	40.25/40.25	5.86/5.86	Hydropathicity	Nucleus.
	GH_D06G1380	Gbar_D06G013110	1860/1860	99.1	619/619	C3106H4714N840O887S18/C3107H4716N840O887S17	68.59/68.57	9.00/9.00	Hydropathicity	Cell membrane.
