# Supplementary material for: Revealing Genetic Differences in Fiber Elongation between the Offspring of Sea Island Cotton and Upland Cotton Backcross Populations Based on Transcriptome and Weighted Gene Coexpression Networks
Source: Genes (Basel). 2022 May 26;13(6):954. doi: 10.3390/genes13060954 (PMC9222338; doi:10.3390/genes13060954)
Supplement: Supplementary file 1 [file genes-13-00954-s001.zip › Supplementary material/Table S2. Primers used for qRT-PCR.xlsx]

## Sheet: Sheet1
Table S2: Primers used for qRT-PCR.
Primer name	Gene name	Description	Forward primer	Reverse primer
UBQ7	UBQ7		GACCTACACCAAGCCCAAGAAG	TGAGCCCACACTTACCACAATAGT
GH_A05G0505	RD22	BURP domain protein RD22	GCCATGCTGTTCTCTCACCT	ACGTTTACACCACCACCTCC
GH_A06G0300	BHLH93	Transcription factor bHLH93	TTCCCAAGATCAGCAAGATGGA	CCCATCCTTGAAAATGTGAGCC
GH_A09G0181	RPL34	60S ribosomal protein L34	GAGTGGGCCTAAGTGTCCTG	ACCATAGGCACGATTCACCG
GH_A10G2687	CHS1	Chalcone synthase 1	AGTCTTGTGGGCCAAGCATT	AAGATCGTTTGGGCTGCTGA
GH_D02G2448	ATJ11	Chaperone protein dnaJ 11, chloroplastic	ACCAGTGAGTGCAAACGGTA	GACAACGTGGAATACGCTGC
GH_D07G1302	CYP75A3	Flavonoid 3',5'-hydroxylase 2	CCACGAGGGAACGACTTTGA	CCCAAAGGCCTCATCCATGT
GH_D09G1608	PAL	Phenylalanine ammonia-lyase	GAGAGTGCAAGGGCATCAGT	CAGTTAGCAGCCCAGTTCCA
GH_D10G0271	TSJT1	Stem-specific protein TSJT1	GCTGTCAAAGGGCACCAATG	CTGCACCCAATGCAGCAAAT
