# Supplementary material for: Revealing Genetic Differences in Fiber Elongation between the Offspring of Sea Island Cotton and Upland Cotton Backcross Populations Based on Transcriptome and Weighted Gene Coexpression Networks
Source: Genes (Basel). 2022 May 26;13(6):954. doi: 10.3390/genes13060954 (PMC9222338; doi:10.3390/genes13060954)
Supplement: Supplementary file 1 [file genes-13-00954-s001.zip › Supplementary material/Table S3.Summary of the RNA-seq outcomes of fiber development.xlsx]

## Sheet: Table S2
Table S3: Summary of the RNA-seq outcomes of fiber development
Samples	Total Reads	Mapped Reads	Uniq Mapped Reads	Multiple Map Reads	GC Content(%)	Q30(%)
L0-1	42741948	40,748,543 (95.34%)	38,779,235 (90.73%)	1,969,308 (4.61%)	43.84	94.49
L0-2	52801022	50,512,411 (95.67%)	48,093,588 (91.08%)	2,418,823 (4.58%)	43.7	94.66
L0-3	43284662	41,534,423 (95.96%)	39,587,105 (91.46%)	1,947,318 (4.50%)	43.6	94.64
L5-1	45201932	41,595,940 (92.02%)	38,179,681 (84.46%)	3,416,259 (7.56%)	45.26	94.58
L5-2	41643322	39,799,579 (95.57%)	37,766,304 (90.69%)	2,033,275 (4.88%)	44.33	94.52
L5-3	50089372	48,138,992 (96.11%)	45,666,828 (91.17%)	2,472,164 (4.94%)	44.56	94.57
L10-1	44736416	42,819,974 (95.72%)	40,801,466 (91.20%)	2,018,508 (4.51%)	44.31	94.93
L10-2	50171626	47,692,371 (95.06%)	45,097,953 (89.89%)	2,594,418 (5.17%)	44.6	94.61
L10-3	45949510	43,763,548 (95.24%)	41,418,152 (90.14%)	2,345,396 (5.10%)	44.34	94.73
L15-1	39346052	37,443,011 (95.16%)	35,484,689 (90.19%)	1,958,322 (4.98%)	44.66	94.58
L15-2	51808094	48,983,445 (94.55%)	46,090,671 (88.96%)	2,892,774 (5.58%)	44.92	94.65
L15-3	48692872	46,368,882 (95.23%)	43,874,154 (90.10%)	2,494,728 (5.12%)	44.75	94.62
S0-1	39560758	37,840,896 (95.65%)	36,098,233 (91.25%)	1,742,663 (4.41%)	43.67	94.33
S0-2	51772884	49,328,844 (95.28%)	47,070,499 (90.92%)	2,258,345 (4.36%)	43.71	94.47
S0-3	49860208	47,385,041 (95.04%)	45,066,334 (90.39%)	2,318,707 (4.65%)	43.83	94.73
S5-1	44706792	42,898,537 (95.96%)	40,800,555 (91.26%)	2,097,982 (4.69%)	44.5	94.44
S5-2	56574090	54,306,377 (95.99%)	51,432,875 (90.91%)	2,873,502 (5.08%)	44.22	94.62
S5-3	56017554	53,547,004 (95.59%)	50,647,158 (90.41%)	2,899,846 (5.18%)	44.22	94.74
S10-1	58188824	55,678,136 (95.69%)	52,923,246 (90.95%)	2,754,890 (4.73%)	44.41	94.84
S10-2	46834806	44,766,481 (95.58%)	42,492,562 (90.73%)	2,273,919 (4.86%)	44.36	94.55
S10-3	44110216	42,011,977 (95.24%)	39,941,308 (90.55%)	2,070,669 (4.69%)	44.27	93.7
S15-1	47773394	45,230,839 (94.68%)	42,950,155 (89.90%)	2,280,684 (4.77%)	44.72	94.59
S15-2	48695136	45,802,489 (94.06%)	43,288,182 (88.90%)	2,514,307 (5.16%)	44.81	94.57
S15-3	50058010	47,533,781 (94.96%)	45,172,849 (90.24%)	2,360,932 (4.72%)	44.76	94.32
(1) Sample name: L represents an equal mixture of HL-9, HL-62 and HL-194 RNA samples; S represents an equal mixture of HL-34, HL-78 and HL-159 RNA samples, 0 represents 0 days after flowering (DPA), 5=5DPA, 10=10DPA and 15=15DPA; Last number 1 , 2 and 3 represent three biological replicates. (2) Total Reads: Counts of Clean Reads, counted as single end. (3) Mapped Reads: Counts of mapped reads an…
