# Supplementary material for: Revealing Genetic Differences in Fiber Elongation between the Offspring of Sea Island Cotton and Upland Cotton Backcross Populations Based on Transcriptome and Weighted Gene Coexpression Networks
Source: Genes (Basel). 2022 May 26;13(6):954. doi: 10.3390/genes13060954 (PMC9222338; doi:10.3390/genes13060954)
Supplement: Supplementary file 1 [file genes-13-00954-s001.zip › Supplementary material/Table S4. Functional annotation of new genes discovered by RNA-seq.xls]

## Sheet: Function annotation
Table S4. Functional annotation of new genes discovered by RNA-seq.
GeneID	COG_class	COG_class_annotation	GO_annotation	KEGG_annotation	KOG_class	KOG_class_annotation	Pfam_annotation	Swissprot_annotation	TrEMBL_annotation	eggNOG_class	eggNOG_class_annotation	nr_annotation
GHnewGene_1000	--	--	Molecular Function: nucleic acid binding (GO:0003676);; Molecular Function: RNA-DNA hybrid ribonuclease activity (GO:0004523);;	--	--	--	Reverse transcriptase-like	--	RNase H domain-containing protein OS=Gossypium raimondii OX=29730 GN=B456_004G040000 PE=4 SV=1	S	Function unknown	hypothetical protein B456_004G040000 [Gossypium raimondii]
GHnewGene_10000	--	--	--	K07478|1.4e-11|mdm:103449283|K07478 putative ATPase | (RefSeq) LOW QUALITY PROTEIN: ATPase WRNIP1	--	--	Myb/SANT-like DNA-binding domain	--	uncharacterized protein LOC107955182 isoform X1 OS=Gossypium hirsutum OX=3635 GN=LOC107955182 PE=4 SV=1	L	Replication, recombination and repair	PREDICTED: uncharacterized protein LOC107955182 isoform X1 [Gossypium hirsutum]
GHnewGene_10001	--	--	Molecular Function: RNA-directed DNA polymerase activity (GO:0003964);;	K12874|1.9e-14|qsu:112031791|K12874 intron-binding protein aquarius | (RefSeq) LOW QUALITY PROTEIN: intron-binding protein aquarius-like	[R]	General function prediction only	Reverse transcriptase (RNA-dependent DNA polymerase)	Uncharacterized mitochondrial protein AtMg01250 OS=Arabidopsis thaliana OX=3702 GN=AtMg01250 PE=4 SV=1	Reverse transcriptase OS=Gossypium australe OX=47621 GN=EPI10_033636 PE=4 SV=1	L	Replication, recombination and repair	reverse transcriptase [Gossypium australe]
GHnewGene_10002	--	--	Molecular Function: nucleic acid binding (GO:0003676);; Molecular Function: RNA-DNA hybrid ribonuclease activity (GO:0004523);;	--	--	--	zinc-binding in reverse transcriptase	--	Uncharacterized protein OS=Gossypium tomentosum OX=34277 GN=ES332_A08G286100v1 PE=4 SV=1	S	Function unknown	hypothetical protein ES332_A08G286100v1 [Gossypium tomentosum]
GHnewGene_10005	--	--	Molecular Function: DNA binding (GO:0003677);; Cellular Component: nucleus (GO:0005634);;	--	--	--	--	--	Uncharacterized protein OS=Gossypium barbadense OX=3634 GN=GOBAR_AA02165 PE=4 SV=1	--	--	hypothetical protein GOBAR_AA02165 [Gossypium barbadense]
GHnewGene_10008	--	--	Cellular Component: integral component of membrane (GO:0016021);;	--	--	--	--	--	Uncharacterized protein OS=Gossypium barbadense OX=3634 GN=GOBAR_AA18492 PE=4 SV=1	--	--	hypothetical protein GOBAR_AA18492 [Gossypium barbadense]
GHnewGene_1001	--	--	Molecular Function: catalytic activity (GO:0003824);; Molecular Function: metal ion binding (GO:0046872);;	K01408|1.2e-25|ghi:107921627|K01408 insulysin [EC:3.4.24.56] | (RefSeq) insulin-degrading enzyme-like 1, peroxisomal	[O]	Posttranslational modification, protein turnover, chaperones	Middle or third domain of peptidase_M16	Insulin-degrading enzyme-like 1, peroxisomal OS=Arabidopsis thaliana OX=3702 GN=PXM16 PE=2 SV=1	Peptidase_M16_M domain-containing protein OS=Gossypium barbadense OX=3634 GN=GOBAR_AA11683 PE=4 SV=1	O	Posttranslational modification, protein turnover, chaperones	hypothetical protein GOBAR_AA11683 [Gossypium barbadense]
GHnewGene_10012	--	--	--	--	--	--	--	--	Uncharacterized protein OS=Gossypium tomentosum OX=34277 GN=ES332_D04G085400v1 PE=4 SV=1	--	--	hypothetical protein ES319_D04G080000v1 [Gossypium barbadense]
GHnewGene_10014	--	--	Molecular Function: iron ion binding (GO:0005506);; Biological Process: lipid biosynthetic process (GO:0008610);; Cellular Component: integral component of membrane (GO:0016021);; Molecular Function: oxidoreductase activity (GO:0016491);;	K15404|2.9e-168|gra:105779995|K15404 aldehyde decarbonylase [EC:4.1.99.5] | (RefSeq) protein ECERIFERUM 1-like	--	--	WAX2 C-terminal domain	Very-long-chain aldehyde decarbonylase CER1 OS=Arabidopsis thaliana OX=3702 GN=CER1 PE=1 SV=1	Uncharacterized protein OS=Gossypium darwinii OX=34276 GN=ES288_D04G086700v1 PE=3 SV=1	S	Function unknown	hypothetical protein ES288_D04G086700v1 [Gossypium darwinii]
GHnewGene_10015	--	--	--	--	--	--	--	--	--	--	--	hypothetical protein GOBAR_DD29585 [Gossypium barbadense]
GHnewGene_10017	--	--	--	--	--	--	--	--	Uncharacterized protein OS=Gossypium darwinii OX=34276 GN=ES288_A06G172000v1 PE=4 SV=1	--	--	PREDICTED: uncharacterized protein LOC105774123 [Gossypium raimondii]
GHnewGene_10018	--	--	Molecular Function: DNA binding (GO:0003677);; Cellular Component: nucleus (GO:0005634);;	--	--	--	--	--	Uncharacterized protein OS=Gossypium tomentosum OX=34277 GN=ES332_D03G020300v1 PE=4 SV=1	K	Transcription	B3 domain-containing transcription factor VRN1-like isoform X1 [Gossypium australe]
GHnewGene_10019	--	--	--	--	--	--	--	--	--	--	--	hypothetical protein GOBAR_DD20138 [Gossypium barbadense]
GHnewGene_1002	--	--	Cellular Component: integral component of membrane (GO:0016021);;	--	--	--	--	--	Uncharacterized protein OS=Gossypium barbadense OX=3634 GN=GOBAR_AA25129 PE=4 SV=1	--	--	hypothetical protein GOBAR_AA25129 [Gossypium barbadense]
GHnewGene_10020	--	--	Molecular Function: RNA-directed DNA polymerase activity (GO:0003964);;	K20547|2.4e-08|ghi:107944783|K20547 basic endochitinase B [EC:3.2.1.14] | (RefSeq) endochitinase-like	--	--	--	--	Reverse transcriptase OS=Gossypium australe OX=47621 GN=EPI10_009854 PE=4 SV=1	--	--	reverse transcriptase [Gossypium australe]
GHnewGene_10021	--	--	Molecular Function: nucleic acid binding (GO:0003676);; Molecular Function: RNA-DNA hybrid ribonuclease activity (GO:0004523);;	K14677|6.5e-12|ghi:107892630|K14677 aminoacylase [EC:3.5.1.14] | (RefSeq) uncharacterized protein LOC107892630	--	--	--	--	Ribonuclease H-like superfamily protein OS=Gossypium australe OX=47621 GN=EPI10_018658 PE=4 SV=1	S	Function unknown	Ribonuclease H-like superfamily protein [Gossypium australe]
GHnewGene_10022	--	--	Molecular Function: nucleic acid binding (GO:0003676);; Molecular Function: RNA-DNA hybrid ribonuclease activity (GO:0004523);;	--	--	--	Reverse transcriptase-like	--	RNase H domain-containing protein OS=Gossypium tomentosum OX=34277 GN=ES332_D04G089500v1 PE=4 SV=1	--	--	hypothetical protein ES332_D04G089500v1 [Gossypium tomentosum]
GHnewGene_10023	--	--	--	K01265|1.9e-11|bna:106454220|K01265 methionyl aminopeptidase [EC:3.4.11.18] | (RefSeq) methionine aminopeptidase 2B-like	[R]	General function prediction only	--	Retrovirus-related Pol polyprotein from transposon RE1 OS=Arabidopsis thaliana OX=3702 GN=RE1 PE=2 SV=1	uncharacterized mitochondrial protein AtMg00810-like OS=Gossypium hirsutum OX=3635 GN=LOC107947810 PE=4 SV=1	L	Replication, recombination and repair	PREDICTED: uncharacterized mitochondrial protein AtMg00810-like [Gossypium hirsutum]
GHnewGene_10024	--	--	Molecular Function: nucleic acid binding (GO:0003676);; Molecular Function: zinc ion binding (GO:0008270);;	--	--	--	--	--	Uncharacterized protein OS=Punica granatum OX=22663 GN=CRG98_002901 PE=4 SV=1	--	--	PREDICTED: uncharacterized protein LOC105786933 [Gossypium raimondii]
GHnewGene_10025	--	--	--	K10956|3.8e-17|gab:108459096|K10956 protein transport protein SEC61 subunit alpha | (RefSeq) protein transport protein Sec61 subunit alpha-like	--	--	--	--	uncharacterized protein At2g29880-like OS=Gossypium hirsutum OX=3635 GN=LOC107913049 PE=4 SV=1	S	Function unknown	PREDICTED: uncharacterized protein At2g29880-like [Gossypium hirsutum]
GHnewGene_10029	--	--	--	--	--	--	--	--	Uncharacterized protein OS=Gossypium tomentosum OX=34277 GN=ES332_A01G060100v1 PE=4 SV=1	--	--	hypothetical protein ES288_A01G053400v1 [Gossypium darwinii]
GHnewGene_1003	[PR]	--	Molecular Function: ATP binding (GO:0005524);; Molecular Function: ATPase activity (GO:0016887);;	--	[Q]	Secondary metabolites biosynthesis, transport and catabolism	--	ABC transporter I family member 10 OS=Arabidopsis thaliana OX=3702 GN=ABCI10 PE=1 SV=1	ABC transporter domain-containing protein OS=Gossypium darwinii OX=34276 GN=ES288_A05G430500v1 PE=4 SV=1	Q	Secondary metabolites biosynthesis, transport and catabolism	hypothetical protein ES288_A05G430500v1 [Gossypium darwinii]
GHnewGene_10030	--	--	Cellular Component: integral component of membrane (GO:0016021);;	K11094|8.6e-19|peq:110018477|K11094 U2 small nuclear ribonucleoprotein B'' | (RefSeq) U2 small nuclear ribonucleoprotein B''-like isoform X1	--	--	Protein of unknown function (DUF3339)	--	Uncharacterized protein OS=Gossypium barbadense OX=3634 GN=ES319_D04G084900v1 PE=4 SV=1	S	Function unknown	hypothetical protein ES319_D04G084900v1 [Gossypium barbadense]
GHnewGene_10032	--	--	Molecular Function: peroxidase activity (GO:0004601);; Biological Process: response to oxidative stress (GO:0006979);; Molecular Function: heme binding (GO:0020037);; Biological Process: hydrogen peroxide catabolic process (GO:0042744);; Molecular Function: metal ion binding (GO:0046872);;	K00430|2.2e-51|gra:105779778|K00430 peroxidase [EC:1.11.1.7] | (RefSeq) peroxidase 55-like	--	--	Peroxidase	Peroxidase 55 OS=Arabidopsis thaliana OX=3702 GN=PER55 PE=1 SV=1	Peroxidase OS=Gossypium tomentosum OX=34277 GN=ES332_D04G090900v1 PE=3 SV=1	Q	Secondary metabolites biosynthesis, transport and catabolism	hypothetical protein ES288_D04G091400v1 [Gossypium darwinii]
GHnewGene_10035	--	--	Cellular Component: integral component of membrane (GO:0016021);;	K23222|1.3e-17|oeu:111367135|K23222 nuclease HARBI1 [EC:3.1.-.-] | (RefSeq) uncharacterized protein LOC111367135 isoform X1	[L]	Replication, recombination and repair	DDE superfamily endonuclease	--	DDE Tnp4 domain-containing protein OS=Gossypium raimondii OX=29730 GN=B456_006G213400 PE=3 SV=1	L	Replication, recombination and repair	hypothetical protein GOBAR_DD10692 [Gossypium barbadense]
GHnewGene_10038	--	--	Cellular Component: integral component of membrane (GO:0016021);;	--	--	--	--	--	Uncharacterized protein OS=Gossypium tomentosum OX=34277 GN=ES332_D04G093000v1 PE=4 SV=1	S	Function unknown	hypothetical protein ES319_D04G087200v1 [Gossypium barbadense]
GHnewGene_10039	--	--	Biological Process: mitotic cell cycle (GO:0000278);; Biological Process: mitotic cytokinesis (GO:0000281);; Biological Process: cell morphogenesis (GO:0000902);; Biological Process: cell morphogenesis involved in differentiation (GO:0000904);; Biological Process: cytokinesis (GO:0000910);; Biological Process: action potential (GO:0001508);; Biological Process: regulation of sodium ion transport …	K21867|1.3e-10|lja:Lj6g3v2274590.1|K21867 potassium channel | (RefSeq) Lj6g3v2274590.1; -	[R]	General function prediction only	Ankyrin repeats (3 copies)	--	ankyrin-3-like OS=Gossypium hirsutum OX=3635 GN=LOC107899703 PE=4 SV=1	S	Function unknown	PREDICTED: ankyrin-3-like [Gossypium hirsutum]
GHnewGene_1004	--	--	Molecular Function: ATP binding (GO:0005524);; Molecular Function: ATPase activity (GO:0016887);;	--	--	--	--	--	ABC transporter I family member 10, chloroplastic OS=Gossypium arboreum OX=29729 GN=F383_03092 PE=4 SV=1	--	--	ABC transporter I family member 10, chloroplastic [Gossypium arboreum]
GHnewGene_10040	--	--	--	--	[R]	General function prediction only	Ankyrin repeats (3 copies)	--	serine/threonine-protein phosphatase 6 regulatory ankyrin repeat subunit B-like OS=Gossypium hirsutum OX=3635 GN=LOC107899698 PE=4 SV=1	--	--	PREDICTED: serine/threonine-protein phosphatase 6 regulatory ankyrin repeat subunit B-like [Gossypium hirsutum]
GHnewGene_10041	--	--	Molecular Function: nucleic acid binding (GO:0003676);; Molecular Function: RNA-directed DNA polymerase activity (GO:0003964);; Molecular Function: RNA-DNA hybrid ribonuclease activity (GO:0004523);;	K22804|1.2e-24|bna:106442438|K22804 structural maintenance of chromosomes protein 6 | (RefSeq) structural maintenance of chromosomes protein 6B-like	[R]	General function prediction only	Reverse transcriptase (RNA-dependent DNA polymerase)	--	Reverse transcriptase OS=Gossypium australe OX=47621 GN=EPI10_011565 PE=4 SV=1	L	Replication, recombination and repair	reverse transcriptase [Gossypium australe]
GHnewGene_10045	--	--	--	--	--	--	--	--	Uncharacterized protein OS=Gossypium tomentosum OX=34277 GN=ES332_D04G095900v1 PE=4 SV=1	--	--	hypothetical protein ES319_D04G090500v1 [Gossypium barbadense]
GHnewGene_10046	--	--	Molecular Function: nucleic acid binding (GO:0003676);; Molecular Function: zinc ion binding (GO:0008270);;	K10401|2.3e-09|pda:113463215|K10401 kinesin family member 18/19 | (RefSeq) uncharacterized protein LOC113463215	--	--	Domain of unknown function (DUF4283)	--	uncharacterized protein LOC107897992 OS=Gossypium hirsutum OX=3635 GN=LOC107897992 PE=4 SV=1	E	Amino acid transport and metabolism	PREDICTED: uncharacterized protein LOC107897992 [Gossypium hirsutum]
GHnewGene_10050	--	--	--	--	--	--	zinc-binding in reverse transcriptase	--	Uncharacterized protein OS=Gossypium barbadense OX=3634 GN=GOBAR_AA32460 PE=4 SV=1	--	--	hypothetical protein GOBAR_AA32460 [Gossypium barbadense]
GHnewGene_10051	[O]	Posttranslational modification, protein turnover, chaperones	Molecular Function: serine-type endopeptidase activity (GO:0004252);;	K08653|1.2e-52|ghi:107907212|K08653 membrane-bound transcription factor site-1 protease [EC:3.4.21.112] | (RefSeq) subtilisin-like protease SBT6.1	[O]	Posttranslational modification, protein turnover, chaperones	Subtilase family	Subtilisin-like protease SBT6.1 OS=Arabidopsis thaliana OX=3702 GN=SBT6.1 PE=1 SV=1	Peptidase_S8 domain-containing protein OS=Gossypium barbadense OX=3634 GN=GOBAR_AA32191 PE=3 SV=1	O	Posttranslational modification, protein turnover, chaperones	hypothetical protein GOBAR_AA32191 [Gossypium barbadense]
GHnewGene_10059	--	--	--	K01800|4.3e-41|ghi:107912804|K01800 maleylacetoacetate isomerase [EC:5.2.1.2] | (RefSeq) glutathione S-transferase 1-like	[O]	Posttranslational modification, protein turnover, chaperones	--	Glutathione S-transferase 1 OS=Dianthus caryophyllus OX=3570 GN=GST1 PE=2 SV=1	Uncharacterized protein OS=Gossypium tomentosum OX=34277 GN=ES332_D04G100500v1 PE=4 SV=1	--	--	hypothetical protein ES332_D04G100500v1 [Gossypium tomentosum]
GHnewGene_10065	--	--	--	--	--	--	--	--	Uncharacterized protein OS=Gossypium mustelinum OX=34275 GN=E1A91_D04G096500v1 PE=4 SV=1	--	--	hypothetical protein E1A91_D04G096500v1 [Gossypium mustelinum]
GHnewGene_10068	--	--	Cellular Component: integral component of membrane (GO:0016021);;	--	--	--	--	--	Uncharacterized protein OS=Gossypium tomentosum OX=34277 GN=ES332_D04G103700v1 PE=4 SV=1	--	--	hypothetical protein ES332_D04G103700v1 [Gossypium tomentosum]
GHnewGene_10069	--	--	Molecular Function: protein binding (GO:0005515);;	K09527|1.3e-08|ota:OT_ostta01g03560|K09527 DnaJ homolog subfamily C member 7 | (RefSeq) DnaJ domain, conserved site	[R]	General function prediction only	Tetratricopeptide repeat	Hsp70-Hsp90 organizing protein 2 OS=Arabidopsis thaliana OX=3702 GN=HOP2 PE=1 SV=1	tetratricopeptide repeat protein 1-like OS=Gossypium hirsutum OX=3635 GN=LOC107899689 PE=4 SV=1	L	Replication, recombination and repair	PREDICTED: tetratricopeptide repeat protein 1-like [Gossypium hirsutum]
GHnewGene_1007	--	--	--	--	--	--	--	--	Uncharacterized protein OS=Gossypium darwinii OX=34276 GN=ES288_A05G430700v1 PE=4 SV=1	--	--	hypothetical protein ES288_A05G430700v1 [Gossypium darwinii]
GHnewGene_10070	--	--	--	--	--	--	--	--	Uncharacterized protein OS=Gossypium tomentosum OX=34277 GN=ES332_D04G104300v1 PE=4 SV=1	--	--	hypothetical protein ES288_D04G104100v1 [Gossypium darwinii]
GHnewGene_10072	--	--	Molecular Function: RNA-directed DNA polymerase activity (GO:0003964);;	--	--	--	zinc-binding in reverse transcriptase	--	Reverse transcriptase OS=Gossypium australe OX=47621 GN=EPI10_022617 PE=4 SV=1	--	--	PREDICTED: uncharacterized protein LOC108465512 [Gossypium arboreum]
GHnewGene_10075	--	--	--	--	--	--	--	--	Uncharacterized protein OS=Gossypium darwinii OX=34276 GN=ES288_D04G105000v1 PE=4 SV=1	--	--	hypothetical protein ES288_D04G105000v1 [Gossypium darwinii]
GHnewGene_10077	--	--	Molecular Function: DNA binding (GO:0003677);;	--	--	--	BED zinc finger	--	uncharacterized protein LOC107941076 OS=Gossypium hirsutum OX=3635 GN=LOC107941076 PE=4 SV=1	--	--	PREDICTED: uncharacterized protein LOC107941076 [Gossypium hirsutum]
GHnewGene_10083	--	--	Molecular Function: RNA-directed DNA polymerase activity (GO:0003964);;	--	--	--	--	--	Reverse transcriptase OS=Gossypium australe OX=47621 GN=EPI10_021947 PE=4 SV=1	L	Replication, recombination and repair	reverse transcriptase [Gossypium australe]
GHnewGene_10084	--	--	Molecular Function: nucleic acid binding (GO:0003676);; Biological Process: DNA integration (GO:0015074);;	K00121|3.9e-06|mtr:MTR_0001s0660|K00121 S-(hydroxymethyl)glutathione dehydrogenase / alcohol dehydrogenase [EC:1.1.1.284 1.1.1.1] | (RefSeq) zinc-binding alcohol dehydrogenase family protein	--	--	RNase H-like domain found in reverse transcriptase	--	RNA-directed DNA polymerase OS=Gossypium australe OX=47621 GN=EPI10_013327 PE=4 SV=1	--	--	Retrotransposable element Tf2 [Gossypium australe]
GHnewGene_10085	--	--	Molecular Function: DNA binding (GO:0003677);; Molecular Function: protein dimerization activity (GO:0046983);;	K19984|1.6e-63|psom:113272286|K19984 exocyst complex component 5 | (RefSeq) uncharacterized protein LOC113272286	[L]	Replication, recombination and repair	Domain of unknown function (DUF4413)	Zinc finger BED domain-containing protein RICESLEEPER 2 OS=Oryza sativa subsp. japonica OX=39947 GN=Os03g0733400 PE=2 SV=1	zinc finger BED domain-containing protein RICESLEEPER 1-like OS=Gossypium hirsutum OX=3635 GN=LOC107920069 PE=4 SV=1	L	Replication, recombination and repair	PREDICTED: zinc finger BED domain-containing protein RICESLEEPER 3-like [Gossypium arboreum]
GHnewGene_10087	--	--	--	K14400|2.8e-13|qsu:111982967|K14400 pre-mRNA cleavage complex 2 protein Pcf11 | (RefSeq) LOW QUALITY PROTEIN: uncharacterized protein LOC111982967	--	--	Plant mobile domain	Serine/threonine-protein phosphatase 7 long form homolog OS=Arabidopsis thaliana OX=3702 GN=MAIL3 PE=2 SV=1	PMD domain-containing protein OS=Gossypium raimondii OX=29730 GN=B456_010G058500 PE=4 SV=1	S	Function unknown	PREDICTED: serine/threonine-protein phosphatase 7 long form homolog [Gossypium raimondii]
GHnewGene_10089	--	--	Molecular Function: nuclease activity (GO:0004518);; Cellular Component: integral component of membrane (GO:0016021);;	K04799|4.0e-16|gab:108486955|K04799 flap endonuclease-1 [EC:3.-.-.-] | (RefSeq) flap endonuclease 1	[L]	Replication, recombination and repair	XPG N-terminal domain	Flap endonuclease 1 OS=Arabidopsis thaliana OX=3702 GN=FEN1 PE=3 SV=2	XPGN domain-containing protein OS=Gossypium tomentosum OX=34277 GN=ES332_D04G108700v1 PE=4 SV=1	L	Replication, recombination and repair	hypothetical protein ES332_D04G108700v1 [Gossypium tomentosum]
GHnewGene_1009	--	--	Cellular Component: nucleus (GO:0005634);;	K14791|4.6e-272|ghi:107959604|K14791 periodic tryptophan protein 1 | (RefSeq) uncharacterized WD repeat-containing protein C17D11.16-like	[S]	Function unknown	WD domain, G-beta repeat	THO complex subunit 3 OS=Arabidopsis thaliana OX=3702 GN=THO3 PE=1 SV=1	uncharacterized WD repeat-containing protein C17D11.16-like OS=Gossypium hirsutum OX=3635 GN=LOC107959604 PE=4 SV=1	S	Function unknown	PREDICTED: uncharacterized WD repeat-containing protein C17D11.16-like [Gossypium hirsutum]
GHnewGene_10091	--	--	Molecular Function: nucleic acid binding (GO:0003676);; Molecular Function: RNA-directed DNA polymerase activity (GO:0003964);; Molecular Function: RNA-DNA hybrid ribonuclease activity (GO:0004523);;	K13449|7.0e-09|gra:105783634|K13449 pathogenesis-related protein 1 | (RefSeq) pathogenesis-related protein PRMS-like	[R]	General function prediction only	Reverse transcriptase-like	--	Reverse transcriptase OS=Gossypium australe OX=47621 GN=EPI10_004525 PE=4 SV=1	L	Replication, recombination and repair	hypothetical protein GOBAR_DD04153 [Gossypium barbadense]
GHnewGene_10092	--	--	--	K02218|4.9e-09|sbi:8069780|K02218 casein kinase 1 [EC:2.7.11.1] | (RefSeq) uncharacterized protein LOC8069780	--	--	DDE superfamily endonuclease	--	uncharacterized protein LOC107921710 OS=Gossypium hirsutum OX=3635 GN=LOC107921710 PE=3 SV=1	L	Replication, recombination and repair	PREDICTED: uncharacterized protein LOC107921710 [Gossypium hirsutum]
GHnewGene_10093	--	--	--	--	--	--	--	--	uncharacterized protein At2g29880-like isoform X2 OS=Gossypium hirsutum OX=3635 GN=LOC107892062 PE=4 SV=1	S	Function unknown	hypothetical protein GOBAR_DD03004 [Gossypium barbadense]
GHnewGene_10094	--	--	--	--	--	--	--	--	Uncharacterized protein (Fragment) OS=Gossypium tomentosum OX=34277 GN=ES332_D04G121300v1 PE=4 SV=1	--	--	hypothetical protein ES288_D04G118500v1 [Gossypium darwinii]
GHnewGene_10095	--	--	--	K13066|3.8e-16|gab:108462554|K13066 caffeic acid 3-O-methyltransferase [EC:2.1.1.68] | (RefSeq) caffeic acid 3-O-methyltransferase-like	[R]	General function prediction only	Domain of unknown function (DUF4283)	--	Nucleolin-like OS=Gossypium australe OX=47621 GN=EPI10_027418 PE=4 SV=1	T	Signal transduction mechanisms	nucleolin-like [Gossypium australe]
GHnewGene_10098	--	--	Biological Process: defense response to fungus (GO:0050832);;	--	--	--	--	--	MSH6-1: DNA mismatch repair protein Msh6-1 OS=Gossypium arboreum OX=29729 GN=F383_27609 PE=4 SV=1	--	--	MSH6-1: DNA mismatch repair protein Msh6-1 [Gossypium arboreum]
GHnewGene_10100	--	--	Molecular Function: DNA binding (GO:0003677);; Cellular Component: nucleus (GO:0005634);; Cellular Component: host cell nucleus (GO:0042025);; Molecular Function: metal ion binding (GO:0046872);;	K13415|8.7e-11|mdm:103413440|K13415 protein brassinosteroid insensitive 1 [EC:2.7.10.1 2.7.11.1] | (RefSeq) uncharacterized protein LOC103413440 isoform X1	--	--	SBP domain	Squamosa promoter-binding protein-like 15 OS=Arabis alpina OX=50452 GN=SPL15 PE=2 SV=1	SBP-type domain-containing protein OS=Gossypium tomentosum OX=34277 GN=ES332_D04G110600v1 PE=4 SV=1	S	Function unknown	hypothetical protein ES288_D04G109100v1 [Gossypium darwinii]
GHnewGene_10103	--	--	Cellular Component: integral component of membrane (GO:0016021);;	--	--	--	--	--	Uncharacterized protein OS=Gossypium mustelinum OX=34275 GN=E1A91_1Z029700v1 PE=4 SV=1	--	--	hypothetical protein E1A91_1Z029700v1 [Gossypium mustelinum]
GHnewGene_10106	--	--	--	--	--	--	--	--	--	--	--	PREDICTED: uncharacterized protein LOC105794030 [Gossypium raimondii]
GHnewGene_10109	--	--	Molecular Function: RNA-directed DNA polymerase activity (GO:0003964);;	K03377|3.1e-09|gra:105797619|K03377 N-acetylneuraminate 9-O-acetyltransferase [EC:2.3.1.45] | (RefSeq) uncharacterized LOC105797619	--	--	--	--	Reverse transcriptase OS=Gossypium australe OX=47621 GN=EPI10_020366 PE=4 SV=1	S	Function unknown	reverse transcriptase [Gossypium australe]
GHnewGene_10110	--	--	--	K17545|1.4e-35|zma:103634684|K17545 serine/threonine-protein kinase ULK4 [EC:2.7.11.1] | (RefSeq) uncharacterized protein LOC103634684	[R]	General function prediction only	GAG-pre-integrase domain	Retrovirus-related Pol polyprotein from transposon RE2 OS=Arabidopsis thaliana OX=3702 GN=RE2 PE=4 SV=1	uncharacterized protein LOC107890735 isoform X1 OS=Gossypium hirsutum OX=3635 GN=LOC107890735 PE=4 SV=1	L	Replication, recombination and repair	PREDICTED: uncharacterized protein LOC107890735 isoform X1 [Gossypium hirsutum]
GHnewGene_10111	--	--	--	K01528|1.1e-104|lja:Lj0g3v0199559.2|K01528 dynamin 1/3 [EC:3.6.5.5] | (RefSeq) Lj0g3v0199559.2; -	[R]	General function prediction only	Reverse transcriptase (RNA-dependent DNA polymerase)	Retrovirus-related Pol polyprotein from transposon RE2 OS=Arabidopsis thaliana OX=3702 GN=RE2 PE=4 SV=1	uncharacterized mitochondrial protein AtMg00810-like OS=Gossypium hirsutum OX=3635 GN=LOC107948774 PE=4 SV=1	L	Replication, recombination and repair	PREDICTED: uncharacterized mitochondrial protein AtMg00810-like [Gossypium arboreum]
GHnewGene_10112	--	--	--	--	--	--	--	--	Uncharacterized protein OS=Gossypium tomentosum OX=34277 GN=ES332_D04G120400v1 PE=4 SV=1	--	--	hypothetical protein ES332_D04G120400v1 [Gossypium tomentosum]
GHnewGene_10115	--	--	Molecular Function: serine-type endopeptidase activity (GO:0004252);;	--	--	--	Fibronectin type-III domain	Subtilisin-like protease SBT1.7 OS=Arabidopsis thaliana OX=3702 GN=SBT1.7 PE=1 SV=1	Uncharacterized protein OS=Corchorus olitorius OX=93759 GN=COLO4_28540 PE=3 SV=1	O	Posttranslational modification, protein turnover, chaperones	hypothetical protein GOBAR_DD15833 [Gossypium barbadense]
GHnewGene_10118	--	--	Cellular Component: integral component of membrane (GO:0016021);;	--	--	--	--	--	uncharacterized protein LOC107945575 OS=Gossypium hirsutum OX=3635 GN=LOC107945575 PE=4 SV=1	--	--	PREDICTED: uncharacterized protein LOC105783607 isoform X1 [Gossypium raimondii]
GHnewGene_10120	--	--	--	--	--	--	--	--	Uncharacterized protein OS=Gossypium barbadense OX=3634 GN=ES319_D04G108600v1 PE=4 SV=1	--	--	hypothetical protein ES319_D04G108600v1 [Gossypium barbadense]
GHnewGene_10123	--	--	Molecular Function: nucleic acid binding (GO:0003676);; Molecular Function: RNA-DNA hybrid ribonuclease activity (GO:0004523);;	K15095|1.3e-15|ghi:107895399|K15095 (+)-neomenthol dehydrogenase [EC:1.1.1.208] | (RefSeq) (+)-neomenthol dehydrogenase-like	--	--	zinc-binding in reverse transcriptase	--	uncharacterized protein LOC107947878 OS=Gossypium hirsutum OX=3635 GN=LOC107947878 PE=4 SV=1	O	Posttranslational modification, protein turnover, chaperones	PREDICTED: uncharacterized protein LOC107947878 [Gossypium hirsutum]
GHnewGene_10135	--	--	Molecular Function: protein binding (GO:0005515);;	K11805|2.0e-197|gra:105766633|K11805 DDB1- and CUL4-associated factor 7 | (RefSeq) WD repeat-containing protein LWD1-like	[S]	Function unknown	WD domain, G-beta repeat	WD repeat-containing protein LWD1 OS=Arabidopsis thaliana OX=3702 GN=LWD1 PE=2 SV=1	WD_REPEATS_REGION domain-containing protein OS=Gossypium tomentosum OX=34277 GN=ES332_D04G111700v1 PE=4 SV=1	S	Function unknown	hypothetical protein ES319_D04G112400v1 [Gossypium barbadense]
GHnewGene_10136	--	--	--	--	--	--	--	--	Uncharacterized protein OS=Gossypium tomentosum OX=34277 GN=ES332_D04G112000v1 PE=4 SV=1	--	--	hypothetical protein ES332_D04G112000v1 [Gossypium tomentosum]
GHnewGene_10149	[C]	Energy production and conversion	Molecular Function: ATP binding (GO:0005524);; Cellular Component: mitochondrion (GO:0005739);; Biological Process: ATP synthesis coupled proton transport (GO:0015986);; Cellular Component: proton-transporting ATP synthase complex, catalytic core F(1) (GO:0045261);; Molecular Function: proton-transporting ATP synthase activity, rotational mechanism (GO:0046933);;	K02132|1.1e-44|cpap:7441430|K02132 F-type H+-transporting ATPase subunit alpha | (RefSeq) atp1, CapaM_p07; ATP synthase F1 subunit 1	[C]	Energy production and conversion	ATP synthase alpha/beta family, nucleotide-binding domain	ATP synthase subunit alpha, mitochondrial OS=Pisum sativum OX=3888 GN=ATPA PE=3 SV=2	ATP synthase subunit alpha, mitochondrial (Fragment) OS=Voyria aurantiaca OX=931104 GN=atp1 PE=3 SV=1	C	Energy production and conversion	Atp1, partial [Voyria aurantiaca]
GHnewGene_10150	[C]	Energy production and conversion	Molecular Function: ATP binding (GO:0005524);; Cellular Component: mitochondrion (GO:0005739);; Cellular Component: plasma membrane (GO:0005886);; Biological Process: ATP synthesis coupled proton transport (GO:0015986);; Molecular Function: ADP binding (GO:0043531);; Cellular Component: proton-transporting ATP synthase complex, catalytic core F(1) (GO:0045261);; Molecular Function: proton-transpo…	K02132|6.6e-51|ghi:24679551|K02132 F-type H+-transporting ATPase subunit alpha | (RefSeq) atp1, ACQ14_gp07; ATP synthase F1 subunit 1	[C]	Energy production and conversion	ATP synthase alpha/beta chain, C terminal domain	ATP synthase subunit alpha, mitochondrial OS=Nicotiana plumbaginifolia OX=4092 GN=ATPA PE=3 SV=1	ATP synthase subunit alpha OS=Gossypium hirsutum OX=3635 GN=atp1 PE=3 SV=1	C	Energy production and conversion	ATP synthase subunit 1 [Gossypium hirsutum]
GHnewGene_10151	[C]	Energy production and conversion	Molecular Function: cytochrome-c oxidase activity (GO:0004129);; Cellular Component: mitochondrial inner membrane (GO:0005743);; Biological Process: oxidative phosphorylation (GO:0006119);; Biological Process: aerobic respiration (GO:0009060);; Cellular Component: integral component of membrane (GO:0016021);; Molecular Function: heme binding (GO:0020037);; Cellular Component: respiratory chain co…	K02256|1.1e-96|gab:33134359|K02256 cytochrome c oxidase subunit 1 [EC:7.1.1.9] | (RefSeq) cox1, CEE71_mgp33; cytochrome c oxidase subunit 1	[C]	Energy production and conversion	Cytochrome C and Quinol oxidase polypeptide I	Cytochrome c oxidase subunit 1 OS=Glycine max OX=3847 GN=COX1 PE=3 SV=3	Cytochrome c oxidase subunit 1 OS=Gossypium tomentosum OX=34277 GN=ES332_D04G113900v1 PE=3 SV=1	C	Energy production and conversion	hypothetical protein ES332_D04G113900v1 [Gossypium tomentosum]
GHnewGene_10153	--	--	Molecular Function: nucleic acid binding (GO:0003676);; Molecular Function: RNA-directed DNA polymerase activity (GO:0003964);; Biological Process: DNA integration (GO:0015074);;	K12349|2.0e-33|ccaj:109806181|K12349 neutral ceramidase [EC:3.5.1.23] | (RefSeq) neutral ceramidase-like	[R]	General function prediction only	--	--	Reverse transcriptase OS=Gossypium australe OX=47621 GN=EPI10_011498 PE=4 SV=1	H	Coenzyme transport and metabolism	reverse transcriptase [Gossypium australe]
GHnewGene_10154	--	--	--	--	--	--	--	--	Uncharacterized protein OS=Gossypium tomentosum OX=34277 GN=ES332_D04G122800v1 PE=4 SV=1	--	--	hypothetical protein ES332_D04G122800v1 [Gossypium tomentosum]
GHnewGene_10159	--	--	Molecular Function: molecular_function (GO:0003674);; Molecular Function: catalytic activity (GO:0003824);; Molecular Function: phosphatidylinositol-3-phosphatase activity (GO:0004438);; Cellular Component: cellular_component (GO:0005575);; Cellular Component: intracellular (GO:0005622);; Cellular Component: obsolete cell (GO:0005623);; Cellular Component: cytoplasm (GO:0005737);; Cellular Compon…	--	--	--	--	--	Uncharacterized protein OS=Gossypium darwinii OX=34276 GN=ES288_D02G170700v1 PE=4 SV=1	T	Signal transduction mechanisms	hypothetical protein ES288_D02G170700v1 [Gossypium darwinii]
GHnewGene_10160	--	--	--	--	--	--	--	--	uncharacterized protein At2g29880-like OS=Gossypium hirsutum OX=3635 GN=LOC107899236 PE=4 SV=1	L	Replication, recombination and repair	PREDICTED: uncharacterized protein At2g29880-like [Gossypium hirsutum]
GHnewGene_10164	--	--	Cellular Component: integral component of membrane (GO:0016021);;	--	--	--	--	--	Uncharacterized protein OS=Gossypium tomentosum OX=34277 GN=ES332_D12G071100v1 PE=4 SV=1	--	--	hypothetical protein ES288_D12G070400v1 [Gossypium darwinii]
GHnewGene_10167	--	--	Cellular Component: integral component of membrane (GO:0016021);; Molecular Function: transmembrane transporter activity (GO:0022857);;	K24193|6.8e-42|gab:108486177|K24193 MFS transporter, SP family, sugar:H+ symporter | (RefSeq) sugar transport protein 14	[R]	General function prediction only	Sugar (and other) transporter	Sugar transport protein 14 OS=Arabidopsis thaliana OX=3702 GN=STP14 PE=2 SV=2	MFS domain-containing protein OS=Gossypium barbadense OX=3634 GN=ES319_A06G071800v1 PE=3 SV=1	U	Intracellular trafficking, secretion, and vesicular transport	hypothetical protein GOBAR_DD36233 [Gossypium barbadense]
GHnewGene_10173	--	--	Cellular Component: integral component of membrane (GO:0016021);;	--	--	--	--	--	Uncharacterized protein (Fragment) OS=Gossypium tomentosum OX=34277 GN=ES332_D04G126400v1 PE=4 SV=1	--	--	hypothetical protein ES332_D04G126400v1, partial [Gossypium tomentosum]
GHnewGene_10174	--	--	Biological Process: cell morphogenesis (GO:0000902);; Molecular Function: peptide receptor activity (GO:0001653);; Molecular Function: molecular_function (GO:0003674);; Molecular Function: catalytic activity (GO:0003824);; Molecular Function: protein kinase activity (GO:0004672);; Molecular Function: protein serine/threonine kinase activity (GO:0004674);; Molecular Function: transmembrane signali…	--	[R]	General function prediction only	Leucine rich repeat	Receptor-like protein 2 OS=Arabidopsis thaliana OX=3702 GN=RLP2 PE=2 SV=1	Uncharacterized protein OS=Gossypium barbadense OX=3634 GN=GOBAR_AA39093 PE=4 SV=1	T	Signal transduction mechanisms	hypothetical protein GOBAR_DD00092 [Gossypium barbadense]
GHnewGene_10175	--	--	Biological Process: DNA integration (GO:0015074);;	K12447|5.2e-43|thj:104808371|K12447 UDP-sugar pyrophosphorylase [EC:2.7.7.64] | (RefSeq) uncharacterized protein LOC104808371	[R]	General function prediction only	--	Retrovirus-related Pol polyprotein from transposon RE1 OS=Arabidopsis thaliana OX=3702 GN=RE1 PE=2 SV=1	Integrase catalytic domain-containing protein OS=Hibiscus syriacus OX=106335 GN=F3Y22_tig00111843pilonHSYRG00119 PE=4 SV=1	L	Replication, recombination and repair	hypothetical protein F3Y22_tig00111843pilonHSYRG00119 [Hibiscus syriacus]
GHnewGene_10176	--	--	--	--	--	--	--	--	uncharacterized protein At2g29880-like isoform X2 OS=Gossypium hirsutum OX=3635 GN=LOC107892062 PE=4 SV=1	L	Replication, recombination and repair	hypothetical protein GOBAR_DD00091 [Gossypium barbadense]
GHnewGene_10179	--	--	Cellular Component: integral component of membrane (GO:0016021);;	K22128|8.2e-18|gab:108469729|K22128 piezo-type mechanosensitive ion channel component 1/2 | (RefSeq) piezo-type mechanosensitive ion channel homolog isoform X1	--	--	--	Piezo-type mechanosensitive ion channel homolog OS=Arabidopsis thaliana OX=3702 GN=At2g48060/At2g48040/At2g48050 PE=2 SV=1	Uncharacterized protein OS=Gossypium darwinii OX=34276 GN=ES288_D04G129500v1 PE=4 SV=1	U	Intracellular trafficking, secretion, and vesicular transport	hypothetical protein ES288_D04G129500v1 [Gossypium darwinii]
GHnewGene_1018	--	--	--	K23288|1.7e-56|gra:105761952|K23288 syndetin | (RefSeq) uncharacterized LOC105761952	[R]	General function prediction only	--	Uncharacterized mitochondrial protein AtMg00810 OS=Arabidopsis thaliana OX=3702 GN=AtMg00810 PE=4 SV=1	Integrase catalytic domain-containing protein OS=Hibiscus syriacus OX=106335 GN=F3Y22_tig00111210pilonHSYRG00384 PE=4 SV=1	L	Replication, recombination and repair	putative protein phosphatase 2C 12 [Hibiscus syriacus]
GHnewGene_10181	--	--	Molecular Function: arylformamidase activity (GO:0004061);; Biological Process: tryptophan catabolic process to kynurenine (GO:0019441);;	--	--	--	--	Cyclase-like protein 2 OS=Arabidopsis thaliana OX=3702 GN=CYCLASE2 PE=2 SV=1	Kynurenine formamidase-like OS=Gossypium australe OX=47621 GN=EPI10_029387 PE=3 SV=1	S	Function unknown	kynurenine formamidase-like [Gossypium australe]
GHnewGene_10182	--	--	Molecular Function: RNA-directed DNA polymerase activity (GO:0003964);;	K12874|6.3e-06|qsu:112031791|K12874 intron-binding protein aquarius | (RefSeq) LOW QUALITY PROTEIN: intron-binding protein aquarius-like	[R]	General function prediction only	--	--	Reverse transcriptase OS=Gossypium australe OX=47621 GN=EPI10_011159 PE=4 SV=1	E	Amino acid transport and metabolism	reverse transcriptase [Gossypium australe]
GHnewGene_10184	--	--	Cellular Component: cellular_component (GO:0005575);; Cellular Component: intracellular (GO:0005622);; Cellular Component: obsolete cell (GO:0005623);; Cellular Component: cytoplasm (GO:0005737);; Cellular Component: endoplasmic reticulum (GO:0005783);; Biological Process: response to stress (GO:0006950);; Biological Process: defense response (GO:0006952);; Biological Process: biological_process …	--	[S]	Function unknown	--	BAG-associated GRAM protein 1 OS=Arabidopsis thaliana OX=3702 GN=BAGP1 PE=1 SV=1	BAG-associated GRAM protein 1-like OS=Gossypium hirsutum OX=3635 GN=LOC107913311 PE=4 SV=1	O	Posttranslational modification, protein turnover, chaperones	PREDICTED: BAG-associated GRAM protein 1-like [Gossypium hirsutum]
GHnewGene_10186	--	--	--	--	--	--	--	--	Uncharacterized protein OS=Gossypium darwinii OX=34276 GN=ES288_D04G132700v1 PE=4 SV=1	--	--	hypothetical protein ES288_D04G132700v1 [Gossypium darwinii]
GHnewGene_10187	--	--	Molecular Function: molecular_function (GO:0003674);; Molecular Function: nucleic acid binding (GO:0003676);; Molecular Function: RNA binding (GO:0003723);; Molecular Function: binding (GO:0005488);; Molecular Function: protein binding (GO:0005515);; Cellular Component: cellular_component (GO:0005575);; Cellular Component: intracellular (GO:0005622);; Cellular Component: obsolete cell (GO:0005623…	K14556|0.0e+00|gra:105767900|K14556 U3 small nucleolar RNA-associated protein 12 | (RefSeq) WD repeat-containing protein 3	[A]	RNA processing and modification	WD domain, G-beta repeat	--	WD_REPEATS_REGION domain-containing protein OS=Gossypium tomentosum OX=34277 GN=ES332_D04G135500v1 PE=4 SV=1	A	RNA processing and modification	hypothetical protein ES332_D04G135500v1 [Gossypium tomentosum]
GHnewGene_10188	--	--	Molecular Function: nucleic acid binding (GO:0003676);; Molecular Function: RNA-directed DNA polymerase activity (GO:0003964);; Molecular Function: RNA-DNA hybrid ribonuclease activity (GO:0004523);; Molecular Function: zinc ion binding (GO:0008270);;	K12874|2.2e-38|qsu:112031791|K12874 intron-binding protein aquarius | (RefSeq) LOW QUALITY PROTEIN: intron-binding protein aquarius-like	[R]	General function prediction only	Reverse transcriptase (RNA-dependent DNA polymerase)	Uncharacterized mitochondrial protein AtMg01250 OS=Arabidopsis thaliana OX=3702 GN=AtMg01250 PE=4 SV=1	Reverse transcriptase OS=Corchorus capsularis OX=210143 GN=CCACVL1_24647 PE=4 SV=1	L	Replication, recombination and repair	reverse transcriptase [Corchorus capsularis]
GHnewGene_10189	--	--	--	K09422|3.7e-10|gab:108458681|K09422 transcription factor MYB, plant | (RefSeq) transcription factor MYB48-like	--	--	--	--	uncharacterized protein LOC107889663 OS=Gossypium hirsutum OX=3635 GN=LOC107889663 PE=4 SV=1	--	--	PREDICTED: uncharacterized protein LOC108474969 [Gossypium arboreum]
GHnewGene_10195	[C]	Energy production and conversion	Cellular Component: mitochondrial inner membrane (GO:0005743);; Biological Process: tricarboxylic acid cycle (GO:0006099);; Molecular Function: succinate dehydrogenase (ubiquinone) activity (GO:0008177);; Biological Process: electron transport chain (GO:0022900);; Molecular Function: flavin adenine dinucleotide binding (GO:0050660);;	K00234|6.5e-44|gab:108474320|K00234 succinate dehydrogenase (ubiquinone) flavoprotein subunit [EC:1.3.5.1] | (RefSeq) succinate dehydrogenase [ubiquinone] flavoprotein subunit 1, mitochondrial-like	[C]	Energy production and conversion	FAD binding domain	Succinate dehydrogenase [ubiquinone] flavoprotein subunit 1, mitochondrial OS=Arabidopsis thaliana OX=3702 GN=SDH1-1 PE=1 SV=1	Succinate dehydrogenase [ubiquinone] flavoprotein subunit, mitochondrial OS=Gossypium tomentosum OX=34277 GN=ES332_A02G199500v1 PE=3 SV=1	C	Energy production and conversion	hypothetical protein ES332_A02G199500v1 [Gossypium tomentosum]
GHnewGene_10197	--	--	Cellular Component: integral component of membrane (GO:0016021);;	--	--	--	--	--	Uncharacterized protein OS=Gossypium mustelinum OX=34275 GN=E1A91_D04G130500v1 PE=4 SV=1	--	--	hypothetical protein E1A91_D04G130500v1 [Gossypium mustelinum]
GHnewGene_10198	--	--	--	--	--	--	--	--	Uncharacterized protein OS=Gossypium australe OX=47621 GN=EPI10_016320 PE=4 SV=1	--	--	hypothetical protein EPI10_016320 [Gossypium australe]
GHnewGene_10199	--	--	--	--	--	--	--	--	uncharacterized protein LOC107911944 OS=Gossypium hirsutum OX=3635 GN=LOC107911944 PE=4 SV=1	L	Replication, recombination and repair	PREDICTED: uncharacterized protein LOC107911944 [Gossypium hirsutum]
GHnewGene_102	--	--	Molecular Function: RNA-directed DNA polymerase activity (GO:0003964);;	K22804|1.0e-24|bna:106442438|K22804 structural maintenance of chromosomes protein 6 | (RefSeq) structural maintenance of chromosomes protein 6B-like	[R]	General function prediction only	--	--	Reverse transcriptase OS=Gossypium australe OX=47621 GN=EPI10_011159 PE=4 SV=1	L	Replication, recombination and repair	reverse transcriptase [Gossypium australe]
GHnewGene_1020	--	--	Biological Process: autophagosome assembly (GO:0000045);; Cellular Component: Atg1/ULK1 kinase complex (GO:1990316);;	K08331|4.3e-30|ghi:107959443|K08331 autophagy-related protein 13 | (RefSeq) autophagy-related protein 13b-like isoform X1	[U]	Intracellular trafficking, secretion, and vesicular transport	--	Autophagy-related protein 13b OS=Arabidopsis thaliana OX=3702 GN=ATG13B PE=2 SV=1	ATG13 domain-containing protein OS=Gossypium mustelinum OX=34275 GN=E1A91_D04G032400v1 PE=4 SV=1	U	Intracellular trafficking, secretion, and vesicular transport	hypothetical protein E1A91_D04G032400v1 [Gossypium mustelinum]
GHnewGene_10200	[K]	Transcription	Molecular Function: DNA-directed 5'-3' RNA polymerase activity (GO:0003899);; Biological Process: transcription, DNA-templated (GO:0006351);; Molecular Function: protein dimerization activity (GO:0046983);;	K03027|1.4e-42|ghi:107922651|K03027 DNA-directed RNA polymerases I and III subunit RPAC1 | (RefSeq) DNA-directed RNA polymerases I and III subunit RPAC1-like	[K]	Transcription	RNA polymerase Rpb3/RpoA insert domain	DNA-directed RNA polymerases II, IV and V subunit 3 OS=Arabidopsis thaliana OX=3702 GN=NRPB3 PE=1 SV=1	RPOLD domain-containing protein OS=Gossypium barbadense OX=3634 GN=ES319_D04G128300v1 PE=4 SV=1	K	Transcription	hypothetical protein ES319_D04G128300v1 [Gossypium barbadense]
GHnewGene_10205	--	--	Cellular Component: integral component of membrane (GO:0016021);;	--	[R]	General function prediction only	--	Synaptotagmin-3 OS=Arabidopsis thaliana OX=3702 GN=SYT3 PE=2 SV=1	Uncharacterized protein OS=Gossypium darwinii OX=34276 GN=ES288_D04G138100v1 PE=4 SV=1	M	Cell wall/membrane/envelope biogenesis	hypothetical protein ES288_D04G138100v1 [Gossypium darwinii]
GHnewGene_10208	--	--	--	--	--	--	--	--	Uncharacterized protein OS=Gossypium tomentosum OX=34277 GN=ES332_D04G141200v1 PE=4 SV=1	C	Energy production and conversion	hypothetical protein ES332_D04G141200v1 [Gossypium tomentosum]
GHnewGene_1021	--	--	--	K23288|2.2e-27|gra:105761952|K23288 syndetin | (RefSeq) uncharacterized LOC105761952	[R]	General function prediction only	--	--	uncharacterized protein LOC107887575 OS=Gossypium hirsutum OX=3635 GN=LOC107887575 PE=4 SV=1	--	--	PREDICTED: uncharacterized protein LOC107887575 [Gossypium hirsutum]
GHnewGene_10215	--	--	Molecular Function: proline-tRNA ligase activity (GO:0004827);; Molecular Function: ATP binding (GO:0005524);; Cellular Component: cytoplasm (GO:0005737);; Biological Process: prolyl-tRNA aminoacylation (GO:0006433);;	K01881|9.0e-46|ghi:107901930|K01881 prolyl-tRNA synthetase [EC:6.1.1.15] | (RefSeq) proline--tRNA ligase, cytoplasmic-like	[J]	Translation, ribosomal structure and biogenesis	--	Proline--tRNA ligase, cytoplasmic OS=Arabidopsis thaliana OX=3702 GN=At3g62120 PE=1 SV=1	uncharacterized protein LOC107899652 OS=Gossypium hirsutum OX=3635 GN=LOC107899652 PE=4 SV=1	J	Translation, ribosomal structure and biogenesis	PREDICTED: uncharacterized protein LOC107899652 [Gossypium hirsutum]
GHnewGene_10217	--	--	Molecular Function: nucleic acid binding (GO:0003676);; Molecular Function: RNA-DNA hybrid ribonuclease activity (GO:0004523);;	K14677|1.6e-16|ghi:107892630|K14677 aminoacylase [EC:3.5.1.14] | (RefSeq) uncharacterized protein LOC107892630	--	--	--	--	Glycine, alanine and asparagine-rich protein-like OS=Gossypium australe OX=47621 GN=EPI10_026872 PE=4 SV=1	E	Amino acid transport and metabolism	PREDICTED: uncharacterized protein LOC105800965 [Gossypium raimondii]
GHnewGene_10219	--	--	Molecular Function: DNA binding (GO:0003677);; Cellular Component: nucleus (GO:0005634);; Biological Process: regulation of transcription, DNA-templated (GO:0006355);; Cellular Component: integral component of membrane (GO:0016021);;	K10268|2.5e-21|mtr:MTR_7g100890|K10268 F-box and leucine-rich repeat protein 2/20 | (RefSeq) DNA-binding protein S1FA	--	--	DNA binding protein S1FA	DNA-binding protein S1FA OS=Spinacia oleracea OX=3562 GN=S1FA PE=3 SV=1	Uncharacterized protein OS=Gossypium tomentosum OX=34277 GN=ES332_D04G143500v1 PE=3 SV=1	J	Translation, ribosomal structure and biogenesis	PREDICTED: DNA-binding protein S1FA-like [Gossypium hirsutum]
GHnewGene_10220	--	--	Cellular Component: integral component of membrane (GO:0016021);; Molecular Function: hydrolase activity (GO:0016787);;	K07252|1.3e-31|gab:108489285|K07252 dolichyldiphosphatase [EC:3.6.1.43] | (RefSeq) lipid phosphate phosphatase gamma, chloroplastic-like	[I]	Lipid transport and metabolism	--	Lipid phosphate phosphatase gamma OS=Arabidopsis thaliana OX=3702 GN=LPPG PE=1 SV=1	Uncharacterized protein OS=Gossypium tomentosum OX=34277 GN=ES332_D04G144000v1 PE=4 SV=1	I	Lipid transport and metabolism	hypothetical protein ES332_D04G144000v1 [Gossypium tomentosum]
GHnewGene_10221	--	--	--	K09422|3.0e-11|gab:108458681|K09422 transcription factor MYB, plant | (RefSeq) transcription factor MYB48-like	--	--	gag-polypeptide of LTR copia-type	--	uncharacterized protein LOC107899672 isoform X2 OS=Gossypium hirsutum OX=3635 GN=LOC107899672 PE=4 SV=1	J	Translation, ribosomal structure and biogenesis	PREDICTED: uncharacterized protein LOC107899672 isoform X2 [Gossypium hirsutum]
GHnewGene_10222	--	--	Cellular Component: integral component of membrane (GO:0016021);;	K23544|1.2e-14|ghi:107930796|K23544 serine incorporator 1/3 | (RefSeq) probable serine incorporator	--	--	--	--	Uncharacterized protein OS=Gossypium darwinii OX=34276 GN=ES288_A07G003600v1 PE=3 SV=1	S	Function unknown	hypothetical protein GOBAR_DD10731 [Gossypium barbadense]
GHnewGene_10226	--	--	Cellular Component: plasma membrane (GO:0005886);; Molecular Function: protein phosphatase 1 binding (GO:0008157);; Cellular Component: integral component of membrane (GO:0016021);; Molecular Function: protein phosphatase regulator activity (GO:0019888);; Biological Process: regulation of protein dephosphorylation (GO:0035304);;	K01184|1.6e-17|bna:106400152|K01184 polygalacturonase [EC:3.2.1.15] | (RefSeq) polygalacturonase	[R]	General function prediction only	Ankyrin repeats (many copies)	Ankyrin repeat-containing protein At5g02620 OS=Arabidopsis thaliana OX=3702 GN=At5g02620 PE=1 SV=1	ankyrin repeat-containing protein At5g02620-like OS=Gossypium hirsutum OX=3635 GN=LOC107899269 PE=4 SV=1	S	Function unknown	PREDICTED: ankyrin repeat-containing protein At5g02620-like [Gossypium hirsutum]
GHnewGene_10227	[R]	General function prediction only	--	--	--	--	Tetratricopeptide repeat	protein SLOW GREEN 1, chloroplastic OS=Arabidopsis thaliana OX=3702 GN=SG1 PE=1 SV=1	protein SLOW GREEN 1, chloroplastic-like OS=Gossypium hirsutum OX=3635 GN=LOC107899275 PE=4 SV=1	S	Function unknown	PREDICTED: protein SLOW GREEN 1, chloroplastic-like [Gossypium hirsutum]
GHnewGene_10228	--	--	Molecular Function: nucleic acid binding (GO:0003676);; Molecular Function: zinc ion binding (GO:0008270);; Biological Process: DNA integration (GO:0015074);;	--	--	--	GAG-pre-integrase domain	--	uncharacterized protein LOC107892626 OS=Gossypium hirsutum OX=3635 GN=LOC107892626 PE=4 SV=1	--	--	PREDICTED: uncharacterized protein LOC107892626 [Gossypium hirsutum]
GHnewGene_10229	--	--	Cellular Component: integral component of membrane (GO:0016021);;	--	--	--	--	--	Uncharacterized protein OS=Gossypium darwinii OX=34276 GN=ES288_D04G146100v1 PE=4 SV=1	--	--	hypothetical protein ES288_D04G146100v1 [Gossypium darwinii]
GHnewGene_10231	--	--	Molecular Function: DNA binding (GO:0003677);; Molecular Function: protein dimerization activity (GO:0046983);;	--	[L]	Replication, recombination and repair	Domain of unknown function (DUF4413)	--	BED-type domain-containing protein OS=Gossypium darwinii OX=34276 GN=ES288_D07G147700v1 PE=4 SV=1	L	Replication, recombination and repair	hypothetical protein ES288_D07G147700v1 [Gossypium darwinii]
GHnewGene_10235	--	--	--	--	--	--	--	--	uncharacterized protein LOC107954842 OS=Gossypium hirsutum OX=3635 GN=LOC107954842 PE=4 SV=1	--	--	PREDICTED: uncharacterized protein LOC107954842 [Gossypium hirsutum]
GHnewGene_10238	--	--	--	K12447|1.1e-35|thj:104808371|K12447 UDP-sugar pyrophosphorylase [EC:2.7.7.64] | (RefSeq) uncharacterized protein LOC104808371	[R]	General function prediction only	Retrotransposon gag protein	--	uncharacterized protein LOC107899308 OS=Gossypium hirsutum OX=3635 GN=LOC107899308 PE=4 SV=1	L	Replication, recombination and repair	PREDICTED: uncharacterized protein LOC107899308 [Gossypium hirsutum]
GHnewGene_1024	--	--	--	--	--	--	--	--	Uncharacterized protein OS=Gossypium mustelinum OX=34275 GN=E1A91_A05G420100v1 PE=4 SV=1	--	--	hypothetical protein E1A91_A05G420100v1 [Gossypium mustelinum]
GHnewGene_10240	--	--	--	--	--	--	--	--	Uncharacterized protein (Fragment) OS=Gossypium darwinii OX=34276 GN=ES288_D04G151600v1 PE=4 SV=1	--	--	hypothetical protein ES288_D04G151600v1, partial [Gossypium darwinii]
GHnewGene_10243	--	--	Molecular Function: DNA binding (GO:0003677);;	K03283|2.6e-11|jre:108998998|K03283 heat shock 70kDa protein 1/2/6/8 | (RefSeq) heat shock cognate 70 kDa protein 2	[L]	Replication, recombination and repair	BED zinc finger	Putative AC transposase OS=Zea mays OX=4577 PE=2 SV=2	BED-type domain-containing protein OS=Gossypium darwinii OX=34276 GN=ES288_D13G239000v1 PE=4 SV=1	L	Replication, recombination and repair	hypothetical protein ES288_D13G239000v1 [Gossypium darwinii]
GHnewGene_10246	--	--	Molecular Function: uridylyltransferase activity (GO:0070569);;	K20280|1.7e-12|ghi:107921143|K20280 trafficking protein particle complex subunit 5 | (RefSeq) uncharacterized protein LOC107921143 isoform X1	--	--	UTP--glucose-1-phosphate uridylyltransferase	--	uncharacterized protein LOC107899346 isoform X1 OS=Gossypium hirsutum OX=3635 GN=LOC107899346 PE=4 SV=1	--	--	PREDICTED: uncharacterized protein LOC107899346 isoform X1 [Gossypium hirsutum]
GHnewGene_10247	--	--	--	--	--	--	--	--	Uncharacterized protein OS=Gossypium tomentosum OX=34277 GN=ES332_D04G156000v1 PE=4 SV=1	--	--	hypothetical protein ES319_D04G144600v1 [Gossypium barbadense]
GHnewGene_1025	--	--	--	--	--	--	--	--	Uncharacterized protein OS=Gossypium darwinii OX=34276 GN=ES288_A05G434000v1 PE=4 SV=1	--	--	hypothetical protein ES288_A05G434000v1 [Gossypium darwinii]
GHnewGene_10252	--	--	--	--	--	--	--	--	Uncharacterized protein OS=Gossypium raimondii OX=29730 GN=B456_008G084900 PE=4 SV=1	--	--	--
GHnewGene_10255	--	--	Molecular Function: kinase activity (GO:0016301);;	--	--	--	--	--	mitogen-activated protein kinase 8-like OS=Gossypium hirsutum OX=3635 GN=LOC107899018 PE=4 SV=1	T	Signal transduction mechanisms	PREDICTED: mitogen-activated protein kinase 8-like [Gossypium hirsutum]
GHnewGene_10258	--	--	Cellular Component: integral component of membrane (GO:0016021);; Molecular Function: oxidative phosphorylation uncoupler activity (GO:0017077);; Cellular Component: mitochondrial membrane (GO:0031966);; Biological Process: mitochondrial transmembrane transport (GO:1990542);;	K15103|3.0e-173|ghi:107899031|K15103 solute carrier family 25 (mitochondrial uncoupling protein), member 8/9 | (RefSeq) mitochondrial uncoupling protein 1	[C]	Energy production and conversion	Mitochondrial carrier protein	Mitochondrial uncoupling protein 1 OS=Arabidopsis thaliana OX=3702 GN=PUMP1 PE=1 SV=1	mitochondrial uncoupling protein 1 OS=Gossypium hirsutum OX=3635 GN=LOC107899031 PE=3 SV=1	C	Energy production and conversion	PREDICTED: mitochondrial uncoupling protein 1 [Gossypium hirsutum]
GHnewGene_10261	--	--	Molecular Function: 3-oxo-5-alpha-steroid 4-dehydrogenase activity (GO:0003865);; Cellular Component: integral component of membrane (GO:0016021);; Biological Process: brassinosteroid biosynthetic process (GO:0016132);; Molecular Function: oxidoreductase activity (GO:0016491);; Molecular Function: cholestenone 5-alpha-reductase activity (GO:0047751);;	K09591|1.7e-156|ghi:107899037|K09591 steroid 5-alpha-reductase [EC:1.3.1.22] | (RefSeq) steroid 5-alpha-reductase DET2-like	[I]	Lipid transport and metabolism	3-oxo-5-alpha-steroid 4-dehydrogenase	Steroid 5-alpha-reductase DET2 OS=Gossypium hirsutum OX=3635 GN=DET2 PE=1 SV=1	Steroid 5-alpha-reductase DET2 OS=Gossypium hirsutum OX=3635 GN=LOC107899037 PE=3 SV=1	I	Lipid transport and metabolism	PREDICTED: steroid 5-alpha-reductase DET2-like [Gossypium hirsutum]
GHnewGene_10264	--	--	Molecular Function: molecular_function (GO:0003674);; Molecular Function: catalytic activity (GO:0003824);; Molecular Function: protein kinase activity (GO:0004672);; Molecular Function: protein serine/threonine kinase activity (GO:0004674);; Cellular Component: cellular_component (GO:0005575);; Cellular Component: obsolete cell (GO:0005623);; Cellular Component: plasma membrane (GO:0005886);; Bi…	K01738|1.0e-12|lja:Lj1g3v3906730.1|K01738 cysteine synthase [EC:2.5.1.47] | (RefSeq) Lj1g3v3906730.1; -	--	--	--	--	Uncharacterized protein OS=Gossypium tomentosum OX=34277 GN=ES332_D04G159900v1 PE=4 SV=1	T	Signal transduction mechanisms	hypothetical protein ES288_D04G158100v1 [Gossypium darwinii]
GHnewGene_1027	--	--	--	--	--	--	--	--	Uncharacterized protein OS=Gossypium barbadense OX=3634 GN=ES319_D03G016800v1 PE=4 SV=1	--	--	hypothetical protein ES288_D03G017400v1 [Gossypium darwinii]
GHnewGene_10270	--	--	Molecular Function: nucleic acid binding (GO:0003676);; Molecular Function: protein serine/threonine kinase activity (GO:0004674);; Molecular Function: ATP binding (GO:0005524);; Molecular Function: zinc ion binding (GO:0008270);; Biological Process: DNA integration (GO:0015074);; Cellular Component: integral component of membrane (GO:0016021);;	K01768|1.1e-22|ghi:107911085|K01768 adenylate cyclase [EC:4.6.1.1] | (RefSeq) LOW QUALITY PROTEIN: uncharacterized protein LOC107911085	--	--	GAG-pre-integrase domain	--	LOW QUALITY PROTEIN: uncharacterized protein LOC107911085 OS=Gossypium hirsutum OX=3635 GN=LOC107911085 PE=3 SV=1	--	--	PREDICTED: LOW QUALITY PROTEIN: uncharacterized protein LOC107911085 [Gossypium hirsutum]
GHnewGene_10276	--	--	Molecular Function: nucleic acid binding (GO:0003676);; Biological Process: DNA integration (GO:0015074);;	--	--	--	gag-polypeptide of LTR copia-type	--	Retrovirus-related Pol polyprotein from transposon TNT 1-94 OS=Gossypium australe OX=47621 GN=EPI10_009411 PE=4 SV=1	--	--	retrovirus-related Pol polyprotein from transposon TNT 1-94 [Gossypium australe]
GHnewGene_10277	[E]	Amino acid transport and metabolism	Biological Process: tryptophan biosynthetic process (GO:0000162);; Molecular Function: phosphoribosylanthranilate isomerase activity (GO:0004640);;	K01817|4.0e-156|ghi:107899556|K01817 phosphoribosylanthranilate isomerase [EC:5.3.1.24] | (RefSeq) N-(5'-phosphoribosyl)anthranilate isomerase 1, chloroplastic-like	[E]	Amino acid transport and metabolism	N-(5'phosphoribosyl)anthranilate (PRA) isomerase	N-(5'-phosphoribosyl)anthranilate isomerase 1, chloroplastic OS=Arabidopsis thaliana OX=3702 GN=PAI1 PE=2 SV=1	Phosphoribosylanthranilate isomerase OS=Gossypium hirsutum OX=3635 GN=LOC107899556 PE=3 SV=1	E	Amino acid transport and metabolism	PREDICTED: N-(5'-phosphoribosyl)anthranilate isomerase 1, chloroplastic-like [Gossypium hirsutum]
GHnewGene_10279	--	--	--	K12120|3.4e-08|psom:113341761|K12120 phytochrome A | (RefSeq) phytochrome A1-like	[R]	General function prediction only	zinc-binding in reverse transcriptase	--	uncharacterized protein LOC107898263 OS=Gossypium hirsutum OX=3635 GN=LOC107898263 PE=4 SV=1	S	Function unknown	PREDICTED: uncharacterized protein LOC107898263 [Gossypium hirsutum]
GHnewGene_10280	--	--	--	--	--	--	--	--	Uncharacterized protein OS=Gossypium arboreum OX=29729 GN=F383_38077 PE=4 SV=1	--	--	hypothetical protein F383_38077 [Gossypium arboreum]
GHnewGene_10282	--	--	Cellular Component: integral component of membrane (GO:0016021);;	--	--	--	--	--	Uncharacterized protein OS=Gossypium darwinii OX=34276 GN=ES288_D04G167300v1 PE=4 SV=1	--	--	hypothetical protein ES319_D04G157400v1 [Gossypium barbadense]
GHnewGene_1029	--	--	Molecular Function: kinase activity (GO:0016301);;	K03515|2.9e-39|ghi:107894697|K03515 DNA repair protein REV1 [EC:2.7.7.-] | (RefSeq) uncharacterized protein LOC107894697	[R]	General function prediction only	GAG-pre-integrase domain	Retrovirus-related Pol polyprotein from transposon RE1 OS=Arabidopsis thaliana OX=3702 GN=RE1 PE=2 SV=1	Cyclin-dependent kinase C-2 OS=Hibiscus syriacus OX=106335 GN=F3Y22_tig00110481pilonHSYRG00130 PE=4 SV=1	L	Replication, recombination and repair	Cyclin-dependent kinase C-2 [Hibiscus syriacus]
GHnewGene_10293	--	--	--	--	--	--	--	--	Uncharacterized protein OS=Gossypium tomentosum OX=34277 GN=ES332_D04G172600v1 PE=4 SV=1	--	--	hypothetical protein ES332_D04G172600v1 [Gossypium tomentosum]
GHnewGene_10294	--	--	Biological Process: fatty acid biosynthetic process (GO:0006633);; Cellular Component: membrane (GO:0016020);; Molecular Function: transferase activity, transferring acyl groups other than amino-acyl groups (GO:0016747);;	--	--	--	--	--	3-ketoacyl-CoA synthase 1 (Fragment) OS=Mucuna pruriens OX=157652 GN=KCS1 PE=4 SV=1	--	--	3-ketoacyl-CoA synthase 1, partial [Mucuna pruriens]
GHnewGene_10299	--	--	Molecular Function: nucleic acid binding (GO:0003676);; Molecular Function: zinc ion binding (GO:0008270);;	--	--	--	--	--	uncharacterized protein LOC107961033 OS=Gossypium hirsutum OX=3635 GN=LOC107961033 PE=4 SV=1	--	--	PREDICTED: uncharacterized protein LOC107961033 [Gossypium hirsutum]
GHnewGene_10301	--	--	Molecular Function: nucleic acid binding (GO:0003676);; Molecular Function: zinc ion binding (GO:0008270);;	--	--	--	--	--	CCHC-type domain-containing protein OS=Gossypium barbadense OX=3634 GN=GOBAR_AA34750 PE=4 SV=1	E	Amino acid transport and metabolism	hypothetical protein GOBAR_AA34750 [Gossypium barbadense]
GHnewGene_10308	--	--	Cellular Component: integral component of membrane (GO:0016021);;	--	--	--	--	Tetraspanin-19 OS=Arabidopsis thaliana OX=3702 GN=TOM2AH3 PE=2 SV=1	Tetraspanin-19-like OS=Gossypium australe OX=47621 GN=EPI10_008001 PE=4 SV=1	--	--	PREDICTED: tetraspanin-19-like [Gossypium raimondii]
GHnewGene_10312	--	--	--	K01528|1.8e-48|lja:Lj0g3v0199559.2|K01528 dynamin 1/3 [EC:3.6.5.5] | (RefSeq) Lj0g3v0199559.2; -	[R]	General function prediction only	--	Retrovirus-related Pol polyprotein from transposon RE1 OS=Arabidopsis thaliana OX=3702 GN=RE1 PE=2 SV=1	uncharacterized mitochondrial protein AtMg00810-like OS=Gossypium hirsutum OX=3635 GN=LOC107898097 PE=4 SV=1	K	Transcription	PREDICTED: uncharacterized mitochondrial protein AtMg00810-like [Gossypium hirsutum]
GHnewGene_10314	--	--	--	--	--	--	--	--	Uncharacterized protein OS=Gossypium tomentosum OX=34277 GN=ES332_D09G264500v1 PE=4 SV=1	--	--	hypothetical protein ES332_D09G264500v1 [Gossypium tomentosum]
GHnewGene_10316	--	--	Molecular Function: molecular_function (GO:0003674);; Molecular Function: structural molecule activity (GO:0005198);; Molecular Function: structural constituent of cell wall (GO:0005199);; Cellular Component: cellular_component (GO:0005575);; Cellular Component: cell wall (GO:0005618);; Cellular Component: obsolete cell (GO:0005623);; Cellular Component: cell-cell junction (GO:0005911);; Cellular…	--	--	--	--	--	LRRNT_2 domain-containing protein OS=Populus alba OX=43335 GN=D5086_0000076150 PE=4 SV=1	S	Function unknown	hypothetical protein D5086_0000076150 [Populus alba]
GHnewGene_10317	--	--	Molecular Function: nucleic acid binding (GO:0003676);; Molecular Function: RNA-directed DNA polymerase activity (GO:0003964);; Molecular Function: RNA-DNA hybrid ribonuclease activity (GO:0004523);;	--	--	--	--	--	Reverse transcriptase OS=Gossypium australe OX=47621 GN=EPI10_027464 PE=4 SV=1	--	--	PREDICTED: putative ribonuclease H protein At1g65750 [Gossypium raimondii]
GHnewGene_10322	--	--	Molecular Function: protein binding (GO:0005515);;	--	[R]	General function prediction only	Leucine Rich repeats (2 copies)	--	LRRNT_2 domain-containing protein OS=Gossypium tomentosum OX=34277 GN=ES332_D04G182800v1 PE=4 SV=1	S	Function unknown	hypothetical protein ES332_D04G182800v1 [Gossypium tomentosum]
GHnewGene_10323	--	--	Molecular Function: DNA binding (GO:0003677);;	K03283|1.8e-11|jre:108998998|K03283 heat shock 70kDa protein 1/2/6/8 | (RefSeq) heat shock cognate 70 kDa protein 2	[L]	Replication, recombination and repair	BED zinc finger	Putative AC transposase OS=Zea mays OX=4577 PE=2 SV=2	BED-type domain-containing protein OS=Gossypium darwinii OX=34276 GN=ES288_D13G239000v1 PE=4 SV=1	L	Replication, recombination and repair	hypothetical protein ES288_D13G239000v1 [Gossypium darwinii]
GHnewGene_10329	--	--	Molecular Function: chloroplast targeting sequence binding (GO:0030941);; Cellular Component: integral component of chloroplast outer membrane (GO:0031359);; Biological Process: protein targeting to chloroplast (GO:0045036);;	--	[R]	General function prediction only	Ankyrin repeats (3 copies)	Ankyrin repeat domain-containing protein 2A OS=Arabidopsis thaliana OX=3702 GN=AKR2A PE=1 SV=2	ankyrin repeat domain-containing protein 2A-like OS=Gossypium hirsutum OX=3635 GN=LOC107898890 PE=4 SV=1	S	Function unknown	PREDICTED: ankyrin repeat domain-containing protein 2A-like [Gossypium hirsutum]
GHnewGene_10333	[J]	Translation, ribosomal structure and biogenesis	Molecular Function: GTPase activity (GO:0003924);; Molecular Function: GTP binding (GO:0005525);;	K12852|3.7e-152|ghi:107938433|K12852 116 kDa U5 small nuclear ribonucleoprotein component | (RefSeq) 116 kDa U5 small nuclear ribonucleoprotein component-like	[J]	Translation, ribosomal structure and biogenesis	Elongation factor Tu GTP binding domain	110 kDa U5 small nuclear ribonucleoprotein component CLO OS=Arabidopsis thaliana OX=3702 GN=CLO PE=1 SV=1	Tr-type G domain-containing protein OS=Gossypium darwinii OX=34276 GN=ES288_D04G187400v1 PE=4 SV=1	J	Translation, ribosomal structure and biogenesis	hypothetical protein ES288_D04G187400v1 [Gossypium darwinii]
GHnewGene_10334	--	--	Molecular Function: GTP binding (GO:0005525);;	K12852|3.4e-22|gra:105780857|K12852 116 kDa U5 small nuclear ribonucleoprotein component | (RefSeq) 116 kDa U5 small nuclear ribonucleoprotein component-like	[J]	Translation, ribosomal structure and biogenesis	--	110 kDa U5 small nuclear ribonucleoprotein component CLO OS=Arabidopsis thaliana OX=3702 GN=CLO PE=1 SV=1	Uncharacterized protein OS=Gossypium tomentosum OX=34277 GN=ES332_D04G188800v1 PE=4 SV=1	J	Translation, ribosomal structure and biogenesis	hypothetical protein ES332_D04G188800v1 [Gossypium tomentosum]
GHnewGene_10339	--	--	Cellular Component: signal peptidase complex (GO:0005787);; Biological Process: signal peptide processing (GO:0006465);; Molecular Function: peptidase activity (GO:0008233);; Cellular Component: integral component of membrane (GO:0016021);;	K13280|7.5e-26|ghi:107921042|K13280 signal peptidase I [EC:3.4.21.89] | (RefSeq) signal peptidase complex catalytic subunit SEC11A-like	[U]	Intracellular trafficking, secretion, and vesicular transport	--	--	signal peptidase complex catalytic subunit SEC11A-like OS=Gossypium hirsutum OX=3635 GN=LOC107921042 PE=4 SV=1	U	Intracellular trafficking, secretion, and vesicular transport	PREDICTED: signal peptidase complex catalytic subunit SEC11A-like [Gossypium hirsutum]
GHnewGene_1034	--	--	--	--	--	--	--	--	Uncharacterized protein OS=Gossypium barbadense OX=3634 GN=ES319_A05G409400v1 PE=4 SV=1	--	--	hypothetical protein ES319_A05G409400v1 [Gossypium barbadense]
GHnewGene_10340	--	--	--	--	--	--	--	--	uncharacterized protein At2g29880-like isoform X2 OS=Gossypium hirsutum OX=3635 GN=LOC107892062 PE=4 SV=1	S	Function unknown	PREDICTED: uncharacterized protein At2g29880-like [Gossypium raimondii]
GHnewGene_10341	--	--	Molecular Function: protein binding (GO:0005515);;	K14962|2.7e-188|gab:108467723|K14962 COMPASS component SWD2 | (RefSeq) WD repeat-containing protein 82-B	[ABO]	--	WD domain, G-beta repeat	Protein ANTHESIS POMOTING FACTOR 1 OS=Arabidopsis thaliana OX=3702 GN=APRF1 PE=2 SV=1	WD_REPEATS_REGION domain-containing protein OS=Gossypium tomentosum OX=34277 GN=ES332_A02G205000v1 PE=4 SV=1	--	--	PREDICTED: WD repeat-containing protein 82-B-like [Gossypium hirsutum]
GHnewGene_10343	--	--	Molecular Function: ubiquitin binding (GO:0043130);; Biological Process: proteasome-mediated ubiquitin-dependent protein catabolic process (GO:0043161);;	K14018|0.0e+00|ghi:107898757|K14018 phospholipase A-2-activating protein | (RefSeq) phospholipase A-2-activating protein-like	[I]	Lipid transport and metabolism	PUL domain	DENN domain and WD repeat-containing protein SCD1 OS=Arabidopsis thaliana OX=3702 GN=SCD1 PE=1 SV=1	Uncharacterized protein OS=Gossypium tomentosum OX=34277 GN=ES332_D04G194800v1 PE=4 SV=1	I	Lipid transport and metabolism	hypothetical protein ES332_D04G194800v1 [Gossypium tomentosum]
GHnewGene_10346	--	--	Molecular Function: DNA binding (GO:0003677);; Cellular Component: nucleus (GO:0005634);; Molecular Function: protein dimerization activity (GO:0046983);;	K12412|4.1e-10|ghi:107892543|K12412 pheromone receptor transcription factor | (RefSeq) agamous-like MADS-box protein AGL62	--	--	--	--	MADS-box domain-containing protein OS=Gossypium tomentosum OX=34277 GN=ES332_D04G196300v1 PE=4 SV=1	K	Transcription	hypothetical protein ES319_D04G184400v1 [Gossypium barbadense]
GHnewGene_10347	[J]	Translation, ribosomal structure and biogenesis	Molecular Function: structural constituent of ribosome (GO:0003735);; Cellular Component: ribosome (GO:0005840);; Biological Process: translation (GO:0006412);; Molecular Function: zinc ion binding (GO:0008270);;	K02980|1.7e-29|dzi:111295804|K02980 small subunit ribosomal protein S29e | (RefSeq) 40S ribosomal protein S29	[J]	Translation, ribosomal structure and biogenesis	Ribosomal protein S14p/S29e	40S ribosomal protein S29 OS=Arabidopsis thaliana OX=3702 GN=RPS29A PE=3 SV=2	Uncharacterized protein OS=Gossypium darwinii OX=34276 GN=ES288_A03G224300v1 PE=3 SV=1	J	Translation, ribosomal structure and biogenesis	PREDICTED: 40S ribosomal protein S29 [Theobroma cacao]
GHnewGene_1035	--	--	Molecular Function: ubiquitin-protein transferase activity (GO:0004842);; Cellular Component: integral component of membrane (GO:0016021);; Biological Process: negative regulation of organ growth (GO:0046621);;	K19045|1.4e-66|ghi:107886423|K19045 E3 ubiquitin-protein ligase BIG BROTHER and related proteins [EC:2.3.2.27] | (RefSeq) uncharacterized protein LOC107886423 isoform X1	[T]	Signal transduction mechanisms	--	Probable protein phosphatase 2C 15 OS=Arabidopsis thaliana OX=3702 GN=At1g68410 PE=2 SV=1	Uncharacterized protein OS=Gossypium tomentosum OX=34277 GN=ES332_A01G176700v1 PE=4 SV=1	O	Posttranslational modification, protein turnover, chaperones	PREDICTED: uncharacterized protein LOC107886423 isoform X1 [Gossypium hirsutum]
GHnewGene_10353	[E]	Amino acid transport and metabolism	Molecular Function: glycine hydroxymethyltransferase activity (GO:0004372);; Biological Process: glycine biosynthetic process from serine (GO:0019264);; Molecular Function: pyridoxal phosphate binding (GO:0030170);; Biological Process: tetrahydrofolate interconversion (GO:0035999);;	K00600|5.8e-283|ghi:107942782|K00600 glycine hydroxymethyltransferase [EC:2.1.2.1] | (RefSeq) serine hydroxymethyltransferase 7-like	[E]	Amino acid transport and metabolism	Serine hydroxymethyltransferase	Serine hydroxymethyltransferase 7 OS=Arabidopsis thaliana OX=3702 GN=SHM7 PE=2 SV=1	Serine hydroxymethyltransferase OS=Gossypium barbadense OX=3634 GN=ES319_D04G188400v1 PE=3 SV=1	E	Amino acid transport and metabolism	hypothetical protein ES319_D04G188400v1 [Gossypium barbadense]
GHnewGene_10354	--	--	Molecular Function: DNA binding (GO:0003677);; Molecular Function: protein dimerization activity (GO:0046983);;	K03283|4.2e-11|jre:108998998|K03283 heat shock 70kDa protein 1/2/6/8 | (RefSeq) heat shock cognate 70 kDa protein 2	[L]	Replication, recombination and repair	Domain of unknown function (DUF4413)	Putative AC transposase OS=Zea mays OX=4577 PE=2 SV=2	BED-type domain-containing protein OS=Gossypium barbadense OX=3634 GN=ES319_D07G164700v1 PE=4 SV=1	L	Replication, recombination and repair	hypothetical protein ES319_D07G164700v1 [Gossypium barbadense]
GHnewGene_10357	--	--	--	--	--	--	Organ specific protein	Organ-specific protein P4 OS=Pisum sativum OX=3888 PE=2 SV=1	Uncharacterized protein OS=Gossypium tomentosum OX=34277 GN=ES332_D04G200800v1 PE=4 SV=1	S	Function unknown	PREDICTED: organ-specific protein P4-like isoform X1 [Gossypium hirsutum]
GHnewGene_10360	--	--	Cellular Component: integral component of membrane (GO:0016021);;	--	--	--	--	--	uncharacterized protein LOC107919057 OS=Gossypium hirsutum OX=3635 GN=LOC107919057 PE=4 SV=1	--	--	PREDICTED: uncharacterized protein LOC107919057 [Gossypium hirsutum]
GHnewGene_10361	--	--	Molecular Function: DNA binding (GO:0003677);; Molecular Function: protein dimerization activity (GO:0046983);;	--	[L]	Replication, recombination and repair	Domain of unknown function (DUF4413)	Putative AC transposase OS=Zea mays OX=4577 PE=2 SV=2	BED-type domain-containing protein OS=Gossypium darwinii OX=34276 GN=ES288_D11G216400v1 PE=4 SV=1	L	Replication, recombination and repair	hypothetical protein ES288_D11G216400v1 [Gossypium darwinii]
GHnewGene_10363	--	--	--	--	--	--	--	--	Uncharacterized protein OS=Gossypium tomentosum OX=34277 GN=ES332_D11G120100v1 PE=4 SV=1	--	--	hypothetical protein ES332_D11G120100v1 [Gossypium tomentosum]
GHnewGene_10366	--	--	Cellular Component: integral component of membrane (GO:0016021);;	K22128|3.8e-44|gab:108469729|K22128 piezo-type mechanosensitive ion channel component 1/2 | (RefSeq) piezo-type mechanosensitive ion channel homolog isoform X1	--	--	--	Piezo-type mechanosensitive ion channel homolog OS=Arabidopsis thaliana OX=3702 GN=At2g48060/At2g48040/At2g48050 PE=2 SV=1	Uncharacterized protein OS=Gossypium barbadense OX=3634 GN=ES319_D04G195300v1 PE=4 SV=1	U	Intracellular trafficking, secretion, and vesicular transport	hypothetical protein ES319_D04G195300v1 [Gossypium barbadense]
GHnewGene_10374	--	--	--	--	--	--	--	--	uncharacterized protein LOC107946527 OS=Gossypium hirsutum OX=3635 GN=LOC107946527 PE=4 SV=1	--	--	PREDICTED: uncharacterized protein LOC107946527 [Gossypium hirsutum]
GHnewGene_10377	--	--	--	--	--	--	--	--	Uncharacterized protein OS=Gossypium tomentosum OX=34277 GN=ES332_D04G217600v1 PE=4 SV=1	--	--	hypothetical protein ES332_D04G217600v1 [Gossypium tomentosum]
GHnewGene_10378	[P]	Inorganic ion transport and metabolism	Molecular Function: potassium ion transmembrane transporter activity (GO:0015079);; Cellular Component: integral component of membrane (GO:0016021);;	K03549|3.5e-70|gab:108457938|K03549 KUP system potassium uptake protein | (RefSeq) potassium transporter 6-like	--	--	K+ potassium transporter	Potassium transporter 6 OS=Arabidopsis thaliana OX=3702 GN=POT6 PE=2 SV=1	Potassium transporter OS=Gossypium tomentosum OX=34277 GN=ES332_D04G219500v1 PE=3 SV=1	P	Inorganic ion transport and metabolism	hypothetical protein E1A91_D04G208300v1 [Gossypium mustelinum]
GHnewGene_10380	--	--	--	--	--	--	--	--	Uncharacterized protein OS=Gossypium tomentosum OX=34277 GN=ES332_D04G220300v1 PE=4 SV=1	--	--	hypothetical protein ES332_D04G220300v1 [Gossypium tomentosum]
GHnewGene_10383	--	--	Molecular Function: molecular_function (GO:0003674);; Molecular Function: nucleic acid binding (GO:0003676);; Molecular Function: RNA binding (GO:0003723);; Molecular Function: mRNA binding (GO:0003729);; Molecular Function: binding (GO:0005488);; Molecular Function: organic cyclic compound binding (GO:0097159);; Molecular Function: heterocyclic compound binding (GO:1901363);;	--	[R]	General function prediction only	Zn-finger in Ran binding protein and others	RanBP2-type zinc finger protein At1g67325 OS=Arabidopsis thaliana OX=3702 GN=At1g67325 PE=1 SV=1	ranBP2-type zinc finger protein At1g67325-like isoform X3 OS=Gossypium hirsutum OX=3635 GN=LOC107898617 PE=4 SV=1	S	Function unknown	PREDICTED: ranBP2-type zinc finger protein At1g67325-like isoform X1 [Gossypium hirsutum]
GHnewGene_10384	--	--	Cellular Component: integral component of membrane (GO:0016021);;	K15503|2.7e-06|gra:105779167|K15503 serine/threonine-protein phosphatase 6 regulatory ankyrin repeat subunit B | (RefSeq) uncharacterized LOC105779167	--	--	--	--	ANK_REP_REGION domain-containing protein (Fragment) OS=Gossypium barbadense OX=3634 GN=ES319_D04G213500v1 PE=4 SV=1	--	--	hypothetical protein E1A91_D04G214400v1 [Gossypium mustelinum]
GHnewGene_10385	--	--	Cellular Component: membrane (GO:0016020);; Cellular Component: integral component of membrane (GO:0016021);;	K15503|6.2e-239|gra:105779167|K15503 serine/threonine-protein phosphatase 6 regulatory ankyrin repeat subunit B | (RefSeq) uncharacterized LOC105779167	[R]	General function prediction only	Ankyrin repeats (3 copies)	Probable E3 ubiquitin-protein ligase XBOS32 OS=Oryza sativa subsp. japonica OX=39947 GN=XBOS32 PE=2 SV=2	ankyrin-3-like OS=Gossypium hirsutum OX=3635 GN=LOC107898024 PE=4 SV=1	L	Replication, recombination and repair	PREDICTED: ankyrin-3-like [Gossypium hirsutum]
GHnewGene_10386	--	--	Cellular Component: membrane (GO:0016020);; Cellular Component: integral component of membrane (GO:0016021);;	K15503|3.1e-243|gra:105779167|K15503 serine/threonine-protein phosphatase 6 regulatory ankyrin repeat subunit B | (RefSeq) uncharacterized LOC105779167	[R]	General function prediction only	Ankyrin repeats (3 copies)	--	ankyrin repeat-containing protein At3g12360-like isoform X1 OS=Gossypium hirsutum OX=3635 GN=LOC107898610 PE=4 SV=1	L	Replication, recombination and repair	PREDICTED: ankyrin repeat-containing protein At3g12360-like isoform X1 [Gossypium hirsutum]
GHnewGene_10387	--	--	Cellular Component: membrane (GO:0016020);; Cellular Component: integral component of membrane (GO:0016021);;	K15503|1.5e-219|gra:105779167|K15503 serine/threonine-protein phosphatase 6 regulatory ankyrin repeat subunit B | (RefSeq) uncharacterized LOC105779167	[R]	General function prediction only	Ankyrin repeats (3 copies)	Protein ACCELERATED CELL DEATH 6 OS=Arabidopsis thaliana OX=3702 GN=ACD6 PE=1 SV=1	ankyrin repeat-containing protein At3g12360-like OS=Gossypium hirsutum OX=3635 GN=LOC107898608 PE=4 SV=1	L	Replication, recombination and repair	PREDICTED: ankyrin repeat-containing protein At3g12360-like [Gossypium hirsutum]
GHnewGene_10388	--	--	Cellular Component: membrane (GO:0016020);; Cellular Component: integral component of membrane (GO:0016021);;	K15503|2.1e-26|gra:105779167|K15503 serine/threonine-protein phosphatase 6 regulatory ankyrin repeat subunit B | (RefSeq) uncharacterized LOC105779167	--	--	Ankyrin repeats (many copies)	--	ankyrin repeat-containing protein At3g12360-like OS=Gossypium hirsutum OX=3635 GN=LOC107910814 PE=4 SV=1	L	Replication, recombination and repair	PREDICTED: ankyrin-1-like isoform X1 [Gossypium hirsutum]
GHnewGene_10389	--	--	--	K15503|9.2e-12|gra:105779167|K15503 serine/threonine-protein phosphatase 6 regulatory ankyrin repeat subunit B | (RefSeq) uncharacterized LOC105779167	--	--	--	--	ankyrin-1-like isoform X1 OS=Gossypium hirsutum OX=3635 GN=LOC107911530 PE=4 SV=1	L	Replication, recombination and repair	PREDICTED: ankyrin-1-like isoform X1 [Gossypium hirsutum]
GHnewGene_10390	--	--	Cellular Component: membrane (GO:0016020);; Cellular Component: integral component of membrane (GO:0016021);;	K15503|4.0e-196|gra:105779167|K15503 serine/threonine-protein phosphatase 6 regulatory ankyrin repeat subunit B | (RefSeq) uncharacterized LOC105779167	[R]	General function prediction only	Ankyrin repeats (3 copies)	Protein ACCELERATED CELL DEATH 6 OS=Arabidopsis thaliana OX=3702 GN=ACD6 PE=1 SV=1	protein ACCELERATED CELL DEATH 6-like OS=Gossypium hirsutum OX=3635 GN=LOC107911532 PE=4 SV=1	L	Replication, recombination and repair	PREDICTED: protein ACCELERATED CELL DEATH 6-like [Gossypium hirsutum]
GHnewGene_10391	--	--	Cellular Component: membrane (GO:0016020);; Cellular Component: integral component of membrane (GO:0016021);;	K15503|3.4e-56|gra:105779167|K15503 serine/threonine-protein phosphatase 6 regulatory ankyrin repeat subunit B | (RefSeq) uncharacterized LOC105779167	[R]	General function prediction only	Domain of unknown function	--	protein ACCELERATED CELL DEATH 6-like OS=Gossypium hirsutum OX=3635 GN=LOC107911532 PE=4 SV=1	L	Replication, recombination and repair	PREDICTED: protein ACCELERATED CELL DEATH 6-like [Gossypium hirsutum]
GHnewGene_10392	--	--	Cellular Component: membrane (GO:0016020);; Cellular Component: integral component of membrane (GO:0016021);;	K15503|4.0e-135|gra:105779167|K15503 serine/threonine-protein phosphatase 6 regulatory ankyrin repeat subunit B | (RefSeq) uncharacterized LOC105779167	[R]	General function prediction only	Domain of unknown function	--	ankyrin repeat-containing protein At3g12360-like OS=Gossypium hirsutum OX=3635 GN=LOC107911533 PE=4 SV=1	L	Replication, recombination and repair	PREDICTED: ankyrin repeat-containing protein At3g12360-like [Gossypium hirsutum]
GHnewGene_10393	--	--	Cellular Component: integral component of membrane (GO:0016021);;	K15503|1.4e-25|gra:105779167|K15503 serine/threonine-protein phosphatase 6 regulatory ankyrin repeat subunit B | (RefSeq) uncharacterized LOC105779167	--	--	Ankyrin repeats (3 copies)	--	ANK_REP_REGION domain-containing protein OS=Gossypium tomentosum OX=34277 GN=ES332_D04G227600v1 PE=4 SV=1	L	Replication, recombination and repair	PREDICTED: ankyrin-3-like [Gossypium hirsutum]
GHnewGene_10395	--	--	Cellular Component: integral component of membrane (GO:0016021);;	--	[R]	General function prediction only	Domain of unknown function	Ankyrin repeat-containing protein At2g01680 OS=Arabidopsis thaliana OX=3702 GN=At2g01680 PE=2 SV=1	ankyrin repeat-containing protein At2g01680 isoform X2 OS=Gossypium hirsutum OX=3635 GN=LOC107911559 PE=4 SV=1	S	Function unknown	PREDICTED: ankyrin repeat-containing protein At2g01680 isoform X2 [Gossypium hirsutum]
GHnewGene_10399	--	--	Molecular Function: UDP-glycosyltransferase activity (GO:0008194);;	K23260|2.1e-06|peq:110036322|K23260 scopoletin glucosyltransferase [EC:2.4.1.128] | (RefSeq) scopoletin glucosyltransferase-like	[GC]	--	--	UDP-glycosyltransferase 89A2 OS=Arabidopsis thaliana OX=3702 GN=UGT89A2 PE=2 SV=1	Uncharacterized protein OS=Gossypium raimondii OX=29730 GN=B456_012G185000 PE=4 SV=1	--	--	PREDICTED: UDP-glycosyltransferase 89A2-like isoform X1 [Gossypium raimondii]
GHnewGene_1040	--	--	Biological Process: regulation of monopolar cell growth (GO:0051513);;	--	--	--	--	--	Uncharacterized protein (Fragment) OS=Gossypium mustelinum OX=34275 GN=E1A91_A05G423900v1 PE=4 SV=1	S	Function unknown	hypothetical protein E1A91_A05G423900v1, partial [Gossypium mustelinum]
GHnewGene_10400	--	--	Molecular Function: UDP-glycosyltransferase activity (GO:0008194);;	--	[GC]	--	--	Flavonol 7-O-rhamnosyltransferase OS=Arabidopsis thaliana OX=3702 GN=UGT89C1 PE=1 SV=1	Uncharacterized protein OS=Gossypium raimondii OX=29730 GN=B456_012G185100 PE=4 SV=1	--	--	hypothetical protein B456_012G185100 [Gossypium raimondii]
GHnewGene_10403	--	--	Biological Process: mRNA processing (GO:0006397);; Molecular Function: hydrolase activity, acting on ester bonds (GO:0016788);;	K18328|1.8e-26|ghi:107911043|K18328 lariat debranching enzyme [EC:3.1.-.-] | (RefSeq) lariat debranching enzyme-like	[A]	RNA processing and modification	Lariat debranching enzyme, C-terminal domain	Lariat debranching enzyme OS=Arabidopsis thaliana OX=3702 GN=DBR1 PE=2 SV=1	DBR1 domain-containing protein OS=Gossypium darwinii OX=34276 GN=ES288_D04G234300v1 PE=4 SV=1	A	RNA processing and modification	hypothetical protein ES288_D04G234300v1 [Gossypium darwinii]
GHnewGene_10404	--	--	--	--	--	--	--	--	Lariat debranching enzyme OS=Hibiscus syriacus OX=106335 GN=F3Y22_tig00001728pilonHSYRG00113 PE=3 SV=1	--	--	Lariat debranching enzyme [Hibiscus syriacus]
GHnewGene_10405	--	--	--	--	--	--	--	--	Uncharacterized protein OS=Gossypium tomentosum OX=34277 GN=ES332_D04G237000v1 PE=4 SV=1	--	--	hypothetical protein ES332_D04G237000v1 [Gossypium tomentosum]
GHnewGene_10409	--	--	Molecular Function: nucleic acid binding (GO:0003676);; Molecular Function: RNA-directed DNA polymerase activity (GO:0003964);; Molecular Function: RNA-DNA hybrid ribonuclease activity (GO:0004523);;	--	--	--	--	--	Reverse transcriptase OS=Gossypium australe OX=47621 GN=EPI10_030663 PE=4 SV=1	--	--	reverse transcriptase [Gossypium australe]
GHnewGene_10410	--	--	--	--	--	--	--	--	uncharacterized protein LOC107907380 isoform X2 OS=Gossypium hirsutum OX=3635 GN=LOC107907380 PE=4 SV=1	--	--	PREDICTED: uncharacterized protein LOC107907380 isoform X1 [Gossypium hirsutum]
GHnewGene_10411	--	--	--	--	--	--	--	--	Uncharacterized protein OS=Gossypium mustelinum OX=34275 GN=E1A91_A05G001700v1 PE=4 SV=1	--	--	PREDICTED: uncharacterized protein LOC107903308 [Gossypium hirsutum]
GHnewGene_10412	--	--	Biological Process: mRNA splicing, via spliceosome (GO:0000398);; Cellular Component: catalytic step 2 spliceosome (GO:0071013);;	K12816|0.0e+00|ghi:107907372|K12816 pre-mRNA-processing factor 17 | (RefSeq) pre-mRNA-processing factor 17-like isoform X1	[S]	Function unknown	WD domain, G-beta repeat	--	WD_REPEATS_REGION domain-containing protein OS=Gossypium darwinii OX=34276 GN=ES288_D05G002600v1 PE=4 SV=1	S	Function unknown	PREDICTED: pre-mRNA-processing factor 17-like isoform X2 [Gossypium raimondii]
GHnewGene_10419	--	--	--	--	--	--	--	Chromatin modification-related protein EAF1 A OS=Arabidopsis thaliana OX=3702 GN=EAF1A PE=1 SV=1	chromatin modification-related protein EAF1 A-like OS=Gossypium hirsutum OX=3635 GN=LOC107902877 PE=4 SV=1	--	--	PREDICTED: LOW QUALITY PROTEIN: chromatin modification-related protein EAF1 B-like [Gossypium hirsutum]
GHnewGene_1042	--	--	--	--	[R]	General function prediction only	zinc-binding in reverse transcriptase	--	zf-RVT domain-containing protein OS=Gossypium barbadense OX=3634 GN=ES319_A01G134100v1 PE=4 SV=1	S	Function unknown	hypothetical protein ES319_A01G134100v1 [Gossypium barbadense]
GHnewGene_10421	--	--	Molecular Function: protein binding (GO:0005515);;	K09571|8.1e-13|egr:104430680|K09571 FK506-binding protein 4/5 [EC:5.2.1.8] | (RefSeq) 70 kDa peptidyl-prolyl isomerase	[R]	General function prediction only	Tetratricopeptide repeat	--	TPR_REGION domain-containing protein OS=Gossypium raimondii OX=29730 GN=B456_009G008100 PE=4 SV=1	L	Replication, recombination and repair	PREDICTED: tetratricopeptide repeat protein 1-like [Gossypium raimondii]
GHnewGene_10423	--	--	Cellular Component: cellular_component (GO:0005575);; Cellular Component: intracellular (GO:0005622);; Cellular Component: obsolete cell (GO:0005623);; Cellular Component: cytoplasm (GO:0005737);; Cellular Component: chloroplast (GO:0009507);; Cellular Component: plastid (GO:0009536);; Cellular Component: organelle (GO:0043226);; Cellular Component: membrane-bounded organelle (GO:0043227);; Cellu…	K12897|2.4e-94|csv:101217009|K12897 transformer-2 protein | (RefSeq) serine/arginine-rich splicing factor SR45a	[R]	General function prediction only	Ankyrin repeats (3 copies)	Ankyrin repeat domain-containing protein, chloroplastic OS=Arabidopsis thaliana OX=3702 GN=AKRP PE=1 SV=2	ankyrin repeat domain-containing protein, chloroplastic-like OS=Gossypium hirsutum OX=3635 GN=LOC107917096 PE=4 SV=1	S	Function unknown	hypothetical protein ES319_A02G189000v1 [Gossypium barbadense]
GHnewGene_10426	--	--	--	--	--	--	--	--	Uncharacterized protein OS=Gossypium mustelinum OX=34275 GN=E1A91_D05G011500v1 PE=4 SV=1	--	--	PREDICTED: uncharacterized protein At2g29880-like isoform X1 [Gossypium raimondii]
GHnewGene_10427	--	--	Cellular Component: integral component of membrane (GO:0016021);;	K17086|7.4e-99|tcc:18588918|K17086 transmembrane 9 superfamily member 2/4 | (RefSeq) transmembrane 9 superfamily member 11	[U]	Intracellular trafficking, secretion, and vesicular transport	Endomembrane protein 70	Transmembrane 9 superfamily member 11 OS=Arabidopsis thaliana OX=3702 GN=TMN11 PE=2 SV=1	Transmembrane 9 superfamily member OS=Gossypium barbadense OX=3634 GN=GOBAR_AA27726 PE=3 SV=1	U	Intracellular trafficking, secretion, and vesicular transport	hypothetical protein GOBAR_AA27726 [Gossypium barbadense]
GHnewGene_1043	--	--	--	--	--	--	--	--	Uncharacterized protein OS=Gossypium darwinii OX=34276 GN=ES288_A05G439100v1 PE=4 SV=1	--	--	hypothetical protein ES288_A05G439100v1 [Gossypium darwinii]
GHnewGene_10430	--	--	--	--	--	--	--	--	Uncharacterized protein OS=Gossypium tomentosum OX=34277 GN=ES332_D05G014600v1 PE=4 SV=1	--	--	hypothetical protein ES288_D05G014500v1 [Gossypium darwinii]
GHnewGene_10432	--	--	Cellular Component: integral component of membrane (GO:0016021);; Molecular Function: protein-cysteine S-palmitoyltransferase activity (GO:0019706);;	K20032|7.3e-138|gab:108450315|K20032 palmitoyltransferase ZDHHC13/17 [EC:2.3.1.225] | (RefSeq) protein S-acyltransferase 24	[R]	General function prediction only	DHHC palmitoyltransferase	Protein S-acyltransferase 24 OS=Arabidopsis thaliana OX=3702 GN=PAT24 PE=2 SV=1	S-acyltransferase OS=Gossypium tomentosum OX=34277 GN=ES332_D05G015500v1 PE=3 SV=1	S	Function unknown	hypothetical protein ES332_D05G015500v1 [Gossypium tomentosum]
GHnewGene_10436	[R]	General function prediction only	Molecular Function: protein binding (GO:0005515);; Biological Process: biological_process (GO:0008150);; Biological Process: regulation of signal transduction (GO:0009966);; Biological Process: negative regulation of signal transduction (GO:0009968);; Biological Process: regulation of cell communication (GO:0010646);; Biological Process: negative regulation of cell communication (GO:0010648);; Bi…	K13137|4.8e-207|gra:105767939|K13137 serine-threonine kinase receptor-associated protein | (RefSeq) serine-threonine kinase receptor-associated protein-like	[I]	Lipid transport and metabolism	WD domain, G-beta repeat	--	WD_REPEATS_REGION domain-containing protein OS=Gossypium darwinii OX=34276 GN=ES288_A05G021400v1 PE=4 SV=1	I	Lipid transport and metabolism	PREDICTED: serine-threonine kinase receptor-associated protein-like [Gossypium raimondii]
GHnewGene_10442	--	--	Cellular Component: integral component of membrane (GO:0016021);;	--	--	--	--	--	Uncharacterized protein OS=Davidia involucrata OX=16924 GN=Din_000714 PE=4 SV=1	--	--	hypothetical protein GOBAR_DD31022 [Gossypium barbadense]
GHnewGene_10444	--	--	Biological Process: reproduction (GO:0000003);; Cellular Component: ubiquitin ligase complex (GO:0000151);; Cellular Component: nuclear ubiquitin ligase complex (GO:0000152);; Biological Process: developmental process involved in reproduction (GO:0003006);; Molecular Function: protein binding (GO:0005515);; Cellular Component: cellular_component (GO:0005575);; Cellular Component: intracellular (G…	K03350|5.2e-167|ghi:107907190|K03350 anaphase-promoting complex subunit 3 | (RefSeq) cell division cycle protein 27 homolog B-like	[D]	Cell cycle control, cell division, chromosome partitioning	Tetratricopeptide repeat	Cell division cycle protein 27 homolog B OS=Arabidopsis thaliana OX=3702 GN=CDC27B PE=1 SV=1	Uncharacterized protein OS=Gossypium tomentosum OX=34277 GN=ES332_D05G029800v1 PE=4 SV=1	D	Cell cycle control, cell division, chromosome partitioning	hypothetical protein E1A91_D05G028100v1 [Gossypium mustelinum]
GHnewGene_10445	--	--	Molecular Function: structural constituent of ribosome (GO:0003735);; Biological Process: translation (GO:0006412);; Cellular Component: cytosolic small ribosomal subunit (GO:0022627);;	K02983|6.7e-27|cpap:110812400|K02983 small subunit ribosomal protein S30e | (RefSeq) 40S ribosomal protein S30-like	[JO]	--	Ribosomal protein S30	40S ribosomal protein S30 OS=Arabidopsis thaliana OX=3702 GN=RPS30A PE=3 SV=3	40S ribosomal protein S30 OS=Gossypium hirsutum OX=3635 GN=LOC107958736 PE=3 SV=1	J	Translation, ribosomal structure and biogenesis	40S ribosomal protein S30-like [Zea mays]
GHnewGene_10447	--	--	Molecular Function: ATP transmembrane transporter activity (GO:0005347);; Cellular Component: mitochondrial inner membrane (GO:0005743);; Cellular Component: integral component of membrane (GO:0016021);;	K15085|2.9e-09|cme:CYME_CMO303C|K15085 solute carrier family 25, member 42 | (RefSeq) similar to mitochondrial carrier protein	[C]	Energy production and conversion	Mitochondrial carrier protein	Mitochondrial carrier protein CoAc2 OS=Arabidopsis thaliana OX=3702 GN=COAC2 PE=2 SV=1	Graves disease carrier OS=Gossypium arboreum OX=29729 GN=F383_31214 PE=3 SV=1	C	Energy production and conversion	Graves disease carrier [Gossypium arboreum]
GHnewGene_10448	--	--	Biological Process: protein N-linked glycosylation (GO:0006487);; Cellular Component: integral component of membrane (GO:0016021);; Cellular Component: protein-containing complex (GO:0032991);; Cellular Component: oligosaccharyltransferase I complex (GO:0034998);; Cellular Component: membrane-bounded organelle (GO:0043227);;	--	[S]	Function unknown	Oligosaccharyltransferase subunit 5	--	Dolichyl-diphosphooligosaccharide-protein glycosyltransferase subunit OST5 OS=Gossypium hirsutum OX=3635 GN=LOC107937709 PE=3 SV=1	S	Function unknown	PREDICTED: transmembrane protein 258 [Theobroma cacao]
GHnewGene_10451	--	--	Molecular Function: polyprenyltransferase activity (GO:0002094);; Cellular Component: endoplasmic reticulum (GO:0005783);; Biological Process: polyprenol biosynthetic process (GO:0016094);;	K11778|4.6e-27|gab:108488161|K11778 ditrans,polycis-polyprenyl diphosphate synthase [EC:2.5.1.87] | (RefSeq) dehydrodolichyl diphosphate synthase 6	[I]	Lipid transport and metabolism	--	Dehydrodolichyl diphosphate synthase CPT3 OS=Solanum lycopersicum OX=4081 GN=CPT3 PE=1 SV=1	Alkyl transferase OS=Gossypium hirsutum OX=3635 GN=LOC107937829 PE=3 SV=1	T	Signal transduction mechanisms	PREDICTED: dehydrodolichyl diphosphate synthase 6 [Gossypium arboreum]
GHnewGene_10454	--	--	--	--	[K]	Transcription	--	--	Uncharacterized protein OS=Gossypium tomentosum OX=34277 GN=ES332_D05G038200v1 PE=4 SV=1	--	--	PREDICTED: uncharacterized protein LOC107907102 [Gossypium hirsutum]
GHnewGene_10465	--	--	--	K14721|3.0e-12|ghi:107911206|K14721 DNA-directed RNA polymerase III subunit RPC5 | (RefSeq) DNA-directed RNA polymerase III subunit RPC5-like	--	--	Myb/SANT-like DNA-binding domain	L10-interacting MYB domain-containing protein OS=Arabidopsis thaliana OX=3702 GN=LIMYB PE=1 SV=1	L10-interacting MYB domain-containing protein-like OS=Gossypium hirsutum OX=3635 GN=LOC107887031 PE=4 SV=1	S	Function unknown	hypothetical protein GOBAR_DD19638 [Gossypium barbadense]
GHnewGene_10466	--	--	--	K23222|2.3e-26|oeu:111367135|K23222 nuclease HARBI1 [EC:3.1.-.-] | (RefSeq) uncharacterized protein LOC111367135 isoform X1	[L]	Replication, recombination and repair	DDE superfamily endonuclease	--	uncharacterized protein LOC107909720 OS=Gossypium hirsutum OX=3635 GN=LOC107909720 PE=3 SV=1	L	Replication, recombination and repair	PREDICTED: uncharacterized protein LOC105767485 [Gossypium raimondii]
GHnewGene_10469	--	--	Molecular Function: nucleic acid binding (GO:0003676);; Biological Process: DNA integration (GO:0015074);;	K06630|1.6e-07|aip:107613271|K06630 14-3-3 protein epsilon | (RefSeq) 14-3-3-like protein B isoform X1	[R]	General function prediction only	GAG-pre-integrase domain	--	uncharacterized protein LOC107902631 OS=Gossypium hirsutum OX=3635 GN=LOC107902631 PE=4 SV=1	L	Replication, recombination and repair	PREDICTED: uncharacterized protein LOC107902631 [Gossypium hirsutum]
GHnewGene_1047	--	--	--	--	--	--	--	--	Uncharacterized protein OS=Gossypium barbadense OX=3634 GN=GOBAR_AA01913 PE=4 SV=1	--	--	hypothetical protein GOBAR_AA01913 [Gossypium barbadense]
GHnewGene_10472	--	--	Biological Process: double-strand break repair via break-induced replication (GO:0000727);; Molecular Function: DNA replication origin binding (GO:0003688);; Molecular Function: single-stranded DNA binding (GO:0003697);; Cellular Component: nucleus (GO:0005634);; Biological Process: pre-replicative complex assembly involved in nuclear cell cycle DNA replication (GO:0006267);; Biological Process: …	K02209|9.1e-32|dzi:111286242|K02209 DNA replication licensing factor MCM5 [EC:3.6.4.12] | (RefSeq) DNA replication licensing factor MCM5-like	[L]	Replication, recombination and repair	MCM AAA-lid domain	DNA replication licensing factor MCM5 OS=Oryza sativa subsp. indica OX=39946 GN=MCM5 PE=3 SV=1	DNA helicase OS=Gossypium hirsutum OX=3635 GN=LOC107940857 PE=3 SV=1	L	Replication, recombination and repair	hypothetical protein GOBAR_DD36051 [Gossypium barbadense]
GHnewGene_10474	--	--	Biological Process: sister chromatid cohesion (GO:0007062);; Cellular Component: cohesin complex (GO:0008278);;	--	--	--	--	--	Rad21_Rec8 domain-containing protein OS=Gossypium tomentosum OX=34277 GN=ES332_A05G270000v1 PE=4 SV=1	--	--	hypothetical protein ES332_A05G270000v1 [Gossypium tomentosum]
GHnewGene_10475	[T]	Signal transduction mechanisms	Molecular Function: protein kinase activity (GO:0004672);; Molecular Function: ATP binding (GO:0005524);; Cellular Component: integral component of membrane (GO:0016021);;	K13415|6.1e-84|han:110929858|K13415 protein brassinosteroid insensitive 1 [EC:2.7.10.1 2.7.11.1] | (RefSeq) systemin receptor SR160-like	--	--	Protein kinase domain	MDIS1-interacting receptor like kinase 2 OS=Arabidopsis thaliana OX=3702 GN=MIK2 PE=1 SV=3	Protein kinase domain-containing protein OS=Gossypium tomentosum OX=34277 GN=ES332_D05G060100v1 PE=4 SV=1	T	Signal transduction mechanisms	hypothetical protein ES332_D05G060100v1 [Gossypium tomentosum]
GHnewGene_1048	--	--	--	--	--	--	--	--	Uncharacterized protein OS=Gossypium tomentosum OX=34277 GN=ES332_A07G037600v1 PE=4 SV=1	--	--	hypothetical protein ES319_A07G036100v1 [Gossypium barbadense]
GHnewGene_10480	--	--	Cellular Component: integral component of membrane (GO:0016021);;	--	--	--	--	--	Uncharacterized protein OS=Gossypium tomentosum OX=34277 GN=ES332_D05G063700v1 PE=4 SV=1	--	--	hypothetical protein ES288_D05G062200v1 [Gossypium darwinii]
GHnewGene_10481	--	--	--	--	--	--	--	--	uncharacterized protein LOC107939599 OS=Gossypium hirsutum OX=3635 GN=LOC107939599 PE=4 SV=1	--	--	PREDICTED: uncharacterized protein LOC107939599 [Gossypium hirsutum]
GHnewGene_10485	--	--	Biological Process: TOR signaling (GO:0031929);; Cellular Component: TORC1 complex (GO:0031931);;	K07204|1.5e-59|gra:105796305|K07204 regulatory associated protein of mTOR | (RefSeq) regulatory-associated protein of TOR 1-like	[D]	Cell cycle control, cell division, chromosome partitioning	Raptor N-terminal CASPase like domain	Regulatory-associated protein of TOR 1 OS=Oryza sativa subsp. japonica OX=39947 GN=RAPTOR1 PE=2 SV=2	Raptor_N domain-containing protein OS=Gossypium mustelinum OX=34275 GN=E1A91_A02G199400v1 PE=4 SV=1	D	Cell cycle control, cell division, chromosome partitioning	hypothetical protein E1A91_A02G199400v1 [Gossypium mustelinum]
GHnewGene_10489	--	--	Molecular Function: sulfotransferase activity (GO:0008146);;	K22312|3.3e-19|gab:108451464|K22312 hydroxyjasmonate sulfotransferase [EC:2.8.2.39] | (RefSeq) cytosolic sulfotransferase 15-like	[R]	General function prediction only	Sulfotransferase domain	Cytosolic sulfotransferase 16 OS=Arabidopsis thaliana OX=3702 GN=SOT16 PE=1 SV=1	Sulfotransferase OS=Gossypium darwinii OX=34276 GN=ES288_A01G055900v1 PE=3 SV=1	S	Function unknown	hypothetical protein ES288_A01G055900v1 [Gossypium darwinii]
GHnewGene_10490	--	--	Biological Process: mRNA processing (GO:0006397);; Molecular Function: hydrolase activity, acting on ester bonds (GO:0016788);;	K18328|4.7e-39|ghi:107930812|K18328 lariat debranching enzyme [EC:3.1.-.-] | (RefSeq) lariat debranching enzyme-like isoform X1	[A]	RNA processing and modification	--	Lariat debranching enzyme OS=Arabidopsis thaliana OX=3702 GN=DBR1 PE=2 SV=1	DBR1 domain-containing protein OS=Gossypium tomentosum OX=34277 GN=ES332_A06G000200v1 PE=3 SV=1	A	RNA processing and modification	hypothetical protein ES319_A06G000300v1 [Gossypium barbadense]
GHnewGene_10491	--	--	Cellular Component: integral component of membrane (GO:0016021);;	--	--	--	--	--	Uncharacterized protein OS=Gossypium darwinii OX=34276 GN=ES288_D05G064000v1 PE=4 SV=1	--	--	hypothetical protein ES288_D05G064000v1 [Gossypium darwinii]
GHnewGene_10494	--	--	Molecular Function: nucleic acid binding (GO:0003676);; Molecular Function: RNA-directed DNA polymerase activity (GO:0003964);; Molecular Function: RNA-DNA hybrid ribonuclease activity (GO:0004523);;	K22804|3.6e-81|bna:106442438|K22804 structural maintenance of chromosomes protein 6 | (RefSeq) structural maintenance of chromosomes protein 6B-like	[R]	General function prediction only	Reverse transcriptase (RNA-dependent DNA polymerase)	Uncharacterized mitochondrial protein AtMg01250 OS=Arabidopsis thaliana OX=3702 GN=AtMg01250 PE=4 SV=1	Reverse transcriptase OS=Gossypium australe OX=47621 GN=EPI10_007432 PE=4 SV=1	L	Replication, recombination and repair	reverse transcriptase [Gossypium australe]
GHnewGene_10496	--	--	--	K11238|3.6e-08|qsu:112023085|K11238 cytokinesis protein | (RefSeq) cytokinesis protein sepA-like	--	--	Formin Homology 2 Domain	Formin-like protein 18 OS=Arabidopsis thaliana OX=3702 GN=FH18 PE=2 SV=3	Formin-like protein OS=Gossypium tomentosum OX=34277 GN=ES332_D05G066200v1 PE=3 SV=1	S	Function unknown	hypothetical protein ES332_D05G066200v1 [Gossypium tomentosum]
GHnewGene_10497	--	--	Cellular Component: Golgi membrane (GO:0000139);; Biological Process: receptor recycling (GO:0001881);; Molecular Function: molecular_function (GO:0003674);; Molecular Function: binding (GO:0005488);; Cellular Component: cellular_component (GO:0005575);; Cellular Component: intracellular (GO:0005622);; Cellular Component: obsolete cell (GO:0005623);; Cellular Component: cytoplasm (GO:0005737);; C…	K18467|5.3e-34|ghi:107901715|K18467 vacuolar protein sorting-associated protein 29 | (RefSeq) vacuolar protein sorting-associated protein 29-like	[U]	Intracellular trafficking, secretion, and vesicular transport	--	Vacuolar protein sorting-associated protein 29 OS=Arabidopsis thaliana OX=3702 GN=VPS29 PE=2 SV=1	Uncharacterized protein OS=Gossypium tomentosum OX=34277 GN=ES332_D09G032500v1 PE=4 SV=1	U	Intracellular trafficking, secretion, and vesicular transport	hypothetical protein ES332_D09G032500v1 [Gossypium tomentosum]
GHnewGene_10499	--	--	Molecular Function: nucleic acid binding (GO:0003676);; Molecular Function: zinc ion binding (GO:0008270);; Biological Process: DNA integration (GO:0015074);;	K21844|1.9e-09|aof:109823350|K21844 protein FAM126 | (RefSeq) uncharacterized protein LOC109823350	[R]	General function prediction only	--	--	uncharacterized protein LOC107929912 OS=Gossypium hirsutum OX=3635 GN=LOC107932427 PE=4 SV=1	L	Replication, recombination and repair	PREDICTED: uncharacterized protein LOC107894016 isoform X1 [Gossypium hirsutum]
GHnewGene_105	--	--	--	--	--	--	--	--	--	--	--	hypothetical protein BHM03_00038986 [Ensete ventricosum]
GHnewGene_1050	--	--	--	--	--	--	--	--	Uncharacterized protein OS=Gossypium tomentosum OX=34277 GN=ES332_A05G442600v1 PE=4 SV=1	--	--	Violaxanthin de-epoxidase, chloroplastic [Gossypium arboreum]
GHnewGene_10501	--	--	Cellular Component: integral component of membrane (GO:0016021);;	K18172|1.5e-07|gra:105772477|K18172 COX assembly mitochondrial protein 2 | (RefSeq) COX assembly mitochondrial protein 2 homolog	--	--	--	--	Uncharacterized protein OS=Gossypium darwinii OX=34276 GN=ES288_D10G000200v1 PE=4 SV=1	--	--	hypothetical protein ES288_D10G000200v1 [Gossypium darwinii]
GHnewGene_10504	--	--	Cellular Component: integral component of membrane (GO:0016021);;	K07442|1.9e-08|gab:108454622|K07442 tRNA (adenine57-N1/adenine58-N1)-methyltransferase catalytic subunit [EC:2.1.1.219 2.1.1.220] | (RefSeq) tRNA (adenine(58)-N(1))-methyltransferase catalytic subunit TRMT61A	--	--	--	--	Uncharacterized protein OS=Gossypium tomentosum OX=34277 GN=ES332_D04G000200v1 PE=4 SV=1	--	--	PREDICTED: uncharacterized protein LOC107938079 [Gossypium hirsutum]
GHnewGene_10510	--	--	Cellular Component: Golgi membrane (GO:0000139);; Biological Process: receptor recycling (GO:0001881);; Molecular Function: molecular_function (GO:0003674);; Molecular Function: binding (GO:0005488);; Cellular Component: cellular_component (GO:0005575);; Cellular Component: intracellular (GO:0005622);; Cellular Component: obsolete cell (GO:0005623);; Cellular Component: cytoplasm (GO:0005737);; C…	K18467|1.7e-21|adu:107496865|K18467 vacuolar protein sorting-associated protein 29 | (RefSeq) vacuolar protein sorting-associated protein 29	[U]	Intracellular trafficking, secretion, and vesicular transport	--	Vacuolar protein sorting-associated protein 29 OS=Arabidopsis thaliana OX=3702 GN=VPS29 PE=2 SV=1	Metallophos_2 domain-containing protein OS=Gossypium barbadense OX=3634 GN=GOBAR_AA37975 PE=4 SV=1	U	Intracellular trafficking, secretion, and vesicular transport	hypothetical protein GOBAR_AA37975 [Gossypium barbadense]
GHnewGene_10517	--	--	Cellular Component: cellular_component (GO:0005575);; Cellular Component: obsolete cell (GO:0005623);; Cellular Component: plasma membrane (GO:0005886);; Cellular Component: membrane (GO:0016020);; Cellular Component: obsolete cell part (GO:0044464);; Cellular Component: cell periphery (GO:0071944);;	--	--	--	--	BTB/POZ domain-containing protein At1g30440 OS=Arabidopsis thaliana OX=3702 GN=At1g30440 PE=1 SV=2	Uncharacterized protein OS=Gossypium barbadense OX=3634 GN=GOBAR_AA39233 PE=3 SV=1	S	Function unknown	hypothetical protein E1A91_D05G076500v1 [Gossypium mustelinum]
GHnewGene_10518	--	--	Cellular Component: integral component of membrane (GO:0016021);;	K23222|3.1e-22|oeu:111367135|K23222 nuclease HARBI1 [EC:3.1.-.-] | (RefSeq) uncharacterized protein LOC111367135 isoform X1	[L]	Replication, recombination and repair	DDE superfamily endonuclease	--	DDE Tnp4 domain-containing protein OS=Gossypium raimondii OX=29730 GN=B456_006G213400 PE=3 SV=1	L	Replication, recombination and repair	hypothetical protein GOBAR_DD10692 [Gossypium barbadense]
GHnewGene_10519	--	--	--	--	--	--	--	--	Uncharacterized protein OS=Gossypium tomentosum OX=34277 GN=ES332_D05G080900v1 PE=4 SV=1	--	--	hypothetical protein ES288_D05G079500v1 [Gossypium darwinii]
GHnewGene_10520	--	--	--	--	--	--	--	--	Uncharacterized protein OS=Gossypium barbadense OX=3634 GN=ES319_D05G075700v1 PE=4 SV=1	--	--	hypothetical protein ES319_D05G075700v1 [Gossypium barbadense]
GHnewGene_10523	--	--	--	K01147|1.0e-58|vra:106774033|K01147 exoribonuclease II [EC:3.1.13.1] | (RefSeq) uncharacterized protein LOC106774033	[R]	General function prediction only	Reverse transcriptase (RNA-dependent DNA polymerase)	Retrovirus-related Pol polyprotein from transposon TNT 1-94 OS=Nicotiana tabacum OX=4097 PE=2 SV=1	Integrase catalytic domain-containing protein OS=Hibiscus syriacus OX=106335 GN=F3Y22_tig00111843pilonHSYRG00119 PE=4 SV=1	L	Replication, recombination and repair	hypothetical protein F3Y22_tig00111843pilonHSYRG00119 [Hibiscus syriacus]
GHnewGene_10524	--	--	Molecular Function: protein binding (GO:0005515);; Biological Process: response to stress (GO:0006950);; Biological Process: cell communication (GO:0007154);; Biological Process: biological_process (GO:0008150);; Biological Process: cellular response to starvation (GO:0009267);; Biological Process: response to external stimulus (GO:0009605);; Biological Process: cellular process (GO:0009987);; Bi…	K14558|6.8e-06|ota:OT_ostta02g02490|K14558 periodic tryptophan protein 2 | (RefSeq) WD40 repeat	[R]	General function prediction only	WD domain, G-beta repeat	F-box/WD-40 repeat-containing protein At5g21040 OS=Arabidopsis thaliana OX=3702 GN=At5g21040 PE=2 SV=1	Uncharacterized protein OS=Gossypium tomentosum OX=34277 GN=ES332_D05G083400v1 PE=4 SV=1	S	Function unknown	hypothetical protein ES319_D05G077600v1 [Gossypium barbadense]
GHnewGene_10527	--	--	--	--	--	--	--	--	Uncharacterized protein OS=Gossypium tomentosum OX=34277 GN=ES332_D05G086600v1 PE=4 SV=1	--	--	hypothetical protein ES319_D05G080900v1 [Gossypium barbadense]
GHnewGene_10529	[T]	Signal transduction mechanisms	Molecular Function: protein tyrosine phosphatase activity (GO:0004725);;	K14394|5.4e-06|qsu:112008021|K14394 low molecular weight phosphotyrosine protein phosphatase [EC:3.1.3.2 3.1.3.48] | (RefSeq) low molecular weight phosphotyrosine protein phosphatase-like	[T]	Signal transduction mechanisms	Low molecular weight phosphotyrosine protein phosphatase	--	Acid phosphatase OS=Gossypium hirsutum OX=3635 GN=LOC107943984 PE=3 SV=1	T	Signal transduction mechanisms	PREDICTED: putative low molecular weight protein-tyrosine-phosphatase slr0328 [Gossypium hirsutum]
GHnewGene_10534	--	--	Molecular Function: zinc ion binding (GO:0008270);;	--	--	--	--	--	uncharacterized protein LOC107956405 OS=Gossypium hirsutum OX=3635 GN=LOC107956405 PE=4 SV=1	--	--	hypothetical protein GOBAR_DD30680 [Gossypium barbadense]
GHnewGene_10535	--	--	Molecular Function: zinc ion binding (GO:0008270);;	--	--	--	--	--	uncharacterized protein LOC107956405 OS=Gossypium hirsutum OX=3635 GN=LOC107956405 PE=4 SV=1	--	--	hypothetical protein GOBAR_DD30680 [Gossypium barbadense]
GHnewGene_10538	--	--	--	--	--	--	Myb/SANT-like DNA-binding domain	--	Myb_DNA-bind_3 domain-containing protein OS=Gossypium raimondii OX=29730 GN=B456_011G122600 PE=4 SV=1	--	--	hypothetical protein B456_011G122600 [Gossypium raimondii]
GHnewGene_1054	--	--	--	--	--	--	--	--	Uncharacterized protein (Fragment) OS=Gossypium darwinii OX=34276 GN=ES288_A03G194300v1 PE=4 SV=1	--	--	hypothetical protein ES288_A03G194300v1, partial [Gossypium darwinii]
GHnewGene_10543	--	--	Molecular Function: DNA binding (GO:0003677);; Cellular Component: host cell nucleus (GO:0042025);;	--	[KB]	--	Methyl-CpG binding domain	Methyl-CpG-binding domain-containing protein 5 OS=Arabidopsis thaliana OX=3702 GN=MBD5 PE=1 SV=1	MBD domain-containing protein OS=Gossypium tomentosum OX=34277 GN=ES332_D05G103600v1 PE=4 SV=1	--	--	PREDICTED: methyl-CpG-binding domain-containing protein 5-like [Gossypium hirsutum]
GHnewGene_10544	--	--	Molecular Function: molecular_function (GO:0003674);; Molecular Function: catalytic activity (GO:0003824);; Molecular Function: ubiquitin-protein transferase activity (GO:0004842);; Biological Process: cellular protein modification process (GO:0006464);; Biological Process: nitrogen compound metabolic process (GO:0006807);; Biological Process: response to stress (GO:0006950);; Biological Process:…	K19044|2.6e-129|obr:102716869|K19044 E3 ubiquitin-protein ligase XBAT32/33 [EC:2.3.2.27] | (RefSeq) E3 ubiquitin-protein ligase XB3	--	--	Ankyrin repeats (many copies)	Putative E3 ubiquitin-protein ligase XBAT31 OS=Arabidopsis thaliana OX=3702 GN=XBAT31 PE=2 SV=1	putative E3 ubiquitin-protein ligase XBAT31 isoform X1 OS=Gossypium hirsutum OX=3635 GN=LOC107906548 PE=4 SV=1	O	Posttranslational modification, protein turnover, chaperones	PREDICTED: putative E3 ubiquitin-protein ligase XBAT31 isoform X1 [Gossypium hirsutum]
GHnewGene_10545	--	--	--	--	--	--	--	--	uncharacterized protein LOC107906539 OS=Gossypium hirsutum OX=3635 GN=LOC107906539 PE=4 SV=1	--	--	PREDICTED: uncharacterized protein LOC107906539 [Gossypium hirsutum]
GHnewGene_10546	--	--	--	--	--	--	--	--	uncharacterized protein LOC107906539 OS=Gossypium hirsutum OX=3635 GN=LOC107906539 PE=4 SV=1	S	Function unknown	PREDICTED: uncharacterized protein LOC107906539 [Gossypium hirsutum]
GHnewGene_10547	--	--	--	--	--	--	--	Protein HLB1 OS=Arabidopsis thaliana OX=3702 GN=HLB1 PE=1 SV=1	Uncharacterized protein OS=Gossypium mustelinum OX=34275 GN=E1A91_D05G103600v1 PE=4 SV=1	--	--	hypothetical protein ES332_D05G105200v1 [Gossypium tomentosum]
GHnewGene_10549	[J]	Translation, ribosomal structure and biogenesis	Molecular Function: structural constituent of ribosome (GO:0003735);; Biological Process: translation (GO:0006412);; Cellular Component: cytosolic small ribosomal subunit (GO:0022627);;	K02957|2.3e-69|ccaj:109790382|K02957 small subunit ribosomal protein S15Ae | (RefSeq) 40S ribosomal protein S15a-1	[J]	Translation, ribosomal structure and biogenesis	Ribosomal protein S8	40S ribosomal protein S15a-1 OS=Arabidopsis thaliana OX=3702 GN=RPS15AA PE=2 SV=2	Uncharacterized protein OS=Prunus persica OX=3760 GN=PRUPE_2G230100 PE=3 SV=1	J	Translation, ribosomal structure and biogenesis	40S ribosomal protein S15a-1 [Spatholobus suberectus]
GHnewGene_10555	[T]	Signal transduction mechanisms	Molecular Function: protein kinase activity (GO:0004672);; Molecular Function: ATP binding (GO:0005524);;	K20715|3.8e-38|gab:108464175|K20715 phototropin [EC:2.7.11.1] | (RefSeq) phototropin-1	--	--	Protein kinase domain	Phototropin-1A OS=Oryza sativa subsp. japonica OX=39947 GN=PHOT1A PE=1 SV=2	Uncharacterized protein OS=Gossypium barbadense OX=3634 GN=ES319_D05G101000v1 PE=4 SV=1	T	Signal transduction mechanisms	hypothetical protein ES319_D05G101000v1 [Gossypium barbadense]
GHnewGene_10556	[T]	Signal transduction mechanisms	Molecular Function: protein kinase activity (GO:0004672);; Molecular Function: ATP binding (GO:0005524);;	K20715|7.6e-35|dzi:111286071|K20715 phototropin [EC:2.7.11.1] | (RefSeq) phototropin-1	--	--	PAS domain	Phototropin-1A OS=Oryza sativa subsp. japonica OX=39947 GN=PHOT1A PE=1 SV=2	Uncharacterized protein OS=Gossypium barbadense OX=3634 GN=GOBAR_AA39068 PE=4 SV=1	T	Signal transduction mechanisms	hypothetical protein E1A91_D05G106700v1 [Gossypium mustelinum]
GHnewGene_10557	--	--	Biological Process: formation of cytoplasmic translation initiation complex (GO:0001732);; Molecular Function: translation initiation factor activity (GO:0003743);; Cellular Component: eukaryotic translation initiation factor 3 complex (GO:0005852);; Cellular Component: eukaryotic 43S preinitiation complex (GO:0016282);; Cellular Component: eukaryotic 48S preinitiation complex (GO:0033290);;	K03246|1.0e-190|ghi:107906209|K03246 translation initiation factor 3 subunit I | (RefSeq) eukaryotic translation initiation factor 3 subunit I-like	[JT]	--	WD domain, G-beta repeat	Eukaryotic translation initiation factor 3 subunit I OS=Arabidopsis thaliana OX=3702 GN=TIF3I1 PE=2 SV=2	Eukaryotic translation initiation factor 3 subunit I OS=Gossypium tomentosum OX=34277 GN=ES332_D05G110700v1 PE=3 SV=1	--	--	hypothetical protein ES319_D05G103500v1 [Gossypium barbadense]
GHnewGene_10559	--	--	--	K01369|1.0e-06|pop:7462273|K01369 legumain [EC:3.4.22.34] | (RefSeq) vacuolar-processing enzyme	--	--	--	Vacuolar-processing enzyme OS=Citrus sinensis OX=2711 PE=2 SV=1	Uncharacterized protein OS=Gossypium mustelinum OX=34275 GN=E1A91_D05G110600v1 PE=4 SV=1	S	Function unknown	hypothetical protein ES319_D10G168300v1 [Gossypium barbadense]
GHnewGene_1056	[P]	Inorganic ion transport and metabolism	Molecular Function: magnesium ion binding (GO:0000287);; Molecular Function: ATP binding (GO:0005524);; Biological Process: phospholipid transport (GO:0015914);; Cellular Component: integral component of membrane (GO:0016021);; Molecular Function: ATPase-coupled intramembrane lipid transporter activity (GO:0140326);;	K14802|0.0e+00|gab:108458868|K14802 phospholipid-transporting ATPase [EC:7.6.2.1] | (RefSeq) phospholipid-transporting ATPase 1	[R]	General function prediction only	Phospholipid-translocating P-type ATPase C-terminal	Phospholipid-transporting ATPase 1 OS=Arabidopsis thaliana OX=3702 GN=ALA1 PE=2 SV=1	Phospholipid-transporting ATPase OS=Gossypium arboreum OX=29729 GN=F383_11782 PE=3 SV=1	P	Inorganic ion transport and metabolism	hypothetical protein ES288_A05G442700v1 [Gossypium darwinii]
GHnewGene_10562	--	--	--	--	--	--	--	--	glycine-rich cell wall structural protein 1.8-like OS=Gossypium hirsutum OX=3635 GN=LOC107950202 PE=4 SV=1	S	Function unknown	PREDICTED: glycine-rich cell wall structural protein 1.8-like [Gossypium hirsutum]
GHnewGene_10563	--	--	--	--	--	--	--	--	uncharacterized protein LOC107906257 OS=Gossypium hirsutum OX=3635 GN=LOC107906257 PE=4 SV=1	S	Function unknown	Regulatory E2 [Gossypium arboreum]
GHnewGene_10567	--	--	--	--	--	--	--	--	Uncharacterized protein OS=Gossypium tomentosum OX=34277 GN=ES332_D05G116000v1 PE=4 SV=1	--	--	hypothetical protein ES332_D05G116000v1 [Gossypium tomentosum]
GHnewGene_10572	--	--	--	--	--	--	--	--	Uncharacterized protein OS=Gossypium darwinii OX=34276 GN=ES288_D05G118300v1 PE=4 SV=1	--	--	hypothetical protein ES288_D05G118300v1 [Gossypium darwinii]
GHnewGene_10573	--	--	--	--	--	--	--	--	uncharacterized protein LOC107922332 OS=Gossypium hirsutum OX=3635 GN=LOC107922332 PE=4 SV=1	--	--	PREDICTED: uncharacterized protein LOC107922332 [Gossypium hirsutum]
GHnewGene_10575	--	--	Cellular Component: integral component of membrane (GO:0016021);;	K15109|7.3e-164|gab:108481055|K15109 solute carrier family 25 (mitochondrial carnitine/acylcarnitine transporter), member 20/29 | (RefSeq) mitochondrial carnitine/acylcarnitine carrier-like protein	[C]	Energy production and conversion	Mitochondrial carrier protein	Mitochondrial carnitine/acylcarnitine carrier-like protein OS=Arabidopsis thaliana OX=3702 GN=BOU PE=1 SV=1	Uncharacterized protein OS=Gossypium barbadense OX=3634 GN=ES319_A03G005700v1 PE=3 SV=1	C	Energy production and conversion	Mitochondrial carnitine/acylcarnitine carrier-like protein [Gossypium arboreum]
GHnewGene_10578	--	--	--	--	--	--	--	--	Uncharacterized protein OS=Gossypium darwinii OX=34276 GN=ES288_D05G126800v1 PE=4 SV=1	--	--	hypothetical protein ES332_D05G128400v1 [Gossypium tomentosum]
GHnewGene_10581	--	--	Cellular Component: ubiquitin ligase complex (GO:0000151);; Biological Process: transcription-dependent tethering of RNA polymerase II gene DNA at nuclear periphery (GO:0000972);; Molecular Function: molecular_function (GO:0003674);; Molecular Function: nucleic acid binding (GO:0003676);; Molecular Function: RNA binding (GO:0003723);; Molecular Function: binding (GO:0005488);; Molecular Function:…	K14298|1.3e-188|gab:108450063|K14298 mRNA export factor | (RefSeq) protein RAE1 isoform X1	[A]	RNA processing and modification	WD domain, G-beta repeat	Protein RAE1 OS=Arabidopsis thaliana OX=3702 GN=RAE1 PE=1 SV=2	WD_REPEATS_REGION domain-containing protein OS=Gossypium tomentosum OX=34277 GN=ES332_D05G130800v1 PE=4 SV=1	A	RNA processing and modification	PREDICTED: protein RAE1 [Gossypium hirsutum]
GHnewGene_10583	--	--	Molecular Function: protein binding (GO:0005515);;	K22068|4.6e-19|mdm:103414862|K22068 iron-sulfur cluster assembly enzyme ISCU, mitochondrial | (RefSeq) iron-sulfur cluster assembly protein 1-like	--	--	SAM domain (Sterile alpha motif)	--	SAM domain-containing protein OS=Gossypium tomentosum OX=34277 GN=ES332_D05G132200v1 PE=4 SV=1	S	Function unknown	hypothetical protein ES332_D05G132200v1 [Gossypium tomentosum]
GHnewGene_10584	--	--	Molecular Function: nucleic acid binding (GO:0003676);; Molecular Function: RNA-directed DNA polymerase activity (GO:0003964);; Molecular Function: RNA-DNA hybrid ribonuclease activity (GO:0004523);;	--	--	--	--	--	Reverse transcriptase OS=Gossypium australe OX=47621 GN=EPI10_005192 PE=4 SV=1	--	--	reverse transcriptase [Gossypium australe]
GHnewGene_10588	--	--	--	K03353|2.8e-222|ghi:107917781|K03353 anaphase-promoting complex subunit 6 | (RefSeq) anaphase-promoting complex subunit 6	[DO]	--	Anaphase-promoting complex, cyclosome, subunit 3	Anaphase-promoting complex subunit 6 OS=Arabidopsis thaliana OX=3702 GN=APC6 PE=2 SV=1	Anaphase promoting complex 6 isoform 2 OS=Theobroma cacao OX=3641 GN=TCM_031876 PE=4 SV=1	--	--	Anaphase promoting complex 6 isoform 2 [Theobroma cacao]
GHnewGene_1059	--	--	--	--	--	--	--	--	Uncharacterized protein OS=Gossypium barbadense OX=3634 GN=GOBAR_AA13313 PE=4 SV=1	--	--	hypothetical protein GOBAR_AA13313 [Gossypium barbadense]
GHnewGene_10592	--	--	Molecular Function: nucleic acid binding (GO:0003676);;	K12893|5.6e-16|gab:108479464|K12893 splicing factor, arginine/serine-rich 4/5/6 | (RefSeq) serine/arginine-rich splicing factor RS40-like isoform X1	[A]	RNA processing and modification	RNA recognition motif. (a.k.a. RRM, RBD, or RNP domain)	Serine/arginine-rich splicing factor RS41 OS=Arabidopsis thaliana OX=3702 GN=RS41 PE=1 SV=2	RRM domain-containing protein OS=Gossypium barbadense OX=3634 GN=ES319_D05G132100v1 PE=4 SV=1	A	RNA processing and modification	hypothetical protein ES319_D05G132100v1 [Gossypium barbadense]
GHnewGene_10593	--	--	--	--	--	--	--	--	Uncharacterized protein OS=Gossypium raimondii OX=29730 GN=B456_009G133800 PE=4 SV=1	--	--	hypothetical protein B456_009G133800 [Gossypium raimondii]
GHnewGene_10594	--	--	Molecular Function: RNA-directed DNA polymerase activity (GO:0003964);;	K22804|4.3e-60|bna:106442438|K22804 structural maintenance of chromosomes protein 6 | (RefSeq) structural maintenance of chromosomes protein 6B-like	[R]	General function prediction only	Reverse transcriptase (RNA-dependent DNA polymerase)	Uncharacterized mitochondrial protein AtMg01250 OS=Arabidopsis thaliana OX=3702 GN=AtMg01250 PE=4 SV=1	Reverse transcriptase OS=Gossypium australe OX=47621 GN=EPI10_030371 PE=4 SV=1	S	Function unknown	reverse transcriptase [Gossypium australe]
GHnewGene_10595	--	--	Molecular Function: methyltransferase activity (GO:0008168);; Cellular Component: integral component of membrane (GO:0016021);; Biological Process: methylation (GO:0032259);;	K23872|6.7e-11|sly:101258783|K23872 putative homogalacturonan methyltransferase [EC:2.1.1.-] | (RefSeq) probable methyltransferase PMT13	--	--	Putative S-adenosyl-L-methionine-dependent methyltransferase	Probable methyltransferase PMT14 OS=Arabidopsis thaliana OX=3702 GN=At4g18030 PE=2 SV=1	Methyltransferase (Fragment) OS=Gossypium tomentosum OX=34277 GN=ES332_D03G207700v1 PE=3 SV=1	S	Function unknown	hypothetical protein ES332_D03G207700v1, partial [Gossypium tomentosum]
GHnewGene_10603	--	--	Cellular Component: integral component of membrane (GO:0016021);; Molecular Function: transmembrane transporter activity (GO:0022857);;	--	--	--	--	--	WAT1-related protein At5g07050-like isoform X2 OS=Gossypium hirsutum OX=3635 GN=LOC107913100 PE=4 SV=1	--	--	PREDICTED: WAT1-related protein At5g07050-like isoform X2 [Gossypium hirsutum]
GHnewGene_10605	--	--	--	--	--	--	--	--	Uncharacterized protein OS=Gossypium mustelinum OX=34275 GN=E1A91_D05G145200v1 PE=4 SV=1	--	--	hypothetical protein ES288_D05G146300v1 [Gossypium darwinii]
GHnewGene_10610	--	--	--	K08776|3.3e-22|gra:105767355|K08776 puromycin-sensitive aminopeptidase [EC:3.4.11.-] | (RefSeq) aminopeptidase M1-like	--	--	--	--	Uncharacterized protein OS=Gossypium darwinii OX=34276 GN=ES288_D05G149400v1 PE=4 SV=1	--	--	hypothetical protein ES288_D05G149400v1 [Gossypium darwinii]
GHnewGene_10615	--	--	--	--	--	--	--	--	Uncharacterized protein OS=Gossypium darwinii OX=34276 GN=ES288_A05G147500v1 PE=4 SV=1	--	--	hypothetical protein ES288_A05G147500v1 [Gossypium darwinii]
GHnewGene_10617	--	--	Cellular Component: integral component of membrane (GO:0016021);;	--	--	--	--	Protein FLUORESCENT IN BLUE LIGHT, chloroplastic OS=Arabidopsis thaliana OX=3702 GN=FLU PE=1 SV=1	Uncharacterized protein OS=Gossypium barbadense OX=3634 GN=GOBAR_AA32716 PE=4 SV=1	S	Function unknown	hypothetical protein GOBAR_AA32716 [Gossypium barbadense]
GHnewGene_10618	--	--	Molecular Function: methyltransferase activity (GO:0008168);; Biological Process: methylation (GO:0032259);;	--	[E]	Amino acid transport and metabolism	Spermine/spermidine synthase domain	--	methyltransferase-like protein 13 OS=Gossypium hirsutum OX=3635 GN=LOC107956562 PE=4 SV=1	E	Amino acid transport and metabolism	PREDICTED: methyltransferase-like protein 13 [Gossypium hirsutum]
GHnewGene_10625	--	--	Molecular Function: nucleic acid binding (GO:0003676);; Molecular Function: RNA-DNA hybrid ribonuclease activity (GO:0004523);;	--	--	--	Reverse transcriptase-like	--	Zinc finger, CCHC-type OS=Gossypium australe OX=47621 GN=EPI10_030432 PE=4 SV=1	E	Amino acid transport and metabolism	PREDICTED: uncharacterized protein LOC108465011 [Gossypium arboreum]
GHnewGene_10628	[O]	Posttranslational modification, protein turnover, chaperones	Molecular Function: endopeptidase activity (GO:0004175);; Molecular Function: threonine-type endopeptidase activity (GO:0004298);; Cellular Component: nucleus (GO:0005634);; Cellular Component: cytoplasm (GO:0005737);; Cellular Component: proteasome core complex (GO:0005839);; Biological Process: proteasomal protein catabolic process (GO:0010498);; Biological Process: proteasomal ubiquitin-indepe…	K02726|4.6e-129|dzi:111278067|K02726 20S proteasome subunit alpha 2 [EC:3.4.25.1] | (RefSeq) proteasome subunit alpha type-2-A-like isoform X1	[O]	Posttranslational modification, protein turnover, chaperones	Proteasome subunit	Proteasome subunit alpha type-2-B OS=Arabidopsis thaliana OX=3702 GN=PAB2 PE=1 SV=1	Proteasome subunit alpha type OS=Gossypium hirsutum OX=3635 GN=LOC107958303 PE=3 SV=1	O	Posttranslational modification, protein turnover, chaperones	PREDICTED: proteasome subunit alpha type-2-A [Gossypium raimondii]
GHnewGene_10629	--	--	--	--	--	--	--	--	Pleckstrin domain-containing family H member 1 OS=Gossypium arboreum OX=29729 GN=F383_12731 PE=4 SV=1	--	--	--
GHnewGene_10631	--	--	--	--	--	--	--	--	Uncharacterized protein OS=Gossypium mustelinum OX=34275 GN=E1A91_D05G160700v1 PE=4 SV=1	--	--	hypothetical protein E1A91_D05G160700v1 [Gossypium mustelinum]
GHnewGene_10635	--	--	Cellular Component: integral component of membrane (GO:0016021);;	--	--	--	--	--	Uncharacterized protein OS=Gossypium barbadense OX=3634 GN=GOBAR_AA18492 PE=4 SV=1	--	--	hypothetical protein GOBAR_AA18492 [Gossypium barbadense]
GHnewGene_10637	--	--	--	--	--	--	--	--	Uncharacterized protein OS=Gossypium tomentosum OX=34277 GN=ES332_D08G174200v1 PE=4 SV=1	--	--	hypothetical protein GOBAR_DD16784 [Gossypium barbadense]
GHnewGene_10638	--	--	Molecular Function: nucleic acid binding (GO:0003676);; Molecular Function: RNA-DNA hybrid ribonuclease activity (GO:0004523);;	K14677|7.2e-09|ghi:107892630|K14677 aminoacylase [EC:3.5.1.14] | (RefSeq) uncharacterized protein LOC107892630	--	--	Reverse transcriptase-like	--	uncharacterized protein LOC107937257 OS=Gossypium hirsutum OX=3635 GN=LOC107937257 PE=4 SV=1	--	--	PREDICTED: uncharacterized protein LOC107937257 [Gossypium hirsutum]
GHnewGene_10639	--	--	Biological Process: oxidation-reduction process (GO:0055114);;	--	--	--	--	--	Putative mannitol dehydrogenase OS=Gossypium australe OX=47621 GN=EPI10_028064 PE=4 SV=1	--	--	PREDICTED: uncharacterized protein LOC108474875 [Gossypium arboreum]
GHnewGene_10640	--	--	--	K09422|1.5e-08|gab:108458681|K09422 transcription factor MYB, plant | (RefSeq) transcription factor MYB48-like	--	--	--	--	Pheophytinase, chloroplastic-like OS=Gossypium australe OX=47621 GN=EPI10_015355 PE=4 SV=1	--	--	pheophytinase, chloroplastic-like [Gossypium australe]
GHnewGene_10641	--	--	Molecular Function: DNA binding (GO:0003677);; Cellular Component: nucleus (GO:0005634);;	--	--	--	--	Myb family transcription factor MOF1 OS=Oryza sativa subsp. japonica OX=39947 GN=MOF1 PE=1 SV=1	HTH myb-type domain-containing protein OS=Gossypium darwinii OX=34276 GN=ES288_D05G170400v1 PE=4 SV=1	K	Transcription	hypothetical protein ES288_D05G170400v1 [Gossypium darwinii]
GHnewGene_10644	--	--	Cellular Component: integral component of membrane (GO:0016021);;	--	--	--	--	Signaling peptide TAXIMIN 1 OS=Arabidopsis thaliana OX=3702 GN=TAX1 PE=2 SV=2	Uncharacterized protein OS=Gossypium mustelinum OX=34275 GN=E1A91_A05G167200v1 PE=4 SV=1	--	--	hypothetical protein ES332_D05G173500v1 [Gossypium tomentosum]
GHnewGene_10648	--	--	Cellular Component: integral component of membrane (GO:0016021);;	K15109|2.1e-74|ghi:107905804|K15109 solute carrier family 25 (mitochondrial carnitine/acylcarnitine transporter), member 20/29 | (RefSeq) mitochondrial arginine transporter BAC1-like	[C]	Energy production and conversion	Mitochondrial carrier protein	Mitochondrial arginine transporter BAC1 OS=Arabidopsis thaliana OX=3702 GN=BAC1 PE=1 SV=1	Uncharacterized protein OS=Gossypium raimondii OX=29730 GN=B456_009G167400 PE=3 SV=1	C	Energy production and conversion	hypothetical protein B456_009G167400 [Gossypium raimondii]
GHnewGene_1065	--	--	Molecular Function: nucleic acid binding (GO:0003676);; Molecular Function: zinc ion binding (GO:0008270);; Cellular Component: integral component of membrane (GO:0016021);;	--	--	--	--	--	Uncharacterized protein OS=Gossypium raimondii OX=29730 GN=B456_013G158900 PE=4 SV=1	--	--	hypothetical protein B456_013G158900 [Gossypium raimondii]
GHnewGene_10651	--	--	--	--	--	--	--	--	Uncharacterized protein OS=Gossypium tomentosum OX=34277 GN=ES332_A03G013200v1 PE=4 SV=1	--	--	PREDICTED: uncharacterized protein LOC107933688 [Gossypium hirsutum]
GHnewGene_10652	--	--	Molecular Function: protein binding (GO:0005515);;	K14963|1.5e-84|hbr:110647338|K14963 COMPASS component SWD3 | (RefSeq) transcriptional corepressor LEUNIG-like	[R]	General function prediction only	WD domain, G-beta repeat	Transcriptional corepressor LEUNIG_HOMOLOG OS=Arabidopsis thaliana OX=3702 GN=LUH PE=1 SV=1	Transcriptional corepressor LEUNIG-like isoform X1 OS=Gossypium australe OX=47621 GN=EPI10_032790 PE=4 SV=1	S	Function unknown	transcriptional corepressor LEUNIG-like isoform X1 [Gossypium australe]
GHnewGene_10658	--	--	Molecular Function: molecular_function (GO:0003674);; Molecular Function: nucleic acid binding (GO:0003676);; Molecular Function: RNA binding (GO:0003723);; Molecular Function: binding (GO:0005488);; Molecular Function: protein binding (GO:0005515);; Cellular Component: cellular_component (GO:0005575);; Cellular Component: intracellular (GO:0005622);; Cellular Component: obsolete cell (GO:0005623…	K23314|2.1e-246|ghi:107922889|K23314 telomerase Cajal body protein 1 | (RefSeq) telomerase Cajal body protein 1-like	[R]	General function prediction only	WD domain, G-beta repeat	--	WD_REPEATS_REGION domain-containing protein OS=Gossypium barbadense OX=3634 GN=ES319_D05G174200v1 PE=4 SV=1	S	Function unknown	PREDICTED: telomerase Cajal body protein 1-like [Gossypium hirsutum]
GHnewGene_1066	--	--	Cellular Component: integral component of membrane (GO:0016021);;	K09264|7.9e-27|ghi:107924817|K09264 MADS-box transcription factor, plant | (RefSeq) agamous-like MADS-box protein AGL21	[L]	Replication, recombination and repair	--	--	Uncharacterized protein OS=Gossypium barbadense OX=3634 GN=ES319_A05G419900v1 PE=4 SV=1	L	Replication, recombination and repair	hypothetical protein ES319_A05G419900v1 [Gossypium barbadense]
GHnewGene_10660	--	--	Cellular Component: nucleus (GO:0005634);;	K04125|4.1e-43|boe:106319842|K04125 gibberellin 2beta-dioxygenase [EC:1.14.11.13] | (RefSeq) gibberellin 2-beta-dioxygenase 7	[R]	General function prediction only	Reverse transcriptase (RNA-dependent DNA polymerase)	RNA-directed DNA polymerase homolog OS=Oenothera berteroana OX=3950 PE=4 SV=1	uncharacterized protein LOC107930810 OS=Gossypium hirsutum OX=3635 GN=LOC107930810 PE=4 SV=1	L	Replication, recombination and repair	PREDICTED: uncharacterized protein LOC107930810 [Gossypium hirsutum]
GHnewGene_10662	--	--	--	--	--	--	--	--	Uncharacterized protein OS=Gossypium mustelinum OX=34275 GN=E1A91_A03G015200v1 PE=4 SV=1	--	--	hypothetical protein ES319_A03G012900v1 [Gossypium barbadense]
GHnewGene_10664	--	--	Cellular Component: integral component of membrane (GO:0016021);;	K22128|2.0e-84|gab:108469729|K22128 piezo-type mechanosensitive ion channel component 1/2 | (RefSeq) piezo-type mechanosensitive ion channel homolog isoform X1	--	--	--	Piezo-type mechanosensitive ion channel homolog OS=Arabidopsis thaliana OX=3702 GN=At2g48060/At2g48040/At2g48050 PE=2 SV=1	piezo-type mechanosensitive ion channel homolog isoform X1 OS=Gossypium hirsutum OX=3635 GN=LOC107905917 PE=4 SV=1	U	Intracellular trafficking, secretion, and vesicular transport	PREDICTED: piezo-type mechanosensitive ion channel homolog isoform X1 [Gossypium hirsutum]
GHnewGene_10665	--	--	--	--	--	--	--	--	Uncharacterized protein OS=Gossypium tomentosum OX=34277 GN=ES332_A03G014600v1 PE=4 SV=1	--	--	PREDICTED: uncharacterized protein LOC108482750 isoform X1 [Gossypium arboreum]
GHnewGene_10666	--	--	Molecular Function: peroxidase activity (GO:0004601);; Molecular Function: calcium ion binding (GO:0005509);; Cellular Component: integral component of membrane (GO:0016021);; Molecular Function: oxidoreductase activity, acting on NAD(P)H, oxygen as acceptor (GO:0050664);;	--	--	--	--	--	Uncharacterized protein OS=Gossypium mustelinum OX=34275 GN=E1A91_A08G128900v1 PE=3 SV=1	--	--	hypothetical protein E1A91_A08G128900v1 [Gossypium mustelinum]
GHnewGene_10669	--	--	Molecular Function: nucleic acid binding (GO:0003676);; Molecular Function: RNA-directed DNA polymerase activity (GO:0003964);; Molecular Function: RNA-DNA hybrid ribonuclease activity (GO:0004523);;	K22804|2.8e-67|bna:106442438|K22804 structural maintenance of chromosomes protein 6 | (RefSeq) structural maintenance of chromosomes protein 6B-like	[R]	General function prediction only	Reverse transcriptase (RNA-dependent DNA polymerase)	--	Reverse transcriptase OS=Gossypium australe OX=47621 GN=EPI10_007432 PE=4 SV=1	L	Replication, recombination and repair	reverse transcriptase [Gossypium australe]
GHnewGene_1067	[I]	Lipid transport and metabolism	Molecular Function: hydroxymethylglutaryl-CoA reductase (NADPH) activity (GO:0004420);; Cellular Component: endoplasmic reticulum membrane (GO:0005789);; Biological Process: isoprenoid biosynthetic process (GO:0008299);; Biological Process: coenzyme A metabolic process (GO:0015936);; Cellular Component: integral component of membrane (GO:0016021);;	K00021|5.3e-55|gra:105785336|K00021 hydroxymethylglutaryl-CoA reductase (NADPH) [EC:1.1.1.34] | (RefSeq) 3-hydroxy-3-methylglutaryl-coenzyme A reductase 1-like	[I]	Lipid transport and metabolism	Hydroxymethylglutaryl-coenzyme A reductase	3-hydroxy-3-methylglutaryl-coenzyme A reductase 1 OS=Hevea brasiliensis OX=3981 GN=HMGR1 PE=2 SV=1	3-hydroxy-3-methylglutaryl coenzyme A reductase OS=Gossypium tomentosum OX=34277 GN=ES332_D01G156800v1 PE=3 SV=1	I	Lipid transport and metabolism	hypothetical protein ES319_D01G143500v1 [Gossypium barbadense]
GHnewGene_10671	--	--	--	--	--	--	--	--	Uncharacterized protein OS=Gossypium barbadense OX=3634 GN=GOBAR_AA13747 PE=4 SV=1	--	--	hypothetical protein GOBAR_AA13747 [Gossypium barbadense]
GHnewGene_10673	--	--	--	--	--	--	--	--	Uncharacterized protein OS=Gossypium tomentosum OX=34277 GN=ES332_D05G198300v1 PE=4 SV=1	--	--	hypothetical protein ES332_D05G198300v1 [Gossypium tomentosum]
GHnewGene_10675	--	--	Cellular Component: integral component of membrane (GO:0016021);;	--	--	--	--	--	Uncharacterized protein OS=Gossypium darwinii OX=34276 GN=ES288_D05G199500v1 PE=4 SV=1	--	--	hypothetical protein ES288_D05G199500v1 [Gossypium darwinii]
GHnewGene_10677	--	--	Cellular Component: integral component of membrane (GO:0016021);;	--	--	--	--	--	Uncharacterized protein OS=Gossypium tomentosum OX=34277 GN=ES332_D05G199400v1 PE=4 SV=1	--	--	PREDICTED: uncharacterized protein LOC105770600 [Gossypium raimondii]
GHnewGene_10680	--	--	Cellular Component: integral component of membrane (GO:0016021);;	--	--	--	--	--	Uncharacterized protein OS=Gossypium barbadense OX=3634 GN=ES319_D12G297800v1 PE=4 SV=1	--	--	hypothetical protein ES319_D12G297800v1 [Gossypium barbadense]
GHnewGene_10683	--	--	Biological Process: maturation of SSU-rRNA from tricistronic rRNA transcript (SSU-rRNA, 5.8S rRNA, LSU-rRNA) (GO:0000462);; Cellular Component: nucleolus (GO:0005730);; Cellular Component: small-subunit processome (GO:0032040);;	K14788|1.5e-42|gab:108474169|K14788 ribosome biogenesis protein ENP2 | (RefSeq) nucleolar protein 10	[R]	General function prediction only	--	--	nucleolar protein 10-like OS=Gossypium hirsutum OX=3635 GN=LOC107956514 PE=4 SV=1	J	Translation, ribosomal structure and biogenesis	PREDICTED: nucleolar protein 10-like [Gossypium hirsutum]
GHnewGene_10685	--	--	Molecular Function: nucleic acid binding (GO:0003676);; Molecular Function: zinc ion binding (GO:0008270);; Molecular Function: oxidoreductase activity (GO:0016491);;	K03032|1.0e-15|ghi:107887872|K03032 26S proteasome regulatory subunit N2 | (RefSeq) 26S proteasome non-ATPase regulatory subunit 1 homolog A-like	--	--	Zinc knuckle	--	Uncharacterized protein OS=Gossypium darwinii OX=34276 GN=ES288_D13G062200v1 PE=4 SV=1	L	Replication, recombination and repair	PREDICTED: uncharacterized protein LOC105766005 [Gossypium raimondii]
GHnewGene_10688	--	--	Molecular Function: calcium ion binding (GO:0005509);;	--	[R]	General function prediction only	Tetratricopeptide repeat	Uncharacterized TPR repeat-containing protein At1g05150 OS=Arabidopsis thaliana OX=3702 GN=At1g05150 PE=1 SV=1	Uncharacterized protein OS=Gossypium darwinii OX=34276 GN=ES288_D05G207500v1 PE=4 SV=1	E	Amino acid transport and metabolism	hypothetical protein ES288_D05G207500v1 [Gossypium darwinii]
GHnewGene_10691	--	--	Molecular Function: nucleic acid binding (GO:0003676);; Molecular Function: RNA-DNA hybrid ribonuclease activity (GO:0004523);;	--	--	--	Reverse transcriptase-like	--	Glycine, alanine and asparagine-rich protein-like OS=Gossypium australe OX=47621 GN=EPI10_011041 PE=4 SV=1	S	Function unknown	glycine, alanine and asparagine-rich protein-like [Gossypium australe]
GHnewGene_10693	--	--	--	K01051|3.5e-07|mesc:110608930|K01051 pectinesterase [EC:3.1.1.11] | (RefSeq) putative pectinesterase 63	--	--	--	--	uncharacterized protein LOC107941360 OS=Gossypium hirsutum OX=3635 GN=LOC107941360 PE=4 SV=1	L	Replication, recombination and repair	PREDICTED: uncharacterized protein LOC107941360 [Gossypium hirsutum]
GHnewGene_10694	--	--	--	K01051|2.5e-07|mesc:110608930|K01051 pectinesterase [EC:3.1.1.11] | (RefSeq) putative pectinesterase 63	--	--	--	--	uncharacterized protein LOC107905481 OS=Gossypium hirsutum OX=3635 GN=LOC107941577 PE=4 SV=1	L	Replication, recombination and repair	PREDICTED: uncharacterized protein LOC107905481 [Gossypium hirsutum]
GHnewGene_10698	--	--	--	--	--	--	--	--	Uncharacterized protein OS=Gossypium tomentosum OX=34277 GN=ES332_D05G209900v1 PE=4 SV=1	--	--	hypothetical protein ES319_D05G200300v1 [Gossypium barbadense]
GHnewGene_10699	[H]	Coenzyme transport and metabolism	Molecular Function: dihydrofolate reductase activity (GO:0004146);; Biological Process: tetrahydrofolate biosynthetic process (GO:0046654);;	K13998|6.0e-100|gra:105769038|K13998 dihydrofolate reductase / thymidylate synthase [EC:1.5.1.3 2.1.1.45] | (RefSeq) bifunctional dihydrofolate reductase-thymidylate synthase-like	[H]	Coenzyme transport and metabolism	Dihydrofolate reductase	Bifunctional dihydrofolate reductase-thymidylate synthase OS=Daucus carota OX=4039 PE=2 SV=1	Dihydrofolate reductase OS=Gossypium barbadense OX=3634 GN=ES319_D05G201100v1 PE=3 SV=1	I	Lipid transport and metabolism	hypothetical protein ES319_D05G201100v1 [Gossypium barbadense]
GHnewGene_10702	--	--	--	--	--	--	--	--	Uncharacterized protein OS=Gossypium raimondii OX=29730 GN=B456_009G202800 PE=4 SV=1	--	--	hypothetical protein B456_009G202800 [Gossypium raimondii]
GHnewGene_10704	--	--	Molecular Function: catalytic activity (GO:0003824);;	K00648|1.4e-06|ghi:107912217|K00648 3-oxoacyl-[acyl-carrier-protein] synthase III [EC:2.3.1.180] | (RefSeq) 3-oxoacyl-[acyl-carrier-protein] synthase III, chloroplastic-like isoform X1	--	--	3-Oxoacyl-[acyl-carrier-protein (ACP)] synthase III C terminal	3-oxoacyl-[acyl-carrier-protein] synthase III, chloroplastic OS=Arabidopsis thaliana OX=3702 GN=At1g62640 PE=2 SV=2	ACP_syn_III_C domain-containing protein OS=Gossypium tomentosum OX=34277 GN=ES332_A03G017200v1 PE=4 SV=1	--	--	hypothetical protein ES319_A03G015800v1 [Gossypium barbadense]
GHnewGene_10705	--	--	Molecular Function: glucose-6-phosphate isomerase activity (GO:0004347);; Biological Process: gluconeogenesis (GO:0006094);; Biological Process: glycolytic process (GO:0006096);;	--	--	--	--	--	Uncharacterized protein OS=Gossypium tomentosum OX=34277 GN=ES332_D05G214000v1 PE=4 SV=1	G	Carbohydrate transport and metabolism	hypothetical protein ES332_D05G214000v1 [Gossypium tomentosum]
GHnewGene_10708	--	--	Biological Process: reproduction (GO:0000003);; Molecular Function: nucleotide binding (GO:0000166);; Biological Process: mitotic cell cycle (GO:0000278);; Biological Process: mitotic cytokinesis (GO:0000281);; Biological Process: cytokinesis (GO:0000910);; Molecular Function: molecular_function (GO:0003674);; Molecular Function: catalytic activity (GO:0003824);; Molecular Function: protein kinas…	--	[R]	General function prediction only	WD domain, G-beta repeat	Protein JINGUBANG OS=Arabidopsis thaliana OX=3702 GN=JGB PE=1 SV=1	WD_REPEATS_REGION domain-containing protein OS=Gossypium tomentosum OX=34277 GN=ES332_D05G217600v1 PE=4 SV=1	M	Cell wall/membrane/envelope biogenesis	PREDICTED: E3 ubiquitin-protein ligase TRAF7-like [Gossypium raimondii]
GHnewGene_10713	[I]	Lipid transport and metabolism	Cellular Component: cytosol (GO:0005829);;	K01176|5.0e-50|zju:107419960|K01176 alpha-amylase [EC:3.2.1.1] | (RefSeq) LOW QUALITY PROTEIN: alpha-amylase	[I]	Lipid transport and metabolism	SCP-2 sterol transfer family	Sterol carrier protein 2 OS=Arabidopsis thaliana OX=3702 GN=SCP2 PE=2 SV=1	non-specific lipid-transfer protein-like 1 OS=Gossypium hirsutum OX=3635 GN=LOC107905565 PE=4 SV=1	I	Lipid transport and metabolism	PREDICTED: non-specific lipid-transfer protein-like 1 [Gossypium hirsutum]
GHnewGene_10718	--	--	--	--	--	--	--	--	--	--	--	hypothetical protein GOBAR_DD10656 [Gossypium barbadense]
GHnewGene_10721	--	--	Cellular Component: cytosol (GO:0005829);; Molecular Function: lipid binding (GO:0008289);; Molecular Function: sterol transporter activity (GO:0015248);; Cellular Component: membrane (GO:0016020);; Molecular Function: sterol binding (GO:0032934);; Cellular Component: intracellular membrane-bounded organelle (GO:0043231);;	--	[I]	Lipid transport and metabolism	Oxysterol-binding protein	Oxysterol-binding protein-related protein 3A OS=Arabidopsis thaliana OX=3702 GN=ORP3A PE=1 SV=1	oxysterol-binding protein-related protein 3A-like isoform X1 OS=Gossypium hirsutum OX=3635 GN=LOC107905597 PE=4 SV=1	I	Lipid transport and metabolism	PREDICTED: oxysterol-binding protein-related protein 3A-like [Gossypium raimondii]
GHnewGene_10725	--	--	--	K07478|6.0e-06|mdm:103449283|K07478 putative ATPase | (RefSeq) LOW QUALITY PROTEIN: ATPase WRNIP1	--	--	--	--	uncharacterized protein At2g29880-like OS=Gossypium hirsutum OX=3635 GN=LOC107916146 PE=4 SV=1	S	Function unknown	PREDICTED: uncharacterized protein At2g29880-like [Gossypium raimondii]
GHnewGene_10726	--	--	--	--	--	--	--	--	Cytochrome b5 heme-binding domain-containing protein OS=Gossypium tomentosum OX=34277 GN=ES332_D05G229600v1 PE=4 SV=1	C	Energy production and conversion	hypothetical protein ES332_D05G229600v1 [Gossypium tomentosum]
GHnewGene_10727	[R]	General function prediction only	Cellular Component: nucleus (GO:0005634);; Cellular Component: cytoplasm (GO:0005737);; Molecular Function: S-adenosylmethionine-dependent methyltransferase activity (GO:0008757);; Molecular Function: protein-arginine N-methyltransferase activity (GO:0016274);;	K18477|2.6e-117|ghi:107905628|K18477 type IV protein arginine methyltransferase [EC:2.1.1.322] | (RefSeq) protein arginine N-methyltransferase 2-like isoform X1	[E]	Amino acid transport and metabolism	--	--	Protein arginine N-methyltransferase 2 OS=Gossypium hirsutum OX=3635 GN=LOC107905628 PE=4 SV=1	E	Amino acid transport and metabolism	PREDICTED: protein arginine N-methyltransferase 2-like isoform X1 [Gossypium hirsutum]
GHnewGene_1073	--	--	--	--	--	--	--	--	Uncharacterized protein OS=Gossypium tomentosum OX=34277 GN=ES332_A05G452000v1 PE=4 SV=1	--	--	hypothetical protein ES319_A05G422100v1 [Gossypium barbadense]
GHnewGene_10731	--	--	--	--	--	--	--	--	Uncharacterized protein OS=Gossypium tomentosum OX=34277 GN=ES332_D05G231200v1 PE=4 SV=1	--	--	hypothetical protein ES332_D05G231200v1 [Gossypium tomentosum]
GHnewGene_10732	--	--	Cellular Component: nucleotide-excision repair complex (GO:0000109);; Biological Process: protein polyubiquitination (GO:0000209);; Biological Process: transcription-coupled nucleotide-excision repair (GO:0006283);; Cellular Component: Cul4A-RING E3 ubiquitin ligase complex (GO:0031464);; Biological Process: proteasome-mediated ubiquitin-dependent protein catabolic process (GO:0043161);; Biologic…	K10570|1.3e-260|ghi:107957912|K10570 DNA excision repair protein ERCC-8 | (RefSeq) DNA excision repair protein ERCC-8-like	[KL]	--	WD domain, G-beta repeat	WD repeat-containing protein ATCSA-1 OS=Arabidopsis thaliana OX=3702 GN=ATCSA-1 PE=1 SV=1	DNA excision repair protein ERCC-8-like OS=Gossypium hirsutum OX=3635 GN=LOC107957912 PE=4 SV=1	--	--	PREDICTED: DNA excision repair protein ERCC-8-like [Gossypium hirsutum]
GHnewGene_10740	--	--	--	--	--	--	--	--	Uncharacterized protein OS=Gossypium tomentosum OX=34277 GN=ES332_A05G231500v1 PE=4 SV=1	--	--	hypothetical protein ES332_A05G231500v1 [Gossypium tomentosum]
GHnewGene_10744	--	--	Cellular Component: nucleus (GO:0005634);; Biological Process: nucleus organization (GO:0006997);;	--	--	--	--	--	Uncharacterized protein (Fragment) OS=Gossypium mustelinum OX=34275 GN=E1A91_A07G044600v1 PE=4 SV=1	S	Function unknown	hypothetical protein ES332_D08G289500v1 [Gossypium tomentosum]
GHnewGene_10747	--	--	--	--	--	--	--	--	serine/threonine-protein phosphatase 7 long form homolog OS=Gossypium hirsutum OX=3635 GN=LOC107927623 PE=4 SV=1	--	--	PREDICTED: serine/threonine-protein phosphatase 7 long form homolog [Gossypium hirsutum]
GHnewGene_10750	--	--	Cellular Component: mitochondrion (GO:0005739);; Biological Process: mitochondrion organization (GO:0007005);; Molecular Function: zinc ion binding (GO:0008270);; Cellular Component: integral component of membrane (GO:0016021);;	--	--	--	--	--	XIAP-associated factor 1-like OS=Gossypium hirsutum OX=3635 GN=LOC107905133 PE=4 SV=1	S	Function unknown	PREDICTED: XIAP-associated factor 1-like [Gossypium hirsutum]
GHnewGene_10752	--	--	Molecular Function: catalytic activity (GO:0003824);; Biological Process: carbohydrate metabolic process (GO:0005975);; Molecular Function: carbohydrate binding (GO:0030246);;	K18195|2.9e-40|gab:108453381|K18195 rhamnogalacturonan endolyase [EC:4.2.2.23] | (RefSeq) probable rhamnogalacturonate lyase B	--	--	Rhamnogalacturonate lyase family	--	Rhamnogalacturonan endolyase OS=Gossypium tomentosum OX=34277 GN=ES332_A05G235800v1 PE=3 SV=1	S	Function unknown	hypothetical protein ES319_A05G226100v1 [Gossypium barbadense]
GHnewGene_10753	--	--	--	--	--	--	--	--	--	--	--	hypothetical protein GOBAR_DD29559 [Gossypium barbadense]
GHnewGene_10754	--	--	Cellular Component: cellular_component (GO:0005575);; Cellular Component: intracellular (GO:0005622);; Cellular Component: obsolete cell (GO:0005623);; Cellular Component: cytoplasm (GO:0005737);; Cellular Component: chloroplast (GO:0009507);; Cellular Component: plastid envelope (GO:0009526);; Cellular Component: plastid (GO:0009536);; Cellular Component: chloroplast envelope (GO:0009941);; Cell…	K08244|1.1e-39|gra:105769431|K08244 alpha-glucan, water dikinase [EC:2.7.9.4] | (RefSeq) alpha-glucan water dikinase 2	--	--	Protein of unknown function (DUF2934)	Alpha-glucan water dikinase 2 OS=Arabidopsis thaliana OX=3702 GN=GWD2 PE=2 SV=3	Uncharacterized protein OS=Gossypium tomentosum OX=34277 GN=ES332_D05G239900v1 PE=4 SV=1	G	Carbohydrate transport and metabolism	hypothetical protein ES288_D05G241500v1 [Gossypium darwinii]
GHnewGene_10755	--	--	Cellular Component: cellular_component (GO:0005575);; Cellular Component: intracellular (GO:0005622);; Cellular Component: obsolete cell (GO:0005623);; Cellular Component: cytoplasm (GO:0005737);; Cellular Component: chloroplast (GO:0009507);; Cellular Component: plastid envelope (GO:0009526);; Cellular Component: plastid (GO:0009536);; Cellular Component: chloroplast envelope (GO:0009941);; Cell…	K08244|6.6e-66|gra:105769431|K08244 alpha-glucan, water dikinase [EC:2.7.9.4] | (RefSeq) alpha-glucan water dikinase 2	--	--	--	Alpha-glucan water dikinase 2 OS=Arabidopsis thaliana OX=3702 GN=GWD2 PE=2 SV=3	Uncharacterized protein OS=Gossypium tomentosum OX=34277 GN=ES332_D05G240000v1 PE=4 SV=1	G	Carbohydrate transport and metabolism	hypothetical protein ES332_D05G240000v1 [Gossypium tomentosum]
GHnewGene_10756	--	--	Cellular Component: cellular_component (GO:0005575);; Cellular Component: intracellular (GO:0005622);; Cellular Component: obsolete cell (GO:0005623);; Cellular Component: cytoplasm (GO:0005737);; Cellular Component: chloroplast (GO:0009507);; Cellular Component: plastid envelope (GO:0009526);; Cellular Component: plastid (GO:0009536);; Cellular Component: chloroplast envelope (GO:0009941);; Cell…	K08244|3.9e-196|gra:105769431|K08244 alpha-glucan, water dikinase [EC:2.7.9.4] | (RefSeq) alpha-glucan water dikinase 2	--	--	--	Alpha-glucan water dikinase 2 OS=Arabidopsis thaliana OX=3702 GN=GWD2 PE=2 SV=3	Uncharacterized protein OS=Gossypium barbadense OX=3634 GN=ES319_D05G230100v1 PE=4 SV=1	G	Carbohydrate transport and metabolism	hypothetical protein ES319_D05G230100v1 [Gossypium barbadense]
GHnewGene_10757	--	--	--	K23288|4.2e-60|gra:105761952|K23288 syndetin | (RefSeq) uncharacterized LOC105761952	[R]	General function prediction only	--	--	uncharacterized protein LOC107930811 isoform X4 OS=Gossypium hirsutum OX=3635 GN=LOC107930811 PE=4 SV=1	--	--	PREDICTED: uncharacterized protein LOC105779503 isoform X3 [Gossypium raimondii]
GHnewGene_10758	--	--	--	K23288|9.6e-07|gra:105761952|K23288 syndetin | (RefSeq) uncharacterized LOC105761952	--	--	--	--	uncharacterized protein LOC107922121 OS=Gossypium hirsutum OX=3635 GN=LOC107922121 PE=4 SV=1	--	--	PREDICTED: uncharacterized protein LOC105793887 [Gossypium raimondii]
GHnewGene_10759	--	--	--	K23288|3.6e-67|gra:105761952|K23288 syndetin | (RefSeq) uncharacterized LOC105761952	[R]	General function prediction only	Reverse transcriptase (RNA-dependent DNA polymerase)	Retrovirus-related Pol polyprotein from transposon TNT 1-94 OS=Nicotiana tabacum OX=4097 PE=2 SV=1	uncharacterized mitochondrial protein AtMg00810-like OS=Gossypium hirsutum OX=3635 GN=LOC107945417 PE=4 SV=1	L	Replication, recombination and repair	PREDICTED: uncharacterized protein LOC105761952 [Gossypium raimondii]
GHnewGene_10760	--	--	--	K02218|2.3e-06|sbi:8069780|K02218 casein kinase 1 [EC:2.7.11.1] | (RefSeq) uncharacterized protein LOC8069780	--	--	DDE superfamily endonuclease	--	uncharacterized protein LOC107921710 OS=Gossypium hirsutum OX=3635 GN=LOC107921710 PE=3 SV=1	L	Replication, recombination and repair	PREDICTED: uncharacterized protein LOC105770825 [Gossypium raimondii]
GHnewGene_10761	--	--	Molecular Function: double-stranded RNA binding (GO:0003725);;	--	--	--	--	--	Uncharacterized protein OS=Gossypium mustelinum OX=34275 GN=E1A91_D05G235400v1 PE=4 SV=1	J	Translation, ribosomal structure and biogenesis	hypothetical protein E1A91_D05G235400v1 [Gossypium mustelinum]
GHnewGene_10763	--	--	Cellular Component: ubiquitin ligase complex (GO:0000151);; Molecular Function: molecular_function (GO:0003674);; Molecular Function: binding (GO:0005488);; Molecular Function: protein binding (GO:0005515);; Cellular Component: cellular_component (GO:0005575);; Cellular Component: intracellular (GO:0005622);; Cellular Component: obsolete cell (GO:0005623);; Cellular Component: nucleus (GO:0005634…	--	[R]	General function prediction only	--	F-box/kelch-repeat protein At5g60570 OS=Arabidopsis thaliana OX=3702 GN=At5g60570 PE=2 SV=1	Uncharacterized protein OS=Gossypium barbadense OX=3634 GN=ES319_D05G231200v1 PE=4 SV=1	S	Function unknown	hypothetical protein ES319_D05G231200v1 [Gossypium barbadense]
GHnewGene_10765	--	--	Molecular Function: carbonate dehydratase activity (GO:0004089);; Molecular Function: zinc ion binding (GO:0008270);; Biological Process: carbon utilization (GO:0015976);;	K01673|5.9e-26|gra:105769543|K01673 carbonic anhydrase [EC:4.2.1.1] | (RefSeq) beta carbonic anhydrase 5, chloroplastic-like	--	--	--	--	Carbonic anhydrase OS=Gossypium tomentosum OX=34277 GN=ES332_D05G242100v1 PE=3 SV=1	P	Inorganic ion transport and metabolism	PREDICTED: beta carbonic anhydrase 5, chloroplastic-like isoform X2 [Gossypium raimondii]
GHnewGene_10767	--	--	Biological Process: defense response (GO:0006952);; Molecular Function: ADP binding (GO:0043531);;	K21552|7.7e-07|qsu:111984573|K21552 methyl halide transferase [EC:2.1.1.165] | (RefSeq) thiocyanate methyltransferase 1-like	--	--	--	--	Uncharacterized protein OS=Gossypium tomentosum OX=34277 GN=ES332_A03G019900v1 PE=4 SV=1	T	Signal transduction mechanisms	PREDICTED: disease resistance protein RGA2-like [Gossypium hirsutum]
GHnewGene_10770	--	--	Molecular Function: nucleic acid binding (GO:0003676);; Molecular Function: RNA-DNA hybrid ribonuclease activity (GO:0004523);;	--	--	--	Reverse transcriptase-like	--	uncharacterized protein LOC107892569 OS=Gossypium hirsutum OX=3635 GN=LOC107892569 PE=4 SV=1	S	Function unknown	PREDICTED: uncharacterized protein LOC107892569 [Gossypium hirsutum]
GHnewGene_10773	--	--	--	--	--	--	--	--	Uncharacterized protein OS=Gossypium barbadense OX=3634 GN=ES319_D05G239200v1 PE=4 SV=1	--	--	hypothetical protein ES319_D05G239200v1 [Gossypium barbadense]
GHnewGene_10775	--	--	Cellular Component: integral component of membrane (GO:0016021);; Biological Process: vesicle-mediated transport (GO:0016192);;	K20368|8.0e-54|gab:108480882|K20368 protein cornichon | (RefSeq) protein cornichon homolog 4-like isoform X1	[OUT]	--	Cornichon protein	Protein cornichon homolog 4 OS=Arabidopsis thaliana OX=3702 GN=At1g12390 PE=1 SV=1	protein cornichon homolog 4-like isoform X2 OS=Gossypium hirsutum OX=3635 GN=LOC107963660 PE=3 SV=1	--	--	PREDICTED: protein cornichon homolog 4-like isoform X2 [Gossypium hirsutum]
GHnewGene_10776	--	--	Molecular Function: protein binding (GO:0005515);;	K10570|4.0e-11|qsu:112009679|K10570 DNA excision repair protein ERCC-8 | (RefSeq) DNA excision repair protein ckn1-like	--	--	Anaphase-promoting complex subunit 4 WD40 domain	--	uncharacterized WD repeat-containing protein C2A9.03-like isoform X1 OS=Gossypium hirsutum OX=3635 GN=LOC107905039 PE=4 SV=1	S	Function unknown	PREDICTED: uncharacterized WD repeat-containing protein C2A9.03-like isoform X1 [Gossypium hirsutum]
GHnewGene_10777	--	--	Biological Process: reproduction (GO:0000003);; Biological Process: cell cycle checkpoint (GO:0000075);; Biological Process: G2/M transition of mitotic cell cycle (GO:0000086);; Cellular Component: protein phosphatase type 2A complex (GO:0000159);; Biological Process: nuclear-transcribed mRNA catabolic process, nonsense-mediated decay (GO:0000184);; Biological Process: microtubule cytoskeleton or…	K04354|4.6e-08|gab:108457210|K04354 serine/threonine-protein phosphatase 2A regulatory subunit B | (RefSeq) serine/threonine protein phosphatase 2A 55 kDa regulatory subunit B beta isoform-like isoform X1	[T]	Signal transduction mechanisms	--	Serine/threonine protein phosphatase 2A 55 kDa regulatory subunit B beta isoform OS=Arabidopsis thaliana OX=3702 GN=PP2AB2 PE=1 SV=1	Uncharacterized protein OS=Gossypium darwinii OX=34276 GN=ES288_D05G253200v1 PE=4 SV=1	T	Signal transduction mechanisms	hypothetical protein ES288_D05G253200v1 [Gossypium darwinii]
GHnewGene_1078	[J]	Translation, ribosomal structure and biogenesis	Molecular Function: structural constituent of ribosome (GO:0003735);; Biological Process: translation (GO:0006412);; Cellular Component: cytosolic small ribosomal subunit (GO:0022627);;	K02957|1.7e-69|cam:101497637|K02957 small subunit ribosomal protein S15Ae | (RefSeq) 40S ribosomal protein S15a-1-like	[J]	Translation, ribosomal structure and biogenesis	Ribosomal protein S8	40S ribosomal protein S15a-1 OS=Arabidopsis thaliana OX=3702 GN=RPS15AA PE=2 SV=2	40S ribosomal protein S15a-1 OS=Gossypium hirsutum OX=3635 GN=LOC107950276 PE=3 SV=1	J	Translation, ribosomal structure and biogenesis	hypothetical protein B456_013G265000 [Gossypium raimondii]
GHnewGene_10781	--	--	--	--	--	--	--	--	Uncharacterized protein OS=Gossypium tomentosum OX=34277 GN=ES332_D08G227200v1 PE=4 SV=1	--	--	hypothetical protein ES332_D08G227200v1 [Gossypium tomentosum]
GHnewGene_10786	--	--	Biological Process: ubiquitin-dependent protein catabolic process (GO:0006511);; Cellular Component: integral component of membrane (GO:0016021);; Biological Process: protein deubiquitination (GO:0016579);; Molecular Function: thiol-dependent ubiquitinyl hydrolase activity (GO:0036459);; Molecular Function: metal ion binding (GO:0046872);;	K11855|9.7e-15|gab:108471491|K11855 ubiquitin carboxyl-terminal hydrolase 36/42 [EC:3.4.19.12] | (RefSeq) ubiquitin carboxyl-terminal hydrolase 16-like	[O]	Posttranslational modification, protein turnover, chaperones	Ubiquitin carboxyl-terminal hydrolase	Ubiquitin carboxyl-terminal hydrolase 16 OS=Arabidopsis thaliana OX=3702 GN=UBP16 PE=1 SV=1	Uncharacterized protein OS=Gossypium barbadense OX=3634 GN=ES319_A02G085200v1 PE=3 SV=1	O	Posttranslational modification, protein turnover, chaperones	hypothetical protein E1A91_D02G102700v1 [Gossypium mustelinum]
GHnewGene_10787	--	--	--	--	--	--	--	--	--	--	--	hypothetical protein GOBAR_DD34969 [Gossypium barbadense]
GHnewGene_1079	--	--	--	--	--	--	--	--	Uncharacterized protein OS=Gossypium raimondii OX=29730 GN=B456_012G015100 PE=4 SV=1	--	--	hypothetical protein ES319_A05G422900v1 [Gossypium barbadense]
GHnewGene_10790	--	--	Cellular Component: integral component of membrane (GO:0016021);;	--	[S]	Function unknown	Keratinocyte-associated protein 2	--	Dolichyl-diphosphooligosaccharide--protein glycosyltransferase subunit KCP2 OS=Gossypium tomentosum OX=34277 GN=ES332_D05G261300v1 PE=3 SV=1	S	Function unknown	hypothetical protein E1A91_D05G254700v1 [Gossypium mustelinum]
GHnewGene_10792	--	--	Molecular Function: copper ion binding (GO:0005507);; Molecular Function: primary amine oxidase activity (GO:0008131);; Biological Process: amine metabolic process (GO:0009308);; Cellular Component: integral component of membrane (GO:0016021);; Molecular Function: quinone binding (GO:0048038);;	K00276|2.0e-43|gra:105789194|K00276 primary-amine oxidase [EC:1.4.3.21] | (RefSeq) primary amine oxidase-like	[Q]	Secondary metabolites biosynthesis, transport and catabolism	--	Primary amine oxidase OS=Arabidopsis thaliana OX=3702 GN=At1g62810 PE=2 SV=1	Amine oxidase OS=Gossypium raimondii OX=29730 GN=B456_003G165900 PE=3 SV=1	Q	Secondary metabolites biosynthesis, transport and catabolism	PREDICTED: primary amine oxidase-like isoform X1 [Gossypium raimondii]
GHnewGene_10794	--	--	--	--	--	--	--	--	tetratricopeptide repeat protein 33-like OS=Gossypium hirsutum OX=3635 GN=LOC107915206 PE=4 SV=1	S	Function unknown	PREDICTED: tetratricopeptide repeat protein 33-like [Gossypium hirsutum]
GHnewGene_10799	--	--	--	K10669|8.7e-23|gra:105781745|K10669 2'-phosphotransferase [EC:2.7.1.160] | (RefSeq) putative tRNA 2'-phosphotransferase	--	--	--	--	Uncharacterized protein (Fragment) OS=Gossypium barbadense OX=3634 GN=ES319_D05G251500v1 PE=4 SV=1	--	--	hypothetical protein ES319_D05G251500v1, partial [Gossypium barbadense]
GHnewGene_108	[G]	Carbohydrate transport and metabolism	Cellular Component: integral component of membrane (GO:0016021);; Molecular Function: transmembrane transporter activity (GO:0022857);;	K03444|5.0e-17|lang:109358424|K03444 MFS transporter, SP family, ERD6-like sugar transporter | (RefSeq) sugar transporter ERD6-like 6	[R]	General function prediction only	Sugar (and other) transporter	Probable plastidic glucose transporter 3 OS=Arabidopsis thaliana OX=3702 GN=At1g79820 PE=2 SV=2	MFS domain-containing protein OS=Gossypium raimondii OX=29730 GN=B456_009G135300 PE=4 SV=1	U	Intracellular trafficking, secretion, and vesicular transport	hypothetical protein B456_009G135300 [Gossypium raimondii]
GHnewGene_10810	[J]	Translation, ribosomal structure and biogenesis	Molecular Function: RNA binding (GO:0003723);; Molecular Function: structural constituent of ribosome (GO:0003735);; Cellular Component: cytosol (GO:0005829);; Biological Process: translation (GO:0006412);; Cellular Component: small ribosomal subunit (GO:0015935);;	K02964|8.0e-82|dzi:111299296|K02964 small subunit ribosomal protein S18e | (RefSeq) 40S ribosomal protein S18	[J]	Translation, ribosomal structure and biogenesis	Ribosomal protein S13/S18	40S ribosomal protein S18 OS=Arabidopsis thaliana OX=3702 GN=RPS18A PE=1 SV=1	40S ribosomal protein S18 OS=Gossypium hirsutum OX=3635 GN=LOC107889621 PE=3 SV=1	J	Translation, ribosomal structure and biogenesis	hypothetical protein GOBAR_AA04678 [Gossypium barbadense]
GHnewGene_10814	--	--	Molecular Function: nucleic acid binding (GO:0003676);; Molecular Function: RNA-directed DNA polymerase activity (GO:0003964);; Molecular Function: RNA-DNA hybrid ribonuclease activity (GO:0004523);;	K13449|3.1e-06|gra:105783634|K13449 pathogenesis-related protein 1 | (RefSeq) pathogenesis-related protein PRMS-like	--	--	Reverse transcriptase-like	--	Reverse transcriptase OS=Gossypium australe OX=47621 GN=EPI10_017874 PE=4 SV=1	E	Amino acid transport and metabolism	PREDICTED: uncharacterized protein LOC105800965 [Gossypium raimondii]
GHnewGene_10817	--	--	--	--	--	--	--	--	uncharacterized protein LOC107907873 OS=Gossypium hirsutum OX=3635 GN=LOC107907873 PE=4 SV=1	--	--	PREDICTED: uncharacterized protein LOC107907873 [Gossypium hirsutum]
GHnewGene_10818	--	--	Cellular Component: integral component of membrane (GO:0016021);;	--	--	--	--	--	Uncharacterized protein OS=Gossypium tomentosum OX=34277 GN=ES332_D01G189200v1 PE=4 SV=1	--	--	hypothetical protein ES332_D01G189200v1 [Gossypium tomentosum]
GHnewGene_1082	--	--	Molecular Function: nucleic acid binding (GO:0003676);; Molecular Function: zinc ion binding (GO:0008270);; Cellular Component: membrane (GO:0016020);;	K14300|4.1e-53|pda:103721930|K14300 nuclear pore complex protein Nup133 | (RefSeq) LOW QUALITY PROTEIN: nuclear pore complex protein NUP133	--	--	Domain of unknown function (DUF4218)	--	Zinc finger, CCHC-type OS=Corchorus capsularis OX=210143 GN=CCACVL1_29339 PE=3 SV=1	S	Function unknown	hypothetical protein GOBAR_DD05752 [Gossypium barbadense]
GHnewGene_10821	--	--	Cellular Component: ubiquitin ligase complex (GO:0000151);; Cellular Component: cellular_component (GO:0005575);; Cellular Component: intracellular (GO:0005622);; Cellular Component: obsolete cell (GO:0005623);; Cellular Component: nucleus (GO:0005634);; Biological Process: cellular protein modification process (GO:0006464);; Biological Process: nitrogen compound metabolic process (GO:0006807);; …	K23289|3.5e-160|gra:105769995|K23289 EARP and GARP complex-interacting protein 1 | (RefSeq) WD repeat-containing protein DWA2-like	[S]	Function unknown	--	WD repeat-containing protein DWA2 OS=Arabidopsis thaliana OX=3702 GN=DWA2 PE=1 SV=1	WD_REPEATS_REGION domain-containing protein OS=Gossypium raimondii OX=29730 GN=B456_009G267800 PE=4 SV=1	S	Function unknown	hypothetical protein B456_009G267800 [Gossypium raimondii]
GHnewGene_10823	--	--	Molecular Function: RNA-directed DNA polymerase activity (GO:0003964);;	K22804|4.0e-33|bna:106442438|K22804 structural maintenance of chromosomes protein 6 | (RefSeq) structural maintenance of chromosomes protein 6B-like	[R]	General function prediction only	zinc-binding in reverse transcriptase	--	Reverse transcriptase OS=Gossypium australe OX=47621 GN=EPI10_009721 PE=4 SV=1	S	Function unknown	reverse transcriptase [Gossypium australe]
GHnewGene_10828	--	--	Cellular Component: extracellular region (GO:0005576);; Biological Process: defense response (GO:0006952);; Biological Process: pathogenesis (GO:0009405);; Molecular Function: sodium channel inhibitor activity (GO:0019871);;	--	--	--	Scorpion toxin-like domain	--	Knot1 domain-containing protein OS=Gossypium barbadense OX=3634 GN=ES319_D05G271500v1 PE=4 SV=1	--	--	hypothetical protein ES319_D05G271500v1 [Gossypium barbadense]
GHnewGene_1083	--	--	--	--	--	--	--	--	Uncharacterized protein OS=Gossypium tomentosum OX=34277 GN=ES332_A05G454100v1 PE=4 SV=1	--	--	hypothetical protein ES319_A05G424200v1 [Gossypium barbadense]
GHnewGene_10833	--	--	Cellular Component: protein phosphatase type 2A complex (GO:0000159);; Molecular Function: protein phosphatase regulator activity (GO:0019888);;	K04354|5.7e-39|cmax:111494609|K04354 serine/threonine-protein phosphatase 2A regulatory subunit B | (RefSeq) serine/threonine protein phosphatase 2A 55 kDa regulatory subunit B beta isoform-like	[T]	Signal transduction mechanisms	--	Serine/threonine protein phosphatase 2A 55 kDa regulatory subunit B alpha isoform OS=Arabidopsis thaliana OX=3702 GN=PP2AB1 PE=1 SV=2	Uncharacterized protein OS=Gossypium tomentosum OX=34277 GN=ES332_D05G283200v1 PE=4 SV=1	T	Signal transduction mechanisms	hypothetical protein ES332_D05G283200v1 [Gossypium tomentosum]
GHnewGene_10835	--	--	Cellular Component: exocyst (GO:0000145);; Biological Process: exocytosis (GO:0006887);;	K19983|4.2e-45|gab:108451890|K19983 exocyst complex component 1 | (RefSeq) exocyst complex component SEC3A-like isoform X1	[U]	Intracellular trafficking, secretion, and vesicular transport	--	Exocyst complex component SEC3A OS=Arabidopsis thaliana OX=3702 GN=SEC3A PE=1 SV=1	Sec3_C domain-containing protein OS=Gossypium barbadense OX=3634 GN=ES319_D05G274300v1 PE=3 SV=1	U	Intracellular trafficking, secretion, and vesicular transport	hypothetical protein ES288_D05G288800v1 [Gossypium darwinii]
GHnewGene_10837	--	--	Cellular Component: integral component of membrane (GO:0016021);;	K04382|7.0e-21|csv:101204474|K04382 serine/threonine-protein phosphatase 2A catalytic subunit [EC:3.1.3.16] | (RefSeq) serine/threonine-protein phosphatase PP2A-4 catalytic subunit	[T]	Signal transduction mechanisms	--	Serine/threonine-protein phosphatase PP2A catalytic subunit OS=Medicago sativa OX=3879 GN=PP2A PE=2 SV=1	serine/threonine-protein phosphatase PP2A-4 catalytic subunit-like isoform X2 OS=Gossypium hirsutum OX=3635 GN=LOC107904937 PE=4 SV=1	T	Signal transduction mechanisms	PREDICTED: serine/threonine-protein phosphatase PP2A-4 catalytic subunit-like isoform X2 [Gossypium hirsutum]
GHnewGene_10840	--	--	Cellular Component: integral component of membrane (GO:0016021);;	K14611|1.3e-21|nsy:104231657|K14611 solute carrier family 23 (nucleobase transporter), member 1 | (RefSeq) nucleobase-ascorbate transporter 6	[F]	Nucleotide transport and metabolism	--	Nucleobase-ascorbate transporter 3 OS=Arabidopsis thaliana OX=3702 GN=NAT3 PE=2 SV=2	Uncharacterized protein OS=Gossypium darwinii OX=34276 GN=ES288_D05G289300v1 PE=4 SV=1	F	Nucleotide transport and metabolism	hypothetical protein ES288_D05G289300v1 [Gossypium darwinii]
GHnewGene_10843	--	--	--	--	--	--	--	--	TPR_REGION domain-containing protein OS=Gossypium barbadense OX=3634 GN=GOBAR_AA34159 PE=4 SV=1	--	--	hypothetical protein GOBAR_DD25839 [Gossypium barbadense]
GHnewGene_10844	--	--	--	K21596|1.7e-10|aof:109847033|K21596 calmodulin-binding transcription activator | (RefSeq) calmodulin-binding transcription activator 6-like	--	--	--	--	Uncharacterized protein OS=Gossypium raimondii OX=29730 GN=B456_010G175300 PE=4 SV=1	S	Function unknown	PREDICTED: uncharacterized protein LOC105762166 [Gossypium raimondii]
GHnewGene_10845	--	--	Cellular Component: cytosol (GO:0005829);; Biological Process: protein transport (GO:0015031);; Cellular Component: retromer, cargo-selective complex (GO:0030906);; Biological Process: retrograde transport, endosome to Golgi (GO:0042147);;	K18468|8.1e-25|ghi:107917995|K18468 vacuolar protein sorting-associated protein 35 | (RefSeq) vacuolar protein sorting-associated protein 35B-like isoform X1	[U]	Intracellular trafficking, secretion, and vesicular transport	Vacuolar protein sorting-associated protein 35	Vacuolar protein sorting-associated protein 35B OS=Arabidopsis thaliana OX=3702 GN=VPS35B PE=1 SV=1	Uncharacterized protein OS=Arachis hypogaea OX=3818 GN=Ahy_B06g079810 PE=3 SV=1	U	Intracellular trafficking, secretion, and vesicular transport	hypothetical protein GOBAR_DD25841 [Gossypium barbadense]
GHnewGene_10848	--	--	Cellular Component: endoplasmic reticulum membrane (GO:0005789);; Cellular Component: integral component of membrane (GO:0016021);; Biological Process: anther wall tapetum development (GO:0048658);;	--	--	--	--	Signal peptidase complex-like protein DTM1 OS=Oryza sativa subsp. japonica OX=39947 GN=DTM1 PE=2 SV=1	Uncharacterized protein OS=Gossypium tomentosum OX=34277 GN=ES332_D05G296600v1 PE=4 SV=1	S	Function unknown	PREDICTED: uncharacterized protein LOC107900839 [Gossypium hirsutum]
GHnewGene_10849	--	--	Molecular Function: methyltransferase activity (GO:0008168);; Biological Process: peptidyl-glutamine methylation (GO:0018364);; Biological Process: tRNA methylation (GO:0030488);; Molecular Function: protein heterodimerization activity (GO:0046982);; Biological Process: rRNA (guanine-N7)-methylation (GO:0070476);;	K15448|4.9e-63|ghi:107900868|K15448 multifunctional methyltransferase subunit TRM112 | (RefSeq) multifunctional methyltransferase subunit TRM112-like protein At1g22270	[S]	Function unknown	Trm112p-like protein	Multifunctional methyltransferase subunit TRM112 homolog A OS=Arabidopsis thaliana OX=3702 GN=TRM112A PE=1 SV=1	multifunctional methyltransferase subunit TRM112-like protein At1g22270 OS=Gossypium hirsutum OX=3635 GN=LOC107900868 PE=3 SV=1	S	Function unknown	PREDICTED: multifunctional methyltransferase subunit TRM112-like protein At1g22270 [Gossypium hirsutum]
GHnewGene_10850	--	--	--	K13280|6.4e-43|gra:105771024|K13280 signal peptidase I [EC:3.4.21.89] | (RefSeq) uncharacterized LOC105771024	--	--	--	--	Uncharacterized protein (Fragment) OS=Gossypium mustelinum OX=34275 GN=E1A91_D05G290100v1 PE=4 SV=1	S	Function unknown	hypothetical protein E1A91_D05G290100v1, partial [Gossypium mustelinum]
GHnewGene_10853	[H]	Coenzyme transport and metabolism	Molecular Function: uroporphyrinogen decarboxylase activity (GO:0004853);; Biological Process: porphyrin-containing compound biosynthetic process (GO:0006779);;	K01599|2.9e-61|ghi:107918050|K01599 uroporphyrinogen decarboxylase [EC:4.1.1.37] | (RefSeq) uroporphyrinogen decarboxylase 1, chloroplastic-like isoform X1	[H]	Coenzyme transport and metabolism	Uroporphyrinogen decarboxylase (URO-D)	Uroporphyrinogen decarboxylase 1, chloroplastic OS=Arabidopsis thaliana OX=3702 GN=HEME1 PE=2 SV=2	Uroporphyrinogen_deCOase domain-containing protein OS=Gossypium barbadense OX=3634 GN=ES319_A01G054700v1 PE=4 SV=1	H	Coenzyme transport and metabolism	hypothetical protein E1A91_A01G056400v1 [Gossypium mustelinum]
GHnewGene_10858	--	--	--	--	--	--	--	--	Uncharacterized protein OS=Gossypium tomentosum OX=34277 GN=ES332_A03G024800v1 PE=4 SV=1	--	--	hypothetical protein ES288_A03G025200v1 [Gossypium darwinii]
GHnewGene_10859	--	--	--	--	--	--	--	--	Uncharacterized protein OS=Gossypium tomentosum OX=34277 GN=ES332_D05G302500v1 PE=4 SV=1	--	--	hypothetical protein ES332_D05G302500v1 [Gossypium tomentosum]
GHnewGene_10862	--	--	--	K07478|5.7e-15|mdm:103449283|K07478 putative ATPase | (RefSeq) LOW QUALITY PROTEIN: ATPase WRNIP1	--	--	Myb/SANT-like DNA-binding domain	--	uncharacterized protein At2g29880-like OS=Gossypium hirsutum OX=3635 GN=LOC107954247 PE=4 SV=1	S	Function unknown	hypothetical protein GOBAR_DD35629 [Gossypium barbadense]
GHnewGene_10864	--	--	Cellular Component: membrane (GO:0016020);; Molecular Function: transmembrane transporter activity (GO:0022857);; Biological Process: transmembrane transport (GO:0055085);;	K14638|2.5e-32|gab:108450025|K14638 solute carrier family 15 (peptide/histidine transporter), member 3/4 | (RefSeq) protein NRT1/ PTR FAMILY 5.10-like	[E]	Amino acid transport and metabolism	POT family	Protein NRT1/ PTR FAMILY 5.10 OS=Arabidopsis thaliana OX=3702 GN=NPF5.10 PE=2 SV=1	Protein NRT1/ PTR FAMILY 5.16 OS=Hibiscus syriacus OX=106335 GN=F3Y22_tig00111273pilonHSYRG00293 PE=3 SV=1	E	Amino acid transport and metabolism	hypothetical protein GOBAR_DD04522 [Gossypium barbadense]
GHnewGene_10865	--	--	--	--	--	--	--	--	Uncharacterized protein OS=Gossypium tomentosum OX=34277 GN=ES332_D10G104100v1 PE=4 SV=1	--	--	hypothetical protein ES332_D10G104100v1 [Gossypium tomentosum]
GHnewGene_10868	--	--	--	--	--	--	--	--	Uncharacterized protein OS=Gossypium tomentosum OX=34277 GN=ES332_D05G307700v1 PE=4 SV=1	--	--	hypothetical protein ES319_D05G292000v1 [Gossypium barbadense]
GHnewGene_10872	--	--	Cellular Component: integral component of membrane (GO:0016021);;	K13354|6.7e-108|ghi:107904867|K13354 solute carrier family 25 (peroxisomal adenine nucleotide transporter), member 17 | (RefSeq) peroxisomal nicotinamide adenine dinucleotide carrier-like	[C]	Energy production and conversion	Mitochondrial carrier protein	Peroxisomal nicotinamide adenine dinucleotide carrier OS=Arabidopsis thaliana OX=3702 GN=PXN PE=1 SV=1	peroxisomal nicotinamide adenine dinucleotide carrier-like OS=Gossypium hirsutum OX=3635 GN=LOC107904867 PE=3 SV=1	C	Energy production and conversion	PREDICTED: peroxisomal nicotinamide adenine dinucleotide carrier-like [Gossypium raimondii]
GHnewGene_10873	--	--	--	K00145|7.8e-66|ghi:107894692|K00145 N-acetyl-gamma-glutamyl-phosphate reductase [EC:1.2.1.38] | (RefSeq) probable N-acetyl-gamma-glutamyl-phosphate reductase, chloroplastic	[R]	General function prediction only	--	Uncharacterized mitochondrial protein AtMg00810 OS=Arabidopsis thaliana OX=3702 GN=AtMg00810 PE=4 SV=1	uncharacterized mitochondrial protein AtMg00810-like OS=Gossypium hirsutum OX=3635 GN=LOC107904864 PE=4 SV=1	L	Replication, recombination and repair	PREDICTED: uncharacterized mitochondrial protein AtMg00810-like [Gossypium hirsutum]
GHnewGene_10874	--	--	Cellular Component: integral component of membrane (GO:0016021);;	--	--	--	--	--	Uncharacterized protein OS=Gossypium tomentosum OX=34277 GN=ES332_D07G052200v1 PE=4 SV=1	--	--	hypothetical protein ES332_D07G052200v1 [Gossypium tomentosum]
GHnewGene_10879	--	--	--	--	--	--	--	--	Uncharacterized protein OS=Gossypium tomentosum OX=34277 GN=ES332_D05G310600v1 PE=4 SV=1	S	Function unknown	hypothetical protein ES332_D05G310600v1 [Gossypium tomentosum]
GHnewGene_1088	--	--	--	--	--	--	--	--	--	--	--	hypothetical protein GOBAR_DD16081 [Gossypium barbadense]
GHnewGene_10880	--	--	Cellular Component: integral component of membrane (GO:0016021);;	--	--	--	--	--	Uncharacterized protein OS=Gossypium darwinii OX=34276 GN=ES288_D05G311000v1 PE=4 SV=1	--	--	hypothetical protein ES288_D05G311000v1 [Gossypium darwinii]
GHnewGene_10883	--	--	Cellular Component: integral component of membrane (GO:0016021);;	--	--	--	--	--	uncharacterized protein LOC107945575 OS=Gossypium hirsutum OX=3635 GN=LOC107945575 PE=4 SV=1	--	--	PREDICTED: uncharacterized protein LOC105783607 isoform X1 [Gossypium raimondii]
GHnewGene_10888	--	--	--	K11294|3.0e-39|ini:109185820|K11294 nucleolin | (RefSeq) nucleolin-like	[R]	General function prediction only	Domain of unknown function (DUF4283)	--	uncharacterized protein LOC107956129 OS=Gossypium hirsutum OX=3635 GN=LOC107956129 PE=4 SV=1	T	Signal transduction mechanisms	hypothetical protein GOBAR_DD16384 [Gossypium barbadense]
GHnewGene_1089	--	--	--	--	--	--	--	--	Uncharacterized protein OS=Gossypium barbadense OX=3634 GN=ES319_D08G251200v1 PE=4 SV=1	--	--	hypothetical protein ES319_D08G251200v1 [Gossypium barbadense]
GHnewGene_10892	--	--	Molecular Function: nucleic acid binding (GO:0003676);; Biological Process: DNA integration (GO:0015074);;	K12349|4.8e-36|ccaj:109806181|K12349 neutral ceramidase [EC:3.5.1.23] | (RefSeq) neutral ceramidase-like	[R]	General function prediction only	Chromo (CHRromatin Organisation MOdifier) domain	--	Retrotransposable element Tf2 OS=Gossypium australe OX=47621 GN=EPI10_011485 PE=4 SV=1	L	Replication, recombination and repair	Retrotransposable element Tf2 [Gossypium australe]
GHnewGene_10893	--	--	Molecular Function: nucleic acid binding (GO:0003676);; Molecular Function: RNA-DNA hybrid ribonuclease activity (GO:0004523);;	--	--	--	Reverse transcriptase-like	--	Zinc finger, CCHC-type OS=Gossypium australe OX=47621 GN=EPI10_030432 PE=4 SV=1	--	--	hypothetical protein GOBAR_DD28602 [Gossypium barbadense]
GHnewGene_10898	--	--	Cellular Component: integral component of membrane (GO:0016021);;	--	--	--	--	--	Uncharacterized protein OS=Gossypium raimondii OX=29730 GN=B456_001G091000 PE=4 SV=1	--	--	hypothetical protein B456_001G091000 [Gossypium raimondii]
GHnewGene_10899	--	--	--	K10580|1.6e-19|gab:108450720|K10580 ubiquitin-conjugating enzyme E2 N [EC:2.3.2.23] | (RefSeq) ubiquitin-conjugating enzyme E2 36-like	[O]	Posttranslational modification, protein turnover, chaperones	--	Ubiquitin-conjugating enzyme E2 35 OS=Arabidopsis thaliana OX=3702 GN=UBC35 PE=1 SV=1	Uncharacterized protein (Fragment) OS=Gossypium barbadense OX=3634 GN=ES319_D05G303100v1 PE=4 SV=1	O	Posttranslational modification, protein turnover, chaperones	hypothetical protein ES319_D05G303100v1, partial [Gossypium barbadense]
GHnewGene_10900	--	--	Cellular Component: integral component of membrane (GO:0016021);;	--	[S]	Function unknown	Lung seven transmembrane receptor	--	Uncharacterized protein OS=Gossypium barbadense OX=3634 GN=GOBAR_AA19111 PE=4 SV=1	U	Intracellular trafficking, secretion, and vesicular transport	hypothetical protein GOBAR_AA19111 [Gossypium barbadense]
GHnewGene_10906	--	--	Cellular Component: integral component of membrane (GO:0016021);;	--	--	--	--	--	Uncharacterized protein OS=Gossypium barbadense OX=3634 GN=ES319_D05G305400v1 PE=4 SV=1	--	--	hypothetical protein ES319_D05G305400v1 [Gossypium barbadense]
GHnewGene_10908	--	--	--	--	--	--	--	--	Uncharacterized protein OS=Gossypium barbadense OX=3634 GN=GOBAR_AA34445 PE=4 SV=1	--	--	hypothetical protein GOBAR_DD31681 [Gossypium barbadense]
GHnewGene_1091	--	--	Molecular Function: serine-type carboxypeptidase activity (GO:0004185);;	K16298|2.0e-17|gab:108460994|K16298 serine carboxypeptidase-like clade IV [EC:3.4.16.-] | (RefSeq) serine carboxypeptidase-like	[OE]	--	Serine carboxypeptidase	Serine carboxypeptidase-like 49 OS=Arabidopsis thaliana OX=3702 GN=SCPL49 PE=2 SV=2	Carboxypeptidase OS=Gossypium barbadense OX=3634 GN=ES319_A05G431500v1 PE=3 SV=1	O	Posttranslational modification, protein turnover, chaperones	PREDICTED: serine carboxypeptidase-like 49 [Gossypium hirsutum]
GHnewGene_10910	--	--	--	--	--	--	Myb/SANT-like DNA-binding domain	--	uncharacterized protein LOC107961343 OS=Gossypium hirsutum OX=3635 GN=LOC107961343 PE=4 SV=1	S	Function unknown	PREDICTED: uncharacterized protein LOC107961343 [Gossypium hirsutum]
GHnewGene_10911	--	--	Cellular Component: integral component of membrane (GO:0016021);;	--	--	--	--	--	Uncharacterized protein OS=Gossypium mustelinum OX=34275 GN=E1A91_D05G315400v1 PE=4 SV=1	--	--	hypothetical protein E1A91_D05G315400v1 [Gossypium mustelinum]
GHnewGene_10914	--	--	Molecular Function: nucleic acid binding (GO:0003676);; Molecular Function: RNA-DNA hybrid ribonuclease activity (GO:0004523);; Molecular Function: enzyme inhibitor activity (GO:0004857);;	--	--	--	zinc-binding in reverse transcriptase	--	Uncharacterized protein OS=Gossypium barbadense OX=3634 GN=GOBAR_AA00390 PE=4 SV=1	E	Amino acid transport and metabolism	PREDICTED: uncharacterized protein LOC105766939 [Gossypium raimondii]
GHnewGene_10915	--	--	--	--	--	--	--	--	Uncharacterized protein OS=Gossypium tomentosum OX=34277 GN=ES332_D05G326800v1 PE=4 SV=1	--	--	hypothetical protein ES288_D05G326700v1 [Gossypium darwinii]
GHnewGene_10920	--	--	Cellular Component: nucleus (GO:0005634);; Molecular Function: methyltransferase activity (GO:0008168);; Biological Process: methylation (GO:0032259);;	K11434|1.2e-61|ghi:107889434|K11434 type I protein arginine methyltransferase [EC:2.1.1.319] | (RefSeq) probable protein arginine N-methyltransferase 1	[OKT]	--	--	Probable protein arginine N-methyltransferase 1 OS=Oryza sativa subsp. indica OX=39946 GN=PRMT1 PE=3 SV=1	probable protein arginine N-methyltransferase 1 OS=Gossypium hirsutum OX=3635 GN=LOC107902472 PE=4 SV=1	--	--	PREDICTED: probable protein arginine N-methyltransferase 1 [Gossypium hirsutum]
GHnewGene_10925	--	--	Biological Process: immune system process (GO:0002376);; Cellular Component: cellular_component (GO:0005575);; Cellular Component: obsolete cell (GO:0005623);; Cellular Component: plasma membrane (GO:0005886);; Biological Process: response to stress (GO:0006950);; Biological Process: defense response (GO:0006952);; Biological Process: immune response (GO:0006955);; Biological Process: cell commun…	--	--	--	--	--	Uncharacterized protein OS=Gossypium darwinii OX=34276 GN=ES288_D05G329700v1 PE=4 SV=1	T	Signal transduction mechanisms	hypothetical protein GOBAR_DD05669 [Gossypium barbadense]
GHnewGene_10927	--	--	Molecular Function: nucleic acid binding (GO:0003676);; Biological Process: DNA integration (GO:0015074);;	K18468|1.2e-45|gab:108451636|K18468 vacuolar protein sorting-associated protein 35 | (RefSeq) vacuolar protein sorting-associated protein 35B-like	[R]	General function prediction only	Retroviral aspartyl protease	--	Endonuclease OS=Gossypium australe OX=47621 GN=EPI10_005830 PE=4 SV=1	--	--	ty3-gypsy sub-class retrotransposonable element polyprotein [Gossypium australe]
GHnewGene_10928	--	--	--	--	[R]	General function prediction only	Domain of unknown function (DUF4283)	--	uncharacterized protein LOC107963214 OS=Gossypium hirsutum OX=3635 GN=LOC107963214 PE=4 SV=1	--	--	hypothetical protein GOBAR_DD13053 [Gossypium barbadense]
GHnewGene_10933	--	--	Cellular Component: integral component of membrane (GO:0016021);;	--	--	--	--	--	Uncharacterized protein OS=Gossypium darwinii OX=34276 GN=ES288_D05G331000v1 PE=4 SV=1	--	--	hypothetical protein ES288_D05G331000v1 [Gossypium darwinii]
GHnewGene_10934	--	--	Molecular Function: nucleic acid binding (GO:0003676);;	K06630|6.4e-07|aip:107613271|K06630 14-3-3 protein epsilon | (RefSeq) 14-3-3-like protein B isoform X1	--	--	GAG-pre-integrase domain	--	gag_pre-integrs domain-containing protein OS=Gossypium barbadense OX=3634 GN=ES319_D11G125600v1 PE=4 SV=1	L	Replication, recombination and repair	PREDICTED: uncharacterized protein LOC105770980 [Gossypium raimondii]
GHnewGene_10938	[R]	General function prediction only	Molecular Function: ADP binding (GO:0043531);;	K12818|2.3e-47|mtr:MTR_0267s0070|K12818 ATP-dependent RNA helicase DHX8/PRP22 [EC:3.6.4.13] | (RefSeq) NB-ARC domain disease resistance protein, putative	[T]	Signal transduction mechanisms	NB-ARC domain	Putative disease resistance protein RGA3 OS=Solanum bulbocastanum OX=147425 GN=RGA3 PE=2 SV=2	Uncharacterized protein OS=Gossypium barbadense OX=3634 GN=ES319_D05G316000v1 PE=4 SV=1	T	Signal transduction mechanisms	hypothetical protein ES288_D05G333300v1 [Gossypium darwinii]
GHnewGene_10939	--	--	--	K01555|1.6e-15|gra:105764198|K01555 fumarylacetoacetase [EC:3.7.1.2] | (RefSeq) fumarylacetoacetase-like	--	--	--	--	Uncharacterized protein OS=Gossypium tomentosum OX=34277 GN=ES332_D02G093800v1 PE=4 SV=1	--	--	PREDICTED: uncharacterized protein LOC105771002 isoform X3 [Gossypium raimondii]
GHnewGene_10940	--	--	Molecular Function: lyase activity (GO:0016829);;	--	--	--	--	--	Putative pectin lyase A OS=Gossypium arboreum OX=29729 GN=F383_16508 PE=4 SV=1	--	--	hypothetical protein ES319_A03G025100v1 [Gossypium barbadense]
GHnewGene_10941	--	--	--	K13449|9.6e-09|gra:105783634|K13449 pathogenesis-related protein 1 | (RefSeq) pathogenesis-related protein PRMS-like	[R]	General function prediction only	zinc-binding in reverse transcriptase	--	Uncharacterized protein OS=Gossypium tomentosum OX=34277 GN=ES332_D05G333700v1 PE=4 SV=1	L	Replication, recombination and repair	hypothetical protein GOBAR_DD13053 [Gossypium barbadense]
GHnewGene_10943	--	--	Cellular Component: integral component of membrane (GO:0016021);;	--	[R]	General function prediction only	Ankyrin repeats (3 copies)	Ankyrin repeat-containing protein BDA1 OS=Arabidopsis thaliana OX=3702 GN=BAD1 PE=1 SV=1	ankyrin repeat and death domain-containing protein 1B-like OS=Gossypium hirsutum OX=3635 GN=LOC107904107 PE=4 SV=1	V	Defense mechanisms	PREDICTED: ankyrin repeat and death domain-containing protein 1B-like [Gossypium hirsutum]
GHnewGene_10944	--	--	Cellular Component: integral component of membrane (GO:0016021);;	--	[R]	General function prediction only	Domain of unknown function	--	PGG domain-containing protein OS=Gossypium tomentosum OX=34277 GN=ES332_D05G335300v1 PE=4 SV=1	V	Defense mechanisms	hypothetical protein ES319_D05G317900v1 [Gossypium barbadense]
GHnewGene_10952	--	--	Biological Process: cell plate assembly (GO:0000919);; Cellular Component: kinetochore microtubule (GO:0005828);; Biological Process: positive regulation of cytokinesis (GO:0032467);; Biological Process: regulation of mitotic spindle organization (GO:0060236);; Biological Process: regulation of phragmoplast microtubule organization (GO:2000694);;	K16547|5.9e-242|ghi:107904133|K16547 protein NEDD1 | (RefSeq) protein NEDD1-like isoform X1	[T]	Signal transduction mechanisms	--	Protein NEDD1 OS=Arabidopsis thaliana OX=3702 GN=NEDD1 PE=2 SV=1	protein NEDD1-like isoform X1 OS=Gossypium hirsutum OX=3635 GN=LOC107904133 PE=4 SV=1	T	Signal transduction mechanisms	hypothetical protein ES319_D05G320200v1 [Gossypium barbadense]
GHnewGene_10954	--	--	Biological Process: peptide secretion (GO:0002790);; Cellular Component: cellular_component (GO:0005575);; Cellular Component: intracellular (GO:0005622);; Cellular Component: obsolete cell (GO:0005623);; Cellular Component: cytoplasm (GO:0005737);; Cellular Component: endoplasmic reticulum (GO:0005783);; Cellular Component: endoplasmic reticulum membrane (GO:0005789);; Cellular Component: Golgi …	--	[R]	General function prediction only	--	Synaptotagmin-1 OS=Arabidopsis thaliana OX=3702 GN=SYT1 PE=1 SV=2	C2 domain-containing protein OS=Gossypium tomentosum OX=34277 GN=ES332_D05G339800v1 PE=4 SV=1	M	Cell wall/membrane/envelope biogenesis	hypothetical protein ES319_D05G321700v1 [Gossypium barbadense]
GHnewGene_10955	--	--	--	--	--	--	--	--	Uncharacterized protein OS=Gossypium mustelinum OX=34275 GN=E1A91_A05G329800v1 PE=4 SV=1	--	--	hypothetical protein E1A91_A05G329800v1 [Gossypium mustelinum]
GHnewGene_10960	--	--	--	--	--	--	zinc-binding in reverse transcriptase	--	uncharacterized protein LOC107940166 isoform X1 OS=Gossypium hirsutum OX=3635 GN=LOC107940166 PE=4 SV=1	--	--	PREDICTED: uncharacterized protein LOC108474552 isoform X1 [Gossypium arboreum]
GHnewGene_10962	--	--	Cellular Component: proteasome complex (GO:0000502);;	K06694|5.1e-59|ghi:107903929|K06694 26S proteasome non-ATPase regulatory subunit 10 | (RefSeq) 26S proteasome non-ATPase regulatory subunit 10-like isoform X1	[O]	Posttranslational modification, protein turnover, chaperones	Ankyrin repeats (3 copies)	--	26S proteasome non-ATPase regulatory subunit 10-like isoform X1 OS=Gossypium hirsutum OX=3635 GN=LOC107903929 PE=4 SV=1	O	Posttranslational modification, protein turnover, chaperones	PREDICTED: 26S proteasome non-ATPase regulatory subunit 10-like isoform X1 [Gossypium hirsutum]
GHnewGene_10963	--	--	--	--	--	--	--	--	Uncharacterized protein OS=Gossypium barbadense OX=3634 GN=ES319_D05G014000v1 PE=4 SV=1	--	--	hypothetical protein ES319_D05G014000v1 [Gossypium barbadense]
GHnewGene_10964	--	--	Molecular Function: RNA-directed DNA polymerase activity (GO:0003964);;	--	[R]	General function prediction only	--	--	Reverse transcriptase OS=Gossypium australe OX=47621 GN=EPI10_009721 PE=4 SV=1	J	Translation, ribosomal structure and biogenesis	reverse transcriptase [Gossypium australe]
GHnewGene_10967	--	--	Biological Process: dolichol-linked oligosaccharide biosynthetic process (GO:0006488);; Cellular Component: integral component of membrane (GO:0016021);; Molecular Function: hydrolase activity (GO:0016787);; Molecular Function: dolichyl pyrophosphate Glc2Man9GlcNAc2 alpha-1,2-glucosyltransferase activity (GO:0106073);;	K10406|9.8e-25|ghi:107955764|K10406 kinesin family member C2/C3 | (RefSeq) kinesin-4-like	[R]	General function prediction only	--	Retrovirus-related Pol polyprotein from transposon RE1 OS=Arabidopsis thaliana OX=3702 GN=RE1 PE=2 SV=1	Dolichyl-P-Glc:Glc(2)Man(9)GlcNAc(2)-PP-dolichol alpha-1,2-glucosyltransferase OS=Gossypium australe OX=47621 GN=EPI10_008154 PE=3 SV=1	G	Carbohydrate transport and metabolism	pectin acetylesterase 5-like isoform X3 [Gossypium australe]
GHnewGene_10969	--	--	--	--	--	--	--	--	Uncharacterized protein OS=Gossypium tomentosum OX=34277 GN=ES332_A09G099600v1 PE=4 SV=1	--	--	hypothetical protein ES332_A09G099600v1 [Gossypium tomentosum]
GHnewGene_10975	--	--	--	K00799|4.4e-11|gra:105775553|K00799 glutathione S-transferase [EC:2.5.1.18] | (RefSeq) uncharacterized LOC105775553	--	--	Myb/SANT-like DNA-binding domain	--	uncharacterized protein LOC107940662 OS=Gossypium hirsutum OX=3635 GN=LOC107940662 PE=4 SV=1	L	Replication, recombination and repair	hypothetical protein GOBAR_DD13486 [Gossypium barbadense]
GHnewGene_10978	--	--	--	--	--	--	--	--	Myb_DNA-bind_3 domain-containing protein OS=Gossypium barbadense OX=3634 GN=GOBAR_AA33155 PE=4 SV=1	S	Function unknown	PREDICTED: uncharacterized protein LOC105782539 isoform X1 [Gossypium raimondii]
GHnewGene_10980	--	--	--	--	--	--	--	--	Uncharacterized protein OS=Gossypium barbadense OX=3634 GN=GOBAR_AA13957 PE=4 SV=1	--	--	hypothetical protein GOBAR_AA13957 [Gossypium barbadense]
GHnewGene_10985	--	--	--	--	--	--	--	--	Uncharacterized protein OS=Gossypium barbadense OX=3634 GN=GOBAR_AA17572 PE=4 SV=1	--	--	hypothetical protein GOBAR_DD35225 [Gossypium barbadense]
GHnewGene_10990	--	--	--	--	--	--	Plant transposase (Ptta/En/Spm family)	--	uncharacterized protein LOC107903845 OS=Gossypium hirsutum OX=3635 GN=LOC107903845 PE=4 SV=1	--	--	PREDICTED: uncharacterized protein LOC107903845 [Gossypium hirsutum]
GHnewGene_10991	--	--	Molecular Function: kinase activity (GO:0016301);;	--	--	--	--	--	Putative serine/threonine-protein kinase OS=Gossypium arboreum OX=29729 GN=F383_33742 PE=4 SV=1	--	--	--
GHnewGene_10993	--	--	--	--	--	--	--	--	Uncharacterized protein OS=Gossypium tomentosum OX=34277 GN=ES332_D05G355700v1 PE=4 SV=1	--	--	hypothetical protein ES332_D05G355700v1 [Gossypium tomentosum]
GHnewGene_10995	--	--	--	--	--	--	--	--	uncharacterized protein LOC107940622 OS=Gossypium hirsutum OX=3635 GN=LOC107940622 PE=4 SV=1	--	--	PREDICTED: uncharacterized protein LOC107940622 [Gossypium hirsutum]
GHnewGene_10997	--	--	Cellular Component: integral component of membrane (GO:0016021);;	--	--	--	--	--	Uncharacterized protein OS=Gossypium mustelinum OX=34275 GN=E1A91_1Z029700v1 PE=4 SV=1	--	--	hypothetical protein E1A91_1Z029700v1 [Gossypium mustelinum]
GHnewGene_10998	--	--	Molecular Function: hydrolase activity, acting on ester bonds (GO:0016788);;	--	--	--	--	--	GDSL esterase/lipase At5g22810-like OS=Gossypium hirsutum OX=3635 GN=LOC107907746 PE=3 SV=1	--	--	PREDICTED: GDSL esterase/lipase At5g22810-like [Gossypium hirsutum]
GHnewGene_10999	--	--	Cellular Component: integral component of membrane (GO:0016021);;	K23222|6.5e-14|oeu:111367135|K23222 nuclease HARBI1 [EC:3.1.-.-] | (RefSeq) uncharacterized protein LOC111367135 isoform X1	[L]	Replication, recombination and repair	--	--	putative nuclease HARBI1 OS=Gossypium hirsutum OX=3635 GN=LOC107948979 PE=3 SV=1	L	Replication, recombination and repair	PREDICTED: uncharacterized protein LOC105793420 [Gossypium raimondii]
GHnewGene_11	--	--	Molecular Function: RNA-directed DNA polymerase activity (GO:0003964);;	--	[R]	General function prediction only	--	--	Reverse transcriptase OS=Gossypium australe OX=47621 GN=EPI10_029258 PE=4 SV=1	L	Replication, recombination and repair	PREDICTED: uncharacterized protein LOC108472008 [Gossypium arboreum]
GHnewGene_11004	--	--	Cellular Component: integral component of membrane (GO:0016021);;	--	--	--	--	--	Uncharacterized protein OS=Gossypium tomentosum OX=34277 GN=ES332_D05G358700v1 PE=4 SV=1	--	--	hypothetical protein ES332_D05G358700v1 [Gossypium tomentosum]
GHnewGene_11005	--	--	Biological Process: telomere maintenance (GO:0000723);; Biological Process: double-strand break repair via homologous recombination (GO:0000724);; Biological Process: recombinational repair (GO:0000725);; Molecular Function: molecular_function (GO:0003674);; Molecular Function: nucleic acid binding (GO:0003676);; Molecular Function: DNA binding (GO:0003677);; Molecular Function: damaged DNA bindi…	--	--	--	--	--	Uncharacterized protein OS=Gossypium tomentosum OX=34277 GN=ES332_D13G107000v1 PE=4 SV=1	L	Replication, recombination and repair	hypothetical protein ES332_D05G144000v1 [Gossypium tomentosum]
GHnewGene_11007	--	--	Cellular Component: integral component of membrane (GO:0016021);;	--	--	--	--	--	Uncharacterized protein OS=Gossypium barbadense OX=3634 GN=ES319_D05G339800v1 PE=4 SV=1	--	--	hypothetical protein ES319_D05G339800v1 [Gossypium barbadense]
GHnewGene_1101	--	--	Cellular Component: integral component of membrane (GO:0016021);;	--	--	--	--	--	Uncharacterized protein OS=Gossypium tomentosum OX=34277 GN=ES332_A01G155400v1 PE=4 SV=1	--	--	hypothetical protein ES332_A01G155400v1 [Gossypium tomentosum]
GHnewGene_11011	--	--	Biological Process: response to acid chemical (GO:0001101);; Cellular Component: cellular_component (GO:0005575);; Cellular Component: intracellular (GO:0005622);; Cellular Component: obsolete cell (GO:0005623);; Cellular Component: cytoplasm (GO:0005737);; Cellular Component: endoplasmic reticulum (GO:0005783);; Biological Process: response to stress (GO:0006950);; Biological Process: defense re…	K23538|3.0e-30|ghi:107903975|K23538 ELMO domain-containing protein | (RefSeq) uncharacterized protein LOC107903975	--	--	--	Protein VASCULAR ASSOCIATED DEATH 1, chloroplastic OS=Arabidopsis thaliana OX=3702 GN=VAD1 PE=1 SV=1	uncharacterized protein LOC107903975 OS=Gossypium hirsutum OX=3635 GN=LOC107903975 PE=4 SV=1	S	Function unknown	PREDICTED: uncharacterized protein LOC107903975 [Gossypium hirsutum]
GHnewGene_11012	--	--	--	--	--	--	--	--	60S ribosomal L2, mitochondrial OS=Gossypium arboreum OX=29729 GN=F383_19581 PE=4 SV=1	--	--	60S ribosomal L2, mitochondrial [Gossypium arboreum]
GHnewGene_11019	--	--	--	--	--	--	--	--	Uncharacterized protein OS=Gossypium mustelinum OX=34275 GN=E1A91_D05G351400v1 PE=4 SV=1	--	--	hypothetical protein E1A91_D05G351400v1 [Gossypium mustelinum]
GHnewGene_11023	--	--	Cellular Component: integral component of membrane (GO:0016021);; Molecular Function: transferase activity, transferring glycosyl groups (GO:0016757);;	--	--	--	Glycosyltransferase family 92	Glycosyltransferase family 92 protein RCOM_0530710 OS=Ricinus communis OX=3988 GN=RCOM_0699480 PE=3 SV=1	Glycosyltransferase family 92 protein OS=Gossypium hirsutum OX=3635 GN=LOC107903685 PE=3 SV=1	S	Function unknown	PREDICTED: glycosyltransferase family 92 protein RCOM_0530710-like [Gossypium hirsutum]
GHnewGene_11024	--	--	--	--	--	--	--	--	Uncharacterized protein OS=Gossypium tomentosum OX=34277 GN=ES332_A03G031100v1 PE=4 SV=1	--	--	hypothetical protein ES288_A03G031400v1 [Gossypium darwinii]
GHnewGene_11029	--	--	--	--	--	--	--	--	Zinc finger, TTF-type OS=Corchorus capsularis OX=210143 GN=CCACVL1_24311 PE=4 SV=1	--	--	Zinc finger, TTF-type [Corchorus capsularis]
GHnewGene_11032	--	--	--	--	--	--	--	--	Uncharacterized protein OS=Dendrobium catenatum OX=906689 GN=MA16_Dca002212 PE=4 SV=1	--	--	predicted protein [Micromonas pusilla CCMP1545]
GHnewGene_11034	--	--	--	--	--	--	--	--	Uncharacterized protein OS=Dendrobium catenatum OX=906689 GN=MA16_Dca002212 PE=4 SV=1	--	--	predicted protein [Micromonas pusilla CCMP1545]
GHnewGene_11037	--	--	--	--	--	--	--	--	Uncharacterized protein OS=Hordeum vulgare subsp. vulgare OX=112509 PE=4 SV=1	--	--	hypothetical protein CR513_41602, partial [Mucuna pruriens]
GHnewGene_11038	--	--	--	--	--	--	--	--	Senescence-associated protein OS=Medicago truncatula OX=3880 GN=MTR_0055s0120 PE=4 SV=1	--	--	hypothetical protein FNV43_RR20607 [Rhamnella rubrinervis]
GHnewGene_11040	--	--	--	--	--	--	--	--	Uncharacterized protein OS=Hordeum vulgare subsp. vulgare OX=112509 PE=4 SV=1	--	--	unknown [Zea mays]
GHnewGene_11041	--	--	--	--	--	--	--	--	Uncharacterized protein OS=Hordeum vulgare subsp. vulgare OX=112509 PE=4 SV=1	--	--	hypothetical protein CR513_41602, partial [Mucuna pruriens]
GHnewGene_11044	--	--	--	K14300|4.6e-38|pda:103721930|K14300 nuclear pore complex protein Nup133 | (RefSeq) LOW QUALITY PROTEIN: nuclear pore complex protein NUP133	--	--	Domain of unknown function (DUF4218)	--	Uncharacterized protein OS=Gossypium raimondii OX=29730 GN=B456_010G175300 PE=4 SV=1	S	Function unknown	hypothetical protein B456_010G175300 [Gossypium raimondii]
GHnewGene_11048	--	--	Molecular Function: fatty-acyl-CoA binding (GO:0000062);;	--	--	--	--	--	Uncharacterized protein OS=Gossypium raimondii OX=29730 GN=B456_013G078800 PE=4 SV=1	--	--	hypothetical protein B456_013G078800 [Gossypium raimondii]
GHnewGene_1105	--	--	Molecular Function: molecular_function (GO:0003674);; Molecular Function: nucleic acid binding (GO:0003676);; Molecular Function: RNA binding (GO:0003723);; Molecular Function: catalytic activity (GO:0003824);; Molecular Function: nuclease activity (GO:0004518);; Molecular Function: endonuclease activity (GO:0004519);; Molecular Function: binding (GO:0005488);; Cellular Component: cellular_compon…	--	[R]	General function prediction only	Pentatricopeptide repeat domain	Pentatricopeptide repeat-containing protein At2g01860 OS=Arabidopsis thaliana OX=3702 GN=EMB975 PE=2 SV=1	Uncharacterized protein OS=Gossypium barbadense OX=3634 GN=GOBAR_AA36672 PE=4 SV=1	A	RNA processing and modification	hypothetical protein GOBAR_AA36672 [Gossypium barbadense]
GHnewGene_11050	--	--	Cellular Component: integral component of membrane (GO:0016021);;	K10573|5.6e-10|psom:113281607|K10573 ubiquitin-conjugating enzyme E2 A [EC:2.3.2.23] | (RefSeq) ubiquitin-conjugating enzyme E2 2-like	[O]	Posttranslational modification, protein turnover, chaperones	--	Ubiquitin-conjugating enzyme E2 1 OS=Arabidopsis thaliana OX=3702 GN=UBC1 PE=1 SV=1	Uncharacterized protein OS=Gossypium tomentosum OX=34277 GN=ES332_D13G083100v1 PE=4 SV=1	O	Posttranslational modification, protein turnover, chaperones	hypothetical protein E1A91_D05G360600v1 [Gossypium mustelinum]
GHnewGene_11054	--	--	--	--	--	--	--	--	uncharacterized protein LOC107901312 isoform X4 OS=Gossypium hirsutum OX=3635 GN=LOC107901312 PE=4 SV=1	--	--	PREDICTED: uncharacterized protein LOC107901312 isoform X4 [Gossypium hirsutum]
GHnewGene_11056	--	--	--	--	--	--	--	--	Uncharacterized protein OS=Gossypium mustelinum OX=34275 GN=E1A91_D05G366900v1 PE=4 SV=1	--	--	hypothetical protein E1A91_D05G366900v1 [Gossypium mustelinum]
GHnewGene_11057	--	--	--	--	--	--	--	--	TPR_REGION domain-containing protein OS=Gossypium mustelinum OX=34275 GN=E1A91_D05G367400v1 PE=4 SV=1	S	Function unknown	hypothetical protein ES332_D05G377400v1 [Gossypium tomentosum]
GHnewGene_11058	--	--	Biological Process: protein insertion into ER membrane (GO:0045048);;	K23387|1.4e-16|gab:108461569|K23387 golgi to ER traffic protein 4 | (RefSeq) Golgi to ER traffic protein 4 homolog	--	--	--	Protein GET4 OS=Arabidopsis thaliana OX=3702 GN=MDC12.19 PE=1 SV=1	Uncharacterized protein OS=Gossypium tomentosum OX=34277 GN=ES332_D13G025000v1 PE=3 SV=1	S	Function unknown	hypothetical protein GOBAR_DD34776 [Gossypium barbadense]
GHnewGene_1106	--	--	Molecular Function: monooxygenase activity (GO:0004497);; Molecular Function: iron ion binding (GO:0005506);; Cellular Component: integral component of membrane (GO:0016021);; Molecular Function: oxidoreductase activity, acting on paired donors, with incorporation or reduction of molecular oxygen (GO:0016705);; Molecular Function: heme binding (GO:0020037);;	--	--	--	--	--	Uncharacterized protein OS=Gossypium mustelinum OX=34275 GN=E1A91_D06G015900v1 PE=3 SV=1	--	--	hypothetical protein E1A91_D06G015900v1 [Gossypium mustelinum]
GHnewGene_11064	--	--	Cellular Component: nucleus (GO:0005634);; Biological Process: nucleus organization (GO:0006997);;	--	--	--	--	--	Uncharacterized protein (Fragment) OS=Gossypium mustelinum OX=34275 GN=E1A91_A07G044600v1 PE=4 SV=1	S	Function unknown	hypothetical protein ES332_D08G289500v1 [Gossypium tomentosum]
GHnewGene_11066	--	--	Cellular Component: integral component of membrane (GO:0016021);;	--	--	--	--	--	Uncharacterized protein OS=Gossypium darwinii OX=34276 GN=ES288_D02G077200v1 PE=4 SV=1	--	--	hypothetical protein GOBAR_DD18933 [Gossypium barbadense]
GHnewGene_11067	--	--	--	--	--	--	--	--	Uncharacterized protein OS=Gossypium barbadense OX=3634 GN=ES319_D05G369700v1 PE=4 SV=1	--	--	hypothetical protein GOBAR_DD18933 [Gossypium barbadense]
GHnewGene_11069	--	--	Cellular Component: signal peptidase complex (GO:0005787);; Biological Process: signal peptide processing (GO:0006465);; Molecular Function: peptidase activity (GO:0008233);; Cellular Component: integral component of membrane (GO:0016021);;	K13280|1.8e-35|ghi:107902335|K13280 signal peptidase I [EC:3.4.21.89] | (RefSeq) signal peptidase complex catalytic subunit SEC11A-like	[U]	Intracellular trafficking, secretion, and vesicular transport	--	--	signal peptidase complex catalytic subunit SEC11A-like OS=Gossypium hirsutum OX=3635 GN=LOC107902335 PE=4 SV=1	U	Intracellular trafficking, secretion, and vesicular transport	PREDICTED: signal peptidase complex catalytic subunit SEC11A-like [Gossypium hirsutum]
GHnewGene_11070	--	--	Cellular Component: integral component of membrane (GO:0016021);;	K14288|5.0e-26|oeu:111405033|K14288 exportin-T | (RefSeq) exportin-T-like	[R]	General function prediction only	--	Retrovirus-related Pol polyprotein from transposon TNT 1-94 OS=Nicotiana tabacum OX=4097 PE=2 SV=1	Uncharacterized protein OS=Capsicum baccatum OX=33114 GN=CQW23_15467 PE=4 SV=1	T	Signal transduction mechanisms	hypothetical protein FXO38_33610, partial [Capsicum annuum]
GHnewGene_11071	[CR]	--	Molecular Function: DNA binding (GO:0003677);; Cellular Component: nucleus (GO:0005634);; Molecular Function: protein dimerization activity (GO:0046983);;	--	[CR]	--	SRF-type transcription factor (DNA-binding and dimerisation domain)	--	MADS-box domain-containing protein OS=Gossypium mustelinum OX=34275 GN=E1A91_D05G375500v1 PE=4 SV=1	--	--	hypothetical protein E1A91_D05G375500v1 [Gossypium mustelinum]
GHnewGene_11073	[QV]	--	Molecular Function: iron ion binding (GO:0005506);; Cellular Component: membrane (GO:0016020);; Molecular Function: oxidoreductase activity, acting on paired donors, with incorporation or reduction of molecular oxygen, NAD(P)H as one donor, and incorporation of one atom of oxygen (GO:0016709);; Molecular Function: heme binding (GO:0020037);;	K23806|1.4e-178|vvi:100263449|K23806 alpha-guaiene 2-oxidase | (RefSeq) CYP71BE5; premnaspirodiene oxygenase-like	[Q]	Secondary metabolites biosynthesis, transport and catabolism	Cytochrome P450	Cytochrome P450 71D10 OS=Glycine max OX=3847 GN=CYP71D10 PE=2 SV=1	cytochrome P450 71D10-like OS=Gossypium hirsutum OX=3635 GN=LOC107903999 PE=3 SV=1	Q	Secondary metabolites biosynthesis, transport and catabolism	PREDICTED: cytochrome P450 71D10-like [Gossypium hirsutum]
GHnewGene_11075	[QV]	--	Molecular Function: monooxygenase activity (GO:0004497);; Molecular Function: iron ion binding (GO:0005506);; Cellular Component: integral component of membrane (GO:0016021);; Molecular Function: oxidoreductase activity, acting on paired donors, with incorporation or reduction of molecular oxygen (GO:0016705);; Molecular Function: heme binding (GO:0020037);;	K23806|2.6e-154|vvi:100246293|K23806 alpha-guaiene 2-oxidase | (RefSeq) premnaspirodiene oxygenase-like	[Q]	Secondary metabolites biosynthesis, transport and catabolism	Cytochrome P450	Cytochrome P450 71D10 OS=Glycine max OX=3847 GN=CYP71D10 PE=2 SV=1	Uncharacterized protein OS=Gossypium mustelinum OX=34275 GN=E1A91_D05G375800v1 PE=3 SV=1	Q	Secondary metabolites biosynthesis, transport and catabolism	hypothetical protein E1A91_D05G375800v1 [Gossypium mustelinum]
GHnewGene_11076	--	--	Molecular Function: nucleic acid binding (GO:0003676);; Biological Process: DNA integration (GO:0015074);;	K03515|3.3e-53|ghi:107894697|K03515 DNA repair protein REV1 [EC:2.7.7.-] | (RefSeq) uncharacterized protein LOC107894697	[R]	General function prediction only	GAG-pre-integrase domain	--	uncharacterized protein LOC107907947 OS=Gossypium hirsutum OX=3635 GN=LOC107907947 PE=4 SV=1	L	Replication, recombination and repair	PREDICTED: uncharacterized protein LOC107907947 [Gossypium hirsutum]
GHnewGene_11077	--	--	--	K23222|1.2e-21|oeu:111367135|K23222 nuclease HARBI1 [EC:3.1.-.-] | (RefSeq) uncharacterized protein LOC111367135 isoform X1	[L]	Replication, recombination and repair	DDE superfamily endonuclease	--	putative nuclease HARBI1 isoform X1 OS=Gossypium hirsutum OX=3635 GN=LOC107922301 PE=3 SV=1	L	Replication, recombination and repair	PREDICTED: putative nuclease HARBI1 [Gossypium hirsutum]
GHnewGene_11079	--	--	--	--	--	--	--	--	putative disease resistance protein RGA4 OS=Gossypium hirsutum OX=3635 GN=LOC107902395 PE=4 SV=1	T	Signal transduction mechanisms	PREDICTED: putative disease resistance protein RGA4 [Gossypium hirsutum]
GHnewGene_1108	--	--	--	--	--	--	--	--	uncharacterized protein LOC107899628 OS=Gossypium hirsutum OX=3635 GN=LOC107899628 PE=4 SV=1	--	--	PREDICTED: uncharacterized protein LOC107899628 [Gossypium hirsutum]
GHnewGene_11081	--	--	--	K01866|2.7e-32|gra:105775527|K01866 tyrosyl-tRNA synthetase [EC:6.1.1.1] | (RefSeq) uncharacterized LOC105775527	[R]	General function prediction only	--	Plant intracellular Ras-group-related LRR protein 5 OS=Oryza sativa subsp. japonica OX=39947 GN=IRL5 PE=2 SV=1	Uncharacterized protein OS=Gossypium tomentosum OX=34277 GN=ES332_D05G389400v1 PE=4 SV=1	S	Function unknown	hypothetical protein ES332_D05G389400v1 [Gossypium tomentosum]
GHnewGene_11083	--	--	Cellular Component: integral component of membrane (GO:0016021);;	K23222|2.2e-17|nsy:104242359|K23222 nuclease HARBI1 [EC:3.1.-.-] | (RefSeq) uncharacterized protein LOC104242359	[L]	Replication, recombination and repair	--	--	uncharacterized protein LOC107888617 OS=Gossypium hirsutum OX=3635 GN=LOC107888617 PE=3 SV=1	L	Replication, recombination and repair	PREDICTED: putative nuclease HARBI1 [Gossypium raimondii]
GHnewGene_11087	--	--	--	--	--	--	--	--	Uncharacterized protein OS=Gossypium mustelinum OX=34275 GN=E1A91_A04G061900v1 PE=4 SV=1	--	--	hypothetical protein E1A91_A04G061900v1 [Gossypium mustelinum]
GHnewGene_11088	--	--	--	--	--	--	--	--	Uncharacterized protein OS=Gossypium tomentosum OX=34277 GN=ES332_A01G067800v1 PE=4 SV=1	--	--	hypothetical protein ES332_A01G067800v1 [Gossypium tomentosum]
GHnewGene_11091	--	--	--	--	--	--	--	--	uncharacterized protein LOC107904033 isoform X1 OS=Gossypium hirsutum OX=3635 GN=LOC107904033 PE=4 SV=1	--	--	PREDICTED: uncharacterized protein LOC107904033 isoform X1 [Gossypium hirsutum]
GHnewGene_11092	[O]	Posttranslational modification, protein turnover, chaperones	Molecular Function: cysteine-type peptidase activity (GO:0008234);;	K01365|1.6e-42|ghi:107902406|K01365 cathepsin L [EC:3.4.22.15] | (RefSeq) senescence-specific cysteine protease SAG39-like	[O]	Posttranslational modification, protein turnover, chaperones	Papain family cysteine protease	Senescence-specific cysteine protease SAG39 OS=Oryza sativa subsp. indica OX=39946 GN=OsI_14861 PE=3 SV=1	Uncharacterized protein OS=Gossypium tomentosum OX=34277 GN=ES332_D05G392300v1 PE=3 SV=1	O	Posttranslational modification, protein turnover, chaperones	hypothetical protein ES288_D05G393900v1 [Gossypium darwinii]
GHnewGene_11099	--	--	--	--	--	--	--	--	Uncharacterized protein OS=Gossypium tomentosum OX=34277 GN=ES332_D05G393100v1 PE=4 SV=1	--	--	hypothetical protein ES332_D05G393100v1 [Gossypium tomentosum]
GHnewGene_11101	--	--	Cellular Component: integral component of membrane (GO:0016021);; Biological Process: transmembrane transport (GO:0055085);;	--	--	--	--	--	Uncharacterized protein OS=Gossypium raimondii OX=29730 GN=B456_004G156100 PE=3 SV=1	--	--	hypothetical protein B456_004G156100 [Gossypium raimondii]
GHnewGene_11104	--	--	Cellular Component: integral component of membrane (GO:0016021);;	--	--	--	--	--	Uncharacterized protein OS=Gossypium darwinii OX=34276 GN=ES288_A12G202700v1 PE=4 SV=1	--	--	hypothetical protein ES288_A12G202700v1 [Gossypium darwinii]
GHnewGene_11105	[R]	General function prediction only	Biological Process: defense response (GO:0006952);; Molecular Function: ADP binding (GO:0043531);;	K12818|5.6e-145|mtr:MTR_0267s0070|K12818 ATP-dependent RNA helicase DHX8/PRP22 [EC:3.6.4.13] | (RefSeq) NB-ARC domain disease resistance protein, putative	[T]	Signal transduction mechanisms	NB-ARC domain	Putative disease resistance RPP13-like protein 1 OS=Arabidopsis thaliana OX=3702 GN=RPPL1 PE=3 SV=1	Uncharacterized protein OS=Gossypium tomentosum OX=34277 GN=ES332_D05G398500v1 PE=4 SV=1	T	Signal transduction mechanisms	hypothetical protein ES332_D05G398500v1 [Gossypium tomentosum]
GHnewGene_11106	--	--	Biological Process: cell cycle checkpoint (GO:0000075);; Biological Process: DNA damage checkpoint (GO:0000077);; Cellular Component: ubiquitin ligase complex (GO:0000151);; Biological Process: protein polyubiquitination (GO:0000209);; Biological Process: DNA synthesis involved in DNA repair (GO:0000731);; Cellular Component: cellular_component (GO:0005575);; Cellular Component: intracellular (GO…	K11790|1.9e-30|ghi:107911773|K11790 denticleless | (RefSeq) denticleless protein homolog	[S]	Function unknown	--	--	Uncharacterized protein OS=Gossypium raimondii OX=29730 GN=B456_009G369500 PE=4 SV=1	S	Function unknown	hypothetical protein B456_009G369500 [Gossypium raimondii]
GHnewGene_1111	--	--	Biological Process: reproduction (GO:0000003);; Biological Process: cell cycle checkpoint (GO:0000075);; Cellular Component: ubiquitin ligase complex (GO:0000151);; Biological Process: developmental process involved in reproduction (GO:0003006);; Cellular Component: cellular_component (GO:0005575);; Cellular Component: intracellular (GO:0005622);; Cellular Component: obsolete cell (GO:0005623);; …	--	--	--	--	Protein DECREASED SIZE EXCLUSION LIMIT 1 OS=Nicotiana benthamiana OX=4100 GN=DSE1 PE=2 SV=1	Uncharacterized protein OS=Gossypium mustelinum OX=34275 GN=E1A91_A06G005900v1 PE=4 SV=1	S	Function unknown	hypothetical protein E1A91_A06G005900v1 [Gossypium mustelinum]
GHnewGene_11111	--	--	Molecular Function: kinase activity (GO:0016301);;	K13420|3.7e-09|gra:105766360|K13420 LRR receptor-like serine/threonine-protein kinase FLS2 [EC:2.7.11.1] | (RefSeq) probable LRR receptor-like serine/threonine-protein kinase At3g47570	--	--	Leucine rich repeat	--	brassinosteroid LRR receptor kinase-like OS=Gossypium hirsutum OX=3635 GN=LOC107902282 PE=4 SV=1	T	Signal transduction mechanisms	PREDICTED: brassinosteroid LRR receptor kinase-like [Gossypium hirsutum]
GHnewGene_11113	--	--	Cellular Component: cellular_component (GO:0005575);; Cellular Component: obsolete cell (GO:0005623);; Cellular Component: plasma membrane (GO:0005886);; Biological Process: response to stress (GO:0006950);; Biological Process: defense response (GO:0006952);; Biological Process: cell communication (GO:0007154);; Biological Process: signal transduction (GO:0007165);; Biological Process: biological…	K13459|8.4e-10|ghi:107902585|K13459 disease resistance protein RPS2 | (RefSeq) probable disease resistance protein At4g27220	--	--	Leucine Rich Repeat	--	Uncharacterized protein OS=Gossypium mustelinum OX=34275 GN=E1A91_D05G389200v1 PE=4 SV=1	T	Signal transduction mechanisms	hypothetical protein E1A91_D05G389200v1 [Gossypium mustelinum]
GHnewGene_11114	--	--	--	--	--	--	--	--	uncharacterized protein At2g29880-like isoform X2 OS=Gossypium hirsutum OX=3635 GN=LOC107892062 PE=4 SV=1	S	Function unknown	PREDICTED: uncharacterized protein At2g29880-like [Gossypium raimondii]
GHnewGene_11115	--	--	--	--	--	--	--	--	Uncharacterized protein OS=Gossypium tomentosum OX=34277 GN=ES332_D03G141400v1 PE=4 SV=1	--	--	hypothetical protein ES332_D03G141400v1 [Gossypium tomentosum]
GHnewGene_11116	--	--	Biological Process: maturation of 5.8S rRNA (GO:0000460);; Biological Process: maturation of SSU-rRNA from tricistronic rRNA transcript (SSU-rRNA, 5.8S rRNA, LSU-rRNA) (GO:0000462);; Biological Process: maturation of 5.8S rRNA from tricistronic rRNA transcript (SSU-rRNA, 5.8S rRNA, LSU-rRNA) (GO:0000466);; Molecular Function: molecular_function (GO:0003674);; Molecular Function: nucleic acid bind…	K14792|1.1e-26|ghi:107891228|K14792 rRNA biogenesis protein RRP5 | (RefSeq) rRNA biogenesis protein RRP5-like isoform X1	[A]	RNA processing and modification	--	rRNA biogenesis protein RRP5 OS=Arabidopsis thaliana OX=3702 GN=RRP5 PE=2 SV=2	rRNA biogenesis protein RRP5-like isoform X2 OS=Gossypium hirsutum OX=3635 GN=LOC107903653 PE=4 SV=1	A	RNA processing and modification	PREDICTED: rRNA biogenesis protein RRP5-like isoform X1 [Gossypium hirsutum]
GHnewGene_11123	--	--	--	K00423|1.7e-10|aip:107627590|K00423 L-ascorbate oxidase [EC:1.10.3.3] | (RefSeq) L-ascorbate oxidase homolog	[R]	General function prediction only	PPR repeat family	Putative pentatricopeptide repeat-containing protein At1g12700, mitochondrial OS=Arabidopsis thaliana OX=3702 GN=At1g12700 PE=3 SV=1	pentatricopeptide repeat-containing protein At1g12300, mitochondrial-like OS=Gossypium hirsutum OX=3635 GN=LOC107948767 PE=4 SV=1	S	Function unknown	PREDICTED: pentatricopeptide repeat-containing protein At1g12300, mitochondrial-like [Gossypium hirsutum]
GHnewGene_11129	--	--	Biological Process: reproduction (GO:0000003);; Biological Process: developmental process involved in reproduction (GO:0003006);; Molecular Function: molecular_function (GO:0003674);; Molecular Function: nucleic acid binding (GO:0003676);; Molecular Function: RNA binding (GO:0003723);; Molecular Function: structural constituent of ribosome (GO:0003735);; Molecular Function: catalytic activity (GO…	--	[R]	General function prediction only	PPR repeat family	Pentatricopeptide repeat-containing protein At2g41720 OS=Arabidopsis thaliana OX=3702 GN=EMB2654 PE=2 SV=1	Uncharacterized protein OS=Gossypium darwinii OX=34276 GN=ES288_D05G413400v1 PE=4 SV=1	S	Function unknown	hypothetical protein ES288_D05G413400v1 [Gossypium darwinii]
GHnewGene_11130	--	--	--	--	--	--	--	--	Uncharacterized protein OS=Gossypium raimondii OX=29730 GN=B456_009G383800 PE=4 SV=1	--	--	hypothetical protein B456_009G383800 [Gossypium raimondii]
GHnewGene_11131	--	--	--	--	--	--	PPR repeat family	--	pentatricopeptide repeat-containing protein At1g12775, mitochondrial-like OS=Gossypium hirsutum OX=3635 GN=LOC107903596 PE=4 SV=1	S	Function unknown	PREDICTED: pentatricopeptide repeat-containing protein At1g12775, mitochondrial-like [Gossypium hirsutum]
GHnewGene_11137	--	--	Molecular Function: molecular_function (GO:0003674);; Molecular Function: binding (GO:0005488);; Molecular Function: copper ion binding (GO:0005507);; Molecular Function: zinc ion binding (GO:0008270);; Molecular Function: ion binding (GO:0043167);; Molecular Function: cation binding (GO:0043169);; Molecular Function: metal ion binding (GO:0046872);; Molecular Function: transition metal ion bindi…	--	--	--	--	Metallothionein-like protein type 3 OS=Carica papaya OX=3649 PE=3 SV=1	Uncharacterized protein OS=Gossypium tomentosum OX=34277 GN=ES332_D05G413200v1 PE=4 SV=1	S	Function unknown	hypothetical protein ES332_D05G413200v1 [Gossypium tomentosum]
GHnewGene_11142	--	--	--	--	--	--	Transposase-associated domain	--	uncharacterized protein LOC107904168 OS=Gossypium hirsutum OX=3635 GN=LOC107904168 PE=4 SV=1	S	Function unknown	PREDICTED: uncharacterized protein LOC105766529 [Gossypium raimondii]
GHnewGene_11143	--	--	Cellular Component: integral component of membrane (GO:0016021);;	K13466|2.5e-33|tcc:18605675|K13466 EIX receptor 1/2 | (RefSeq) probable LRR receptor-like serine/threonine-protein kinase At4g36180	--	--	Leucine rich repeat	Receptor-like protein 46 OS=Arabidopsis thaliana OX=3702 GN=RLP46 PE=3 SV=1	protein BRASSINOSTEROID INSENSITIVE 1-like OS=Gossypium hirsutum OX=3635 GN=LOC107947943 PE=4 SV=1	P	Inorganic ion transport and metabolism	PREDICTED: protein BRASSINOSTEROID INSENSITIVE 1-like [Gossypium hirsutum]
GHnewGene_11146	--	--	Molecular Function: ADP binding (GO:0043531);;	K13459|6.5e-09|zju:107434778|K13459 disease resistance protein RPS2 | (RefSeq) probable disease resistance protein At4g27220	--	--	--	--	NB-ARC domain-containing protein OS=Gossypium barbadense OX=3634 GN=ES319_1Z045500v1 PE=4 SV=1	T	Signal transduction mechanisms	hypothetical protein [Gossypium barbadense]
GHnewGene_11149	--	--	--	--	--	--	--	--	uncharacterized protein LOC107902859 OS=Gossypium hirsutum OX=3635 GN=LOC107902859 PE=4 SV=1	S	Function unknown	PREDICTED: uncharacterized protein LOC107902859 [Gossypium hirsutum]
GHnewGene_11150	--	--	Cellular Component: integral component of membrane (GO:0016021);;	K13466|1.0e-66|zju:107423984|K13466 EIX receptor 1/2 | (RefSeq) receptor-like protein EIX2	[R]	General function prediction only	Leucine rich repeat	Receptor-like protein EIX2 OS=Solanum lycopersicum OX=4081 GN=EIX2 PE=1 SV=2	LRRNT_2 domain-containing protein OS=Gossypium darwinii OX=34276 GN=ES288_D05G425200v1 PE=4 SV=1	P	Inorganic ion transport and metabolism	hypothetical protein ES288_D05G425200v1 [Gossypium darwinii]
GHnewGene_11152	--	--	Cellular Component: Golgi membrane (GO:0000139);; Biological Process: retrograde transport, vesicle recycling within Golgi (GO:0000301);; Cellular Component: cellular_component (GO:0005575);; Cellular Component: intracellular (GO:0005622);; Cellular Component: obsolete cell (GO:0005623);; Cellular Component: cytoplasm (GO:0005737);; Cellular Component: Golgi apparatus (GO:0005794);; Cellular Comp…	K15255|1.1e-15|bna:106373435|K15255 ATP-dependent DNA helicase PIF1 [EC:3.6.4.12] | (RefSeq) uncharacterized protein LOC106373435	--	--	--	Golgin-84 OS=Oryza sativa subsp. japonica OX=39947 GN=Os01g0744400 PE=2 SV=1	uncharacterized protein LOC107903660 isoform X2 OS=Gossypium hirsutum OX=3635 GN=LOC107903660 PE=4 SV=1	S	Function unknown	PREDICTED: uncharacterized protein LOC107903660 isoform X2 [Gossypium hirsutum]
GHnewGene_11155	--	--	Cellular Component: integral component of membrane (GO:0016021);;	K15104|9.0e-170|gab:108479743|K15104 solute carrier family 25 (mitochondrial oxoglutarate transporter), member 11 | (RefSeq) mitochondrial dicarboxylate/tricarboxylate transporter DTC	[C]	Energy production and conversion	Mitochondrial carrier protein	Mitochondrial dicarboxylate/tricarboxylate transporter DTC OS=Arabidopsis thaliana OX=3702 GN=DTC PE=1 SV=1	Uncharacterized protein OS=Gossypium barbadense OX=3634 GN=ES319_A03G030200v1 PE=3 SV=1	C	Energy production and conversion	PREDICTED: mitochondrial dicarboxylate/tricarboxylate transporter DTC [Gossypium arboreum]
GHnewGene_11156	--	--	Molecular Function: MAP kinase activity (GO:0004707);; Molecular Function: ATP binding (GO:0005524);;	--	--	--	--	--	Mitogen-activated protein kinase OS=Gossypium mustelinum OX=34275 GN=E1A91_A01G159800v1 PE=4 SV=1	--	--	hypothetical protein E1A91_A01G159800v1 [Gossypium mustelinum]
GHnewGene_11159	--	--	Biological Process: autophagosome assembly (GO:0000045);;	K08331|8.9e-24|ghi:107959443|K08331 autophagy-related protein 13 | (RefSeq) autophagy-related protein 13b-like isoform X1	--	--	--	--	Uncharacterized protein OS=Gossypium tomentosum OX=34277 GN=ES332_D05G417200v1 PE=4 SV=1	U	Intracellular trafficking, secretion, and vesicular transport	hypothetical protein ES332_D05G417200v1 [Gossypium tomentosum]
GHnewGene_11162	--	--	--	--	--	--	--	--	Uncharacterized protein OS=Gossypium tomentosum OX=34277 GN=ES332_D05G417900v1 PE=4 SV=1	--	--	hypothetical protein ES319_D05G400300v1 [Gossypium barbadense]
GHnewGene_11165	--	--	Molecular Function: aspartic-type endopeptidase activity (GO:0004190);;	K00924|9.4e-19|gab:108450494|K00924 kinase [EC:2.7.1.-] | (RefSeq) aspartic proteinase-like protein 2	--	--	--	--	Peptidase A1 domain-containing protein OS=Gossypium tomentosum OX=34277 GN=ES332_A09G105500v1 PE=3 SV=1	O	Posttranslational modification, protein turnover, chaperones	hypothetical protein ES332_A09G105500v1 [Gossypium tomentosum]
GHnewGene_11166	--	--	--	--	--	--	--	--	Uncharacterized protein OS=Gossypium australe OX=47621 GN=EPI10_007396 PE=4 SV=1	--	--	hypothetical protein EPI10_007396 [Gossypium australe]
GHnewGene_11167	--	--	--	--	--	--	--	--	RNA-directed DNA polymerase OS=Hibiscus syriacus OX=106335 GN=F3Y22_tig00112383pilonHSYRG00545 PE=4 SV=1	--	--	hypothetical protein F3Y22_tig00112383pilonHSYRG00545 [Hibiscus syriacus]
GHnewGene_11169	--	--	Molecular Function: nucleic acid binding (GO:0003676);;	K11593|9.0e-26|dct:110097550|K11593 eukaryotic translation initiation factor 2C | (RefSeq) protein argonaute 1A-like	[R]	General function prediction only	GAG-pre-integrase domain	--	Retrovirus-related Pol polyprotein from transposon TNT 1-94 OS=Gossypium australe OX=47621 GN=EPI10_011382 PE=4 SV=1	L	Replication, recombination and repair	PREDICTED: uncharacterized protein LOC105795961 [Gossypium raimondii]
GHnewGene_11170	--	--	--	--	--	--	--	--	Uncharacterized protein OS=Gossypium darwinii OX=34276 GN=ES288_D05G432000v1 PE=4 SV=1	S	Function unknown	hypothetical protein ES288_D05G432000v1 [Gossypium darwinii]
GHnewGene_11172	--	--	Molecular Function: RNA binding (GO:0003723);; Cellular Component: nucleolus (GO:0005730);; Cellular Component: integral component of membrane (GO:0016021);; Cellular Component: small-subunit processome (GO:0032040);;	K14792|2.0e-66|ghi:107889476|K14792 rRNA biogenesis protein RRP5 | (RefSeq) rRNA biogenesis protein RRP5-like isoform X1	[A]	RNA processing and modification	S1 RNA binding domain	rRNA biogenesis protein RRP5 OS=Arabidopsis thaliana OX=3702 GN=RRP5 PE=2 SV=2	rRNA biogenesis protein RRP5-like OS=Gossypium hirsutum OX=3635 GN=LOC107903522 PE=4 SV=1	A	RNA processing and modification	PREDICTED: rRNA biogenesis protein RRP5-like [Gossypium hirsutum]
GHnewGene_11173	--	--	Molecular Function: protein serine/threonine kinase activity (GO:0004674);; Molecular Function: ATP binding (GO:0005524);; Cellular Component: integral component of membrane (GO:0016021);; Biological Process: recognition of pollen (GO:0048544);;	K24104|2.3e-42|thj:104799061|K24104 GPN-loop GTPase | (RefSeq) LOW QUALITY PROTEIN: uncharacterized protein LOC104799061	--	--	Protein tyrosine and serine/threonine kinase	G-type lectin S-receptor-like serine/threonine-protein kinase At1g11300 OS=Arabidopsis thaliana OX=3702 GN=At1g11300 PE=2 SV=1	Receptor-like serine/threonine-protein kinase OS=Gossypium barbadense OX=3634 GN=ES319_D05G404200v1 PE=3 SV=1	--	--	hypothetical protein ES319_D05G404200v1 [Gossypium barbadense]
GHnewGene_11175	--	--	Molecular Function: 3-beta-hydroxy-delta5-steroid dehydrogenase activity (GO:0003854);; Biological Process: steroid biosynthetic process (GO:0006694);;	--	--	--	--	--	3Beta_HSD domain-containing protein OS=Gossypium raimondii OX=29730 GN=B456_007G107200 PE=4 SV=1	V	Defense mechanisms	hypothetical protein B456_007G107200 [Gossypium raimondii]
GHnewGene_11179	--	--	Cellular Component: Golgi membrane (GO:0000139);; Biological Process: protein glycosylation (GO:0006486);; Cellular Component: integral component of membrane (GO:0016021);; Molecular Function: transferase activity, transferring glycosyl groups (GO:0016757);;	--	--	--	--	--	Hexosyltransferase OS=Gossypium tomentosum OX=34277 GN=ES332_D01G059800v1 PE=3 SV=1	--	--	hypothetical protein ES332_D01G059800v1 [Gossypium tomentosum]
GHnewGene_11180	--	--	--	--	--	--	--	--	Uncharacterized protein OS=Gossypium darwinii OX=34276 GN=ES288_D05G436500v1 PE=4 SV=1	T	Signal transduction mechanisms	hypothetical protein ES288_D05G436500v1 [Gossypium darwinii]
GHnewGene_11182	[E]	Amino acid transport and metabolism	Molecular Function: tryptophan synthase activity (GO:0004834);;	K01696|1.8e-30|ghi:107919875|K01696 tryptophan synthase beta chain [EC:4.2.1.20] | (RefSeq) tryptophan synthase beta chain 1 isoform X1	[E]	Amino acid transport and metabolism	--	Tryptophan synthase beta chain 2, chloroplastic OS=Camptotheca acuminata OX=16922 GN=TSB PE=2 SV=1	Tryptophan synthase OS=Gossypium tomentosum OX=34277 GN=ES332_D05G426800v1 PE=4 SV=1	E	Amino acid transport and metabolism	hypothetical protein GOBAR_DD33483 [Gossypium barbadense]
GHnewGene_11183	--	--	Cellular Component: cellular_component (GO:0005575);; Cellular Component: intracellular (GO:0005622);; Cellular Component: obsolete cell (GO:0005623);; Cellular Component: cytoplasm (GO:0005737);; Biological Process: transport (GO:0006810);; Biological Process: intracellular protein transport (GO:0006886);; Biological Process: organelle organization (GO:0006996);; Biological Process: protein loca…	--	--	--	--	Protein LHCP TRANSLOCATION DEFECT OS=Arabidopsis thaliana OX=3702 GN=LTD PE=1 SV=1	ANK_REP_REGION domain-containing protein OS=Gossypium tomentosum OX=34277 GN=ES332_D05G427100v1 PE=4 SV=1	S	Function unknown	hypothetical protein ES332_D05G427100v1 [Gossypium tomentosum]
GHnewGene_11184	--	--	--	--	--	--	--	--	uncharacterized protein LOC107899974 OS=Gossypium hirsutum OX=3635 GN=LOC107899974 PE=4 SV=1	--	--	PREDICTED: uncharacterized protein LOC107899974 [Gossypium hirsutum]
GHnewGene_11187	--	--	--	--	--	--	--	--	Uncharacterized protein OS=Gossypium darwinii OX=34276 GN=ES288_D05G444000v1 PE=4 SV=1	T	Signal transduction mechanisms	hypothetical protein ES288_D05G444000v1 [Gossypium darwinii]
GHnewGene_11189	--	--	--	--	--	--	--	--	Uncharacterized protein OS=Gossypium darwinii OX=34276 GN=ES288_D05G444000v1 PE=4 SV=1	T	Signal transduction mechanisms	hypothetical protein GOBAR_DD28419 [Gossypium barbadense]
GHnewGene_11192	--	--	--	K13459|1.6e-06|nsy:104224539|K13459 disease resistance protein RPS2 | (RefSeq) disease resistance protein At4g27190-like	--	--	--	--	putative disease resistance protein At3g14460 isoform X1 OS=Gossypium hirsutum OX=3635 GN=LOC107887458 PE=4 SV=1	T	Signal transduction mechanisms	PREDICTED: putative disease resistance protein At3g14460 isoform X1 [Gossypium hirsutum]
GHnewGene_11199	--	--	--	--	--	--	--	--	Uncharacterized protein OS=Noccaea caerulescens OX=107243 GN=LC_TR172_c0_g1_i1_g.523 PE=4 SV=1	--	--	--
GHnewGene_1120	--	--	Cellular Component: integral component of membrane (GO:0016021);;	--	--	--	--	--	Uncharacterized protein OS=Gossypium tomentosum OX=34277 GN=ES332_D12G154500v1 PE=4 SV=1	--	--	PREDICTED: uncharacterized protein LOC105764086 [Gossypium raimondii]
GHnewGene_11200	--	--	Cellular Component: SAGA complex (GO:0000124);; Cellular Component: transcription factor TFIID complex (GO:0005669);; Biological Process: transcription initiation from RNA polymerase II promoter (GO:0006367);; Molecular Function: RNA polymerase II general transcription initiation factor activity (GO:0016251);; Cellular Component: SLIK (SAGA-like) complex (GO:0046695);; Molecular Function: protein…	K03131|1.2e-40|ghi:107902202|K03131 transcription initiation factor TFIID subunit 6 | (RefSeq) transcription initiation factor TFIID subunit 6-like	--	--	--	--	TAF domain-containing protein OS=Gossypium tomentosum OX=34277 GN=ES332_A04G014000v1 PE=3 SV=1	K	Transcription	PREDICTED: transcription initiation factor TFIID subunit 6-like isoform X2 [Gossypium hirsutum]
GHnewGene_11201	--	--	Cellular Component: integral component of membrane (GO:0016021);;	K03131|5.0e-39|ghi:107956070|K03131 transcription initiation factor TFIID subunit 6 | (RefSeq) transcription initiation factor TFIID subunit 6b-like	[R]	General function prediction only	Leucine rich repeat	Receptor-like protein 9DC3 OS=Solanum pimpinellifolium OX=4084 GN=9DC3 PE=3 SV=1	receptor-like protein 12 isoform X2 OS=Gossypium hirsutum OX=3635 GN=LOC107903481 PE=4 SV=1	V	Defense mechanisms	PREDICTED: receptor-like protein 12 isoform X2 [Gossypium hirsutum]
GHnewGene_11202	--	--	--	--	--	--	--	--	--	--	--	hypothetical protein GOBAR_DD04732 [Gossypium barbadense]
GHnewGene_11203	--	--	Cellular Component: integral component of membrane (GO:0016021);;	--	--	--	--	--	uncharacterized protein LOC107902897 OS=Gossypium hirsutum OX=3635 GN=LOC107902897 PE=4 SV=1	--	--	PREDICTED: uncharacterized protein LOC107902897 [Gossypium hirsutum]
GHnewGene_11205	--	--	--	K12447|1.7e-24|thj:104808371|K12447 UDP-sugar pyrophosphorylase [EC:2.7.7.64] | (RefSeq) uncharacterized protein LOC104808371	[R]	General function prediction only	--	Retrovirus-related Pol polyprotein from transposon RE1 OS=Arabidopsis thaliana OX=3702 GN=RE1 PE=2 SV=1	Integrase catalytic domain-containing protein OS=Hibiscus syriacus OX=106335 GN=F3Y22_tig00111843pilonHSYRG00119 PE=4 SV=1	L	Replication, recombination and repair	PREDICTED: uncharacterized protein LOC105789602 [Gossypium raimondii]
GHnewGene_11207	--	--	Cellular Component: integral component of membrane (GO:0016021);;	K03131|4.3e-39|ghi:107956070|K03131 transcription initiation factor TFIID subunit 6 | (RefSeq) transcription initiation factor TFIID subunit 6b-like	[R]	General function prediction only	Leucine rich repeat	Receptor-like protein 54 OS=Arabidopsis thaliana OX=3702 GN=RLP54 PE=3 SV=1	LRRNT_2 domain-containing protein OS=Gossypium mustelinum OX=34275 GN=E1A91_D05G437400v1 PE=4 SV=1	V	Defense mechanisms	hypothetical protein E1A91_D05G437400v1 [Gossypium mustelinum]
GHnewGene_1121	--	--	--	--	--	--	--	--	Uncharacterized protein OS=Gossypium mustelinum OX=34275 GN=E1A91_A06G012600v1 PE=4 SV=1	--	--	hypothetical protein E1A91_A06G012600v1 [Gossypium mustelinum]
GHnewGene_11211	--	--	Biological Process: polysaccharide catabolic process (GO:0000272);; Cellular Component: cellular_component (GO:0005575);; Cellular Component: intracellular (GO:0005622);; Cellular Component: obsolete cell (GO:0005623);; Cellular Component: cytoplasm (GO:0005737);; Biological Process: carbohydrate metabolic process (GO:0005975);; Biological Process: polysaccharide metabolic process (GO:0005976);; …	--	--	--	--	--	Beta-amylase OS=Hibiscus syriacus OX=106335 GN=F3Y22_tig00110503pilonHSYRG00634 PE=3 SV=1	G	Carbohydrate transport and metabolism	Inactive beta-amylase 4 [Hibiscus syriacus]
GHnewGene_11218	--	--	--	K02218|3.2e-53|sbi:8069780|K02218 casein kinase 1 [EC:2.7.11.1] | (RefSeq) uncharacterized protein LOC8069780	[L]	Replication, recombination and repair	DDE superfamily endonuclease	--	Uncharacterized protein OS=Theobroma cacao OX=3641 GN=TCM_014176 PE=3 SV=1	L	Replication, recombination and repair	hypothetical protein GOBAR_DD10692 [Gossypium barbadense]
GHnewGene_11219	[J]	Translation, ribosomal structure and biogenesis	Molecular Function: RNA binding (GO:0003723);; Cellular Component: nucleolus (GO:0005730);;	K11884|1.8e-114|ghi:107903381|K11884 RNA-binding protein PNO1 | (RefSeq) RNA-binding protein pno1-like	[O]	Posttranslational modification, protein turnover, chaperones	KH domain	--	RNA-binding protein pno1-like OS=Gossypium hirsutum OX=3635 GN=LOC107903409 PE=3 SV=1	O	Posttranslational modification, protein turnover, chaperones	PREDICTED: RNA-binding protein pno1-like [Gossypium hirsutum]
GHnewGene_11222	--	--	--	--	--	--	--	--	Uncharacterized protein OS=Gossypium barbadense OX=3634 GN=GOBAR_AA30266 PE=4 SV=1	L	Replication, recombination and repair	hypothetical protein GOBAR_AA30266 [Gossypium barbadense]
GHnewGene_11224	[R]	General function prediction only	Biological Process: mRNA export from nucleus (GO:0006406);;	K12880|5.9e-188|gab:108488417|K12880 THO complex subunit 3 | (RefSeq) THO complex subunit 3	[S]	Function unknown	WD domain, G-beta repeat	THO complex subunit 3 OS=Arabidopsis thaliana OX=3702 GN=THO3 PE=1 SV=1	WD_REPEATS_REGION domain-containing protein OS=Gossypium barbadense OX=3634 GN=ES319_D05G427800v1 PE=4 SV=1	S	Function unknown	hypothetical protein ES319_D05G427800v1 [Gossypium barbadense]
GHnewGene_11225	--	--	--	--	--	--	--	--	--	--	--	hypothetical protein GOBAR_DD06209 [Gossypium barbadense]
GHnewGene_11227	--	--	Molecular Function: peroxisome targeting sequence binding (GO:0000268);; Molecular Function: molecular_function (GO:0003674);; Molecular Function: signal sequence binding (GO:0005048);; Molecular Function: peroxisome matrix targeting signal-1 binding (GO:0005052);; Molecular Function: binding (GO:0005488);; Molecular Function: protein binding (GO:0005515);; Cellular Component: cellular_component …	K13342|0.0e+00|gab:108487679|K13342 peroxin-5 | (RefSeq) peroxisome biogenesis protein 5 isoform X1	[R]	General function prediction only	Tetratricopeptide repeat	Peroxisome biogenesis protein 5 OS=Arabidopsis thaliana OX=3702 GN=PEX5 PE=1 SV=1	Peroxin-5 OS=Gossypium tomentosum OX=34277 GN=ES332_D05G453800v1 PE=3 SV=1	S	Function unknown	hypothetical protein ES332_D05G453800v1 [Gossypium tomentosum]
GHnewGene_11228	--	--	Molecular Function: peroxisome matrix targeting signal-1 binding (GO:0005052);; Cellular Component: peroxisomal membrane (GO:0005778);; Cellular Component: cytosol (GO:0005829);; Biological Process: protein import into peroxisome matrix, docking (GO:0016560);;	K13342|5.5e-24|nto:104106234|K13342 peroxin-5 | (RefSeq) peroxisome biogenesis protein 5	[R]	General function prediction only	Tetratricopeptide repeat	Peroxisome biogenesis protein 5 OS=Arabidopsis thaliana OX=3702 GN=PEX5 PE=1 SV=1	Peroxin-5 OS=Theobroma cacao OX=3641 GN=TCM_030499 PE=3 SV=1	S	Function unknown	Peroxin 5 isoform 2 [Theobroma cacao]
GHnewGene_11229	--	--	Cellular Component: integral component of membrane (GO:0016021);;	--	--	--	--	--	Uncharacterized protein OS=Gossypium tomentosum OX=34277 GN=ES332_D06G000500v1 PE=4 SV=1	--	--	hypothetical protein ES332_D06G000500v1 [Gossypium tomentosum]
GHnewGene_11230	--	--	Cellular Component: integral component of membrane (GO:0016021);;	--	--	--	--	--	Uncharacterized protein (Fragment) OS=Gossypium raimondii OX=29730 GN=B456_003G0003001 PE=4 SV=1	--	--	PREDICTED: uncharacterized protein LOC105765758 isoform X2 [Gossypium raimondii]
GHnewGene_11231	--	--	Molecular Function: molecular_function (GO:0003674);; Molecular Function: nucleic acid binding (GO:0003676);; Molecular Function: RNA binding (GO:0003723);; Molecular Function: catalytic activity (GO:0003824);; Molecular Function: nuclease activity (GO:0004518);; Molecular Function: endonuclease activity (GO:0004519);; Molecular Function: binding (GO:0005488);; Cellular Component: cellular_compon…	--	[R]	General function prediction only	PPR repeat family	Pentatricopeptide repeat-containing protein At1g05670, mitochondrial OS=Arabidopsis thaliana OX=3702 GN=At1g05670 PE=2 SV=1	Uncharacterized protein (Fragment) OS=Gossypium raimondii OX=29730 GN=B456_010G000600 PE=4 SV=1	O	Posttranslational modification, protein turnover, chaperones	hypothetical protein B456_010G000600, partial [Gossypium raimondii]
GHnewGene_11244	--	--	--	--	--	--	--	--	--	--	--	hypothetical protein GOBAR_DD34076 [Gossypium barbadense]
GHnewGene_11251	--	--	Molecular Function: molecular_function (GO:0003674);; Molecular Function: catalytic activity (GO:0003824);; Cellular Component: cellular_component (GO:0005575);; Cellular Component: intracellular (GO:0005622);; Cellular Component: obsolete cell (GO:0005623);; Cellular Component: nucleus (GO:0005634);; Cellular Component: cytoplasm (GO:0005737);; Cellular Component: vacuole (GO:0005773);; Cellular…	K03152|2.0e-20|ghi:107917735|K03152 protein deglycase [EC:3.5.1.124] | (RefSeq) protein DJ-1 homolog B-like	[RV]	--	--	Protein DJ-1 homolog B OS=Arabidopsis thaliana OX=3702 GN=DJ1B PE=1 SV=1	Uncharacterized protein OS=Gossypium raimondii OX=29730 GN=B456_002G062100 PE=4 SV=1	V	Defense mechanisms	hypothetical protein B456_002G062100 [Gossypium raimondii]
GHnewGene_11253	--	--	Cellular Component: ubiquitin ligase complex (GO:0000151);; Molecular Function: protein binding (GO:0005515);; Cellular Component: cellular_component (GO:0005575);; Cellular Component: intracellular (GO:0005622);; Cellular Component: obsolete cell (GO:0005623);; Biological Process: biological_process (GO:0008150);; Cellular Component: cullin-RING ubiquitin ligase complex (GO:0031461);; Cellular C…	K14829|1.1e-164|ghi:107944611|K14829 pre-rRNA-processing protein IPI3 | (RefSeq) protein ROOT INITIATION DEFECTIVE 3-like	[R]	General function prediction only	WD domain, G-beta repeat	Protein ROOT INITIATION DEFECTIVE 3 OS=Arabidopsis thaliana OX=3702 GN=RID3 PE=1 SV=1	WD_REPEATS_REGION domain-containing protein OS=Gossypium tomentosum OX=34277 GN=ES332_D06G023800v1 PE=4 SV=1	S	Function unknown	PREDICTED: protein ROOT INITIATION DEFECTIVE 3-like [Gossypium hirsutum]
GHnewGene_11256	--	--	Cellular Component: integral component of membrane (GO:0016021);;	--	--	--	--	--	Uncharacterized protein OS=Gossypium darwinii OX=34276 GN=ES288_A06G026400v1 PE=4 SV=1	S	Function unknown	PREDICTED: keratin-associated protein 6-2 [Gossypium raimondii]
GHnewGene_1126	--	--	--	--	--	--	--	--	Uncharacterized protein OS=Gossypium barbadense OX=3634 GN=GOBAR_AA08570 PE=4 SV=1	T	Signal transduction mechanisms	hypothetical protein GOBAR_AA08570 [Gossypium barbadense]
GHnewGene_11260	--	--	Molecular Function: nucleic acid binding (GO:0003676);; Molecular Function: zinc ion binding (GO:0008270);; Biological Process: DNA integration (GO:0015074);;	K21844|9.1e-09|aof:109823350|K21844 protein FAM126 | (RefSeq) uncharacterized protein LOC109823350	[R]	General function prediction only	--	--	uncharacterized protein LOC107929912 OS=Gossypium hirsutum OX=3635 GN=LOC107932427 PE=4 SV=1	L	Replication, recombination and repair	PREDICTED: uncharacterized protein LOC107894016 isoform X1 [Gossypium hirsutum]
GHnewGene_11262	--	--	Cellular Component: integral component of membrane (GO:0016021);;	K03257|2.2e-06|dct:110114899|K03257 translation initiation factor 4A | (RefSeq) eukaryotic initiation factor 4A-6-like	--	--	--	--	DDE Tnp4 domain-containing protein OS=Gossypium raimondii OX=29730 GN=B456_006G213400 PE=3 SV=1	L	Replication, recombination and repair	hypothetical protein GOBAR_DD02482 [Gossypium barbadense]
GHnewGene_11263	[R]	General function prediction only	Molecular Function: protein binding (GO:0005515);;	K03246|3.1e-60|ghi:107906209|K03246 translation initiation factor 3 subunit I | (RefSeq) eukaryotic translation initiation factor 3 subunit I-like	[JT]	--	WD domain, G-beta repeat	Eukaryotic translation initiation factor 3 subunit I OS=Arabidopsis thaliana OX=3702 GN=TIF3I1 PE=2 SV=2	WD_REPEATS_REGION domain-containing protein OS=Gossypium tomentosum OX=34277 GN=ES332_D08G236200v1 PE=4 SV=1	--	--	hypothetical protein ES332_D08G236200v1 [Gossypium tomentosum]
GHnewGene_11265	--	--	--	--	--	--	--	--	Uncharacterized protein OS=Gossypium tomentosum OX=34277 GN=ES332_D06G032900v1 PE=4 SV=1	--	--	hypothetical protein ES332_D06G032900v1 [Gossypium tomentosum]
GHnewGene_11266	[R]	General function prediction only	Biological Process: reproduction (GO:0000003);; Biological Process: developmental process involved in reproduction (GO:0003006);; Molecular Function: molecular_function (GO:0003674);; Molecular Function: catalytic activity (GO:0003824);; Cellular Component: cellular_component (GO:0005575);; Cellular Component: intracellular (GO:0005622);; Cellular Component: obsolete cell (GO:0005623);; Cellular …	K17725|1.8e-38|gra:105776331|K17725 sulfur dioxygenase [EC:1.13.11.18] | (RefSeq) persulfide dioxygenase ETHE1 homolog, mitochondrial	[R]	General function prediction only	--	Persulfide dioxygenase ETHE1 homolog, mitochondrial OS=Arabidopsis thaliana OX=3702 GN=GLY3 PE=1 SV=3	Uncharacterized protein OS=Gossypium darwinii OX=34276 GN=ES288_D01G047400v1 PE=4 SV=1	S	Function unknown	hypothetical protein ES288_D01G047400v1 [Gossypium darwinii]
GHnewGene_11268	--	--	Molecular Function: DNA binding (GO:0003677);; Molecular Function: protein dimerization activity (GO:0046983);;	K19984|2.5e-40|psom:113272286|K19984 exocyst complex component 5 | (RefSeq) uncharacterized protein LOC113272286	[L]	Replication, recombination and repair	--	Putative AC transposase OS=Zea mays OX=4577 PE=2 SV=2	zinc finger BED domain-containing protein RICESLEEPER 2-like OS=Gossypium hirsutum OX=3635 GN=LOC107950610 PE=4 SV=1	L	Replication, recombination and repair	PREDICTED: zinc finger BED domain-containing protein RICESLEEPER 2-like [Gossypium hirsutum]
GHnewGene_11269	--	--	Molecular Function: UFM1 transferase activity (GO:0071568);; Biological Process: protein K69-linked ufmylation (GO:1990592);;	K12165|7.5e-28|ghi:107942173|K12165 ufm1-conjugating enzyme 1 | (RefSeq) ubiquitin-fold modifier-conjugating enzyme 1-like	[S]	Function unknown	Ubiquitin-fold modifier-conjugating enzyme 1	Ubiquitin-fold modifier-conjugating enzyme 1 OS=Arabidopsis thaliana OX=3702 GN=At1g27530 PE=2 SV=1	Ubiquitin-fold modifier-conjugating enzyme 1 OS=Theobroma cacao OX=3641 GN=TCM_034585 PE=3 SV=1	S	Function unknown	hypothetical protein GOBAR_DD32485 [Gossypium barbadense]
GHnewGene_11272	--	--	Molecular Function: molecular_function (GO:0003674);; Molecular Function: catalytic activity (GO:0003824);; Molecular Function: xylulokinase activity (GO:0004856);; Biological Process: carbohydrate metabolic process (GO:0005975);; Biological Process: monosaccharide metabolic process (GO:0005996);; Biological Process: xylulose metabolic process (GO:0005997);; Biological Process: phosphorus metabol…	--	[S]	Function unknown	Protein FAM135	--	Uncharacterized protein OS=Gossypium mustelinum OX=34275 GN=E1A91_D06G032100v1 PE=4 SV=1	L	Replication, recombination and repair	hypothetical protein E1A91_D06G032100v1 [Gossypium mustelinum]
GHnewGene_11273	--	--	Molecular Function: molecular_function (GO:0003674);; Molecular Function: catalytic activity (GO:0003824);; Molecular Function: xylulokinase activity (GO:0004856);; Biological Process: carbohydrate metabolic process (GO:0005975);; Biological Process: monosaccharide metabolic process (GO:0005996);; Biological Process: xylulose metabolic process (GO:0005997);; Biological Process: phosphorus metabol…	--	--	--	--	--	Protein FAM135B-like protein OS=Gossypium australe OX=47621 GN=EPI10_010547 PE=4 SV=1	G	Carbohydrate transport and metabolism	PREDICTED: uncharacterized protein LOC105772509 isoform X1 [Gossypium raimondii]
GHnewGene_11275	--	--	--	K14301|3.7e-19|oeu:111400553|K14301 nuclear pore complex protein Nup107 | (RefSeq) nuclear pore complex protein NUP107	[R]	General function prediction only	--	--	Uncharacterized protein OS=Gossypium tomentosum OX=34277 GN=ES332_D04G064000v1 PE=4 SV=1	L	Replication, recombination and repair	PREDICTED: uncharacterized protein LOC105798737 isoform X2 [Gossypium raimondii]
GHnewGene_11277	--	--	Molecular Function: nucleic acid binding (GO:0003676);; Molecular Function: RNA-DNA hybrid ribonuclease activity (GO:0004523);;	K14677|4.1e-21|ghi:107892630|K14677 aminoacylase [EC:3.5.1.14] | (RefSeq) uncharacterized protein LOC107892630	--	--	Reverse transcriptase-like	--	RNase H domain-containing protein OS=Gossypium tomentosum OX=34277 GN=ES332_D01G245700v1 PE=4 SV=1	E	Amino acid transport and metabolism	PREDICTED: uncharacterized protein LOC105800965 [Gossypium raimondii]
GHnewGene_11278	--	--	--	--	--	--	--	--	Uncharacterized protein OS=Gossypium barbadense OX=3634 GN=GOBAR_AA30627 PE=4 SV=1	--	--	hypothetical protein GOBAR_AA30627 [Gossypium barbadense]
GHnewGene_11279	--	--	--	--	--	--	--	--	Uncharacterized protein OS=Gossypium tomentosum OX=34277 GN=ES332_D06G034800v1 PE=4 SV=1	--	--	hypothetical protein ES332_D06G034800v1 [Gossypium tomentosum]
GHnewGene_11280	--	--	--	--	--	--	--	--	Uncharacterized protein OS=Gossypium tomentosum OX=34277 GN=ES332_D06G035200v1 PE=4 SV=1	--	--	hypothetical protein ES332_D06G035200v1 [Gossypium tomentosum]
GHnewGene_11281	--	--	--	--	--	--	--	--	Uncharacterized protein OS=Gossypium darwinii OX=34276 GN=ES288_D06G100300v1 PE=4 SV=1	--	--	hypothetical protein ES288_D06G100300v1 [Gossypium darwinii]
GHnewGene_11283	--	--	--	--	--	--	--	--	Uncharacterized protein OS=Gossypium tomentosum OX=34277 GN=ES332_D06G035500v1 PE=4 SV=1	--	--	hypothetical protein ES332_D06G035500v1 [Gossypium tomentosum]
GHnewGene_11284	--	--	--	--	--	--	--	--	Uncharacterized protein OS=Gossypium barbadense OX=3634 GN=GOBAR_AA31691 PE=4 SV=1	--	--	hypothetical protein GOBAR_AA31691 [Gossypium barbadense]
GHnewGene_11288	--	--	Molecular Function: protein binding (GO:0005515);; Cellular Component: cellular_component (GO:0005575);; Cellular Component: intracellular (GO:0005622);; Cellular Component: obsolete cell (GO:0005623);; Cellular Component: cytoplasm (GO:0005737);; Cellular Component: mitochondrion (GO:0005739);; Cellular Component: organelle (GO:0043226);; Cellular Component: membrane-bounded organelle (GO:004322…	K23286|6.9e-151|mis:MICPUN_82791|K23286 neurobeachin-like protein 1/2 | (RefSeq) predicted protein	[U]	Intracellular trafficking, secretion, and vesicular transport	Beige/BEACH domain	BEACH domain-containing protein B OS=Arabidopsis thaliana OX=3702 GN=BCHB PE=4 SV=1	Uncharacterized protein OS=Gossypium tomentosum OX=34277 GN=ES332_D06G037600v1 PE=4 SV=1	U	Intracellular trafficking, secretion, and vesicular transport	hypothetical protein ES332_D06G037600v1 [Gossypium tomentosum]
GHnewGene_11289	--	--	Cellular Component: cellular_component (GO:0005575);; Cellular Component: intracellular (GO:0005622);; Cellular Component: obsolete cell (GO:0005623);; Cellular Component: cytoplasm (GO:0005737);; Cellular Component: mitochondrion (GO:0005739);; Cellular Component: organelle (GO:0043226);; Cellular Component: membrane-bounded organelle (GO:0043227);; Cellular Component: intracellular organelle (G…	--	[U]	Intracellular trafficking, secretion, and vesicular transport	--	BEACH domain-containing protein B OS=Arabidopsis thaliana OX=3702 GN=BCHB PE=4 SV=1	Uncharacterized protein OS=Gossypium barbadense OX=3634 GN=ES319_D06G033900v1 PE=4 SV=1	U	Intracellular trafficking, secretion, and vesicular transport	hypothetical protein ES288_D06G036500v1 [Gossypium darwinii]
GHnewGene_11290	--	--	Cellular Component: cellular_component (GO:0005575);; Cellular Component: intracellular (GO:0005622);; Cellular Component: obsolete cell (GO:0005623);; Cellular Component: cytoplasm (GO:0005737);; Cellular Component: mitochondrion (GO:0005739);; Cellular Component: organelle (GO:0043226);; Cellular Component: membrane-bounded organelle (GO:0043227);; Cellular Component: intracellular organelle (G…	--	--	--	--	--	Uncharacterized protein OS=Gossypium tomentosum OX=34277 GN=ES332_D06G037700v1 PE=4 SV=1	U	Intracellular trafficking, secretion, and vesicular transport	hypothetical protein ES319_D06G034000v1 [Gossypium barbadense]
GHnewGene_11293	--	--	Molecular Function: RNA polymerase II transcription regulatory region sequence-specific DNA binding (GO:0000977);; Molecular Function: DNA-binding transcription factor activity (GO:0003700);; Cellular Component: nucleus (GO:0005634);; Biological Process: positive regulation of transcription by RNA polymerase II (GO:0045944);; Molecular Function: protein dimerization activity (GO:0046983);;	--	--	--	--	--	Uncharacterized protein OS=Gossypium raimondii OX=29730 GN=B456_010G035000 PE=4 SV=1	K	Transcription	PREDICTED: MADS-box protein SVP-like [Gossypium hirsutum]
GHnewGene_11295	--	--	--	--	--	--	--	--	Uncharacterized protein OS=Gossypium arboreum OX=29729 GN=F383_38077 PE=4 SV=1	--	--	hypothetical protein F383_38077 [Gossypium arboreum]
GHnewGene_11296	--	--	Cellular Component: integral component of membrane (GO:0016021);;	K23998|5.3e-21|ghi:107957526|K23998 pyridoxal 5'-phosphate synthase / NAD(P)H-hydrate epimerase [EC:1.4.3.5 5.1.99.6] | (RefSeq) pyridoxine/pyridoxamine 5'-phosphate oxidase 1, chloroplastic-like	[S]	Function unknown	--	Pyridoxine/pyridoxamine 5'-phosphate oxidase 1, chloroplastic OS=Arabidopsis thaliana OX=3702 GN=PPOX1 PE=1 SV=1	YjeF N-terminal domain-containing protein OS=Gossypium barbadense OX=3634 GN=GOBAR_AA07187 PE=4 SV=1	H	Coenzyme transport and metabolism	hypothetical protein E1A91_D06G038500v1 [Gossypium mustelinum]
GHnewGene_11297	--	--	Cellular Component: cellular_component (GO:0005575);; Cellular Component: intracellular (GO:0005622);; Cellular Component: obsolete cell (GO:0005623);; Cellular Component: cytoplasm (GO:0005737);; Biological Process: nucleobase-containing compound metabolic process (GO:0006139);; Biological Process: purine nucleotide metabolic process (GO:0006163);; Biological Process: purine nucleotide biosynthe…	K01923|6.4e-12|tcc:18591761|K01923 phosphoribosylaminoimidazole-succinocarboxamide synthase [EC:6.3.2.6] | (RefSeq) phosphoribosylaminoimidazole-succinocarboxamide synthase, chloroplastic	--	--	--	--	Uncharacterized protein OS=Gossypium darwinii OX=34276 GN=ES288_A06G038800v1 PE=4 SV=1	F	Nucleotide transport and metabolism	hypothetical protein ES288_A06G038800v1 [Gossypium darwinii]
GHnewGene_11301	--	--	Cellular Component: protein phosphatase type 2A complex (GO:0000159);; Molecular Function: peptidyl-prolyl cis-trans isomerase activity (GO:0003755);; Cellular Component: nucleus (GO:0005634);; Cellular Component: cytoplasm (GO:0005737);; Biological Process: mitotic spindle organization (GO:0007052);; Molecular Function: protein tyrosine phosphatase activator activity (GO:0008160);;	K17605|6.8e-226|ghi:107901466|K17605 serine/threonine-protein phosphatase 2A activator | (RefSeq) serine/threonine-protein phosphatase 2A activator-like	[DT]	--	Phosphotyrosyl phosphate activator (PTPA) protein	--	Serine/threonine-protein phosphatase 2A activator OS=Gossypium hirsutum OX=3635 GN=LOC107901466 PE=3 SV=1	O	Posttranslational modification, protein turnover, chaperones	PREDICTED: serine/threonine-protein phosphatase 2A activator-like [Gossypium hirsutum]
GHnewGene_11303	--	--	Cellular Component: integral component of membrane (GO:0016021);;	--	--	--	--	--	Uncharacterized protein OS=Gossypium tomentosum OX=34277 GN=ES332_A03G040000v1 PE=4 SV=1	--	--	hypothetical protein ES332_A03G040000v1 [Gossypium tomentosum]
GHnewGene_11306	--	--	--	--	--	--	PPR repeat family	Pentatricopeptide repeat-containing protein CRP1, chloroplastic OS=Zea mays OX=4577 GN=CRP1 PE=1 SV=1	pentatricopeptide repeat-containing protein At5g42310, mitochondrial-like OS=Gossypium hirsutum OX=3635 GN=LOC107901451 PE=4 SV=1	S	Function unknown	PREDICTED: pentatricopeptide repeat-containing protein At5g42310, mitochondrial-like [Gossypium hirsutum]
GHnewGene_11307	--	--	Biological Process: regionalization (GO:0003002);; Molecular Function: protein binding (GO:0005515);; Biological Process: response to stress (GO:0006950);; Biological Process: response to osmotic stress (GO:0006970);; Biological Process: cell communication (GO:0007154);; Biological Process: signal transduction (GO:0007165);; Biological Process: multicellular organism development (GO:0007275);; Bi…	K09527|1.0e-147|gab:108485682|K09527 DnaJ homolog subfamily C member 7 | (RefSeq) TPR repeat-containing thioredoxin TTL1-like	[R]	General function prediction only	TPR repeat	TPR repeat-containing thioredoxin TTL4 OS=Arabidopsis thaliana OX=3702 GN=TTL4 PE=2 SV=1	TPR_REGION domain-containing protein OS=Gossypium mustelinum OX=34275 GN=E1A91_D06G043700v1 PE=4 SV=1	C	Energy production and conversion	hypothetical protein E1A91_D06G043700v1 [Gossypium mustelinum]
GHnewGene_11308	--	--	--	K07478|3.8e-13|mdm:103449283|K07478 putative ATPase | (RefSeq) LOW QUALITY PROTEIN: ATPase WRNIP1	--	--	Myb/SANT-like DNA-binding domain	--	uncharacterized protein LOC107908381 OS=Gossypium hirsutum OX=3635 GN=LOC107908381 PE=4 SV=1	L	Replication, recombination and repair	hypothetical protein GOBAR_DD06684 [Gossypium barbadense]
GHnewGene_1131	--	--	Cellular Component: cellular_component (GO:0005575);; Cellular Component: intracellular (GO:0005622);; Cellular Component: obsolete cell (GO:0005623);; Cellular Component: cytoplasm (GO:0005737);; Cellular Component: peroxisome (GO:0005777);; Biological Process: organic acid metabolic process (GO:0006082);; Biological Process: lipid metabolic process (GO:0006629);; Biological Process: fatty acid …	K01176|3.5e-20|zju:107419960|K01176 alpha-amylase [EC:3.2.1.1] | (RefSeq) LOW QUALITY PROTEIN: alpha-amylase	[I]	Lipid transport and metabolism	SCP-2 sterol transfer family	Sterol carrier protein 2 OS=Arabidopsis thaliana OX=3702 GN=SCP2 PE=2 SV=1	SCP2 domain-containing protein OS=Gossypium tomentosum OX=34277 GN=ES332_A06G020600v1 PE=4 SV=1	I	Lipid transport and metabolism	hypothetical protein ES332_A06G020600v1 [Gossypium tomentosum]
GHnewGene_11310	--	--	--	--	--	--	--	--	Uncharacterized protein OS=Gossypium raimondii OX=29730 GN=B456_010G175300 PE=4 SV=1	S	Function unknown	hypothetical protein B456_010G175300 [Gossypium raimondii]
GHnewGene_11313	--	--	--	--	--	--	--	--	Uncharacterized protein OS=Gossypium tomentosum OX=34277 GN=ES332_D06G047600v1 PE=4 SV=1	--	--	hypothetical protein ES332_D06G047600v1 [Gossypium tomentosum]
GHnewGene_11314	--	--	--	--	--	--	--	--	Daple-like protein OS=Gossypium australe OX=47621 GN=EPI10_010665 PE=4 SV=1	S	Function unknown	daple-like protein [Gossypium australe]
GHnewGene_11315	--	--	--	--	--	--	--	--	Uncharacterized protein OS=Gossypium tomentosum OX=34277 GN=ES332_D06G047900v1 PE=4 SV=1	S	Function unknown	hypothetical protein ES332_D06G047900v1 [Gossypium tomentosum]
GHnewGene_11318	--	--	--	--	--	--	--	--	Uncharacterized protein OS=Gossypium tomentosum OX=34277 GN=ES332_D06G048500v1 PE=4 SV=1	--	--	hypothetical protein ES332_D06G048500v1 [Gossypium tomentosum]
GHnewGene_11319	--	--	Cellular Component: integral component of membrane (GO:0016021);;	--	--	--	--	--	Uncharacterized protein OS=Gossypium darwinii OX=34276 GN=ES288_D06G047300v1 PE=4 SV=1	S	Function unknown	hypothetical protein ES288_D06G047300v1 [Gossypium darwinii]
GHnewGene_1132	--	--	Cellular Component: ubiquitin ligase complex (GO:0000151);; Molecular Function: protein binding (GO:0005515);; Cellular Component: cellular_component (GO:0005575);; Cellular Component: intracellular (GO:0005622);; Cellular Component: obsolete cell (GO:0005623);; Biological Process: biological_process (GO:0008150);; Cellular Component: cullin-RING ubiquitin ligase complex (GO:0031461);; Cellular C…	K14829|6.1e-117|gab:108484579|K14829 pre-rRNA-processing protein IPI3 | (RefSeq) protein ROOT INITIATION DEFECTIVE 3	[R]	General function prediction only	WD domain, G-beta repeat	Protein ROOT INITIATION DEFECTIVE 3 OS=Arabidopsis thaliana OX=3702 GN=RID3 PE=1 SV=1	WD_REPEATS_REGION domain-containing protein OS=Gossypium barbadense OX=3634 GN=ES319_A06G021300v1 PE=4 SV=1	S	Function unknown	PREDICTED: protein ROOT INITIATION DEFECTIVE 3-like [Gossypium hirsutum]
GHnewGene_11320	--	--	--	--	--	--	--	--	Uncharacterized protein OS=Gossypium darwinii OX=34276 GN=ES288_D06G047600v1 PE=4 SV=1	--	--	PREDICTED: uncharacterized protein LOC105772493 isoform X1 [Gossypium raimondii]
GHnewGene_11321	--	--	Molecular Function: protein binding (GO:0005515);;	K10570|6.4e-09|qsu:112009679|K10570 DNA excision repair protein ERCC-8 | (RefSeq) DNA excision repair protein ckn1-like	--	--	Anaphase-promoting complex subunit 4 WD40 domain	--	uncharacterized WD repeat-containing protein C2A9.03-like OS=Gossypium hirsutum OX=3635 GN=LOC107949204 PE=4 SV=1	S	Function unknown	PREDICTED: uncharacterized WD repeat-containing protein C2A9.03-like [Gossypium hirsutum]
GHnewGene_11323	--	--	Molecular Function: RNA-directed DNA polymerase activity (GO:0003964);;	K03377|4.4e-10|gra:105797619|K03377 N-acetylneuraminate 9-O-acetyltransferase [EC:2.3.1.45] | (RefSeq) uncharacterized LOC105797619	[R]	General function prediction only	--	--	Reverse transcriptase OS=Gossypium australe OX=47621 GN=EPI10_019421 PE=4 SV=1	L	Replication, recombination and repair	reverse transcriptase [Gossypium australe]
GHnewGene_11324	--	--	--	--	--	--	--	--	Uncharacterized protein OS=Gossypium tomentosum OX=34277 GN=ES332_D06G050100v1 PE=4 SV=1	--	--	hypothetical protein ES319_D06G044800v1 [Gossypium barbadense]
GHnewGene_11327	--	--	Molecular Function: protein dimerization activity (GO:0046983);;	K06620|4.8e-16|ghi:107940771|K06620 transcription factor E2F3 | (RefSeq) transcription factor E2FB-like	[K]	Transcription	E2F transcription factor CC-MB domain	Transcription factor E2FA OS=Arabidopsis thaliana OX=3702 GN=E2FA PE=1 SV=1	E2F_CC-MB domain-containing protein OS=Gossypium barbadense OX=3634 GN=ES319_D13G258100v1 PE=4 SV=1	K	Transcription	hypothetical protein GOBAR_DD09176 [Gossypium barbadense]
GHnewGene_11330	--	--	Molecular Function: molecular_function (GO:0003674);; Molecular Function: binding (GO:0005488);; Molecular Function: protein binding (GO:0005515);; Biological Process: proteolysis (GO:0006508);; Biological Process: ubiquitin-dependent protein catabolic process (GO:0006511);; Biological Process: nitrogen compound metabolic process (GO:0006807);; Biological Process: response to stress (GO:0006950);…	K16365|3.1e-84|gra:105773601|K16365 small glutamine-rich tetratricopeptide repeat-containing protein alpha | (RefSeq) small glutamine-rich tetratricopeptide repeat-containing protein alpha-like	--	--	Homodimerisation domain of SGTA	--	SGTA_dimer domain-containing protein OS=Gossypium tomentosum OX=34277 GN=ES332_D06G056900v1 PE=4 SV=1	S	Function unknown	hypothetical protein ES319_D06G051200v1 [Gossypium barbadense]
GHnewGene_11335	--	--	Molecular Function: molecular_function (GO:0003674);; Molecular Function: binding (GO:0005488);; Molecular Function: protein binding (GO:0005515);; Cellular Component: cellular_component (GO:0005575);; Cellular Component: intracellular (GO:0005622);; Cellular Component: obsolete cell (GO:0005623);; Cellular Component: nucleus (GO:0005634);; Cellular Component: cytoplasm (GO:0005737);; Biological …	--	--	--	--	--	Uncharacterized protein (Fragment) OS=Gossypium mustelinum OX=34275 GN=E1A91_D10G204400v1 PE=4 SV=1	F	Nucleotide transport and metabolism	hypothetical protein E1A91_D10G204400v1, partial [Gossypium mustelinum]
GHnewGene_11336	--	--	--	K14721|8.2e-08|ghi:107911206|K14721 DNA-directed RNA polymerase III subunit RPC5 | (RefSeq) DNA-directed RNA polymerase III subunit RPC5-like	--	--	--	--	uncharacterized protein LOC107900021 OS=Gossypium hirsutum OX=3635 GN=LOC107900021 PE=4 SV=1	S	Function unknown	PREDICTED: uncharacterized protein LOC107900021 [Gossypium hirsutum]
GHnewGene_11340	--	--	Biological Process: reproduction (GO:0000003);; Biological Process: response to acid chemical (GO:0001101);; Biological Process: regulation of cell growth (GO:0001558);; Biological Process: response to hypoxia (GO:0001666);; Biological Process: regionalization (GO:0003002);; Biological Process: developmental process involved in reproduction (GO:0003006);; Molecular Function: protein binding (GO:0…	K14963|1.7e-126|pxb:108868606|K14963 COMPASS component SWD3 | (RefSeq) transcriptional corepressor LEUNIG-like	[R]	General function prediction only	WD domain, G-beta repeat	Transcriptional corepressor LEUNIG OS=Arabidopsis thaliana OX=3702 GN=LUG PE=1 SV=2	Uncharacterized protein OS=Gossypium barbadense OX=3634 GN=ES319_D06G053800v1 PE=4 SV=1	S	Function unknown	hypothetical protein ES319_D06G053800v1 [Gossypium barbadense]
GHnewGene_11341	[GM]	--	--	--	--	--	BNR repeat-like domain	--	uncharacterized protein LOC107901390 OS=Gossypium hirsutum OX=3635 GN=LOC107901390 PE=4 SV=1	G	Carbohydrate transport and metabolism	hypothetical protein ES319_D06G053900v1 [Gossypium barbadense]
GHnewGene_11344	--	--	--	--	--	--	--	--	Uncharacterized protein OS=Gossypium darwinii OX=34276 GN=ES288_D08G155000v1 PE=4 SV=1	--	--	hypothetical protein ES288_D08G155000v1 [Gossypium darwinii]
GHnewGene_11348	--	--	--	--	--	--	--	--	Uncharacterized protein OS=Gossypium mustelinum OX=34275 GN=E1A91_D06G058500v1 PE=4 SV=1	--	--	hypothetical protein E1A91_D06G058500v1 [Gossypium mustelinum]
GHnewGene_11349	--	--	Cellular Component: integral component of membrane (GO:0016021);;	--	--	--	--	--	Uncharacterized protein OS=Gossypium darwinii OX=34276 GN=ES288_D06G062300v1 PE=4 SV=1	--	--	hypothetical protein ES332_D06G063600v1 [Gossypium tomentosum]
GHnewGene_1135	--	--	Cellular Component: integral component of membrane (GO:0016021);;	--	--	--	--	--	Uncharacterized protein OS=Gossypium arboreum OX=29729 GN=F383_05817 PE=4 SV=1	--	--	--
GHnewGene_11351	--	--	Cellular Component: Golgi membrane (GO:0000139);; Cellular Component: integral component of membrane (GO:0016021);; Molecular Function: palmitoyltransferase activity (GO:0016409);; Biological Process: protein palmitoylation (GO:0018345);; Molecular Function: protein-cysteine S-palmitoyltransferase activity (GO:0019706);;	K20032|0.0e+00|ghi:107901346|K20032 palmitoyltransferase ZDHHC13/17 [EC:2.3.1.225] | (RefSeq) protein S-acyltransferase 24-like	[R]	General function prediction only	DHHC palmitoyltransferase	Protein S-acyltransferase 24 OS=Arabidopsis thaliana OX=3702 GN=PAT24 PE=2 SV=1	S-acyltransferase OS=Gossypium hirsutum OX=3635 GN=LOC107901346 PE=3 SV=1	S	Function unknown	PREDICTED: protein S-acyltransferase 24-like [Gossypium hirsutum]
GHnewGene_11358	--	--	--	K00737|6.1e-06|dzi:111286196|K00737 beta-1,4-mannosyl-glycoprotein beta-1,4-N-acetylglucosaminyltransferase [EC:2.4.1.144] | (RefSeq) beta-1,4-mannosyl-glycoprotein 4-beta-N-acetylglucosaminyltransferase	--	--	--	--	--	--	--	--
GHnewGene_1136	--	--	Cellular Component: integral component of membrane (GO:0016021);;	--	--	--	--	--	Uncharacterized protein OS=Gossypium tomentosum OX=34277 GN=ES332_A06G025500v1 PE=4 SV=1	--	--	hypothetical protein ES332_A06G025500v1 [Gossypium tomentosum]
GHnewGene_11361	[J]	Translation, ribosomal structure and biogenesis	Molecular Function: structural constituent of ribosome (GO:0003735);; Cellular Component: ribosome (GO:0005840);; Biological Process: translation (GO:0006412);;	K02919|2.2e-51|ghi:107901301|K02919 large subunit ribosomal protein L36 | (RefSeq) uncharacterized protein LOC107901301	[J]	Translation, ribosomal structure and biogenesis	Ribosomal protein L36	50S ribosomal protein L36, chloroplastic OS=Mesostigma viride OX=41882 GN=rpl36 PE=3 SV=1	Ribosomal protein OS=Gossypium tomentosum OX=34277 GN=ES332_D06G069800v1 PE=3 SV=1	J	Translation, ribosomal structure and biogenesis	PREDICTED: uncharacterized protein LOC107901301 [Gossypium hirsutum]
GHnewGene_11362	--	--	--	--	--	--	Myb/SANT-like DNA-binding domain	--	Myb_DNA-bind_3 domain-containing protein OS=Gossypium barbadense OX=3634 GN=GOBAR_AA03048 PE=4 SV=1	S	Function unknown	hypothetical protein GOBAR_AA03048 [Gossypium barbadense]
GHnewGene_11363	--	--	--	K11593|3.9e-20|dct:110097550|K11593 eukaryotic translation initiation factor 2C | (RefSeq) protein argonaute 1A-like	[R]	General function prediction only	--	Retrovirus-related Pol polyprotein from transposon RE1 OS=Arabidopsis thaliana OX=3702 GN=RE1 PE=2 SV=1	Retrovirus-related Pol polyprotein from transposon TNT 1-94 OS=Gossypium australe OX=47621 GN=EPI10_021909 PE=4 SV=1	K	Transcription	Retrovirus-related Pol polyprotein from transposon TNT 1-94 [Gossypium australe]
GHnewGene_11364	--	--	--	K11593|3.9e-20|dct:110097550|K11593 eukaryotic translation initiation factor 2C | (RefSeq) protein argonaute 1A-like	[R]	General function prediction only	--	Retrovirus-related Pol polyprotein from transposon RE1 OS=Arabidopsis thaliana OX=3702 GN=RE1 PE=2 SV=1	Retrovirus-related Pol polyprotein from transposon TNT 1-94 OS=Gossypium australe OX=47621 GN=EPI10_021909 PE=4 SV=1	K	Transcription	Retrovirus-related Pol polyprotein from transposon TNT 1-94 [Gossypium australe]
GHnewGene_11365	--	--	--	--	--	--	--	--	Uncharacterized protein OS=Gossypium darwinii OX=34276 GN=ES288_D06G069500v1 PE=4 SV=1	--	--	hypothetical protein ES288_D06G069500v1 [Gossypium darwinii]
GHnewGene_11366	--	--	Biological Process: defense response (GO:0006952);; Cellular Component: integral component of membrane (GO:0016021);;	K08472|8.0e-29|gab:108488384|K08472 mlo protein | (RefSeq) MLO-like protein 12	--	--	Mlo family	MLO-like protein (Fragment) OS=Linum usitatissimum OX=4006 PE=2 SV=1	Uncharacterized protein OS=Gossypium darwinii OX=34276 GN=ES288_D06G069900v1 PE=3 SV=1	G	Carbohydrate transport and metabolism	hypothetical protein ES288_D06G069900v1 [Gossypium darwinii]
GHnewGene_11368	--	--	Cellular Component: integral component of membrane (GO:0016021);;	--	--	--	--	--	Uncharacterized protein OS=Gossypium tomentosum OX=34277 GN=ES332_A03G042500v1 PE=4 SV=1	--	--	PREDICTED: uncharacterized protein LOC107963921 [Gossypium hirsutum]
GHnewGene_1137	--	--	Cellular Component: integral component of membrane (GO:0016021);;	--	--	--	--	--	Uncharacterized protein OS=Gossypium darwinii OX=34276 GN=ES288_A06G026400v1 PE=4 SV=1	S	Function unknown	PREDICTED: keratin-associated protein 6-2 [Gossypium raimondii]
GHnewGene_11374	[M]	Cell wall/membrane/envelope biogenesis	Molecular Function: GDP-Man:Man3GlcNAc2-PP-Dol alpha-1,2-mannosyltransferase activity (GO:0004377);; Cellular Component: endoplasmic reticulum membrane (GO:0005789);; Biological Process: protein glycosylation (GO:0006486);; Cellular Component: integral component of membrane (GO:0016021);;	K03844|1.1e-47|gra:105782703|K03844 alpha-1,2-mannosyltransferase [EC:2.4.1.131] | (RefSeq) GDP-Man:Man(3)GlcNAc(2)-PP-Dol alpha-1,2-mannosyltransferase	[M]	Cell wall/membrane/envelope biogenesis	Glycosyl transferases group 1	GDP-Man:Man(3)GlcNAc(2)-PP-Dol alpha-1,2-mannosyltransferase OS=Arabidopsis thaliana OX=3702 GN=ALG11 PE=1 SV=2	GDP-Man:Man(3)GlcNAc(2)-PP-Dol alpha-1,2-mannosyltransferase (Fragment) OS=Gossypium mustelinum OX=34275 GN=E1A91_D06G066900v1 PE=3 SV=1	M	Cell wall/membrane/envelope biogenesis	hypothetical protein GOBAR_DD12756 [Gossypium barbadense]
GHnewGene_11375	--	--	Molecular Function: nucleic acid binding (GO:0003676);; Molecular Function: RNA-directed DNA polymerase activity (GO:0003964);; Molecular Function: RNA-DNA hybrid ribonuclease activity (GO:0004523);;	--	--	--	Reverse transcriptase-like	--	Non-LTR retroelement reverse transcriptase OS=Gossypium australe OX=47621 GN=EPI10_001232 PE=4 SV=1	--	--	Non-LTR retroelement reverse transcriptase [Gossypium australe]
GHnewGene_11377	--	--	--	--	--	--	--	--	serine/threonine-protein phosphatase 7 long form homolog OS=Gossypium hirsutum OX=3635 GN=LOC107907970 PE=4 SV=1	--	--	PREDICTED: serine/threonine-protein phosphatase 7 long form homolog [Gossypium raimondii]
GHnewGene_11378	[M]	Cell wall/membrane/envelope biogenesis	Biological Process: spliceosomal snRNP assembly (GO:0000387);; Molecular Function: RNA binding (GO:0003723);; Molecular Function: kinase activity (GO:0016301);; Cellular Component: SMN complex (GO:0032797);; Cellular Component: SMN-Sm protein complex (GO:0034719);;	K13137|1.4e-181|ghi:107901194|K13137 serine-threonine kinase receptor-associated protein | (RefSeq) serine-threonine kinase receptor-associated protein-like	[I]	Lipid transport and metabolism	WD domain, G-beta repeat	Target of rapamycin complex subunit LST8 OS=Oryza sativa subsp. japonica OX=39947 GN=LST8 PE=1 SV=1	serine-threonine kinase receptor-associated protein-like OS=Gossypium hirsutum OX=3635 GN=LOC107901194 PE=4 SV=1	I	Lipid transport and metabolism	PREDICTED: serine-threonine kinase receptor-associated protein-like [Gossypium hirsutum]
GHnewGene_11379	--	--	Molecular Function: peptidase activity (GO:0008233);;	--	--	--	--	--	Putative protease yhbU OS=Gossypium arboreum OX=29729 GN=F383_06595 PE=4 SV=1	L	Replication, recombination and repair	hypothetical protein GOBAR_DD10545 [Gossypium barbadense]
GHnewGene_11382	--	--	--	--	--	--	--	--	Uncharacterized protein OS=Gossypium mustelinum OX=34275 GN=E1A91_D06G068700v1 PE=4 SV=1	--	--	hypothetical protein E1A91_D06G068700v1 [Gossypium mustelinum]
GHnewGene_11386	--	--	Cellular Component: nucleus (GO:0005634);;	K14963|5.4e-111|pxb:108868606|K14963 COMPASS component SWD3 | (RefSeq) transcriptional corepressor LEUNIG-like	[R]	General function prediction only	WD domain, G-beta repeat	Transcriptional corepressor LEUNIG OS=Arabidopsis thaliana OX=3702 GN=LUG PE=1 SV=2	transcriptional corepressor LEUNIG-like isoform X1 OS=Gossypium hirsutum OX=3635 GN=LOC107901203 PE=4 SV=1	S	Function unknown	hypothetical protein ES319_D06G067900v1 [Gossypium barbadense]
GHnewGene_11387	[Q]	Secondary metabolites biosynthesis, transport and catabolism	Molecular Function: catalytic activity (GO:0003824);;	K01904|7.3e-38|gra:105788981|K01904 4-coumarate--CoA ligase [EC:6.2.1.12] | (RefSeq) 4-coumarate--CoA ligase-like 7	[I]	Lipid transport and metabolism	AMP-binding enzyme	4-coumarate--CoA ligase-like 7 OS=Arabidopsis thaliana OX=3702 GN=4CLL7 PE=1 SV=1	Uncharacterized protein OS=Gossypium barbadense OX=3634 GN=GOBAR_AA26825 PE=4 SV=1	I	Lipid transport and metabolism	hypothetical protein GOBAR_AA26825 [Gossypium barbadense]
GHnewGene_11388	--	--	--	--	--	--	--	--	Uncharacterized protein OS=Gossypium tomentosum OX=34277 GN=ES332_D06G076700v1 PE=4 SV=1	--	--	hypothetical protein ES332_D06G076700v1 [Gossypium tomentosum]
GHnewGene_11389	--	--	Cellular Component: integral component of membrane (GO:0016021);;	--	--	--	--	--	uncharacterized protein LOC107901224 OS=Gossypium hirsutum OX=3635 GN=LOC107901224 PE=4 SV=1	--	--	PREDICTED: uncharacterized protein LOC107901224 [Gossypium hirsutum]
GHnewGene_11390	--	--	Biological Process: DNA integration (GO:0015074);; Cellular Component: integral component of membrane (GO:0016021);;	K09571|3.5e-09|bna:106435913|K09571 FK506-binding protein 4/5 [EC:5.2.1.8] | (RefSeq) LOW QUALITY PROTEIN: 70 kDa peptidyl-prolyl isomerase-like	--	--	--	--	uncharacterized protein LOC107915461 OS=Gossypium hirsutum OX=3635 GN=LOC107915461 PE=4 SV=1	L	Replication, recombination and repair	PREDICTED: uncharacterized protein LOC105773844 isoform X1 [Gossypium raimondii]
GHnewGene_11393	--	--	--	--	--	--	--	--	DUF4283 domain-containing protein OS=Gossypium barbadense OX=3634 GN=GOBAR_AA30618 PE=4 SV=1	--	--	hypothetical protein GOBAR_DD31592 [Gossypium barbadense]
GHnewGene_11396	--	--	--	K17550|3.6e-11|hbr:110653050|K17550 protein phosphatase 1 regulatory subunit 7 | (RefSeq) leucine-rich repeat receptor-like serine/threonine-protein kinase BAM2	--	--	Leucine rich repeat N-terminal domain	--	LRRNT_2 domain-containing protein OS=Gossypium tomentosum OX=34277 GN=ES332_D06G079000v1 PE=4 SV=1	A	RNA processing and modification	hypothetical protein ES332_D06G079000v1 [Gossypium tomentosum]
GHnewGene_114	--	--	Molecular Function: protein kinase activity (GO:0004672);; Molecular Function: ATP binding (GO:0005524);;	--	--	--	--	--	Protein kinase domain-containing protein OS=Gossypium tomentosum OX=34277 GN=ES332_A05G142800v1 PE=4 SV=1	T	Signal transduction mechanisms	hypothetical protein ES332_A05G142800v1 [Gossypium tomentosum]
GHnewGene_11400	--	--	--	--	--	--	--	--	Uncharacterized protein OS=Gossypium barbadense OX=3634 GN=ES319_A06G070500v1 PE=4 SV=1	--	--	PREDICTED: uncharacterized protein LOC108485812 isoform X1 [Gossypium arboreum]
GHnewGene_11401	--	--	Molecular Function: gamma-tubulin binding (GO:0043015);;	K16570|9.6e-13|dzi:111297112|K16570 gamma-tubulin complex component 3 | (RefSeq) gamma-tubulin complex component 3-like isoform X1	[Z]	Cytoskeleton	Gamma tubulin complex component C-terminal	Gamma-tubulin complex component 3 OS=Arabidopsis thaliana OX=3702 GN=GCP3 PE=1 SV=1	GCP_C_terminal domain-containing protein OS=Gossypium tomentosum OX=34277 GN=ES332_D06G081100v1 PE=4 SV=1	S	Function unknown	hypothetical protein ES332_D06G081100v1 [Gossypium tomentosum]
GHnewGene_11403	--	--	Molecular Function: protein kinase activity (GO:0004672);; Molecular Function: ATP binding (GO:0005524);;	--	--	--	--	--	Casein kinase I-like OS=Gossypium australe OX=47621 GN=csnk1da PE=4 SV=1	--	--	casein kinase I-like [Gossypium australe]
GHnewGene_11404	--	--	Molecular Function: nucleic acid binding (GO:0003676);; Molecular Function: zinc ion binding (GO:0008270);; Biological Process: DNA integration (GO:0015074);;	--	--	--	--	--	Integrase, catalytic core OS=Cinnamomum micranthum f. kanehirae OX=337451 GN=CKAN_00329300 PE=4 SV=1	L	Replication, recombination and repair	Integrase, catalytic core [Cinnamomum micranthum f. kanehirae]
GHnewGene_11406	--	--	--	--	--	--	--	--	Uncharacterized protein OS=Gossypium darwinii OX=34276 GN=ES288_D06G080400v1 PE=4 SV=1	--	--	hypothetical protein ES288_D06G080400v1 [Gossypium darwinii]
GHnewGene_11408	--	--	--	--	--	--	Unc-13 homolog	Protein unc-13 homolog OS=Arabidopsis thaliana OX=3702 GN=PATROL1 PE=2 SV=1	Uncharacterized protein OS=Gossypium barbadense OX=3634 GN=ES319_D06G075700v1 PE=4 SV=1	S	Function unknown	hypothetical protein ES319_D06G075700v1 [Gossypium barbadense]
GHnewGene_11410	--	--	Molecular Function: protein serine/threonine phosphatase activity (GO:0004722);; Cellular Component: integral component of membrane (GO:0016021);; Molecular Function: metal ion binding (GO:0046872);;	--	--	--	--	--	Protein-serine/threonine phosphatase OS=Gossypium mustelinum OX=34275 GN=E1A91_A06G072700v1 PE=3 SV=1	--	--	hypothetical protein E1A91_A06G072700v1 [Gossypium mustelinum]
GHnewGene_11411	--	--	--	--	--	--	--	--	Uncharacterized protein OS=Gossypium barbadense OX=3634 GN=ES319_D06G077300v1 PE=4 SV=1	--	--	hypothetical protein ES319_D06G077300v1 [Gossypium barbadense]
GHnewGene_11412	--	--	Cellular Component: integral component of membrane (GO:0016021);;	--	--	--	--	--	Uncharacterized protein OS=Gossypium tomentosum OX=34277 GN=ES332_D06G085400v1 PE=4 SV=1	--	--	hypothetical protein ES332_D06G085400v1 [Gossypium tomentosum]
GHnewGene_11417	--	--	--	--	--	--	--	--	Uncharacterized protein OS=Gossypium barbadense OX=3634 GN=GOBAR_AA13459 PE=4 SV=1	--	--	hypothetical protein GOBAR_AA13459 [Gossypium barbadense]
GHnewGene_11418	--	--	Cellular Component: integral component of membrane (GO:0016021);;	--	--	--	Arabinogalactan peptide	Arabinogalactan protein 41 OS=Arabidopsis thaliana OX=3702 GN=AGP41 PE=1 SV=1	Uncharacterized protein OS=Gossypium raimondii OX=29730 GN=B456_010G080100 PE=4 SV=1	--	--	hypothetical protein ES319_D06G079800v1 [Gossypium barbadense]
GHnewGene_1142	--	--	--	--	--	--	--	--	Pgk OS=Gossypium arboreum OX=29729 GN=F383_33719 PE=4 SV=1	--	--	pgk [Gossypium arboreum]
GHnewGene_11421	--	--	Molecular Function: zinc ion binding (GO:0008270);; Biological Process: RNA modification (GO:0009451);; Cellular Component: intracellular membrane-bounded organelle (GO:0043231);;	K23541|7.9e-08|ats:109742580|K23541 Ca2+/H+ antiporter, TMEM165/GDT1 family | (RefSeq) LOC109742580; pentatricopeptide repeat-containing protein At5g04780-like	[R]	General function prediction only	PPR repeat	Pentatricopeptide repeat-containing protein At4g14050, mitochondrial OS=Arabidopsis thaliana OX=3702 GN=PCMP-H13 PE=1 SV=3	pentatricopeptide repeat-containing protein At4g14050, mitochondrial-like OS=Gossypium hirsutum OX=3635 GN=LOC107934432 PE=3 SV=1	C	Energy production and conversion	hypothetical protein GOBAR_DD03016 [Gossypium barbadense]
GHnewGene_11423	--	--	--	--	--	--	--	--	--	--	--	PREDICTED: uncharacterized protein LOC105771763 [Gossypium raimondii]
GHnewGene_11424	--	--	--	--	--	--	--	--	Uncharacterized protein OS=Gossypium barbadense OX=3634 GN=GOBAR_AA17727 PE=4 SV=1	--	--	hypothetical protein GOBAR_DD22144 [Gossypium barbadense]
GHnewGene_11425	--	--	Cellular Component: ubiquitin ligase complex (GO:0000151);; Cellular Component: THO complex (GO:0000347);; Molecular Function: protein binding (GO:0005515);; Cellular Component: cellular_component (GO:0005575);; Cellular Component: intracellular (GO:0005622);; Cellular Component: obsolete cell (GO:0005623);; Cellular Component: nucleus (GO:0005634);; Biological Process: nucleobase-containing comp…	K13175|9.9e-135|gra:105773117|K13175 THO complex subunit 6 | (RefSeq) THO complex subunit 6	[R]	General function prediction only	WD domain, G-beta repeat	THO complex subunit 6 OS=Arabidopsis thaliana OX=3702 GN=THO6 PE=1 SV=1	WD_REPEATS_REGION domain-containing protein OS=Gossypium raimondii OX=29730 GN=B456_010G084500 PE=4 SV=1	S	Function unknown	hypothetical protein B456_010G084500 [Gossypium raimondii]
GHnewGene_11426	--	--	--	--	--	--	--	--	Uncharacterized protein OS=Gossypium barbadense OX=3634 GN=GOBAR_AA05757 PE=4 SV=1	--	--	PREDICTED: uncharacterized protein LOC105771035 [Gossypium raimondii]
GHnewGene_11429	--	--	Cellular Component: ubiquitin ligase complex (GO:0000151);; Cellular Component: DNA-directed RNA polymerase complex (GO:0000428);; Cellular Component: chromatin (GO:0000785);; Molecular Function: protein binding (GO:0005515);; Cellular Component: cellular_component (GO:0005575);; Cellular Component: intracellular (GO:0005622);; Cellular Component: obsolete cell (GO:0005623);; Cellular Component: …	K12602|2.1e-61|ghi:107901093|K12602 WD repeat-containing protein 61 | (RefSeq) WD repeat-containing protein VIP3-like	[R]	General function prediction only	WD domain, G-beta repeat	WD repeat-containing protein VIP3 OS=Arabidopsis thaliana OX=3702 GN=VIP3 PE=1 SV=1	WD repeat-containing protein VIP3-like OS=Gossypium hirsutum OX=3635 GN=LOC107901093 PE=4 SV=1	S	Function unknown	hypothetical protein GOBAR_DD07265 [Gossypium barbadense]
GHnewGene_11435	--	--	Biological Process: vacuolar transport (GO:0007034);;	K12191|4.1e-67|thj:104815322|K12191 charged multivesicular body protein 2A | (RefSeq) vacuolar protein sorting-associated protein 2 homolog 1	[U]	Intracellular trafficking, secretion, and vesicular transport	Snf7	Vacuolar protein sorting-associated protein 2 homolog 1 OS=Arabidopsis thaliana OX=3702 GN=VPS2.1 PE=1 SV=2	Uncharacterized protein OS=Gossypium tomentosum OX=34277 GN=ES332_D06G095000v1 PE=4 SV=1	U	Intracellular trafficking, secretion, and vesicular transport	hypothetical protein ES288_D06G092400v1 [Gossypium darwinii]
GHnewGene_11437	[E]	Amino acid transport and metabolism	--	K03377|2.2e-59|gra:105788310|K03377 N-acetylneuraminate 9-O-acetyltransferase [EC:2.3.1.45] | (RefSeq) uncharacterized LOC105788310	[IOVE]	--	--	Leucine aminopeptidase OS=Arabidopsis thaliana OX=3702 GN=LKHA4 PE=2 SV=1	Uncharacterized protein OS=Gossypium tomentosum OX=34277 GN=ES332_D06G095600v1 PE=4 SV=1	--	--	PREDICTED: leukotriene A-4 hydrolase homolog isoform X2 [Gossypium hirsutum]
GHnewGene_11439	--	--	--	--	--	--	--	--	Uncharacterized protein OS=Gossypium barbadense OX=3634 GN=ES319_D06G089100v1 PE=4 SV=1	--	--	hypothetical protein ES319_D06G089100v1 [Gossypium barbadense]
GHnewGene_11440	--	--	Biological Process: intracellular protein transport (GO:0006886);; Biological Process: endoplasmic reticulum to Golgi vesicle-mediated transport (GO:0006888);; Cellular Component: COPII vesicle coat (GO:0030127);;	--	[U]	Intracellular trafficking, secretion, and vesicular transport	--	--	Sec23_trunk domain-containing protein OS=Gossypium mustelinum OX=34275 GN=E1A91_D06G091200v1 PE=4 SV=1	--	--	hypothetical protein E1A91_D06G091200v1 [Gossypium mustelinum]
GHnewGene_11447	--	--	Molecular Function: structural constituent of ribosome (GO:0003735);; Cellular Component: ribosome (GO:0005840);; Biological Process: translation (GO:0006412);; Molecular Function: 5S rRNA binding (GO:0008097);;	K02932|1.3e-22|gab:108457956|K02932 large subunit ribosomal protein L5e | (RefSeq) 60S ribosomal protein L5-like	[J]	Translation, ribosomal structure and biogenesis	Ribosomal large subunit proteins 60S L5, and 50S L18	60S ribosomal protein L5 OS=Cucumis sativus OX=3659 GN=RPL5 PE=2 SV=1	Uncharacterized protein OS=Gossypium darwinii OX=34276 GN=ES288_D06G098700v1 PE=3 SV=1	J	Translation, ribosomal structure and biogenesis	hypothetical protein ES288_D06G098700v1 [Gossypium darwinii]
GHnewGene_1145	[T]	Signal transduction mechanisms	Molecular Function: protein serine/threonine kinase activity (GO:0004674);; Molecular Function: ATP binding (GO:0005524);; Cellular Component: integral component of membrane (GO:0016021);;	K08286|3.9e-30|eus:EUTSA_v10024311mg|K08286 protein-serine/threonine kinase [EC:2.7.11.-] | (RefSeq) hypothetical protein	--	--	Protein kinase domain	Receptor protein-tyrosine kinase CEPR1 OS=Arabidopsis thaliana OX=3702 GN=CEPR1 PE=1 SV=1	Protein kinase domain-containing protein OS=Gossypium raimondii OX=29730 GN=B456_010G030500 PE=3 SV=1	T	Signal transduction mechanisms	PREDICTED: receptor-like protein kinase HSL1 [Gossypium raimondii]
GHnewGene_11450	--	--	--	--	--	--	--	--	Uncharacterized protein OS=Gossypium barbadense OX=3634 GN=ES319_D06G093100v1 PE=4 SV=1	--	--	hypothetical protein ES319_D06G093100v1 [Gossypium barbadense]
GHnewGene_11453	--	--	--	--	--	--	Plant transposase (Ptta/En/Spm family)	--	uncharacterized protein LOC107904168 OS=Gossypium hirsutum OX=3635 GN=LOC107904168 PE=4 SV=1	--	--	PREDICTED: uncharacterized protein LOC105766529 [Gossypium raimondii]
GHnewGene_11456	--	--	Molecular Function: RNA-directed DNA polymerase activity (GO:0003964);;	--	[R]	General function prediction only	--	--	Reverse transcriptase OS=Gossypium australe OX=47621 GN=EPI10_023362 PE=4 SV=1	S	Function unknown	reverse transcriptase [Gossypium australe]
GHnewGene_11459	[N]	Cell motility	Cellular Component: endoplasmic reticulum membrane (GO:0005789);; Biological Process: protein N-linked glycosylation (GO:0006487);; Molecular Function: transferase activity (GO:0016740);;	K00729|3.2e-65|ghi:107900980|K00729 dolichyl-phosphate beta-glucosyltransferase [EC:2.4.1.117] | (RefSeq) dolichyl-phosphate beta-glucosyltransferase-like	[R]	General function prediction only	--	--	dolichyl-phosphate beta-glucosyltransferase-like OS=Gossypium hirsutum OX=3635 GN=LOC107900980 PE=4 SV=1	M	Cell wall/membrane/envelope biogenesis	PREDICTED: dolichyl-phosphate beta-glucosyltransferase-like [Gossypium hirsutum]
GHnewGene_1146	--	--	--	--	--	--	--	--	Uncharacterized protein OS=Gossypium tomentosum OX=34277 GN=ES332_A06G031200v1 PE=4 SV=1	--	--	hypothetical protein ES319_A06G030700v1 [Gossypium barbadense]
GHnewGene_11460	--	--	Molecular Function: nucleic acid binding (GO:0003676);; Molecular Function: zinc ion binding (GO:0008270);;	K01674|9.0e-29|gab:108458847|K01674 carbonic anhydrase [EC:4.2.1.1] | (RefSeq) alpha carbonic anhydrase 7-like	--	--	--	--	Retrotransposon protein OS=Gossypium australe OX=47621 GN=EPI10_001134 PE=4 SV=1	--	--	PREDICTED: uncharacterized protein LOC105779122 [Gossypium raimondii]
GHnewGene_11464	--	--	Cellular Component: integral component of membrane (GO:0016021);;	--	--	--	--	--	Uncharacterized protein OS=Gossypium darwinii OX=34276 GN=ES288_D06G104300v1 PE=4 SV=1	--	--	--
GHnewGene_11467	[R]	General function prediction only	Molecular Function: zinc ion binding (GO:0008270);; Molecular Function: oxidoreductase activity (GO:0016491);;	K00121|3.9e-96|ghi:107908437|K00121 S-(hydroxymethyl)glutathione dehydrogenase / alcohol dehydrogenase [EC:1.1.1.284 1.1.1.1] | (RefSeq) alcohol dehydrogenase class-3-like	[Q]	Secondary metabolites biosynthesis, transport and catabolism	Alcohol dehydrogenase GroES-like domain	Alcohol dehydrogenase class-3 OS=Oryza sativa subsp. indica OX=39946 GN=ADHIII PE=3 SV=1	ADH_N domain-containing protein OS=Gossypium tomentosum OX=34277 GN=ES332_D06G107000v1 PE=4 SV=1	Q	Secondary metabolites biosynthesis, transport and catabolism	hypothetical protein ES332_D06G107000v1 [Gossypium tomentosum]
GHnewGene_11469	--	--	Molecular Function: nucleic acid binding (GO:0003676);; Molecular Function: RNA-DNA hybrid ribonuclease activity (GO:0004523);;	--	--	--	Reverse transcriptase-like	--	uncharacterized protein LOC107956055 OS=Gossypium hirsutum OX=3635 GN=LOC107956055 PE=4 SV=1	S	Function unknown	PREDICTED: uncharacterized protein LOC107956055 [Gossypium hirsutum]
GHnewGene_1147	--	--	--	--	--	--	--	--	Uncharacterized protein OS=Gossypium tomentosum OX=34277 GN=ES332_A06G031400v1 PE=4 SV=1	--	--	hypothetical protein ES332_A06G031400v1 [Gossypium tomentosum]
GHnewGene_11470	--	--	--	--	--	--	--	--	50S ribosomal L4 OS=Gossypium arboreum OX=29729 GN=F383_31799 PE=4 SV=1	--	--	PREDICTED: uncharacterized protein LOC105781345 [Gossypium raimondii]
GHnewGene_11473	--	--	--	--	--	--	--	--	--	--	--	hypothetical protein GOBAR_DD28730 [Gossypium barbadense]
GHnewGene_11474	--	--	Molecular Function: protein kinase activity (GO:0004672);; Molecular Function: ATP binding (GO:0005524);;	K08835|8.1e-23|gra:105776933|K08835 serine/threonine-protein kinase OSR1/STK39 [EC:2.7.11.1] | (RefSeq) serine/threonine-protein kinase BLUS1	[T]	Signal transduction mechanisms	--	--	serine/threonine-protein kinase OSR1-like isoform X2 OS=Gossypium hirsutum OX=3635 GN=LOC107915044 PE=4 SV=1	T	Signal transduction mechanisms	PREDICTED: serine/threonine-protein kinase OSR1-like isoform X1 [Gossypium hirsutum]
GHnewGene_11483	--	--	--	--	--	--	--	--	Uncharacterized protein OS=Gossypium darwinii OX=34276 GN=ES288_D04G124500v1 PE=4 SV=1	--	--	hypothetical protein ES288_D04G124500v1 [Gossypium darwinii]
GHnewGene_11485	--	--	Molecular Function: DNA binding (GO:0003677);; Molecular Function: protein dimerization activity (GO:0046983);;	--	[L]	Replication, recombination and repair	Domain of unknown function (DUF4413)	Putative AC transposase OS=Zea mays OX=4577 PE=2 SV=2	BED-type domain-containing protein OS=Gossypium darwinii OX=34276 GN=ES288_D06G108600v1 PE=4 SV=1	L	Replication, recombination and repair	hypothetical protein ES288_D06G108600v1 [Gossypium darwinii]
GHnewGene_11489	--	--	--	--	--	--	--	--	Uncharacterized protein OS=Capsella rubella OX=81985 GN=CARUB_v10012753mg PE=4 SV=1	--	--	hypothetical protein CARUB_v10012753mg [Capsella rubella]
GHnewGene_11493	--	--	--	--	--	--	--	--	Uncharacterized protein OS=Gossypium mustelinum OX=34275 GN=E1A91_D06G105200v1 PE=4 SV=1	--	--	hypothetical protein ES319_D06G103200v1 [Gossypium barbadense]
GHnewGene_11494	--	--	--	--	--	--	Eukaryotic protein of unknown function (DUF1764)	--	uncharacterized protein C6G9.01c-like OS=Gossypium hirsutum OX=3635 GN=LOC107901490 PE=4 SV=1	--	--	PREDICTED: uncharacterized protein C6G9.01c-like [Gossypium hirsutum]
GHnewGene_11495	--	--	Molecular Function: nucleic acid binding (GO:0003676);; Molecular Function: RNA-DNA hybrid ribonuclease activity (GO:0004523);; Molecular Function: enzyme inhibitor activity (GO:0004857);;	--	--	--	--	--	Uncharacterized protein OS=Gossypium barbadense OX=3634 GN=GOBAR_AA00390 PE=4 SV=1	--	--	hypothetical protein GOBAR_AA00390 [Gossypium barbadense]
GHnewGene_11496	--	--	--	--	--	--	--	--	Uncharacterized protein OS=Gossypium tomentosum OX=34277 GN=ES332_D06G112900v1 PE=4 SV=1	--	--	hypothetical protein ES332_D06G112900v1 [Gossypium tomentosum]
GHnewGene_11497	--	--	--	K00102|2.4e-32|cann:107856235|K00102 D-lactate dehydrogenase (cytochrome) [EC:1.1.2.4] | (RefSeq) D-lactate dehydrogenase [cytochrome], mitochondrial	[R]	General function prediction only	Integrase zinc binding domain	Uncharacterized mitochondrial protein AtMg00860 OS=Arabidopsis thaliana OX=3702 GN=AtMg00860 PE=4 SV=1	Cytochrome P450 78A7-like OS=Hibiscus syriacus OX=106335 GN=F3Y22_tig00116971pilonHSYRG00159 PE=4 SV=1	L	Replication, recombination and repair	cytochrome P450 78A7-like [Hibiscus syriacus]
GHnewGene_11499	--	--	--	--	--	--	--	--	Myb_DNA-bind_3 domain-containing protein OS=Gossypium barbadense OX=3634 GN=GOBAR_AA33155 PE=4 SV=1	S	Function unknown	hypothetical protein GOBAR_AA33155 [Gossypium barbadense]
GHnewGene_11506	--	--	--	K20776|2.6e-26|gab:108454533|K20776 BRISC and BRCA1-A complex member 1 | (RefSeq) uncharacterized protein LOC108454533	--	--	--	--	Uncharacterized protein OS=Gossypium barbadense OX=3634 GN=ES319_D06G106000v1 PE=4 SV=1	--	--	hypothetical protein ES319_D06G106000v1 [Gossypium barbadense]
GHnewGene_11511	--	--	Molecular Function: nucleic acid binding (GO:0003676);; Molecular Function: RNA-directed DNA polymerase activity (GO:0003964);; Molecular Function: RNA-DNA hybrid ribonuclease activity (GO:0004523);;	--	--	--	Reverse transcriptase-like	--	Reverse transcriptase OS=Gossypium australe OX=47621 GN=EPI10_015215 PE=4 SV=1	S	Function unknown	reverse transcriptase [Gossypium australe]
GHnewGene_11512	--	--	--	--	--	--	--	--	Uncharacterized protein OS=Gossypium tomentosum OX=34277 GN=ES332_D09G146500v1 PE=4 SV=1	S	Function unknown	hypothetical protein ES332_D09G146500v1 [Gossypium tomentosum]
GHnewGene_11515	--	--	Molecular Function: aspartic-type endopeptidase activity (GO:0004190);; Biological Process: proteolysis (GO:0006508);;	--	--	--	Cauliflower mosaic virus peptidase (A3)	--	Reverse transcriptase OS=Nicotiana tabacum OX=4097 PE=4 SV=1	--	--	uncharacterized protein LOC111279449 [Durio zibethinus]
GHnewGene_11517	--	--	Cellular Component: chromosome, centromeric region (GO:0000775);; Cellular Component: kinetochore (GO:0000776);; Molecular Function: molecular_function (GO:0003674);; Molecular Function: binding (GO:0005488);; Molecular Function: protein binding (GO:0005515);; Cellular Component: cellular_component (GO:0005575);; Cellular Component: intracellular (GO:0005622);; Cellular Component: obsolete cell (…	K14963|5.2e-73|pvu:PHAVU_009G108900g|K14963 COMPASS component SWD3 | (RefSeq) hypothetical protein	[R]	General function prediction only	WD domain, G-beta repeat	Protein JINGUBANG OS=Arabidopsis thaliana OX=3702 GN=JGB PE=1 SV=1	WD_REPEATS_REGION domain-containing protein OS=Gossypium tomentosum OX=34277 GN=ES332_D06G118300v1 PE=4 SV=1	S	Function unknown	hypothetical protein ES319_D06G108200v1 [Gossypium barbadense]
GHnewGene_11521	--	--	Molecular Function: nucleic acid binding (GO:0003676);; Molecular Function: RNA-DNA hybrid ribonuclease activity (GO:0004523);;	--	--	--	Reverse transcriptase-like	--	Uncharacterized protein OS=Gossypium tomentosum OX=34277 GN=ES332_D03G110300v1 PE=4 SV=1	S	Function unknown	PREDICTED: uncharacterized protein LOC105762202 [Gossypium raimondii]
GHnewGene_11523	--	--	--	--	--	--	--	--	--	--	--	hypothetical protein GOBAR_DD06542 [Gossypium barbadense]
GHnewGene_11526	--	--	Cellular Component: protein phosphatase type 2A complex (GO:0000159);; Cellular Component: integral component of membrane (GO:0016021);; Molecular Function: protein phosphatase regulator activity (GO:0019888);;	K03539|6.1e-19|gra:105781549|K03539 ribonuclease P/MRP protein subunit RPP1 [EC:3.1.26.5] | (RefSeq) ribonuclease P protein subunit p30-like	[T]	Signal transduction mechanisms	--	Serine/threonine protein phosphatase 2A 55 kDa regulatory subunit B alpha isoform OS=Arabidopsis thaliana OX=3702 GN=PP2AB1 PE=1 SV=2	Uncharacterized protein OS=Gossypium raimondii OX=29730 GN=B456_002G140200 PE=4 SV=1	I	Lipid transport and metabolism	PREDICTED: serine/threonine protein phosphatase 2A 55 kDa regulatory subunit B beta isoform-like isoform X1 [Gossypium raimondii]
GHnewGene_11530	--	--	--	--	--	--	--	--	Uncharacterized protein OS=Gossypium tomentosum OX=34277 GN=ES332_D06G121700v1 PE=4 SV=1	--	--	hypothetical protein ES332_D06G121700v1 [Gossypium tomentosum]
GHnewGene_11532	--	--	--	K22698|3.7e-21|gab:108453443|K22698 protein SEY1 [EC:3.6.5.-] | (RefSeq) protein ROOT HAIR DEFECTIVE 3-like	[R]	General function prediction only	--	Protein ROOT HAIR DEFECTIVE 3 OS=Arabidopsis thaliana OX=3702 GN=RHD3 PE=1 SV=1	Uncharacterized protein OS=Gossypium darwinii OX=34276 GN=ES288_D06G119600v1 PE=4 SV=1	--	--	hypothetical protein ES288_D06G119600v1 [Gossypium darwinii]
GHnewGene_11534	--	--	Molecular Function: nucleic acid binding (GO:0003676);; Molecular Function: RNA-directed DNA polymerase activity (GO:0003964);; Molecular Function: zinc ion binding (GO:0008270);;	--	--	--	--	--	Reverse transcriptase OS=Gossypium australe OX=47621 GN=EPI10_030419 PE=4 SV=1	--	--	hypothetical protein GOBAR_DD04983 [Gossypium barbadense]
GHnewGene_11537	--	--	Cellular Component: integral component of membrane (GO:0016021);;	K17086|2.4e-63|gra:105774593|K17086 transmembrane 9 superfamily member 2/4 | (RefSeq) transmembrane 9 superfamily member 10	[U]	Intracellular trafficking, secretion, and vesicular transport	Endomembrane protein 70	Transmembrane 9 superfamily member 10 OS=Arabidopsis thaliana OX=3702 GN=TMN10 PE=2 SV=1	Transmembrane 9 superfamily member OS=Gossypium raimondii OX=29730 GN=B456_010G113300 PE=3 SV=1	U	Intracellular trafficking, secretion, and vesicular transport	PREDICTED: transmembrane 9 superfamily member 10 [Gossypium raimondii]
GHnewGene_11538	--	--	Molecular Function: nucleic acid binding (GO:0003676);; Molecular Function: RNA-DNA hybrid ribonuclease activity (GO:0004523);;	--	--	--	Reverse transcriptase-like	--	RNase H domain-containing protein OS=Gossypium barbadense OX=3634 GN=GOBAR_AA03314 PE=4 SV=1	S	Function unknown	hypothetical protein GOBAR_DD23427 [Gossypium barbadense]
GHnewGene_11540	--	--	Cellular Component: integral component of membrane (GO:0016021);;	--	--	--	--	--	Uncharacterized protein OS=Gossypium tomentosum OX=34277 GN=ES332_D04G059700v1 PE=4 SV=1	--	--	hypothetical protein ES332_D04G059700v1 [Gossypium tomentosum]
GHnewGene_11542	--	--	Molecular Function: nucleic acid binding (GO:0003676);; Molecular Function: RNA-directed DNA polymerase activity (GO:0003964);; Molecular Function: RNA-DNA hybrid ribonuclease activity (GO:0004523);;	--	--	--	Reverse transcriptase-like	--	Reverse transcriptase OS=Gossypium australe OX=47621 GN=EPI10_008285 PE=4 SV=1	S	Function unknown	reverse transcriptase [Gossypium australe]
GHnewGene_11544	--	--	Molecular Function: nucleic acid binding (GO:0003676);; Molecular Function: RNA-DNA hybrid ribonuclease activity (GO:0004523);;	--	--	--	Reverse transcriptase-like	--	uncharacterized protein LOC107907782 OS=Gossypium hirsutum OX=3635 GN=LOC107907782 PE=4 SV=1	S	Function unknown	hypothetical protein B456_004G088300 [Gossypium raimondii]
GHnewGene_11545	--	--	--	--	--	--	--	--	Uncharacterized protein OS=Gossypium tomentosum OX=34277 GN=ES332_D06G128800v1 PE=4 SV=1	--	--	hypothetical protein ES319_D06G117900v1 [Gossypium barbadense]
GHnewGene_11546	--	--	Cellular Component: integral component of membrane (GO:0016021);;	--	--	--	--	--	Uncharacterized protein OS=Gossypium tomentosum OX=34277 GN=ES332_D12G112600v1 PE=4 SV=1	--	--	hypothetical protein ES288_D03G089200v1 [Gossypium darwinii]
GHnewGene_11550	[J]	Translation, ribosomal structure and biogenesis	Molecular Function: RNA binding (GO:0003723);; Molecular Function: structural constituent of ribosome (GO:0003735);; Cellular Component: cytosolic large ribosomal subunit (GO:0022625);;	K02908|2.8e-60|gab:108461673|K02908 large subunit ribosomal protein L30e | (RefSeq) 60S ribosomal protein L30-like	[J]	Translation, ribosomal structure and biogenesis	Ribosomal protein L7Ae/L30e/S12e/Gadd45 family	60S ribosomal protein L30 OS=Lupinus luteus OX=3873 GN=RPL30 PE=3 SV=1	Ribosomal_L7Ae domain-containing protein OS=Gossypium darwinii OX=34276 GN=ES288_A03G048400v1 PE=3 SV=1	J	Translation, ribosomal structure and biogenesis	PREDICTED: 60S ribosomal protein L30-like [Gossypium raimondii]
GHnewGene_11555	--	--	--	--	--	--	--	--	Uncharacterized protein OS=Gossypium tomentosum OX=34277 GN=ES332_D06G131400v1 PE=4 SV=1	--	--	hypothetical protein ES332_D06G131400v1 [Gossypium tomentosum]
GHnewGene_11556	--	--	--	--	--	--	--	--	Uncharacterized protein OS=Gossypium tomentosum OX=34277 GN=ES332_D06G133200v1 PE=4 SV=1	--	--	hypothetical protein ES319_D06G121900v1, partial [Gossypium barbadense]
GHnewGene_11558	--	--	Biological Process: regulation of alternative mRNA splicing, via spliceosome (GO:0000381);; Molecular Function: RNA binding (GO:0003723);; Cellular Component: nucleus (GO:0005634);; Molecular Function: zinc ion binding (GO:0008270);; Cellular Component: nuclear speck (GO:0016607);; Biological Process: mRNA cis splicing, via spliceosome (GO:0045292);;	K12896|5.5e-77|ghi:107901642|K12896 splicing factor, arginine/serine-rich 7 | (RefSeq) serine/arginine-rich splicing factor RSZ22-like	[A]	RNA processing and modification	RNA recognition motif. (a.k.a. RRM, RBD, or RNP domain)	Serine/arginine-rich splicing factor RSZ22A OS=Arabidopsis thaliana OX=3702 GN=RSZ22A PE=1 SV=1	serine/arginine-rich splicing factor RSZ22-like OS=Gossypium hirsutum OX=3635 GN=LOC107901642 PE=4 SV=1	A	RNA processing and modification	PREDICTED: serine/arginine-rich splicing factor RSZ22-like [Gossypium hirsutum]
GHnewGene_11560	--	--	Biological Process: intracellular protein transport (GO:0006886);; Biological Process: vesicle-mediated transport (GO:0016192);; Cellular Component: AP-3 adaptor complex (GO:0030123);;	K12397|3.5e-22|ghi:107904127|K12397 AP-3 complex subunit beta | (RefSeq) AP3-complex subunit beta-A-like isoform X1	[U]	Intracellular trafficking, secretion, and vesicular transport	--	AP3-complex subunit beta-A OS=Arabidopsis thaliana OX=3702 GN=AP3BA PE=2 SV=2	AP-3 complex subunit beta-2-like OS=Gossypium hirsutum OX=3635 GN=LOC107963373 PE=3 SV=1	U	Intracellular trafficking, secretion, and vesicular transport	PREDICTED: AP-3 complex subunit beta-2-like [Gossypium hirsutum]
GHnewGene_11563	--	--	Cellular Component: integral component of membrane (GO:0016021);;	--	--	--	--	--	putative nuclease HARBI1 OS=Gossypium hirsutum OX=3635 GN=LOC107948979 PE=3 SV=1	L	Replication, recombination and repair	PREDICTED: uncharacterized protein LOC108471533, partial [Gossypium arboreum]
GHnewGene_11566	--	--	--	--	--	--	--	--	Bromo domain-containing protein OS=Gossypium barbadense OX=3634 GN=ES319_D06G124800v1 PE=4 SV=1	--	--	hypothetical protein ES319_D06G124800v1 [Gossypium barbadense]
GHnewGene_11567	--	--	--	--	--	--	--	--	uncharacterized protein LOC107921449 OS=Gossypium hirsutum OX=3635 GN=LOC107921449 PE=4 SV=1	L	Replication, recombination and repair	PREDICTED: uncharacterized protein LOC107921449 [Gossypium hirsutum]
GHnewGene_11568	--	--	--	--	--	--	--	--	Uncharacterized protein OS=Gossypium barbadense OX=3634 GN=ES319_A06G115900v1 PE=4 SV=1	--	--	hypothetical protein ES319_A06G115900v1 [Gossypium barbadense]
GHnewGene_11569	--	--	--	K23222|9.3e-13|nsy:104242359|K23222 nuclease HARBI1 [EC:3.1.-.-] | (RefSeq) uncharacterized protein LOC104242359	--	--	--	--	putative nuclease HARBI1 OS=Gossypium hirsutum OX=3635 GN=LOC107920677 PE=3 SV=1	L	Replication, recombination and repair	hypothetical protein GOBAR_DD04816 [Gossypium barbadense]
GHnewGene_11571	--	--	--	--	--	--	--	--	Uncharacterized protein OS=Gossypium tomentosum OX=34277 GN=ES332_D05G173400v1 PE=4 SV=1	--	--	hypothetical protein ES288_A13G033400v1 [Gossypium darwinii]
GHnewGene_11576	--	--	Cellular Component: integral component of membrane (GO:0016021);;	K04554|8.5e-24|ghi:107903850|K04554 ubiquitin-conjugating enzyme E2 J2 [EC:2.3.2.23] | (RefSeq) ubiquitin-conjugating enzyme E2 34-like isoform X1	[S]	Function unknown	--	--	Uncharacterized protein OS=Gossypium tomentosum OX=34277 GN=ES332_D09G057400v1 PE=4 SV=1	--	--	hypothetical protein ES332_D09G057400v1 [Gossypium tomentosum]
GHnewGene_11577	--	--	--	K22544|1.3e-15|dzi:111291932|K22544 deoxynucleoside triphosphate triphosphohydrolase SAMHD1 [EC:3.1.5.-] | (RefSeq) deoxynucleoside triphosphate triphosphohydrolase SAMHD1 homolog isoform X1	[S]	Function unknown	--	--	HD domain-containing protein OS=Gossypium mustelinum OX=34275 GN=E1A91_A11G076500v1 PE=4 SV=1	H	Coenzyme transport and metabolism	Protein SAMHD1 [Gossypium arboreum]
GHnewGene_11578	--	--	Molecular Function: iron ion binding (GO:0005506);; Molecular Function: oxidoreductase activity, acting on paired donors, with incorporation or reduction of molecular oxygen (GO:0016705);; Molecular Function: L-ascorbic acid binding (GO:0031418);; Biological Process: collagen metabolic process (GO:0032963);;	K08134|5.7e-06|csv:101218213|K08134 procollagen-proline 3-dioxygenase 1 [EC:1.14.11.7] | (RefSeq) prolyl 3-hydroxylase 1	--	--	--	--	Procollagen-proline 3-dioxygenase OS=Gossypium darwinii OX=34276 GN=ES288_D04G229700v1 PE=3 SV=1	--	--	PREDICTED: uncharacterized protein LOC104750619 isoform X1 [Camelina sativa]
GHnewGene_11580	[R]	General function prediction only	Molecular Function: protein binding (GO:0005515);;	K14818|1.6e-198|ghi:107956204|K14818 ribosome assembly protein SQT1 | (RefSeq) angio-associated migratory cell protein-like	[S]	Function unknown	WD domain, G-beta repeat	--	angio-associated migratory cell protein-like OS=Gossypium hirsutum OX=3635 GN=LOC107956204 PE=4 SV=1	H	Coenzyme transport and metabolism	PREDICTED: angio-associated migratory cell protein-like [Gossypium raimondii]
GHnewGene_11584	--	--	--	--	--	--	--	--	Uncharacterized protein OS=Lotus japonicus OX=34305 PE=2 SV=1	--	--	unknown [Lotus japonicus]
GHnewGene_11587	--	--	Molecular Function: nucleic acid binding (GO:0003676);; Molecular Function: RNA-DNA hybrid ribonuclease activity (GO:0004523);;	--	--	--	--	--	uncharacterized protein LOC107902425 OS=Gossypium hirsutum OX=3635 GN=LOC107902425 PE=4 SV=1	--	--	hypothetical protein GOBAR_DD13053 [Gossypium barbadense]
GHnewGene_11589	--	--	--	--	--	--	--	--	uncharacterized protein LOC107962316 OS=Gossypium hirsutum OX=3635 GN=LOC107962316 PE=4 SV=1	--	--	PREDICTED: uncharacterized protein LOC105771523 [Gossypium raimondii]
GHnewGene_1159	--	--	--	--	--	--	--	--	TPR_REGION domain-containing protein OS=Gossypium raimondii OX=29730 GN=B456_001G082800 PE=4 SV=1	Z	Cytoskeleton	hypothetical protein E1A91_D07G084600v1 [Gossypium mustelinum]
GHnewGene_11591	--	--	--	K02932|2.2e-16|gra:105791204|K02932 large subunit ribosomal protein L5e | (RefSeq) 60S ribosomal protein L5-like	--	--	--	--	Uncharacterized protein OS=Gossypium tomentosum OX=34277 GN=ES332_D06G149400v1 PE=4 SV=1	--	--	hypothetical protein ES319_D06G137400v1 [Gossypium barbadense]
GHnewGene_11592	--	--	Molecular Function: RNA-directed DNA polymerase activity (GO:0003964);; Cellular Component: integral component of membrane (GO:0016021);;	--	--	--	--	--	Reverse transcriptase OS=Gossypium australe OX=47621 GN=EPI10_015234 PE=4 SV=1	--	--	reverse transcriptase [Gossypium australe]
GHnewGene_11595	--	--	--	K11294|6.9e-13|ini:109185820|K11294 nucleolin | (RefSeq) nucleolin-like	--	--	Zinc knuckle	--	uncharacterized protein LOC107902576 OS=Gossypium hirsutum OX=3635 GN=LOC107902576 PE=4 SV=1	--	--	PREDICTED: uncharacterized protein LOC107902576 [Gossypium hirsutum]
GHnewGene_11598	--	--	Molecular Function: peptidase activity (GO:0008233);;	--	--	--	--	--	Putative protease yhbU OS=Gossypium arboreum OX=29729 GN=F383_06595 PE=4 SV=1	S	Function unknown	putative protease yhbU [Gossypium arboreum]
GHnewGene_11608	--	--	Molecular Function: RNA-directed DNA polymerase activity (GO:0003964);;	K00815|8.6e-16|bvg:104891474|K00815 tyrosine aminotransferase [EC:2.6.1.5] | (RefSeq) probable aminotransferase TAT2	[R]	General function prediction only	--	--	Reverse transcriptase OS=Gossypium australe OX=47621 GN=EPI10_020366 PE=4 SV=1	L	Replication, recombination and repair	PREDICTED: uncharacterized protein LOC105766113 [Gossypium raimondii]
GHnewGene_11613	--	--	--	--	--	--	--	--	Uncharacterized protein OS=Gossypium tomentosum OX=34277 GN=ES332_D06G155500v1 PE=4 SV=1	--	--	hypothetical protein ES332_D06G155500v1 [Gossypium tomentosum]
GHnewGene_11615	--	--	Cellular Component: nuclear chromosome (GO:0000228);; Cellular Component: chromatin (GO:0000785);; Cellular Component: nuclear chromatin (GO:0000790);; Cellular Component: cellular_component (GO:0005575);; Cellular Component: intracellular (GO:0005622);; Cellular Component: obsolete cell (GO:0005623);; Cellular Component: nucleus (GO:0005634);; Cellular Component: chromosome (GO:0005694);; Biolog…	K11649|1.3e-35|ghi:107905227|K11649 SWI/SNF related-matrix-associated actin-dependent regulator of chromatin subfamily C | (RefSeq) SWI/SNF complex subunit SWI3C-like isoform X1	[B]	Chromatin structure and dynamics	SWIRM-associated region 1	SWI/SNF complex subunit SWI3C OS=Arabidopsis thaliana OX=3702 GN=SWI3C PE=1 SV=1	SWI/SNF complex subunit SWI3C-like OS=Gossypium hirsutum OX=3635 GN=LOC107902062 PE=4 SV=1	B	Chromatin structure and dynamics	PREDICTED: SWI/SNF complex subunit SWI3C-like [Gossypium hirsutum]
GHnewGene_11617	--	--	Molecular Function: DNA binding (GO:0003677);; Cellular Component: nucleus (GO:0005634);;	K11649|3.5e-35|ghi:107905227|K11649 SWI/SNF related-matrix-associated actin-dependent regulator of chromatin subfamily C | (RefSeq) SWI/SNF complex subunit SWI3C-like isoform X1	[B]	Chromatin structure and dynamics	--	SWI/SNF complex subunit SWI3C OS=Arabidopsis thaliana OX=3702 GN=SWI3C PE=1 SV=1	Uncharacterized protein OS=Gossypium tomentosum OX=34277 GN=ES332_D05G299500v1 PE=4 SV=1	B	Chromatin structure and dynamics	hypothetical protein ES332_D05G299500v1 [Gossypium tomentosum]
GHnewGene_11620	--	--	--	--	--	--	--	--	Uncharacterized protein OS=Gossypium mustelinum OX=34275 GN=E1A91_D07G092700v1 PE=4 SV=1	--	--	hypothetical protein E1A91_D07G092700v1 [Gossypium mustelinum]
GHnewGene_11622	--	--	--	--	--	--	--	--	--	--	--	PREDICTED: uncharacterized protein LOC105771931 [Gossypium raimondii]
GHnewGene_11625	--	--	Molecular Function: protein tyrosine kinase activity (GO:0004713);; Molecular Function: ATP binding (GO:0005524);; Cellular Component: integral component of membrane (GO:0016021);;	K24104|5.7e-17|thj:104799061|K24104 GPN-loop GTPase | (RefSeq) LOW QUALITY PROTEIN: uncharacterized protein LOC104799061	--	--	Protein tyrosine and serine/threonine kinase	Cysteine-rich receptor-like protein kinase 28 OS=Arabidopsis thaliana OX=3702 GN=CRK28 PE=3 SV=2	Uncharacterized protein OS=Gossypium mustelinum OX=34275 GN=E1A91_D06G146900v1 PE=4 SV=1	T	Signal transduction mechanisms	hypothetical protein E1A91_D06G146900v1 [Gossypium mustelinum]
GHnewGene_1163	--	--	Molecular Function: RNA-directed DNA polymerase activity (GO:0003964);;	--	[R]	General function prediction only	--	--	LINE-1 reverse transcriptase isogeny OS=Gossypium australe OX=47621 GN=EPI10_017176 PE=4 SV=1	S	Function unknown	LINE-1 reverse transcriptase isogeny [Gossypium australe]
GHnewGene_11630	--	--	--	--	--	--	--	--	--	--	--	hypothetical protein GOBAR_DD28730 [Gossypium barbadense]
GHnewGene_11631	--	--	--	--	--	--	--	--	Uncharacterized protein OS=Gossypium tomentosum OX=34277 GN=ES332_D06G159700v1 PE=4 SV=1	--	--	hypothetical protein E1A91_D06G148800v1 [Gossypium mustelinum]
GHnewGene_11632	--	--	--	K12874|4.0e-23|gab:108468806|K12874 intron-binding protein aquarius | (RefSeq) LOW QUALITY PROTEIN: intron-binding protein aquarius	[L]	Replication, recombination and repair	--	--	Aquarius_N domain-containing protein OS=Gossypium tomentosum OX=34277 GN=ES332_D06G159800v1 PE=4 SV=1	L	Replication, recombination and repair	PREDICTED: intron-binding protein aquarius-like isoform X2 [Gossypium hirsutum]
GHnewGene_11634	--	--	--	K07478|1.5e-08|mdm:103449283|K07478 putative ATPase | (RefSeq) LOW QUALITY PROTEIN: ATPase WRNIP1	--	--	--	--	uncharacterized protein LOC107952549 OS=Gossypium hirsutum OX=3635 GN=LOC107952549 PE=4 SV=1	S	Function unknown	PREDICTED: uncharacterized protein LOC105763755 isoform X1 [Gossypium raimondii]
GHnewGene_11635	--	--	--	--	--	--	Transposase family tnp2	--	uncharacterized protein LOC107902066 OS=Gossypium hirsutum OX=3635 GN=LOC107902066 PE=4 SV=1	S	Function unknown	PREDICTED: uncharacterized protein LOC107902066 [Gossypium hirsutum]
GHnewGene_11639	--	--	--	--	--	--	--	--	Uncharacterized protein OS=Gossypium barbadense OX=3634 GN=GOBAR_AA23469 PE=4 SV=1	--	--	hypothetical protein GOBAR_DD34076 [Gossypium barbadense]
GHnewGene_1164	--	--	--	K07478|7.2e-07|mdm:103449283|K07478 putative ATPase | (RefSeq) LOW QUALITY PROTEIN: ATPase WRNIP1	--	--	--	--	50S ribosomal L3 OS=Gossypium arboreum OX=29729 GN=F383_04512 PE=4 SV=1	S	Function unknown	PREDICTED: uncharacterized protein LOC105804392 [Gossypium raimondii]
GHnewGene_11643	--	--	--	--	--	--	--	--	PMD domain-containing protein OS=Gossypium barbadense OX=3634 GN=GOBAR_AA38873 PE=4 SV=1	--	--	PREDICTED: extensin-like [Gossypium raimondii]
GHnewGene_11645	--	--	--	--	--	--	--	--	Uncharacterized protein OS=Gossypium tomentosum OX=34277 GN=ES332_D06G163000v1 PE=4 SV=1	--	--	PREDICTED: uncharacterized protein LOC107900627 [Gossypium hirsutum]
GHnewGene_11647	--	--	Biological Process: stomatal complex development (GO:0010374);;	--	--	--	--	Cyclase-like protein 2 OS=Arabidopsis thaliana OX=3702 GN=CYCLASE2 PE=2 SV=1	Uncharacterized protein OS=Gossypium tomentosum OX=34277 GN=ES332_D02G256800v1 PE=3 SV=1	S	Function unknown	hypothetical protein ES332_D02G256800v1 [Gossypium tomentosum]
GHnewGene_11649	--	--	Molecular Function: translation release factor activity (GO:0003747);;	K15033|1.9e-07|ghi:107944073|K15033 peptidyl-tRNA hydrolase ICT1 [EC:3.1.1.29] | (RefSeq) uncharacterized protein LOC107944073 isoform X1	--	--	--	--	uncharacterized protein LOC107944073 isoform X1 OS=Gossypium hirsutum OX=3635 GN=LOC107944073 PE=4 SV=1	--	--	PREDICTED: uncharacterized protein LOC107944073 isoform X3 [Gossypium hirsutum]
GHnewGene_11650	--	--	Cellular Component: integral component of membrane (GO:0016021);;	--	--	--	--	--	uncharacterized protein LOC107914305 OS=Gossypium hirsutum OX=3635 GN=LOC107914305 PE=4 SV=1	--	--	PREDICTED: uncharacterized protein LOC107914305 [Gossypium hirsutum]
GHnewGene_11656	--	--	--	K16196|3.9e-07|pda:103708605|K16196 eukaryotic translation initiation factor 2-alpha kinase 4 [EC:2.7.11.1] | (RefSeq) eIF-2-alpha kinase GCN2	--	--	Retroviral aspartyl protease	--	uncharacterized protein LOC107938556 OS=Gossypium hirsutum OX=3635 GN=LOC107938556 PE=4 SV=1	L	Replication, recombination and repair	PREDICTED: uncharacterized protein LOC107938556 [Gossypium hirsutum]
GHnewGene_11657	--	--	--	--	--	--	--	--	putative disease resistance protein At3g14460 OS=Gossypium hirsutum OX=3635 GN=LOC107933889 PE=4 SV=1	--	--	PREDICTED: putative disease resistance protein At3g14460 [Gossypium hirsutum]
GHnewGene_11659	--	--	Molecular Function: RNA-directed DNA polymerase activity (GO:0003964);;	K13449|1.1e-10|gra:105783634|K13449 pathogenesis-related protein 1 | (RefSeq) pathogenesis-related protein PRMS-like	[R]	General function prediction only	zinc-binding in reverse transcriptase	--	Reverse transcriptase OS=Gossypium australe OX=47621 GN=EPI10_011501 PE=4 SV=1	L	Replication, recombination and repair	reverse transcriptase [Gossypium australe]
GHnewGene_11665	--	--	Cellular Component: integral component of membrane (GO:0016021);;	--	[R]	General function prediction only	Ankyrin repeats (3 copies)	Ankyrin repeat-containing protein At5g02620 OS=Arabidopsis thaliana OX=3702 GN=At5g02620 PE=1 SV=1	ANK_REP_REGION domain-containing protein OS=Gossypium darwinii OX=34276 GN=ES288_D03G164900v1 PE=4 SV=1	S	Function unknown	hypothetical protein ES288_D03G164900v1 [Gossypium darwinii]
GHnewGene_11666	--	--	Molecular Function: nucleic acid binding (GO:0003676);; Molecular Function: RNA-directed DNA polymerase activity (GO:0003964);; Molecular Function: RNA-DNA hybrid ribonuclease activity (GO:0004523);;	K12874|3.6e-14|qsu:112031791|K12874 intron-binding protein aquarius | (RefSeq) LOW QUALITY PROTEIN: intron-binding protein aquarius-like	[R]	General function prediction only	--	--	Reverse transcriptase OS=Gossypium australe OX=47621 GN=EPI10_002620 PE=4 SV=1	S	Function unknown	reverse transcriptase [Gossypium australe]
GHnewGene_11668	--	--	--	--	--	--	--	--	Uncharacterized protein OS=Gossypium tomentosum OX=34277 GN=ES332_A03G051800v1 PE=4 SV=1	--	--	hypothetical protein ES332_A03G051800v1 [Gossypium tomentosum]
GHnewGene_1167	--	--	--	K02134|2.0e-17|ghi:107887936|K02134 F-type H+-transporting ATPase subunit delta | (RefSeq) ATP synthase subunit delta', mitochondrial-like	--	--	--	--	uncharacterized protein LOC107952570 OS=Gossypium hirsutum OX=3635 GN=LOC107952570 PE=4 SV=1	--	--	PREDICTED: uncharacterized protein LOC107952570 [Gossypium hirsutum]
GHnewGene_11670	--	--	Biological Process: intracellular protein transport (GO:0006886);; Biological Process: endoplasmic reticulum to Golgi vesicle-mediated transport (GO:0006888);; Cellular Component: COPII vesicle coat (GO:0030127);;	--	[U]	Intracellular trafficking, secretion, and vesicular transport	--	--	Sec23_trunk domain-containing protein OS=Gossypium mustelinum OX=34275 GN=E1A91_D06G091200v1 PE=4 SV=1	--	--	hypothetical protein GOBAR_DD33976 [Gossypium barbadense]
GHnewGene_11672	--	--	--	K15033|8.5e-06|ghi:107944073|K15033 peptidyl-tRNA hydrolase ICT1 [EC:3.1.1.29] | (RefSeq) uncharacterized protein LOC107944073 isoform X1	--	--	--	--	Uncharacterized protein OS=Gossypium tomentosum OX=34277 GN=ES332_D06G168000v1 PE=4 SV=1	--	--	hypothetical protein E1A91_D06G157000v1 [Gossypium mustelinum]
GHnewGene_11675	--	--	--	--	[R]	General function prediction only	Domain of unknown function (DUF4283)	--	DUF4283 domain-containing protein OS=Gossypium raimondii OX=29730 GN=B456_013G140300 PE=4 SV=1	E	Amino acid transport and metabolism	hypothetical protein GOBAR_DD18758 [Gossypium barbadense]
GHnewGene_11676	--	--	Cellular Component: integral component of membrane (GO:0016021);;	--	--	--	--	--	protein SUPPRESSOR OF GENE SILENCING 3-like OS=Gossypium hirsutum OX=3635 GN=LOC107906750 PE=4 SV=1	--	--	PREDICTED: protein SUPPRESSOR OF GENE SILENCING 3-like [Gossypium hirsutum]
GHnewGene_11678	--	--	Cellular Component: integral component of membrane (GO:0016021);;	K22128|3.6e-34|gab:108469729|K22128 piezo-type mechanosensitive ion channel component 1/2 | (RefSeq) piezo-type mechanosensitive ion channel homolog isoform X1	--	--	--	Piezo-type mechanosensitive ion channel homolog OS=Arabidopsis thaliana OX=3702 GN=At2g48060/At2g48040/At2g48050 PE=2 SV=1	Uncharacterized protein OS=Gossypium barbadense OX=3634 GN=ES319_D06G155100v1 PE=4 SV=1	U	Intracellular trafficking, secretion, and vesicular transport	hypothetical protein ES319_D06G155100v1 [Gossypium barbadense]
GHnewGene_11681	--	--	--	--	--	--	--	--	uncharacterized protein LOC107901312 isoform X3 OS=Gossypium hirsutum OX=3635 GN=LOC107901312 PE=4 SV=1	U	Intracellular trafficking, secretion, and vesicular transport	PREDICTED: uncharacterized protein LOC107901312 isoform X1 [Gossypium hirsutum]
GHnewGene_11683	--	--	--	--	--	--	--	--	Uncharacterized protein OS=Gossypium tomentosum OX=34277 GN=ES332_D06G169900v1 PE=4 SV=1	--	--	hypothetical protein ES332_D06G169900v1 [Gossypium tomentosum]
GHnewGene_11684	--	--	Molecular Function: nucleic acid binding (GO:0003676);; Molecular Function: zinc ion binding (GO:0008270);;	--	--	--	--	--	uncharacterized protein LOC107897992 OS=Gossypium hirsutum OX=3635 GN=LOC107897992 PE=4 SV=1	S	Function unknown	PREDICTED: uncharacterized protein LOC107897992 [Gossypium hirsutum]
GHnewGene_11687	--	--	--	--	--	--	--	--	Uncharacterized protein LOC105632624 isoform X2 OS=Rhizophora mucronata OX=61149 PE=4 SV=1	--	--	--
GHnewGene_1169	--	--	Cellular Component: cellular_component (GO:0005575);; Cellular Component: intracellular (GO:0005622);; Cellular Component: obsolete cell (GO:0005623);; Cellular Component: cytoplasm (GO:0005737);; Biological Process: nucleobase-containing compound metabolic process (GO:0006139);; Biological Process: purine nucleotide metabolic process (GO:0006163);; Biological Process: purine nucleotide biosynthe…	--	--	--	--	--	Uncharacterized protein OS=Gossypium darwinii OX=34276 GN=ES288_A06G038800v1 PE=4 SV=1	F	Nucleotide transport and metabolism	hypothetical protein ES288_A06G038800v1 [Gossypium darwinii]
GHnewGene_11691	--	--	Cellular Component: integral component of membrane (GO:0016021);;	--	--	--	--	--	Uncharacterized protein OS=Gossypium mustelinum OX=34275 GN=E1A91_D06G160100v1 PE=4 SV=1	--	--	hypothetical protein E1A91_D06G160100v1 [Gossypium mustelinum]
GHnewGene_11692	--	--	--	--	--	--	--	--	Uncharacterized protein OS=Gossypium mustelinum OX=34275 GN=E1A91_D06G160200v1 PE=4 SV=1	--	--	hypothetical protein E1A91_D06G160200v1 [Gossypium mustelinum]
GHnewGene_11693	--	--	Biological Process: mRNA processing (GO:0006397);;	--	--	--	Mitochondrial domain of unknown function (DUF1713)	--	uncharacterized protein LOC107892665 OS=Gossypium hirsutum OX=3635 GN=LOC107892665 PE=4 SV=1	--	--	PREDICTED: uncharacterized protein LOC107892665 [Gossypium hirsutum]
GHnewGene_11694	--	--	Molecular Function: RNA-directed DNA polymerase activity (GO:0003964);;	K03377|1.0e-16|gra:105797619|K03377 N-acetylneuraminate 9-O-acetyltransferase [EC:2.3.1.45] | (RefSeq) uncharacterized LOC105797619	--	--	--	--	Reverse transcriptase OS=Gossypium australe OX=47621 GN=EPI10_019257 PE=4 SV=1	L	Replication, recombination and repair	PREDICTED: uncharacterized protein LOC105761689 [Gossypium raimondii]
GHnewGene_11696	--	--	--	K01528|6.6e-155|lja:Lj0g3v0199559.2|K01528 dynamin 1/3 [EC:3.6.5.5] | (RefSeq) Lj0g3v0199559.2; -	[R]	General function prediction only	Reverse transcriptase (RNA-dependent DNA polymerase)	Retrovirus-related Pol polyprotein from transposon RE1 OS=Arabidopsis thaliana OX=3702 GN=RE1 PE=2 SV=1	Retrovirus-related Pol polyprotein from transposon TNT 1-94 OS=Gossypium australe OX=47621 GN=EPI10_000290 PE=4 SV=1	L	Replication, recombination and repair	Retrovirus-related Pol polyprotein from transposon TNT 1-94 [Gossypium australe]
GHnewGene_11697	--	--	Cellular Component: integral component of membrane (GO:0016021);;	--	--	--	--	--	Uncharacterized protein OS=Gossypium darwinii OX=34276 GN=ES288_D05G115900v1 PE=4 SV=1	--	--	hypothetical protein ES288_D05G115900v1 [Gossypium darwinii]
GHnewGene_117	--	--	--	--	--	--	Neprosin	--	Uncharacterized protein OS=Gossypium barbadense OX=3634 GN=GOBAR_AA26942 PE=4 SV=1	S	Function unknown	hypothetical protein GOBAR_AA26942 [Gossypium barbadense]
GHnewGene_1170	--	--	--	--	--	--	--	--	--	--	--	PREDICTED: uncharacterized protein LOC108470718 [Gossypium arboreum]
GHnewGene_11700	--	--	Molecular Function: RNA-directed DNA polymerase activity (GO:0003964);;	K12874|8.2e-29|qsu:112031791|K12874 intron-binding protein aquarius | (RefSeq) LOW QUALITY PROTEIN: intron-binding protein aquarius-like	[R]	General function prediction only	Reverse transcriptase (RNA-dependent DNA polymerase)	--	Reverse transcriptase OS=Gossypium australe OX=47621 GN=EPI10_031990 PE=4 SV=1	L	Replication, recombination and repair	reverse transcriptase [Gossypium australe]
GHnewGene_11703	--	--	--	--	--	--	--	--	Uncharacterized protein OS=Gossypium barbadense OX=3634 GN=ES319_D06G161300v1 PE=4 SV=1	--	--	hypothetical protein ES319_D06G161300v1 [Gossypium barbadense]
GHnewGene_11704	--	--	Molecular Function: RNA-directed DNA polymerase activity (GO:0003964);;	K12874|3.9e-14|qsu:112031791|K12874 intron-binding protein aquarius | (RefSeq) LOW QUALITY PROTEIN: intron-binding protein aquarius-like	[R]	General function prediction only	--	--	Reverse transcriptase OS=Gossypium australe OX=47621 GN=EPI10_027055 PE=4 SV=1	L	Replication, recombination and repair	reverse transcriptase [Gossypium australe]
GHnewGene_11705	--	--	Molecular Function: RNA-directed DNA polymerase activity (GO:0003964);;	K14297|2.1e-06|nsy:104215433|K14297 nuclear pore complex protein Nup98-Nup96 | (RefSeq) flocculation protein FLO11-like isoform X1	--	--	--	--	Reverse transcriptase OS=Gossypium australe OX=47621 GN=EPI10_027055 PE=4 SV=1	L	Replication, recombination and repair	reverse transcriptase [Gossypium australe]
GHnewGene_11707	--	--	--	K14400|2.0e-15|qsu:111982967|K14400 pre-mRNA cleavage complex 2 protein Pcf11 | (RefSeq) LOW QUALITY PROTEIN: uncharacterized protein LOC111982967	--	--	Plant mobile domain	--	serine/threonine-protein phosphatase 7 long form homolog OS=Gossypium hirsutum OX=3635 GN=LOC107901711 PE=4 SV=1	S	Function unknown	PREDICTED: serine/threonine-protein phosphatase 7 long form homolog [Gossypium hirsutum]
GHnewGene_1171	--	--	Cellular Component: cellular_component (GO:0005575);; Cellular Component: obsolete cell (GO:0005623);; Cellular Component: plasma membrane (GO:0005886);; Cellular Component: membrane (GO:0016020);; Cellular Component: obsolete cell part (GO:0044464);; Cellular Component: cell periphery (GO:0071944);;	K09651|3.2e-34|ghi:107909121|K09651 rhomboid domain-containing protein 1 [EC:3.4.21.-] | (RefSeq) rhomboid-like protein 14, mitochondrial	[S]	Function unknown	--	Rhomboid-like protein 14, mitochondrial OS=Arabidopsis thaliana OX=3702 GN=RBL14 PE=2 SV=1	Uncharacterized protein OS=Gossypium tomentosum OX=34277 GN=ES332_A01G157900v1 PE=4 SV=1	P	Inorganic ion transport and metabolism	PREDICTED: rhomboid-like protein 14, mitochondrial [Gossypium hirsutum]
GHnewGene_11712	--	--	--	--	--	--	--	--	Uncharacterized protein OS=Gossypium mustelinum OX=34275 GN=E1A91_D06G094000v1 PE=4 SV=1	--	--	hypothetical protein E1A91_D06G094000v1 [Gossypium mustelinum]
GHnewGene_11716	--	--	Molecular Function: nucleic acid binding (GO:0003676);; Molecular Function: RNA-directed DNA polymerase activity (GO:0003964);; Molecular Function: RNA-DNA hybrid ribonuclease activity (GO:0004523);;	--	--	--	zinc-binding in reverse transcriptase	--	Reverse transcriptase OS=Gossypium australe OX=47621 GN=EPI10_011387 PE=4 SV=1	S	Function unknown	reverse transcriptase [Gossypium australe]
GHnewGene_11717	--	--	Molecular Function: microtubule motor activity (GO:0003777);; Molecular Function: ATP binding (GO:0005524);; Biological Process: microtubule-based movement (GO:0007018);; Molecular Function: microtubule binding (GO:0008017);;	K18806|7.8e-38|mis:MICPUN_63076|K18806 kinesin family member 7 | (RefSeq) predicted protein	[Z]	Cytoskeleton	Kinesin motor domain	Kinesin-like protein KIN-4C OS=Arabidopsis thaliana OX=3702 GN=KIN4C PE=2 SV=2	Kinesin motor domain-containing protein OS=Gossypium mustelinum OX=34275 GN=E1A91_D06G170600v1 PE=3 SV=1	Z	Cytoskeleton	PREDICTED: kinesin-like protein BC2 isoform X2 [Gossypium hirsutum]
GHnewGene_11724	[J]	Translation, ribosomal structure and biogenesis	Molecular Function: structural constituent of ribosome (GO:0003735);; Biological Process: translation (GO:0006412);; Cellular Component: cytosolic small ribosomal subunit (GO:0022627);;	K02957|1.7e-69|cam:101497637|K02957 small subunit ribosomal protein S15Ae | (RefSeq) 40S ribosomal protein S15a-1-like	[J]	Translation, ribosomal structure and biogenesis	Ribosomal protein S8	40S ribosomal protein S15a-1 OS=Arabidopsis thaliana OX=3702 GN=RPS15AA PE=2 SV=2	40S ribosomal protein S15a-1 OS=Gossypium hirsutum OX=3635 GN=LOC107950276 PE=3 SV=1	J	Translation, ribosomal structure and biogenesis	hypothetical protein B456_013G265000 [Gossypium raimondii]
GHnewGene_11725	--	--	Cellular Component: integral component of membrane (GO:0016021);;	--	--	--	--	--	Uncharacterized protein OS=Gossypium tomentosum OX=34277 GN=ES332_D06G184500v1 PE=4 SV=1	--	--	hypothetical protein ES319_D06G171300v1 [Gossypium barbadense]
GHnewGene_11726	--	--	Cellular Component: integral component of membrane (GO:0016021);;	--	--	--	--	--	uncharacterized mitochondrial protein AtMg00310-like OS=Gossypium hirsutum OX=3635 GN=LOC107957603 PE=4 SV=1	--	--	PREDICTED: uncharacterized mitochondrial protein AtMg00310-like [Gossypium arboreum]
GHnewGene_11729	--	--	Cellular Component: integral component of membrane (GO:0016021);;	--	--	--	--	--	Uncharacterized protein OS=Gossypium darwinii OX=34276 GN=ES288_D06G183400v1 PE=4 SV=1	--	--	hypothetical protein ES288_D06G183400v1 [Gossypium darwinii]
GHnewGene_1173	--	--	--	--	--	--	--	--	--	--	--	PREDICTED: uncharacterized protein LOC105789633 [Gossypium raimondii]
GHnewGene_11730	--	--	Molecular Function: nucleic acid binding (GO:0003676);; Molecular Function: RNA-directed DNA polymerase activity (GO:0003964);; Molecular Function: RNA-DNA hybrid ribonuclease activity (GO:0004523);;	K22804|2.9e-103|bna:106442438|K22804 structural maintenance of chromosomes protein 6 | (RefSeq) structural maintenance of chromosomes protein 6B-like	[R]	General function prediction only	Reverse transcriptase (RNA-dependent DNA polymerase)	Uncharacterized mitochondrial protein AtMg00310 OS=Arabidopsis thaliana OX=3702 GN=AtMg00310 PE=4 SV=1	Reverse transcriptase OS=Gossypium australe OX=47621 GN=EPI10_000407 PE=4 SV=1	L	Replication, recombination and repair	reverse transcriptase [Gossypium australe]
GHnewGene_11733	[R]	General function prediction only	Biological Process: nitrogen compound metabolic process (GO:0006807);;	K01431|2.1e-48|ghi:107954106|K01431 beta-ureidopropionase [EC:3.5.1.6] | (RefSeq) beta-ureidopropionase-like	[E]	Amino acid transport and metabolism	Carbon-nitrogen hydrolase	Beta-ureidopropionase OS=Arabidopsis thaliana OX=3702 GN=PYD3 PE=1 SV=1	CN hydrolase domain-containing protein OS=Gossypium tomentosum OX=34277 GN=ES332_D06G186100v1 PE=4 SV=1	E	Amino acid transport and metabolism	hypothetical protein ES332_D06G186100v1 [Gossypium tomentosum]
GHnewGene_11737	--	--	--	--	--	--	--	--	Uncharacterized protein OS=Gossypium tomentosum OX=34277 GN=ES332_A11G067500v1 PE=4 SV=1	--	--	hypothetical protein GOBAR_DD07396 [Gossypium barbadense]
GHnewGene_11738	--	--	--	K10956|5.0e-23|gab:108459096|K10956 protein transport protein SEC61 subunit alpha | (RefSeq) protein transport protein Sec61 subunit alpha-like	--	--	--	--	Myb_DNA-bind_3 domain-containing protein OS=Gossypium raimondii OX=29730 GN=B456_010G172100 PE=4 SV=1	S	Function unknown	PREDICTED: uncharacterized protein LOC105774177 [Gossypium raimondii]
GHnewGene_1174	--	--	Biological Process: response to acid chemical (GO:0001101);; Molecular Function: protein binding (GO:0005515);; Biological Process: cellular protein modification process (GO:0006464);; Biological Process: proteolysis (GO:0006508);; Biological Process: ubiquitin-dependent protein catabolic process (GO:0006511);; Biological Process: nitrogen compound metabolic process (GO:0006807);; Biological Proc…	--	[R]	General function prediction only	F-box-like	F-box protein FBW2 OS=Arabidopsis thaliana OX=3702 GN=FBW2 PE=1 SV=1	F-box domain-containing protein OS=Gossypium barbadense OX=3634 GN=ES319_A06G039900v1 PE=4 SV=1	S	Function unknown	hypothetical protein ES319_A06G039900v1 [Gossypium barbadense]
GHnewGene_11741	[O]	Posttranslational modification, protein turnover, chaperones	Molecular Function: ATP binding (GO:0005524);; Biological Process: protein folding (GO:0006457);; Molecular Function: unfolded protein binding (GO:0051082);;	K09487|1.7e-123|gab:108464306|K09487 heat shock protein 90kDa beta | (RefSeq) heat shock protein 90-5, chloroplastic-like	[O]	Posttranslational modification, protein turnover, chaperones	Hsp90 protein	Heat shock protein 90-5, chloroplastic OS=Arabidopsis thaliana OX=3702 GN=HSP90-5 PE=1 SV=1	heat shock protein 90-5, chloroplastic-like isoform X2 OS=Gossypium hirsutum OX=3635 GN=LOC107900595 PE=3 SV=1	O	Posttranslational modification, protein turnover, chaperones	PREDICTED: heat shock protein 90-5, chloroplastic-like isoform X1 [Gossypium hirsutum]
GHnewGene_11743	--	--	--	--	--	--	--	--	Uncharacterized protein OS=Gossypium tomentosum OX=34277 GN=ES332_D06G190700v1 PE=4 SV=1	--	--	hypothetical protein ES332_D06G190700v1 [Gossypium tomentosum]
GHnewGene_11747	--	--	--	--	--	--	zinc-binding in reverse transcriptase	--	Putative Transposon TX1 OS=Gossypium australe OX=47621 GN=EPI10_026668 PE=4 SV=1	--	--	PREDICTED: uncharacterized protein LOC105793194 [Gossypium raimondii]
GHnewGene_11750	--	--	--	K23288|1.5e-103|gra:105761952|K23288 syndetin | (RefSeq) uncharacterized LOC105761952	[R]	General function prediction only	Retrotransposon gag protein	--	uncharacterized protein LOC107930811 isoform X1 OS=Gossypium hirsutum OX=3635 GN=LOC107930811 PE=4 SV=1	L	Replication, recombination and repair	PREDICTED: uncharacterized protein LOC105780056 [Gossypium raimondii]
GHnewGene_11752	--	--	--	--	--	--	--	--	Uncharacterized protein OS=Gossypium arboreum OX=29729 GN=F383_13785 PE=4 SV=1	--	--	hypothetical protein F383_13785 [Gossypium arboreum]
GHnewGene_11754	[E]	Amino acid transport and metabolism	Molecular Function: tryptophan synthase activity (GO:0004834);;	K01696|6.4e-43|gab:108460030|K01696 tryptophan synthase beta chain [EC:4.2.1.20] | (RefSeq) tryptophan synthase beta chain 1	[E]	Amino acid transport and metabolism	--	Tryptophan synthase beta chain 2, chloroplastic OS=Camptotheca acuminata OX=16922 GN=TSB PE=2 SV=1	Tryptophan synthase OS=Gossypium darwinii OX=34276 GN=ES288_D06G191800v1 PE=4 SV=1	E	Amino acid transport and metabolism	hypothetical protein ES288_D06G191800v1 [Gossypium darwinii]
GHnewGene_11758	--	--	Cellular Component: integral component of membrane (GO:0016021);;	--	--	--	--	--	Uncharacterized protein OS=Gossypium tomentosum OX=34277 GN=ES332_D05G344700v1 PE=4 SV=1	Q	Secondary metabolites biosynthesis, transport and catabolism	PREDICTED: uncharacterized protein LOC105766539 isoform X2 [Gossypium raimondii]
GHnewGene_11759	--	--	--	--	--	--	--	--	Uncharacterized protein OS=Gossypium barbadense OX=3634 GN=ES319_A06G161100v1 PE=4 SV=1	--	--	hypothetical protein ES319_D06G182300v1 [Gossypium barbadense]
GHnewGene_11763	--	--	Molecular Function: nucleic acid binding (GO:0003676);; Molecular Function: zinc ion binding (GO:0008270);;	--	--	--	--	--	CCHC-type domain-containing protein OS=Gossypium barbadense OX=3634 GN=ES319_A05G170800v1 PE=4 SV=1	--	--	PREDICTED: uncharacterized protein LOC105797577 [Gossypium raimondii]
GHnewGene_11764	--	--	--	--	--	--	--	--	Uncharacterized protein OS=Gossypium tomentosum OX=34277 GN=ES332_D06G197900v1 PE=4 SV=1	--	--	hypothetical protein ES332_D06G197900v1 [Gossypium tomentosum]
GHnewGene_11765	--	--	--	--	--	--	--	--	Uncharacterized protein OS=Gossypium tomentosum OX=34277 GN=ES332_D06G198300v1 PE=4 SV=1	S	Function unknown	PREDICTED: glycine-rich cell wall structural protein 1-like [Gossypium hirsutum]
GHnewGene_11767	--	--	Cellular Component: protein phosphatase type 2A complex (GO:0000159);; Molecular Function: protein phosphatase regulator activity (GO:0019888);;	K04354|2.3e-10|gab:108457210|K04354 serine/threonine-protein phosphatase 2A regulatory subunit B | (RefSeq) serine/threonine protein phosphatase 2A 55 kDa regulatory subunit B beta isoform-like isoform X1	[T]	Signal transduction mechanisms	--	Serine/threonine protein phosphatase 2A 55 kDa regulatory subunit B beta isoform OS=Arabidopsis thaliana OX=3702 GN=PP2AB2 PE=1 SV=1	Uncharacterized protein OS=Gossypium tomentosum OX=34277 GN=ES332_D06G200300v1 PE=4 SV=1	J	Translation, ribosomal structure and biogenesis	hypothetical protein ES332_D06G200300v1 [Gossypium tomentosum]
GHnewGene_11769	--	--	Molecular Function: nucleic acid binding (GO:0003676);; Molecular Function: zinc ion binding (GO:0008270);;	K10756|1.2e-29|ghi:107925577|K10756 replication factor C subunit 3/5 | (RefSeq) uncharacterized protein LOC107925577	--	--	--	--	CCHC-type domain-containing protein OS=Gossypium darwinii OX=34276 GN=ES288_A12G042600v1 PE=4 SV=1	--	--	hypothetical protein ES288_A12G042600v1 [Gossypium darwinii]
GHnewGene_11773	--	--	--	K03217|2.8e-06|dzi:111301399|K03217 YidC/Oxa1 family membrane protein insertase | (RefSeq) inner membrane protein PPF-1, chloroplastic-like	--	--	--	--	--	--	--	PREDICTED: inner membrane protein PPF-1, chloroplastic isoform X2 [Gossypium raimondii]
GHnewGene_11774	--	--	Molecular Function: cysteine-type endopeptidase inhibitor activity (GO:0004869);;	K13899|1.3e-23|pxb:103943585|K13899 cystatin-C | (RefSeq) cysteine proteinase inhibitor 1-like	--	--	Aspartic acid proteinase inhibitor	Cysteine proteinase inhibitor 5 OS=Arabidopsis thaliana OX=3702 GN=CYS5 PE=2 SV=2	Cystatin domain-containing protein OS=Gossypium tomentosum OX=34277 GN=ES332_D06G204700v1 PE=4 SV=1	G	Carbohydrate transport and metabolism	PREDICTED: cysteine proteinase inhibitor 5-like [Gossypium hirsutum]
GHnewGene_11776	--	--	Molecular Function: cysteine-type endopeptidase inhibitor activity (GO:0004869);;	K13899|8.6e-23|pxb:103943585|K13899 cystatin-C | (RefSeq) cysteine proteinase inhibitor 1-like	--	--	Aspartic acid proteinase inhibitor	Cysteine proteinase inhibitor 1 OS=Actinidia chinensis var. chinensis OX=1590841 GN=CYT1 PE=1 SV=2	cysteine proteinase inhibitor 1-like OS=Gossypium hirsutum OX=3635 GN=LOC107910085 PE=4 SV=1	G	Carbohydrate transport and metabolism	PREDICTED: cysteine proteinase inhibitor 1-like [Gossypium raimondii]
GHnewGene_11777	--	--	Molecular Function: nucleic acid binding (GO:0003676);; Molecular Function: RNA-DNA hybrid ribonuclease activity (GO:0004523);;	--	--	--	Reverse transcriptase-like	--	Glycine, alanine and asparagine-rich protein-like OS=Gossypium australe OX=47621 GN=EPI10_010897 PE=4 SV=1	--	--	hypothetical protein GOBAR_DD19752 [Gossypium barbadense]
GHnewGene_11779	--	--	--	--	--	--	--	--	--	--	--	hypothetical protein GOBAR_DD10824 [Gossypium barbadense]
GHnewGene_11780	--	--	--	--	--	--	--	--	Uncharacterized protein OS=Gossypium tomentosum OX=34277 GN=ES332_A03G055700v1 PE=4 SV=1	S	Function unknown	hypothetical protein ES288_A03G055000v1 [Gossypium darwinii]
GHnewGene_11785	[E]	Amino acid transport and metabolism	Molecular Function: glutamate-ammonia ligase activity (GO:0004356);; Biological Process: nitrogen compound metabolic process (GO:0006807);;	K01915|5.6e-41|cmos:111433051|K01915 glutamine synthetase [EC:6.3.1.2] | (RefSeq) type-1 glutamine synthetase 1-like isoform X1	[E]	Amino acid transport and metabolism	Glutamine synthetase, catalytic domain	--	Gln-synt_C domain-containing protein OS=Gossypium mustelinum OX=34275 GN=E1A91_D06G192800v1 PE=3 SV=1	E	Amino acid transport and metabolism	hypothetical protein E1A91_D06G192800v1 [Gossypium mustelinum]
GHnewGene_11787	--	--	Molecular Function: nucleic acid binding (GO:0003676);; Molecular Function: RNA-DNA hybrid ribonuclease activity (GO:0004523);;	--	--	--	Reverse transcriptase-like	--	Glycine, alanine and asparagine-rich protein-like OS=Gossypium australe OX=47621 GN=EPI10_021678 PE=4 SV=1	S	Function unknown	glycine, alanine and asparagine-rich protein-like [Gossypium australe]
GHnewGene_11789	--	--	--	--	--	--	--	--	uncharacterized protein LOC107941733 OS=Gossypium hirsutum OX=3635 GN=LOC107941733 PE=4 SV=1	--	--	PREDICTED: uncharacterized protein LOC107941733 [Gossypium hirsutum]
GHnewGene_11790	[R]	General function prediction only	Cellular Component: cellular_component (GO:0005575);; Cellular Component: obsolete cell (GO:0005623);; Cellular Component: plasma membrane (GO:0005886);; Cellular Component: cell-cell junction (GO:0005911);; Cellular Component: plasmodesma (GO:0009506);; Cellular Component: membrane (GO:0016020);; Cellular Component: cell junction (GO:0030054);; Cellular Component: obsolete cell part (GO:0044464)…	--	[C]	Energy production and conversion	Aldo/keto reductase family	Probable voltage-gated potassium channel subunit beta OS=Arabidopsis thaliana OX=3702 GN=KAB1 PE=1 SV=1	Aldo_ket_red domain-containing protein OS=Gossypium darwinii OX=34276 GN=ES288_A09G071700v1 PE=3 SV=1	C	Energy production and conversion	hypothetical protein B456_006G055700 [Gossypium raimondii]
GHnewGene_11796	--	--	Molecular Function: nucleic acid binding (GO:0003676);; Molecular Function: zinc ion binding (GO:0008270);;	K11593|6.2e-29|dct:110097550|K11593 eukaryotic translation initiation factor 2C | (RefSeq) protein argonaute 1A-like	[R]	General function prediction only	gag-polypeptide of LTR copia-type	Retrovirus-related Pol polyprotein from transposon RE1 OS=Arabidopsis thaliana OX=3702 GN=RE1 PE=2 SV=1	uncharacterized protein LOC107900526 OS=Gossypium hirsutum OX=3635 GN=LOC107900526 PE=4 SV=1	K	Transcription	PREDICTED: uncharacterized protein LOC107900526 [Gossypium hirsutum]
GHnewGene_11800	--	--	Cellular Component: integral component of membrane (GO:0016021);;	K13354|2.9e-61|gra:105774573|K13354 solute carrier family 25 (peroxisomal adenine nucleotide transporter), member 17 | (RefSeq) peroxisomal nicotinamide adenine dinucleotide carrier	[C]	Energy production and conversion	Mitochondrial carrier protein	Peroxisomal nicotinamide adenine dinucleotide carrier OS=Arabidopsis thaliana OX=3702 GN=PXN PE=1 SV=1	Uncharacterized protein OS=Gossypium tomentosum OX=34277 GN=ES332_D06G216200v1 PE=3 SV=1	C	Energy production and conversion	hypothetical protein ES332_D06G216200v1 [Gossypium tomentosum]
GHnewGene_11801	--	--	Molecular Function: structural constituent of ribosome (GO:0003735);; Cellular Component: ribosome (GO:0005840);; Biological Process: translation (GO:0006412);;	K02917|1.4e-59|ghi:107900454|K02917 large subunit ribosomal protein L35Ae | (RefSeq) 60S ribosomal protein L35a-1-like	[J]	Translation, ribosomal structure and biogenesis	Ribosomal protein L35Ae	60S ribosomal protein L35a-1 OS=Arabidopsis thaliana OX=3702 GN=RPL35AA PE=3 SV=1	Uncharacterized protein OS=Gossypium raimondii OX=29730 GN=B456_010G199500 PE=3 SV=1	J	Translation, ribosomal structure and biogenesis	PREDICTED: 60S ribosomal protein L35a-1-like [Gossypium raimondii]
GHnewGene_11802	[T]	Signal transduction mechanisms	Molecular Function: molecular_function (GO:0003674);; Molecular Function: catalytic activity (GO:0003824);; Molecular Function: ubiquitin-protein transferase activity (GO:0004842);; Biological Process: cellular protein modification process (GO:0006464);; Biological Process: nitrogen compound metabolic process (GO:0006807);; Biological Process: response to stress (GO:0006950);; Biological Process:…	K19044|4.0e-150|obr:102716869|K19044 E3 ubiquitin-protein ligase XBAT32/33 [EC:2.3.2.27] | (RefSeq) E3 ubiquitin-protein ligase XB3	--	--	Ankyrin repeats (3 copies)	Putative E3 ubiquitin-protein ligase XBAT31 OS=Arabidopsis thaliana OX=3702 GN=XBAT31 PE=2 SV=1	Uncharacterized protein OS=Gossypium tomentosum OX=34277 GN=ES332_A03G056800v1 PE=4 SV=1	O	Posttranslational modification, protein turnover, chaperones	hypothetical protein ES288_A03G056200v1 [Gossypium darwinii]
GHnewGene_11808	--	--	Biological Process: gene silencing by RNA (GO:0031047);;	K17046|3.1e-43|ini:109192967|K17046 protein DEK | (RefSeq) factor of DNA methylation 4-like	--	--	XS domain	Protein INVOLVED IN DE NOVO 2 OS=Arabidopsis thaliana OX=3702 GN=IDN2 PE=1 SV=1	protein INVOLVED IN DE NOVO 2-like OS=Gossypium hirsutum OX=3635 GN=LOC107900468 PE=4 SV=1	S	Function unknown	PREDICTED: protein INVOLVED IN DE NOVO 2-like [Gossypium hirsutum]
GHnewGene_11809	--	--	--	--	--	--	Uncharacterised protein domain (DUF2415)	--	WD_REPEATS_REGION domain-containing protein OS=Gossypium darwinii OX=34276 GN=ES288_D06G048200v1 PE=4 SV=1	S	Function unknown	hypothetical protein ES319_D06G044200v1 [Gossypium barbadense]
GHnewGene_1181	--	--	Molecular Function: protein kinase activity (GO:0004672);; Molecular Function: ATP binding (GO:0005524);; Cellular Component: plasma membrane (GO:0005886);; Biological Process: hormone-mediated signaling pathway (GO:0009755);; Cellular Component: integral component of membrane (GO:0016021);;	K13415|8.5e-12|sbi:8078161|K13415 protein brassinosteroid insensitive 1 [EC:2.7.10.1 2.7.11.1] | (RefSeq) brassinosteroid LRR receptor kinase BRI1	--	--	--	MDIS1-interacting receptor like kinase 2 OS=Arabidopsis thaliana OX=3702 GN=MIK2 PE=1 SV=3	probable LRR receptor-like serine/threonine-protein kinase At4g08850 OS=Gossypium hirsutum OX=3635 GN=LOC107962452 PE=4 SV=1	T	Signal transduction mechanisms	PREDICTED: probable LRR receptor-like serine/threonine-protein kinase At4g08850 [Gossypium hirsutum]
GHnewGene_11812	--	--	--	--	--	--	--	--	Uncharacterized protein OS=Gossypium tomentosum OX=34277 GN=ES332_D06G222300v1 PE=4 SV=1	--	--	hypothetical protein ES332_D06G222300v1 [Gossypium tomentosum]
GHnewGene_11813	--	--	Cellular Component: mitochondrion (GO:0005739);;	--	--	--	--	--	Cob intron3 ORF OS=Picea glauca OX=3330 GN=ymfcob PE=4 SV=1	--	--	cob intron3 ORF [Picea glauca]
GHnewGene_11816	--	--	Biological Process: intracellular signal transduction (GO:0035556);;	--	--	--	C1 domain	--	Uncharacterized protein OS=Gossypium barbadense OX=3634 GN=ES319_A06G184900v1 PE=4 SV=1	--	--	PREDICTED: uncharacterized protein LOC108485052 [Gossypium arboreum]
GHnewGene_11817	--	--	--	--	--	--	--	--	Uncharacterized protein OS=Gossypium tomentosum OX=34277 GN=ES332_D06G225600v1 PE=4 SV=1	--	--	hypothetical protein ES332_D06G225600v1 [Gossypium tomentosum]
GHnewGene_11818	--	--	Cellular Component: integral component of membrane (GO:0016021);;	--	--	--	--	--	putative nuclease HARBI1 OS=Gossypium hirsutum OX=3635 GN=LOC107948979 PE=3 SV=1	--	--	hypothetical protein GOBAR_DD36978 [Gossypium barbadense]
GHnewGene_11819	--	--	Cellular Component: integral component of membrane (GO:0016021);;	--	--	--	--	--	Uncharacterized protein OS=Gossypium darwinii OX=34276 GN=ES288_A06G209300v1 PE=4 SV=1	--	--	hypothetical protein GOBAR_DD22728 [Gossypium barbadense]
GHnewGene_11822	--	--	Biological Process: acyl carnitine transport (GO:0006844);; Biological Process: amino acid transport (GO:0006865);; Cellular Component: integral component of membrane (GO:0016021);;	--	--	--	Mitochondrial carrier protein	--	mitochondrial arginine transporter BAC2 OS=Gossypium hirsutum OX=3635 GN=LOC107903359 PE=3 SV=1	C	Energy production and conversion	PREDICTED: mitochondrial arginine transporter BAC2 [Gossypium hirsutum]
GHnewGene_11824	--	--	--	--	--	--	--	--	--	--	--	PREDICTED: uncharacterized protein LOC105797193 isoform X1 [Gossypium raimondii]
GHnewGene_11826	--	--	Biological Process: intracellular signal transduction (GO:0035556);;	K15042|3.6e-22|gra:105761158|K15042 importin subunit alpha-6/7 | (RefSeq) uncharacterized LOC105761158	--	--	C1 domain	--	Uncharacterized protein OS=Gossypium mustelinum OX=34275 GN=E1A91_D06G213100v1 PE=4 SV=1	S	Function unknown	hypothetical protein E1A91_D06G213100v1 [Gossypium mustelinum]
GHnewGene_11828	--	--	Molecular Function: aminoacylase activity (GO:0004046);; Cellular Component: cytoplasm (GO:0005737);; Biological Process: cellular amino acid metabolic process (GO:0006520);; Molecular Function: metallopeptidase activity (GO:0008237);;	K14677|1.5e-14|ghi:107892630|K14677 aminoacylase [EC:3.5.1.14] | (RefSeq) uncharacterized protein LOC107892630	--	--	--	--	N-acyl-L-amino-acid amidohydrolase OS=Gossypium hirsutum OX=3635 GN=LOC107892630 PE=3 SV=1	--	--	hypothetical protein GOBAR_DD08973 [Gossypium barbadense]
GHnewGene_11829	--	--	--	K11593|2.4e-28|dct:110097550|K11593 eukaryotic translation initiation factor 2C | (RefSeq) protein argonaute 1A-like	[R]	General function prediction only	GAG-pre-integrase domain	Retrovirus-related Pol polyprotein from transposon RE1 OS=Arabidopsis thaliana OX=3702 GN=RE1 PE=2 SV=1	uncharacterized protein LOC107903367 isoform X1 OS=Gossypium hirsutum OX=3635 GN=LOC107903367 PE=4 SV=1	K	Transcription	PREDICTED: uncharacterized protein LOC107903367 isoform X1 [Gossypium hirsutum]
GHnewGene_11830	--	--	Molecular Function: translation initiation factor activity (GO:0003743);;	--	--	--	--	--	translation initiation factor IF-2-like isoform X2 OS=Gossypium hirsutum OX=3635 GN=LOC107903367 PE=4 SV=1	--	--	PREDICTED: translation initiation factor IF-2-like isoform X2 [Gossypium hirsutum]
GHnewGene_11831	--	--	--	--	--	--	--	--	--	--	--	hypothetical protein GOBAR_DD28063 [Gossypium barbadense]
GHnewGene_11832	--	--	Molecular Function: nucleic acid binding (GO:0003676);;	K14396|1.0e-14|dzi:111291127|K14396 polyadenylate-binding protein 2 | (RefSeq) polyadenylate-binding protein 1-like	[A]	RNA processing and modification	RNA recognition motif. (a.k.a. RRM, RBD, or RNP domain)	Polyadenylate-binding protein 1 OS=Arabidopsis thaliana OX=3702 GN=PABN1 PE=1 SV=1	RRM domain-containing protein OS=Gossypium tomentosum OX=34277 GN=ES332_D06G228800v1 PE=4 SV=1	S	Function unknown	hypothetical protein ES332_D06G228800v1 [Gossypium tomentosum]
GHnewGene_11833	--	--	--	--	--	--	--	--	Uncharacterized protein OS=Gossypium raimondii OX=29730 GN=B456_010G209600 PE=4 SV=1	--	--	hypothetical protein B456_010G209600 [Gossypium raimondii]
GHnewGene_11834	--	--	--	K11420|1.0e-12|vvi:100262508|K11420 [histone H3]-lysine9 N-trimethyltransferase EHMT [EC:2.1.1.355] | (RefSeq) histone-lysine N-methyltransferase, H3 lysine-9 specific SUVH1	--	--	--	Histone-lysine N-methyltransferase, H3 lysine-9 specific SUVH1 OS=Arabidopsis thaliana OX=3702 GN=SUVH1 PE=2 SV=1	Uncharacterized protein OS=Gossypium tomentosum OX=34277 GN=ES332_D06G229000v1 PE=4 SV=1	--	--	hypothetical protein ES332_D06G229000v1 [Gossypium tomentosum]
GHnewGene_11835	--	--	--	--	--	--	--	--	Uncharacterized protein OS=Gossypium tomentosum OX=34277 GN=ES332_D06G229100v1 PE=4 SV=1	--	--	hypothetical protein E1A91_D06G211700v1 [Gossypium mustelinum]
GHnewGene_11837	--	--	--	K13172|0.0e+00|ghi:107923866|K13172 serine/arginine repetitive matrix protein 2 | (RefSeq) serine/arginine repetitive matrix protein 2-like	[A]	RNA processing and modification	cwf21 domain	--	serine/arginine repetitive matrix protein 2-like OS=Gossypium hirsutum OX=3635 GN=LOC107923866 PE=4 SV=1	A	RNA processing and modification	PREDICTED: serine/arginine repetitive matrix protein 2-like [Gossypium hirsutum]
GHnewGene_11838	--	--	--	K15042|4.6e-20|gra:105761158|K15042 importin subunit alpha-6/7 | (RefSeq) uncharacterized LOC105761158	--	--	C1 domain	--	uncharacterized protein LOC107924322 isoform X1 OS=Gossypium hirsutum OX=3635 GN=LOC107924322 PE=4 SV=1	--	--	PREDICTED: uncharacterized protein LOC107924322 isoform X1 [Gossypium hirsutum]
GHnewGene_11839	--	--	--	--	--	--	--	--	Uncharacterized protein OS=Gossypium barbadense OX=3634 GN=ES319_D06G213200v1 PE=4 SV=1	--	--	hypothetical protein GOBAR_DD22727 [Gossypium barbadense]
GHnewGene_1184	--	--	Cellular Component: cellular_component (GO:0005575);; Cellular Component: obsolete cell (GO:0005623);; Cellular Component: plasma membrane (GO:0005886);; Cellular Component: cell-cell junction (GO:0005911);; Cellular Component: plasmodesma (GO:0009506);; Cellular Component: membrane (GO:0016020);; Cellular Component: cell junction (GO:0030054);; Cellular Component: cell projection (GO:0042995);; …	--	--	--	Leucine rich repeat N-terminal domain	--	LRRNT_2 domain-containing protein OS=Gossypium tomentosum OX=34277 GN=ES332_A06G042400v1 PE=4 SV=1	T	Signal transduction mechanisms	PREDICTED: probable LRR receptor-like serine/threonine-protein kinase At4g08850 [Gossypium raimondii]
GHnewGene_11840	--	--	Molecular Function: DNA binding (GO:0003677);; Cellular Component: nucleus (GO:0005634);;	--	--	--	--	Myb family transcription factor EFM OS=Arabidopsis thaliana OX=3702 GN=EFM PE=1 SV=2	uncharacterized protein LOC107923141 OS=Gossypium hirsutum OX=3635 GN=LOC107923141 PE=4 SV=1	K	Transcription	PREDICTED: uncharacterized protein LOC107923141 [Gossypium hirsutum]
GHnewGene_11842	--	--	--	--	--	--	--	--	J domain-containing protein OS=Gossypium barbadense OX=3634 GN=ES319_D06G214200v1 PE=4 SV=1	--	--	hypothetical protein ES319_D06G214200v1 [Gossypium barbadense]
GHnewGene_11844	--	--	--	--	--	--	--	--	--	--	--	hypothetical protein GOBAR_DD28056 [Gossypium barbadense]
GHnewGene_11845	--	--	Biological Process: intracellular signal transduction (GO:0035556);;	K14677|4.2e-08|ghi:107892630|K14677 aminoacylase [EC:3.5.1.14] | (RefSeq) uncharacterized protein LOC107892630	--	--	C1 domain	--	uncharacterized protein LOC107923429 OS=Gossypium hirsutum OX=3635 GN=LOC107923429 PE=4 SV=1	--	--	PREDICTED: uncharacterized protein LOC107923429 [Gossypium hirsutum]
GHnewGene_11846	[O]	Posttranslational modification, protein turnover, chaperones	Cellular Component: extracellular space (GO:0005615);;	K13963|7.8e-108|rcu:8276963|K13963 serpin B | (RefSeq) LOW QUALITY PROTEIN: serpin-ZX	[V]	Defense mechanisms	Serpin (serine protease inhibitor)	Serpin-ZXA OS=Oryza sativa subsp. japonica OX=39947 GN=Os03g0610650 PE=1 SV=1	SERPIN domain-containing protein OS=Gossypium mustelinum OX=34275 GN=E1A91_D06G213600v1 PE=3 SV=1	V	Defense mechanisms	hypothetical protein E1A91_D06G213600v1 [Gossypium mustelinum]
GHnewGene_11847	--	--	Biological Process: intracellular signal transduction (GO:0035556);; Molecular Function: metal ion binding (GO:0046872);;	K15042|8.5e-14|gra:105761158|K15042 importin subunit alpha-6/7 | (RefSeq) uncharacterized LOC105761158	--	--	C1 domain	--	Uncharacterized protein OS=Gossypium mustelinum OX=34275 GN=E1A91_D06G213800v1 PE=4 SV=1	--	--	hypothetical protein E1A91_D06G213800v1 [Gossypium mustelinum]
GHnewGene_11848	--	--	Cellular Component: integral component of membrane (GO:0016021);;	--	--	--	--	--	Uncharacterized protein OS=Gossypium arboreum OX=29729 GN=F383_35154 PE=4 SV=1	--	--	hypothetical protein F383_35154 [Gossypium arboreum]
GHnewGene_11849	--	--	Biological Process: intracellular signal transduction (GO:0035556);;	--	--	--	C1 domain	--	Phorbol-ester/DAG-type domain-containing protein OS=Gossypium mustelinum OX=34275 GN=E1A91_D06G214100v1 PE=4 SV=1	--	--	hypothetical protein E1A91_D06G214100v1 [Gossypium mustelinum]
GHnewGene_11850	--	--	Molecular Function: nucleic acid binding (GO:0003676);; Molecular Function: RNA-DNA hybrid ribonuclease activity (GO:0004523);;	K14677|4.1e-45|ghi:107892630|K14677 aminoacylase [EC:3.5.1.14] | (RefSeq) uncharacterized protein LOC107892630	--	--	Reverse transcriptase-like	--	uncharacterized protein LOC107941939 OS=Gossypium hirsutum OX=3635 GN=LOC107941939 PE=4 SV=1	--	--	PREDICTED: uncharacterized protein LOC107941939 [Gossypium hirsutum]
GHnewGene_11852	[O]	Posttranslational modification, protein turnover, chaperones	Cellular Component: extracellular space (GO:0005615);;	K13963|7.8e-108|rcu:8276963|K13963 serpin B | (RefSeq) LOW QUALITY PROTEIN: serpin-ZX	[V]	Defense mechanisms	Serpin (serine protease inhibitor)	Serpin-ZX OS=Arabidopsis thaliana OX=3702 GN=At1g47710 PE=1 SV=1	SERPIN domain-containing protein OS=Gossypium mustelinum OX=34275 GN=E1A91_D06G214400v1 PE=3 SV=1	V	Defense mechanisms	hypothetical protein E1A91_D06G214400v1 [Gossypium mustelinum]
GHnewGene_11853	--	--	--	K13172|1.0e-89|gra:105772202|K13172 serine/arginine repetitive matrix protein 2 | (RefSeq) protein PIF-like	--	--	--	--	CAX-interacting protein 4-like OS=Gossypium hirsutum OX=3635 GN=LOC107924223 PE=4 SV=1	--	--	PREDICTED: CAX-interacting protein 4-like [Gossypium hirsutum]
GHnewGene_11861	--	--	--	--	--	--	--	--	--	--	--	PREDICTED: uncharacterized protein LOC108483904 [Gossypium arboreum]
GHnewGene_11862	--	--	Molecular Function: cysteine-type endopeptidase inhibitor activity (GO:0004869);; Cellular Component: integral component of membrane (GO:0016021);;	K13899|6.7e-10|cmax:111498186|K13899 cystatin-C | (RefSeq) cysteine proteinase inhibitor B-like	--	--	Aspartic acid proteinase inhibitor	Cysteine proteinase inhibitor 12 OS=Oryza sativa subsp. japonica OX=39947 GN=Os01g0270100 PE=2 SV=1	Cysteine proteinase inhibitor OS=Gossypium hirsutum OX=3635 GN=LOC107962343 PE=3 SV=1	G	Carbohydrate transport and metabolism	PREDICTED: cysteine proteinase inhibitor 12-like [Gossypium hirsutum]
GHnewGene_11868	--	--	--	--	--	--	--	--	Uncharacterized protein OS=Gossypium mustelinum OX=34275 GN=E1A91_A11G147500v1 PE=4 SV=1	--	--	hypothetical protein E1A91_A11G147500v1 [Gossypium mustelinum]
GHnewGene_11871	--	--	--	--	--	--	--	--	uncharacterized protein LOC107948064 OS=Gossypium hirsutum OX=3635 GN=LOC107948064 PE=4 SV=1	--	--	PREDICTED: uncharacterized protein LOC108458650 [Gossypium arboreum]
GHnewGene_11872	--	--	--	--	--	--	--	--	Uncharacterized protein (Fragment) OS=Gossypium tomentosum OX=34277 GN=ES332_A05G326400v1 PE=4 SV=1	--	--	hypothetical protein ES288_A05G328000v1, partial [Gossypium darwinii]
GHnewGene_11875	[G]	Carbohydrate transport and metabolism	Cellular Component: integral component of membrane (GO:0016021);; Molecular Function: transmembrane transporter activity (GO:0022857);;	K08202|8.5e-32|soe:110776113|K08202 MFS transporter, OCT family, solute carrier family 22 (organic cation transporter), member 4/5 | (RefSeq) organic cation/carnitine transporter 4	[R]	General function prediction only	Sugar (and other) transporter	Organic cation/carnitine transporter 7 OS=Arabidopsis thaliana OX=3702 GN=OCT7 PE=2 SV=1	organic cation/carnitine transporter 7-like OS=Gossypium hirsutum OX=3635 GN=LOC107962406 PE=3 SV=1	C	Energy production and conversion	PREDICTED: organic cation/carnitine transporter 7-like [Gossypium hirsutum]
GHnewGene_11876	--	--	Cellular Component: integral component of membrane (GO:0016021);;	--	--	--	--	--	Zinc finger CONSTANS-LIKE 16-like protein OS=Gossypium arboreum OX=29729 GN=F383_32175 PE=4 SV=1	--	--	Zinc finger CONSTANS-LIKE 16 -like protein [Gossypium arboreum]
GHnewGene_1188	--	--	Cellular Component: integral component of membrane (GO:0016021);;	--	--	--	--	--	Uncharacterized protein OS=Gossypium tomentosum OX=34277 GN=ES332_A06G043300v1 PE=4 SV=1	--	--	hypothetical protein ES332_A06G043300v1 [Gossypium tomentosum]
GHnewGene_11882	--	--	--	K15042|1.6e-06|gra:105761158|K15042 importin subunit alpha-6/7 | (RefSeq) uncharacterized LOC105761158	--	--	C1 domain	--	uncharacterized protein LOC107885991 OS=Gossypium hirsutum OX=3635 GN=LOC107885991 PE=4 SV=1	S	Function unknown	PREDICTED: uncharacterized protein LOC107885991 [Gossypium hirsutum]
GHnewGene_11883	--	--	--	--	--	--	--	--	DnaJ subfamily C member 10 OS=Gossypium arboreum OX=29729 GN=F383_30372 PE=4 SV=1	--	--	PREDICTED: uncharacterized protein LOC105774125 [Gossypium raimondii]
GHnewGene_11884	--	--	Molecular Function: nucleic acid binding (GO:0003676);;	--	--	--	--	--	RNA-directed DNA polymerase OS=Cucumis melo var. makuwa OX=1194695 GN=E5676_scaffold1193G00090 PE=4 SV=1	--	--	pol protein [Cucumis melo var. makuwa]
GHnewGene_11885	--	--	Molecular Function: nucleic acid binding (GO:0003676);; Biological Process: DNA integration (GO:0015074);;	K19525|2.7e-61|dct:110098611|K19525 vacuolar protein sorting-associated protein 13A/C | (RefSeq) uncharacterized protein LOC110098611	[R]	General function prediction only	RNase H-like domain found in reverse transcriptase	Uncharacterized mitochondrial protein AtMg00860 OS=Arabidopsis thaliana OX=3702 GN=AtMg00860 PE=4 SV=1	Transposon Ty3-G Gag-Pol polyprotein OS=Gossypium australe OX=47621 GN=EPI10_009069 PE=4 SV=1	L	Replication, recombination and repair	Transposon Ty3-G Gag-Pol polyprotein [Gossypium australe]
GHnewGene_11888	--	--	Cellular Component: integral component of membrane (GO:0016021);; Molecular Function: kinase activity (GO:0016301);;	--	--	--	Leucine Rich repeats (2 copies)	--	LRR receptor-like serine/threonine-protein kinase GSO2 isoform X1 OS=Gossypium hirsutum OX=3635 GN=LOC107924099 PE=4 SV=1	A	RNA processing and modification	PREDICTED: LRR receptor-like serine/threonine-protein kinase GSO2 isoform X1 [Gossypium hirsutum]
GHnewGene_11889	--	--	Cellular Component: integral component of membrane (GO:0016021);; Molecular Function: kinase activity (GO:0016301);;	--	--	--	Leucine Rich repeats (2 copies)	--	leucine-rich repeat receptor protein kinase EMS1-like isoform X3 OS=Gossypium hirsutum OX=3635 GN=LOC107924099 PE=4 SV=1	A	RNA processing and modification	PREDICTED: LRR receptor-like serine/threonine-protein kinase GSO2 isoform X1 [Gossypium hirsutum]
GHnewGene_11890	--	--	Cellular Component: integral component of membrane (GO:0016021);; Molecular Function: kinase activity (GO:0016301);;	K17550|5.8e-28|hbr:110653050|K17550 protein phosphatase 1 regulatory subunit 7 | (RefSeq) leucine-rich repeat receptor-like serine/threonine-protein kinase BAM2	--	--	--	Putative receptor-like protein 8 OS=Arabidopsis thaliana OX=3702 GN=RLP8 PE=5 SV=2	leucine-rich repeat receptor protein kinase EMS1-like isoform X3 OS=Gossypium hirsutum OX=3635 GN=LOC107924099 PE=4 SV=1	A	RNA processing and modification	PREDICTED: LRR receptor-like serine/threonine-protein kinase GSO2 isoform X1 [Gossypium hirsutum]
GHnewGene_11892	--	--	Cellular Component: plasma membrane (GO:0005886);; Biological Process: hormone-mediated signaling pathway (GO:0009755);; Molecular Function: kinase activity (GO:0016301);;	--	--	--	Leucine Rich Repeat	--	probably inactive leucine-rich repeat receptor-like protein kinase At3g28040 isoform X1 OS=Gossypium hirsutum OX=3635 GN=LOC107924624 PE=4 SV=1	A	RNA processing and modification	PREDICTED: leucine-rich repeat receptor protein kinase EMS1-like isoform X2 [Gossypium hirsutum]
GHnewGene_11897	--	--	--	--	--	--	--	--	Uncharacterized protein OS=Gossypium mustelinum OX=34275 GN=E1A91_D06G237400v1 PE=4 SV=1	S	Function unknown	hypothetical protein E1A91_D06G237400v1 [Gossypium mustelinum]
GHnewGene_11898	--	--	Cellular Component: integral component of membrane (GO:0016021);;	--	--	--	Tetratricopeptide repeat	Protein FLUORESCENT IN BLUE LIGHT, chloroplastic OS=Arabidopsis thaliana OX=3702 GN=FLU PE=1 SV=1	protein FLUORESCENT IN BLUE LIGHT, chloroplastic-like isoform X1 OS=Gossypium hirsutum OX=3635 GN=LOC107960285 PE=4 SV=1	S	Function unknown	PREDICTED: protein FLUORESCENT IN BLUE LIGHT, chloroplastic-like isoform X3 [Gossypium hirsutum]
GHnewGene_11899	--	--	Molecular Function: DNA binding (GO:0003677);; Molecular Function: DNA-directed 5'-3' RNA polymerase activity (GO:0003899);; Biological Process: transcription, DNA-templated (GO:0006351);; Molecular Function: zinc ion binding (GO:0008270);;	K03009|5.1e-25|dzi:111275357|K03009 DNA-directed RNA polymerases I, II, and III subunit RPABC4 | (RefSeq) DNA-directed RNA polymerases II, IV and V subunit 12	[K]	Transcription	DNA directed RNA polymerase, 7 kDa subunit	DNA-directed RNA polymerases II, IV and V subunit 12 OS=Arabidopsis thaliana OX=3702 GN=NRPB12 PE=1 SV=1	Uncharacterized protein OS=Gossypium darwinii OX=34276 GN=ES288_A06G237600v1 PE=3 SV=1	K	Transcription	PREDICTED: DNA-directed RNA polymerases II, IV and V subunit 12 [Gossypium hirsutum]
GHnewGene_11901	--	--	--	--	--	--	--	--	uncharacterized protein LOC107960265 OS=Gossypium hirsutum OX=3635 GN=LOC107960265 PE=4 SV=1	--	--	hypothetical protein ES319_A06G212000v1 [Gossypium barbadense]
GHnewGene_11902	--	--	Cellular Component: Golgi membrane (GO:0000139);; Biological Process: receptor recycling (GO:0001881);; Molecular Function: molecular_function (GO:0003674);; Molecular Function: binding (GO:0005488);; Cellular Component: cellular_component (GO:0005575);; Cellular Component: intracellular (GO:0005622);; Cellular Component: obsolete cell (GO:0005623);; Cellular Component: cytoplasm (GO:0005737);; C…	K18467|1.7e-33|ghi:107901715|K18467 vacuolar protein sorting-associated protein 29 | (RefSeq) vacuolar protein sorting-associated protein 29-like	[U]	Intracellular trafficking, secretion, and vesicular transport	--	Vacuolar protein sorting-associated protein 29 OS=Arabidopsis thaliana OX=3702 GN=VPS29 PE=2 SV=1	Uncharacterized protein OS=Gossypium barbadense OX=3634 GN=ES319_A13G123200v1 PE=4 SV=1	U	Intracellular trafficking, secretion, and vesicular transport	hypothetical protein ES332_D11G261900v1, partial [Gossypium tomentosum]
GHnewGene_11905	--	--	Cellular Component: integral component of membrane (GO:0016021);;	K03377|1.3e-207|gab:108461000|K03377 N-acetylneuraminate 9-O-acetyltransferase [EC:2.3.1.45] | (RefSeq) protein REDUCED WALL ACETYLATION 3 isoform X1	[R]	General function prediction only	10 TM Acyl Transferase domain found in Cas1p	Protein REDUCED WALL ACETYLATION 3 OS=Arabidopsis thaliana OX=3702 GN=RWA3 PE=1 SV=1	Cas1_AcylT domain-containing protein OS=Gossypium tomentosum OX=34277 GN=ES332_D06G258000v1 PE=3 SV=1	O	Posttranslational modification, protein turnover, chaperones	hypothetical protein B456_010G239500 [Gossypium raimondii]
GHnewGene_11907	--	--	--	--	--	--	--	--	Uncharacterized protein OS=Gossypium barbadense OX=3634 GN=GOBAR_AA33235 PE=4 SV=1	--	--	hypothetical protein GOBAR_AA33235 [Gossypium barbadense]
GHnewGene_1191	--	--	Cellular Component: integral component of membrane (GO:0016021);;	--	--	--	--	--	Uncharacterized protein OS=Gossypium tomentosum OX=34277 GN=ES332_A06G043700v1 PE=4 SV=1	--	--	hypothetical protein ES288_A06G044300v1 [Gossypium darwinii]
GHnewGene_11912	--	--	--	--	--	--	--	--	Uncharacterized protein OS=Gossypium darwinii OX=34276 GN=ES288_D06G258300v1 PE=4 SV=1	--	--	hypothetical protein ES288_D06G258300v1 [Gossypium darwinii]
GHnewGene_11921	--	--	Biological Process: reproduction (GO:0000003);; Biological Process: RNA splicing, via transesterification reactions (GO:0000375);; Biological Process: RNA splicing, via transesterification reactions with bulged adenosine as nucleophile (GO:0000377);; Biological Process: mRNA splicing, via spliceosome (GO:0000398);; Biological Process: developmental process involved in reproduction (GO:0003006);; …	K18328|3.9e-56|gra:105781268|K18328 lariat debranching enzyme [EC:3.1.-.-] | (RefSeq) lariat debranching enzyme-like	--	--	Lariat debranching enzyme, C-terminal domain	Lariat debranching enzyme OS=Oryza sativa subsp. japonica OX=39947 GN=DBR1 PE=2 SV=1	Uncharacterized protein OS=Gossypium darwinii OX=34276 GN=ES288_D13G288700v1 PE=4 SV=1	A	RNA processing and modification	hypothetical protein ES288_D13G288700v1 [Gossypium darwinii]
GHnewGene_11922	--	--	Cellular Component: integral component of membrane (GO:0016021);;	--	--	--	--	--	Uncharacterized protein OS=Gossypium mustelinum OX=34275 GN=E1A91_D12G314300v1 PE=4 SV=1	--	--	hypothetical protein E1A91_D12G314300v1 [Gossypium mustelinum]
GHnewGene_11924	--	--	Cellular Component: integral component of membrane (GO:0016021);;	--	--	--	--	--	putative nuclease HARBI1 OS=Gossypium hirsutum OX=3635 GN=LOC107948979 PE=3 SV=1	L	Replication, recombination and repair	PREDICTED: putative nuclease HARBI1 [Gossypium hirsutum]
GHnewGene_11925	--	--	--	K23642|2.4e-48|gra:105770189|K23642 elafin | (RefSeq) uncharacterized LOC105770189	--	--	--	--	uncharacterized protein LOC107932986 OS=Gossypium hirsutum OX=3635 GN=LOC107932986 PE=4 SV=1	--	--	PREDICTED: uncharacterized protein LOC107932986 [Gossypium hirsutum]
GHnewGene_11927	--	--	Molecular Function: molecular_function (GO:0003674);; Molecular Function: structural molecule activity (GO:0005198);; Molecular Function: structural constituent of cell wall (GO:0005199);; Cellular Component: cellular_component (GO:0005575);; Cellular Component: cell wall (GO:0005618);; Cellular Component: obsolete cell (GO:0005623);; Cellular Component: cell-cell junction (GO:0005911);; Cellular…	--	--	--	Leucine rich repeat	Leucine-rich repeat extensin-like protein 4 OS=Arabidopsis thaliana OX=3702 GN=LRX4 PE=1 SV=1	Uncharacterized protein OS=Gossypium raimondii OX=29730 GN=B456_001G004000 PE=4 SV=1	S	Function unknown	hypothetical protein GOBAR_DD26198 [Gossypium barbadense]
GHnewGene_11928	--	--	Molecular Function: molecular_function (GO:0003674);; Molecular Function: structural molecule activity (GO:0005198);; Molecular Function: structural constituent of cell wall (GO:0005199);; Cellular Component: cellular_component (GO:0005575);; Cellular Component: cell wall (GO:0005618);; Cellular Component: obsolete cell (GO:0005623);; Cellular Component: cell-cell junction (GO:0005911);; Cellular…	--	--	--	--	Leucine-rich repeat extensin-like protein 4 OS=Arabidopsis thaliana OX=3702 GN=LRX4 PE=1 SV=1	Uncharacterized protein OS=Gossypium raimondii OX=29730 GN=B456_001G004000 PE=4 SV=1	S	Function unknown	hypothetical protein GOBAR_DD26198 [Gossypium barbadense]
GHnewGene_11933	--	--	Cellular Component: nucleus (GO:0005634);;	K14848|7.2e-222|gra:105791321|K14848 ribosome assembly protein RRB1 | (RefSeq) glutamate-rich WD repeat-containing protein 1	[R]	General function prediction only	Histone-binding protein RBBP4 or subunit C of CAF1 complex	--	WD_REPEATS_REGION domain-containing protein OS=Gossypium raimondii OX=29730 GN=B456_001G011300 PE=3 SV=1	K	Transcription	PREDICTED: glutamate-rich WD repeat-containing protein 1 [Gossypium raimondii]
GHnewGene_11935	--	--	Cellular Component: ubiquitin ligase complex (GO:0000151);; Cellular Component: DNA-directed RNA polymerase complex (GO:0000428);; Cellular Component: chromatin (GO:0000785);; Molecular Function: protein binding (GO:0005515);; Cellular Component: cellular_component (GO:0005575);; Cellular Component: intracellular (GO:0005622);; Cellular Component: obsolete cell (GO:0005623);; Cellular Component: …	K12602|4.4e-146|gra:105794320|K12602 WD repeat-containing protein 61 | (RefSeq) WD repeat-containing protein 61-like	[R]	General function prediction only	WD domain, G-beta repeat	WD repeat-containing protein VIP3 OS=Arabidopsis thaliana OX=3702 GN=VIP3 PE=1 SV=1	WD_REPEATS_REGION domain-containing protein OS=Gossypium raimondii OX=29730 GN=B456_001G014000 PE=4 SV=1	S	Function unknown	PREDICTED: WD repeat-containing protein 61-like [Gossypium raimondii]
GHnewGene_11936	--	--	Molecular Function: nucleic acid binding (GO:0003676);; Biological Process: DNA integration (GO:0015074);;	K03006|2.3e-16|adu:107466525|K03006 DNA-directed RNA polymerase II subunit RPB1 [EC:2.7.7.6] | (RefSeq) LOW QUALITY PROTEIN: DNA-directed RNA polymerase II subunit 1-like	[R]	General function prediction only	--	--	Integrase catalytic domain-containing protein OS=Salvia splendens OX=180675 GN=Saspl_045226 PE=4 SV=1	G	Carbohydrate transport and metabolism	hypothetical protein Saspl_045226 [Salvia splendens]
GHnewGene_11938	--	--	Biological Process: regulation of transcription, DNA-templated (GO:0006355);; Biological Process: histone modification (GO:0016570);;	K15176|0.0e+00|ghi:107932237|K15176 RNA polymerase-associated protein CTR9 | (RefSeq) protein CTR9 homolog	[P]	Inorganic ion transport and metabolism	Tetratricopeptide repeat	Protein CTR9 homolog OS=Arabidopsis thaliana OX=3702 GN=VIP6 PE=1 SV=1	TPR_REGION domain-containing protein OS=Gossypium tomentosum OX=34277 GN=ES332_D07G016900v1 PE=4 SV=1	P	Inorganic ion transport and metabolism	hypothetical protein ES319_D07G014500v1 [Gossypium barbadense]
GHnewGene_1194	--	--	Molecular Function: nucleic acid binding (GO:0003676);; Molecular Function: RNA-directed DNA polymerase activity (GO:0003964);; Molecular Function: RNA-DNA hybrid ribonuclease activity (GO:0004523);; Cellular Component: integral component of membrane (GO:0016021);;	--	[R]	General function prediction only	zinc-binding in reverse transcriptase	--	Reverse transcriptase OS=Gossypium australe OX=47621 GN=EPI10_033528 PE=4 SV=1	E	Amino acid transport and metabolism	reverse transcriptase [Gossypium australe]
GHnewGene_11946	--	--	Molecular Function: nucleic acid binding (GO:0003676);; Molecular Function: RNA-directed DNA polymerase activity (GO:0003964);; Molecular Function: RNA-DNA hybrid ribonuclease activity (GO:0004523);; Cellular Component: integral component of membrane (GO:0016021);;	K09833|2.3e-07|ats:109751933|K09833 homogentisate phytyltransferase / homogentisate geranylgeranyltransferase [EC:2.5.1.115 2.5.1.116] | (RefSeq) LOC109751933; homogentisate geranylgeranyltransferase-like	--	--	--	--	Reverse transcriptase OS=Gossypium australe OX=47621 GN=EPI10_033528 PE=4 SV=1	S	Function unknown	reverse transcriptase [Gossypium australe]
GHnewGene_11947	--	--	Molecular Function: nucleic acid binding (GO:0003676);; Molecular Function: RNA-directed DNA polymerase activity (GO:0003964);; Molecular Function: RNA-DNA hybrid ribonuclease activity (GO:0004523);; Cellular Component: integral component of membrane (GO:0016021);;	--	--	--	--	--	Reverse transcriptase OS=Gossypium australe OX=47621 GN=EPI10_033528 PE=4 SV=1	--	--	reverse transcriptase [Gossypium australe]
GHnewGene_1195	--	--	Molecular Function: nucleic acid binding (GO:0003676);; Molecular Function: RNA-directed DNA polymerase activity (GO:0003964);; Molecular Function: RNA-DNA hybrid ribonuclease activity (GO:0004523);; Cellular Component: integral component of membrane (GO:0016021);;	--	[R]	General function prediction only	zinc-binding in reverse transcriptase	--	Reverse transcriptase OS=Gossypium australe OX=47621 GN=EPI10_033528 PE=4 SV=1	E	Amino acid transport and metabolism	reverse transcriptase [Gossypium australe]
GHnewGene_11959	--	--	Molecular Function: nucleic acid binding (GO:0003676);; Molecular Function: RNA-directed DNA polymerase activity (GO:0003964);; Molecular Function: RNA-DNA hybrid ribonuclease activity (GO:0004523);;	--	--	--	zinc-binding in reverse transcriptase	--	Reverse transcriptase OS=Gossypium australe OX=47621 GN=EPI10_017874 PE=4 SV=1	E	Amino acid transport and metabolism	reverse transcriptase [Gossypium australe]
GHnewGene_11963	--	--	--	--	--	--	--	--	uncharacterized protein LOC107886027 isoform X1 OS=Gossypium hirsutum OX=3635 GN=LOC107886027 PE=4 SV=1	G	Carbohydrate transport and metabolism	PREDICTED: uncharacterized protein LOC107886027 isoform X1 [Gossypium hirsutum]
GHnewGene_11964	--	--	Molecular Function: monooxygenase activity (GO:0004497);; Molecular Function: iron ion binding (GO:0005506);; Molecular Function: oxidoreductase activity, acting on paired donors, with incorporation or reduction of molecular oxygen (GO:0016705);; Molecular Function: heme binding (GO:0020037);;	K12664|4.6e-18|ghi:107917740|K12664 cytochrome P450 family 26 subfamily B | (RefSeq) cytochrome P450 87A3-like	[QI]	--	Cytochrome P450	--	Uncharacterized protein OS=Gossypium darwinii OX=34276 GN=ES288_A03G064600v1 PE=3 SV=1	Q	Secondary metabolites biosynthesis, transport and catabolism	hypothetical protein ES288_A03G064600v1 [Gossypium darwinii]
GHnewGene_11965	--	--	Cellular Component: integral component of membrane (GO:0016021);;	--	--	--	--	--	Uncharacterized protein OS=Gossypium tomentosum OX=34277 GN=ES332_D07G031500v1 PE=4 SV=1	--	--	hypothetical protein ES288_D07G031100v1 [Gossypium darwinii]
GHnewGene_11966	--	--	Molecular Function: iron ion binding (GO:0005506);; Cellular Component: integral component of membrane (GO:0016021);; Molecular Function: oxidoreductase activity, acting on paired donors, with incorporation or reduction of molecular oxygen (GO:0016705);; Molecular Function: heme binding (GO:0020037);;	K12664|6.3e-21|ghi:107917740|K12664 cytochrome P450 family 26 subfamily B | (RefSeq) cytochrome P450 87A3-like	--	--	--	--	Uncharacterized protein OS=Gossypium tomentosum OX=34277 GN=ES332_A03G065900v1 PE=4 SV=1	Q	Secondary metabolites biosynthesis, transport and catabolism	hypothetical protein ES319_A03G058400v1 [Gossypium barbadense]
GHnewGene_11967	--	--	Cellular Component: nucleus (GO:0005634);; Biological Process: mitotic DNA replication termination (GO:1902979);;	--	[S]	Function unknown	Rtf2 RING-finger	--	Replication termination factor 2 OS=Gossypium tomentosum OX=34277 GN=ES332_D07G033200v1 PE=3 SV=1	S	Function unknown	hypothetical protein ES332_D07G033200v1 [Gossypium tomentosum]
GHnewGene_11972	--	--	--	--	--	--	--	--	uncharacterized protein LOC107919659 OS=Gossypium hirsutum OX=3635 GN=LOC107919659 PE=4 SV=1	S	Function unknown	PREDICTED: uncharacterized protein LOC107919659 [Gossypium hirsutum]
GHnewGene_11975	--	--	Molecular Function: nucleic acid binding (GO:0003676);; Molecular Function: RNA-DNA hybrid ribonuclease activity (GO:0004523);;	K14677|7.2e-18|ghi:107892630|K14677 aminoacylase [EC:3.5.1.14] | (RefSeq) uncharacterized protein LOC107892630	--	--	Reverse transcriptase-like	--	RNase H domain-containing protein OS=Gossypium tomentosum OX=34277 GN=ES332_D01G245700v1 PE=4 SV=1	E	Amino acid transport and metabolism	PREDICTED: uncharacterized protein LOC105800965 [Gossypium raimondii]
GHnewGene_11979	--	--	Cellular Component: nuclear chromatin (GO:0000790);; Molecular Function: transcription coactivator activity (GO:0003713);; Molecular Function: translation initiation factor activity (GO:0003743);; Cellular Component: transcription factor TFIID complex (GO:0005669);; Biological Process: transcription by RNA polymerase II (GO:0006366);; Biological Process: histone H3 acetylation (GO:0043966);; Biol…	K03130|3.5e-86|ghi:107953742|K03130 transcription initiation factor TFIID subunit 5 | (RefSeq) transcription initiation factor TFIID subunit 5-like	[K]	Transcription	WD domain, G-beta repeat	Transcription initiation factor TFIID subunit 5 OS=Arabidopsis thaliana OX=3702 GN=TAF5 PE=1 SV=1	transcription initiation factor TFIID subunit 5-like OS=Gossypium hirsutum OX=3635 GN=LOC107953742 PE=4 SV=1	K	Transcription	PREDICTED: transcription initiation factor TFIID subunit 5-like [Gossypium hirsutum]
GHnewGene_11981	--	--	Molecular Function: nucleic acid binding (GO:0003676);; Molecular Function: RNA-DNA hybrid ribonuclease activity (GO:0004523);;	K13449|5.5e-06|gra:105783634|K13449 pathogenesis-related protein 1 | (RefSeq) pathogenesis-related protein PRMS-like	--	--	--	--	uncharacterized protein LOC107960965 OS=Gossypium hirsutum OX=3635 GN=LOC107960965 PE=4 SV=1	--	--	PREDICTED: uncharacterized protein LOC105781691 [Gossypium raimondii]
GHnewGene_11989	--	--	Molecular Function: DNA binding (GO:0003677);; Molecular Function: protein kinase activity (GO:0004672);; Cellular Component: host cell nucleus (GO:0042025);;	--	[T]	Signal transduction mechanisms	Protein tyrosine and serine/threonine kinase	Salt tolerance receptor-like cytoplasmic kinase 1 OS=Oryza sativa subsp. indica OX=39946 GN=OsI_16820 PE=2 SV=1	Uncharacterized protein OS=Gossypium barbadense OX=3634 GN=GOBAR_AA31661 PE=4 SV=1	T	Signal transduction mechanisms	hypothetical protein GOBAR_AA31661 [Gossypium barbadense]
GHnewGene_1199	--	--	--	--	--	--	--	--	Xanthine dehydrogenase/oxidase OS=Gossypium arboreum OX=29729 GN=F383_02809 PE=4 SV=1	--	--	Xanthine dehydrogenase/oxidase [Gossypium arboreum]
GHnewGene_11993	--	--	Molecular Function: DNA binding (GO:0003677);; Molecular Function: protein dimerization activity (GO:0046983);;	K14512|2.2e-35|gra:105795566|K14512 mitogen-activated protein kinase 6 [EC:2.7.11.24] | (RefSeq) mitogen-activated protein kinase homolog NTF4-like	--	--	BED zinc finger	--	zinc finger BED domain-containing protein RICESLEEPER 2-like OS=Gossypium hirsutum OX=3635 GN=LOC107960360 PE=4 SV=1	L	Replication, recombination and repair	PREDICTED: zinc finger BED domain-containing protein RICESLEEPER 2-like [Gossypium hirsutum]
GHnewGene_11994	--	--	Cellular Component: integral component of membrane (GO:0016021);;	--	--	--	--	--	uncharacterized protein LOC107945575 OS=Gossypium hirsutum OX=3635 GN=LOC107945575 PE=4 SV=1	--	--	PREDICTED: uncharacterized protein LOC105783607 isoform X1 [Gossypium raimondii]
GHnewGene_11995	--	--	Molecular Function: nucleic acid binding (GO:0003676);; Molecular Function: RNA-DNA hybrid ribonuclease activity (GO:0004523);;	K12874|5.9e-15|qsu:112031791|K12874 intron-binding protein aquarius | (RefSeq) LOW QUALITY PROTEIN: intron-binding protein aquarius-like	[R]	General function prediction only	Reverse transcriptase (RNA-dependent DNA polymerase)	--	uncharacterized protein LOC107911187 OS=Gossypium hirsutum OX=3635 GN=LOC107911187 PE=4 SV=1	S	Function unknown	PREDICTED: uncharacterized protein LOC105781396 [Gossypium raimondii]
GHnewGene_11996	--	--	Molecular Function: RNA-directed DNA polymerase activity (GO:0003964);;	K22804|1.0e-70|bna:106442438|K22804 structural maintenance of chromosomes protein 6 | (RefSeq) structural maintenance of chromosomes protein 6B-like	[R]	General function prediction only	Reverse transcriptase (RNA-dependent DNA polymerase)	Uncharacterized mitochondrial protein AtMg00310 OS=Arabidopsis thaliana OX=3702 GN=AtMg00310 PE=4 SV=1	Reverse transcriptase OS=Gossypium australe OX=47621 GN=EPI10_007103 PE=4 SV=1	L	Replication, recombination and repair	PREDICTED: uncharacterized protein LOC105781396 [Gossypium raimondii]
GHnewGene_11998	--	--	--	--	[R]	General function prediction only	--	F-box/kelch-repeat protein At1g22040 OS=Arabidopsis thaliana OX=3702 GN=At1g22040 PE=2 SV=1	Uncharacterized protein OS=Gossypium tomentosum OX=34277 GN=ES332_A03G067600v1 PE=4 SV=1	S	Function unknown	hypothetical protein ES332_A03G067600v1 [Gossypium tomentosum]
GHnewGene_12	--	--	Molecular Function: nucleic acid binding (GO:0003676);; Molecular Function: RNA-directed DNA polymerase activity (GO:0003964);; Molecular Function: RNA-DNA hybrid ribonuclease activity (GO:0004523);;	--	--	--	--	--	Reverse transcriptase OS=Gossypium australe OX=47621 GN=EPI10_028665 PE=4 SV=1	E	Amino acid transport and metabolism	reverse transcriptase [Gossypium australe]
GHnewGene_12001	--	--	Cellular Component: integral component of membrane (GO:0016021);;	--	--	--	--	--	Uncharacterized protein OS=Gossypium tomentosum OX=34277 GN=ES332_D07G052200v1 PE=4 SV=1	--	--	hypothetical protein ES332_D07G052200v1 [Gossypium tomentosum]
GHnewGene_12002	--	--	Molecular Function: nucleic acid binding (GO:0003676);; Molecular Function: RNA-DNA hybrid ribonuclease activity (GO:0004523);;	--	--	--	Reverse transcriptase-like	--	uncharacterized protein LOC107895773 OS=Gossypium hirsutum OX=3635 GN=LOC107895773 PE=4 SV=1	--	--	PREDICTED: uncharacterized protein LOC108477876 [Gossypium arboreum]
GHnewGene_12005	--	--	Molecular Function: anaphase-promoting complex binding (GO:0010997);; Molecular Function: ubiquitin-protein transferase activator activity (GO:0097027);; Biological Process: positive regulation of ubiquitin protein ligase activity (GO:1904668);;	K03363|1.2e-122|ghi:107953602|K03363 cell division cycle 20, cofactor of APC complex | (RefSeq) cell division cycle 20.5, cofactor of APC complex-like	[DO]	--	--	Cell division cycle 20.5, cofactor of APC complex OS=Arabidopsis thaliana OX=3702 GN=CDC20-5 PE=1 SV=3	WD_REPEATS_REGION domain-containing protein OS=Gossypium tomentosum OX=34277 GN=ES332_D07G055500v1 PE=3 SV=1	--	--	PREDICTED: cell division cycle 20.5, cofactor of APC complex-like [Gossypium hirsutum]
GHnewGene_12006	--	--	--	K10576|4.2e-07|ghi:107947039|K10576 ubiquitin-conjugating enzyme E2 H [EC:2.3.2.23] | (RefSeq) ubiquitin-conjugating enzyme E2 4-like	--	--	--	--	ubiquitin-conjugating enzyme E2-23 kDa-like OS=Gossypium hirsutum OX=3635 GN=LOC107886045 PE=4 SV=1	--	--	PREDICTED: ubiquitin-conjugating enzyme E2-23 kDa-like [Gossypium hirsutum]
GHnewGene_12011	--	--	--	--	--	--	--	--	uncharacterized protein LOC107886043 isoform X3 OS=Gossypium hirsutum OX=3635 GN=LOC107886043 PE=4 SV=1	--	--	PREDICTED: uncharacterized protein LOC107886043 isoform X3 [Gossypium hirsutum]
GHnewGene_12013	--	--	--	--	--	--	--	--	uncharacterized protein LOC107895442 OS=Gossypium hirsutum OX=3635 GN=LOC107895442 PE=4 SV=1	--	--	hypothetical protein GOBAR_DD30680 [Gossypium barbadense]
GHnewGene_12018	--	--	--	K14400|1.2e-15|qsu:111982967|K14400 pre-mRNA cleavage complex 2 protein Pcf11 | (RefSeq) LOW QUALITY PROTEIN: uncharacterized protein LOC111982967	--	--	Plant mobile domain	Serine/threonine-protein phosphatase 7 long form homolog OS=Arabidopsis thaliana OX=3702 GN=MAIL3 PE=2 SV=1	PMD domain-containing protein OS=Gossypium raimondii OX=29730 GN=B456_010G058500 PE=4 SV=1	S	Function unknown	PREDICTED: serine/threonine-protein phosphatase 7 long form homolog [Gossypium raimondii]
GHnewGene_12019	--	--	--	--	--	--	--	--	uncharacterized protein LOC107919312 OS=Gossypium hirsutum OX=3635 GN=LOC107919312 PE=4 SV=1	--	--	PREDICTED: uncharacterized protein LOC108479932 [Gossypium arboreum]
GHnewGene_12020	--	--	Molecular Function: molecular_function (GO:0003674);; Molecular Function: catalytic activity (GO:0003824);; Molecular Function: protein kinase activity (GO:0004672);; Molecular Function: protein serine/threonine kinase activity (GO:0004674);; Cellular Component: cellular_component (GO:0005575);; Cellular Component: obsolete cell (GO:0005623);; Cellular Component: plasma membrane (GO:0005886);; Bi…	--	--	--	--	--	uncharacterized protein LOC107915332 OS=Gossypium hirsutum OX=3635 GN=LOC107915332 PE=4 SV=1	T	Signal transduction mechanisms	PREDICTED: uncharacterized protein LOC107915332 [Gossypium hirsutum]
GHnewGene_12021	--	--	Molecular Function: nucleic acid binding (GO:0003676);; Biological Process: DNA integration (GO:0015074);;	--	--	--	--	--	uncharacterized protein LOC107902631 OS=Gossypium hirsutum OX=3635 GN=LOC107902631 PE=4 SV=1	--	--	PREDICTED: uncharacterized protein LOC105795365 [Gossypium raimondii]
GHnewGene_12022	--	--	--	K11593|3.0e-09|dct:110097550|K11593 eukaryotic translation initiation factor 2C | (RefSeq) protein argonaute 1A-like	[R]	General function prediction only	GAG-pre-integrase domain	--	uncharacterized protein LOC107941968 OS=Gossypium hirsutum OX=3635 GN=LOC107941968 PE=4 SV=1	L	Replication, recombination and repair	PREDICTED: uncharacterized protein LOC107941968 [Gossypium hirsutum]
GHnewGene_12023	--	--	Cellular Component: mitochondrial inner membrane (GO:0005743);; Biological Process: mitochondrial pyruvate transmembrane transport (GO:0006850);;	K22138|1.7e-57|gab:108468693|K22138 mitochondrial pyruvate carrier 1 | (RefSeq) mitochondrial pyruvate carrier 1	[S]	Function unknown	Mitochondrial pyruvate carriers	Mitochondrial pyruvate carrier 1 OS=Arabidopsis thaliana OX=3702 GN=MPC1 PE=3 SV=1	Mitochondrial pyruvate carrier OS=Gossypium darwinii OX=34276 GN=ES288_A07G062000v1 PE=3 SV=1	C	Energy production and conversion	PREDICTED: mitochondrial pyruvate carrier 1 [Gossypium raimondii]
GHnewGene_12024	--	--	--	--	--	--	--	--	--	--	--	PREDICTED: 4-coumarate--CoA ligase-like 9 isoform X3 [Gossypium raimondii]
GHnewGene_12028	[M]	Cell wall/membrane/envelope biogenesis	Molecular Function: hydrolase activity, acting on ester bonds (GO:0016788);;	K01114|1.7e-115|gab:108480409|K01114 phospholipase C [EC:3.1.4.3] | (RefSeq) LOW QUALITY PROTEIN: non-specific phospholipase C1	--	--	Phosphoesterase family	Non-specific phospholipase C1 OS=Arabidopsis thaliana OX=3702 GN=NPC1 PE=2 SV=1	Uncharacterized protein OS=Gossypium tomentosum OX=34277 GN=ES332_D03G146200v1 PE=4 SV=1	M	Cell wall/membrane/envelope biogenesis	PREDICTED: LOW QUALITY PROTEIN: non-specific phospholipase C1 [Gossypium arboreum]
GHnewGene_1203	[J]	Translation, ribosomal structure and biogenesis	Biological Process: ribosomal small subunit assembly (GO:0000028);; Molecular Function: structural constituent of ribosome (GO:0003735);; Biological Process: translation (GO:0006412);; Cellular Component: cytosolic small ribosomal subunit (GO:0022627);; Biological Process: maturation of SSU-rRNA (GO:0030490);;	K02979|2.2e-28|gab:108454795|K02979 small subunit ribosomal protein S28e | (RefSeq) 40S ribosomal protein S28	[J]	Translation, ribosomal structure and biogenesis	Ribosomal protein S28e	40S ribosomal protein S28 OS=Zea mays OX=4577 GN=RPS28 PE=3 SV=1	40S ribosomal protein S28 OS=Gossypium hirsutum OX=3635 GN=LOC107935967 PE=3 SV=1	J	Translation, ribosomal structure and biogenesis	hypothetical protein B456_002G154400, partial [Gossypium raimondii]
GHnewGene_12031	[J]	Translation, ribosomal structure and biogenesis	Biological Process: cytoplasmic translation (GO:0002181);; Molecular Function: RNA binding (GO:0003723);; Molecular Function: structural constituent of ribosome (GO:0003735);; Cellular Component: cytosolic large ribosomal subunit (GO:0022625);;	K02938|4.3e-40|gab:108482269|K02938 large subunit ribosomal protein L8e | (RefSeq) 60S ribosomal protein L8-3	[J]	Translation, ribosomal structure and biogenesis	Ribosomal Proteins L2, C-terminal domain	60S ribosomal protein L8-3 OS=Arabidopsis thaliana OX=3702 GN=RPL8C PE=2 SV=2	60S ribosomal protein L8-3-like OS=Gossypium hirsutum OX=3635 GN=LOC107953368 PE=4 SV=1	J	Translation, ribosomal structure and biogenesis	PREDICTED: 60S ribosomal protein L8-3-like [Gossypium hirsutum]
GHnewGene_12033	--	--	Cellular Component: integral component of membrane (GO:0016021);;	--	--	--	--	--	Uncharacterized protein OS=Gossypium tomentosum OX=34277 GN=ES332_D01G107200v1 PE=4 SV=1	--	--	hypothetical protein ES332_D08G296500v1 [Gossypium tomentosum]
GHnewGene_1204	--	--	--	K22804|7.7e-17|bna:106442438|K22804 structural maintenance of chromosomes protein 6 | (RefSeq) structural maintenance of chromosomes protein 6B-like	[R]	General function prediction only	--	--	Uncharacterized protein OS=Gossypium barbadense OX=3634 GN=GOBAR_AA00996 PE=4 SV=1	L	Replication, recombination and repair	hypothetical protein GOBAR_DD29167 [Gossypium barbadense]
GHnewGene_12041	--	--	--	--	--	--	--	--	Uncharacterized protein OS=Gossypium tomentosum OX=34277 GN=ES332_A08G256500v1 PE=4 SV=1	S	Function unknown	hypothetical protein ES332_A08G256500v1 [Gossypium tomentosum]
GHnewGene_12043	--	--	Molecular Function: nucleic acid binding (GO:0003676);; Molecular Function: RNA-DNA hybrid ribonuclease activity (GO:0004523);;	K14677|1.4e-17|ghi:107892630|K14677 aminoacylase [EC:3.5.1.14] | (RefSeq) uncharacterized protein LOC107892630	--	--	--	--	uncharacterized protein LOC107919457 OS=Gossypium hirsutum OX=3635 GN=LOC107919457 PE=4 SV=1	--	--	PREDICTED: uncharacterized protein LOC105772073 [Gossypium raimondii]
GHnewGene_12045	[R]	General function prediction only	Biological Process: response to acid chemical (GO:0001101);; Biological Process: regulation of protein phosphorylation (GO:0001932);; Biological Process: positive regulation of protein phosphorylation (GO:0001934);; Molecular Function: molecular_function (GO:0003674);; Molecular Function: structural constituent of ribosome (GO:0003735);; Molecular Function: MAP-kinase scaffold activity (GO:000507…	K14753|3.6e-156|gra:105787352|K14753 guanine nucleotide-binding protein subunit beta-2-like 1 protein | (RefSeq) guanine nucleotide-binding protein subunit beta-like protein	[T]	Signal transduction mechanisms	WD domain, G-beta repeat	Guanine nucleotide-binding protein subunit beta-like protein OS=Medicago sativa OX=3879 GN=GB1 PE=2 SV=1	WD_REPEATS_REGION domain-containing protein OS=Gossypium tomentosum OX=34277 GN=ES332_D07G072500v1 PE=4 SV=1	T	Signal transduction mechanisms	PREDICTED: guanine nucleotide-binding protein subunit beta-like protein [Gossypium raimondii]
GHnewGene_12050	--	--	--	--	[R]	General function prediction only	--	Putative ribonuclease H protein At1g65750 OS=Arabidopsis thaliana OX=3702 GN=At1g65750 PE=3 SV=1	Uncharacterized protein OS=Gossypium barbadense OX=3634 GN=GOBAR_AA01196 PE=4 SV=1	S	Function unknown	hypothetical protein GOBAR_AA01196 [Gossypium barbadense]
GHnewGene_12056	--	--	--	--	--	--	--	--	--	S	Function unknown	--
GHnewGene_12060	--	--	--	K02218|2.0e-23|sbi:8069780|K02218 casein kinase 1 [EC:2.7.11.1] | (RefSeq) uncharacterized protein LOC8069780	[L]	Replication, recombination and repair	DDE superfamily endonuclease	--	putative nuclease HARBI1 OS=Gossypium hirsutum OX=3635 GN=LOC107929251 PE=3 SV=1	L	Replication, recombination and repair	PREDICTED: putative nuclease HARBI1 [Gossypium raimondii]
GHnewGene_12061	--	--	Molecular Function: nucleic acid binding (GO:0003676);; Molecular Function: RNA-DNA hybrid ribonuclease activity (GO:0004523);;	--	--	--	Reverse transcriptase-like	--	Uncharacterized protein OS=Gossypium tomentosum OX=34277 GN=ES332_D07G077900v1 PE=4 SV=1	S	Function unknown	hypothetical protein ES332_D07G077900v1 [Gossypium tomentosum]
GHnewGene_12063	--	--	Molecular Function: protein dimerization activity (GO:0046983);;	--	--	--	--	--	Uncharacterized protein OS=Gossypium tomentosum OX=34277 GN=ES332_D02G126400v1 PE=4 SV=1	--	--	hypothetical protein ES332_D02G126400v1 [Gossypium tomentosum]
GHnewGene_12064	--	--	--	K03860|8.0e-62|ghi:107890592|K03860 phosphatidylinositol N-acetylglucosaminyltransferase subunit Q | (RefSeq) uncharacterized protein LOC107890592	--	--	--	--	Uncharacterized protein OS=Gossypium darwinii OX=34276 GN=ES288_D07G078000v1 PE=4 SV=1	--	--	hypothetical protein ES288_D07G078000v1 [Gossypium darwinii]
GHnewGene_12065	--	--	--	K10956|2.9e-15|gab:108459096|K10956 protein transport protein SEC61 subunit alpha | (RefSeq) protein transport protein Sec61 subunit alpha-like	--	--	Myb/SANT-like DNA-binding domain	--	L10-interacting MYB domain-containing protein-like isoform X3 OS=Gossypium hirsutum OX=3635 GN=LOC107894175 PE=4 SV=1	S	Function unknown	PREDICTED: L10-interacting MYB domain-containing protein-like isoform X3 [Gossypium hirsutum]
GHnewGene_12066	--	--	Molecular Function: nucleic acid binding (GO:0003676);; Molecular Function: RNA-directed DNA polymerase activity (GO:0003964);;	--	--	--	zinc-binding in reverse transcriptase	--	Reverse transcriptase OS=Gossypium australe OX=47621 GN=EPI10_022740 PE=4 SV=1	--	--	reverse transcriptase [Gossypium australe]
GHnewGene_12068	--	--	Molecular Function: protein binding (GO:0005515);;	K14406|2.6e-53|ghi:107953492|K14406 cleavage stimulation factor subunit 1 | (RefSeq) cleavage stimulation factor subunit 50 isoform X1	[A]	RNA processing and modification	WD domain, G-beta repeat	Cleavage stimulation factor subunit 50 OS=Arabidopsis thaliana OX=3702 GN=CSTF50 PE=1 SV=1	cleavage stimulation factor subunit 50 isoform X2 OS=Gossypium hirsutum OX=3635 GN=LOC107953492 PE=4 SV=1	A	RNA processing and modification	PREDICTED: cleavage stimulation factor subunit 50 isoform X1 [Gossypium hirsutum]
GHnewGene_12069	--	--	Cellular Component: integral component of membrane (GO:0016021);;	--	[L]	Replication, recombination and repair	--	--	Uncharacterized protein OS=Gossypium raimondii OX=29730 GN=B456_010G067200 PE=3 SV=1	L	Replication, recombination and repair	hypothetical protein B456_010G067200 [Gossypium raimondii]
GHnewGene_1207	--	--	--	--	--	--	--	--	Uncharacterized protein OS=Gossypium tomentosum OX=34277 GN=ES332_A06G046500v1 PE=4 SV=1	--	--	hypothetical protein ES332_A06G046500v1 [Gossypium tomentosum]
GHnewGene_12075	[P]	Inorganic ion transport and metabolism	Molecular Function: manganese ion transmembrane transporter activity (GO:0005384);; Molecular Function: cadmium ion transmembrane transporter activity (GO:0015086);; Cellular Component: integral component of membrane (GO:0016021);;	K21398|1.4e-72|gab:108450300|K21398 natural resistance-associated macrophage protein 2 | (RefSeq) metal transporter Nramp6	[P]	Inorganic ion transport and metabolism	--	Metal transporter Nramp6 OS=Arabidopsis thaliana OX=3702 GN=NRAMP6 PE=2 SV=2	metal transporter Nramp6-like OS=Gossypium hirsutum OX=3635 GN=LOC107958456 PE=3 SV=1	P	Inorganic ion transport and metabolism	PREDICTED: metal transporter Nramp6-like [Gossypium hirsutum]
GHnewGene_12076	[V]	Defense mechanisms	Molecular Function: magnesium ion binding (GO:0000287);; Cellular Component: cytosol (GO:0005829);; Biological Process: dCTP catabolic process (GO:0006253);; Biological Process: DNA protection (GO:0042262);; Molecular Function: dCTP diphosphatase activity (GO:0047840);;	K16904|3.0e-72|gab:108485684|K16904 dCTP diphosphatase [EC:3.6.1.12] | (RefSeq) dCTP pyrophosphatase 1-like	--	--	MazG-like family	--	dCTP pyrophosphatase 1 OS=Gossypium tomentosum OX=34277 GN=ES332_D07G081800v1 PE=4 SV=1	S	Function unknown	PREDICTED: dCTP pyrophosphatase 1-like [Gossypium raimondii]
GHnewGene_12077	--	--	--	--	--	--	--	--	Uncharacterized protein OS=Gossypium darwinii OX=34276 GN=ES288_D07G082300v1 PE=4 SV=1	--	--	hypothetical protein ES288_D07G082300v1 [Gossypium darwinii]
GHnewGene_12078	--	--	--	--	--	--	--	--	Uncharacterized protein OS=Gossypium tomentosum OX=34277 GN=ES332_A03G070100v1 PE=4 SV=1	--	--	hypothetical protein ES332_A03G070100v1 [Gossypium tomentosum]
GHnewGene_12079	--	--	Cellular Component: endoplasmic reticulum membrane (GO:0005789);; Cellular Component: integral component of membrane (GO:0016021);; Molecular Function: transferase activity, transferring acyl groups other than amino-acyl groups (GO:0016747);;	K22848|2.2e-37|gab:108479913|K22848 diacylglycerol O-acyltransferase 2, plant [EC:2.3.1.20] | (RefSeq) diacylglycerol O-acyltransferase 2-like	[I]	Lipid transport and metabolism	Diacylglycerol acyltransferase	Diacylglycerol O-acyltransferase 2D OS=Glycine max OX=3847 GN=DGAT2D PE=1 SV=1	Acyltransferase OS=Gossypium darwinii OX=34276 GN=ES288_A11G065300v1 PE=3 SV=1	I	Lipid transport and metabolism	PREDICTED: diacylglycerol O-acyltransferase 2-like [Gossypium hirsutum]
GHnewGene_12082	--	--	--	--	--	--	--	--	Uncharacterized protein OS=Gossypium tomentosum OX=34277 GN=ES332_A03G070100v1 PE=4 SV=1	--	--	hypothetical protein ES332_A03G070100v1 [Gossypium tomentosum]
GHnewGene_12084	--	--	Cellular Component: integral component of membrane (GO:0016021);;	--	--	--	--	--	Uncharacterized protein OS=Gossypium raimondii OX=29730 GN=B456_001G080900 PE=4 SV=1	--	--	hypothetical protein ES319_D07G080300v1 [Gossypium barbadense]
GHnewGene_12085	--	--	--	K22804|1.2e-17|bna:106442438|K22804 structural maintenance of chromosomes protein 6 | (RefSeq) structural maintenance of chromosomes protein 6B-like	[R]	General function prediction only	--	Uncharacterized mitochondrial protein AtMg00310 OS=Arabidopsis thaliana OX=3702 GN=AtMg00310 PE=4 SV=1	uncharacterized protein LOC107910809 OS=Gossypium hirsutum OX=3635 GN=LOC107910809 PE=4 SV=1	E	Amino acid transport and metabolism	PREDICTED: uncharacterized protein LOC108475046 [Gossypium arboreum]
GHnewGene_12087	--	--	Biological Process: mitotic cell cycle (GO:0000278);; Biological Process: mitotic cytokinesis (GO:0000281);; Biological Process: cytokinesis (GO:0000910);; Biological Process: cytokinesis by cell plate formation (GO:0000911);; Biological Process: assembly of actomyosin apparatus involved in cytokinesis (GO:0000912);; Biological Process: phragmoplast assembly (GO:0000914);; Cellular Component: cel…	K18636|3.5e-18|gra:105792528|K18636 microtubule-binding protein TANGLED1 | (RefSeq) probable microtubule-binding protein TANGLED	--	--	--	--	Uncharacterized protein OS=Gossypium tomentosum OX=34277 GN=ES332_D04G107700v1 PE=4 SV=1	S	Function unknown	PREDICTED: uncharacterized protein LOC107953439 isoform X1 [Gossypium hirsutum]
GHnewGene_12092	--	--	--	--	--	--	--	--	putative defensin-like protein 263 OS=Gossypium hirsutum OX=3635 GN=LOC107956604 PE=4 SV=1	--	--	PREDICTED: putative defensin-like protein 263 [Gossypium raimondii]
GHnewGene_12094	--	--	Molecular Function: DNA binding (GO:0003677);; Molecular Function: protein dimerization activity (GO:0046983);;	K11866|1.6e-07|bna:106355118|K11866 STAM-binding protein [EC:3.4.19.12] | (RefSeq) probable ubiquitin thioesterase DG1039	[L]	Replication, recombination and repair	Domain of unknown function (DUF4413)	Zinc finger BED domain-containing protein DAYSLEEPER OS=Arabidopsis thaliana OX=3702 GN=HAT PE=1 SV=1	zinc finger BED domain-containing protein DAYSLEEPER-like isoform X1 OS=Gossypium hirsutum OX=3635 GN=LOC107953944 PE=4 SV=1	L	Replication, recombination and repair	PREDICTED: zinc finger BED domain-containing protein DAYSLEEPER-like isoform X1 [Gossypium hirsutum]
GHnewGene_12096	--	--	--	K01184|5.7e-06|var:108327482|K01184 polygalacturonase [EC:3.2.1.15] | (RefSeq) probable polygalacturonase At3g15720	--	--	--	--	Uncharacterized protein OS=Gossypium darwinii OX=34276 GN=ES288_D07G087600v1 PE=4 SV=1	--	--	hypothetical protein ES288_D07G087600v1 [Gossypium darwinii]
GHnewGene_12098	--	--	--	--	--	--	--	--	Uncharacterized protein OS=Gossypium darwinii OX=34276 GN=ES288_D11G348500v1 PE=4 SV=1	--	--	hypothetical protein ES288_D11G348500v1 [Gossypium darwinii]
GHnewGene_121	--	--	--	--	--	--	--	--	--	--	--	PREDICTED: RWD domain-containing protein 1-like isoform X1 [Gossypium raimondii]
GHnewGene_12102	--	--	Molecular Function: monooxygenase activity (GO:0004497);; Molecular Function: iron ion binding (GO:0005506);; Cellular Component: integral component of membrane (GO:0016021);; Molecular Function: oxidoreductase activity, acting on paired donors, with incorporation or reduction of molecular oxygen (GO:0016705);; Molecular Function: heme binding (GO:0020037);;	--	--	--	--	--	Uncharacterized protein OS=Gossypium mustelinum OX=34275 GN=E1A91_D06G015900v1 PE=3 SV=1	--	--	hypothetical protein E1A91_D06G015900v1 [Gossypium mustelinum]
GHnewGene_12103	--	--	--	--	--	--	--	--	ProS OS=Gossypium arboreum OX=29729 GN=F383_16085 PE=4 SV=1	--	--	proS [Gossypium arboreum]
GHnewGene_12105	--	--	--	--	--	--	--	Histone-lysine N-methyltransferase ATX5 OS=Arabidopsis thaliana OX=3702 GN=ATX5 PE=2 SV=1	Uncharacterized protein OS=Gossypium tomentosum OX=34277 GN=ES332_D07G091800v1 PE=4 SV=1	--	--	hypothetical protein ES319_D07G087400v1 [Gossypium barbadense]
GHnewGene_12106	--	--	--	--	--	--	--	--	Uncharacterized protein OS=Gossypium mustelinum OX=34275 GN=E1A91_D07G091200v1 PE=4 SV=1	--	--	hypothetical protein E1A91_D07G091200v1 [Gossypium mustelinum]
GHnewGene_12112	--	--	--	--	--	--	--	--	Uncharacterized protein OS=Gossypium tomentosum OX=34277 GN=ES332_A03G071400v1 PE=4 SV=1	--	--	hypothetical protein ES332_A03G071400v1 [Gossypium tomentosum]
GHnewGene_12115	--	--	Molecular Function: structural constituent of ribosome (GO:0003735);; Cellular Component: ribosome (GO:0005840);; Biological Process: translation (GO:0006412);; Molecular Function: metal ion binding (GO:0046872);;	K02978|9.8e-45|dzi:111277304|K02978 small subunit ribosomal protein S27e | (RefSeq) 40S ribosomal protein S27-2-like	[J]	Translation, ribosomal structure and biogenesis	Ribosomal protein S27	40S ribosomal protein S27-2 OS=Arabidopsis thaliana OX=3702 GN=RPS27B PE=2 SV=2	40S ribosomal protein S27 OS=Gossypium darwinii OX=34276 GN=ES288_A07G099000v1 PE=3 SV=1	J	Translation, ribosomal structure and biogenesis	hypothetical protein ES288_A08G060200v1 [Gossypium darwinii]
GHnewGene_12118	--	--	Cellular Component: integral component of membrane (GO:0016021);;	--	--	--	--	--	LRRNT_2 domain-containing protein (Fragment) OS=Gossypium mustelinum OX=34275 GN=E1A91_D01G057100v1 PE=4 SV=1	--	--	hypothetical protein E1A91_D01G057100v1, partial [Gossypium mustelinum]
GHnewGene_12121	--	--	--	--	--	--	--	--	Transcription factor TFIIIB component B OS=Gossypium australe OX=47621 GN=EPI10_031336 PE=4 SV=1	--	--	Transcription factor TFIIIB component B'' [Gossypium australe]
GHnewGene_12122	--	--	Molecular Function: polygalacturonase activity (GO:0004650);; Biological Process: carbohydrate metabolic process (GO:0005975);;	K01213|4.7e-14|gab:108465218|K01213 galacturan 1,4-alpha-galacturonidase [EC:3.2.1.67] | (RefSeq) polygalacturonase-like	--	--	--	Polygalacturonase OS=Gossypium barbadense OX=3634 GN=G9 PE=2 SV=1	Uncharacterized protein OS=Gossypium tomentosum OX=34277 GN=ES332_1Z028600v1 PE=3 SV=1	G	Carbohydrate transport and metabolism	hypothetical protein ES332_1Z028600v1 [Gossypium tomentosum]
GHnewGene_12123	--	--	--	--	--	--	--	--	Uncharacterized protein OS=Gossypium tomentosum OX=34277 GN=ES332_A07G101400v1 PE=4 SV=1	--	--	hypothetical protein ES332_A07G101400v1 [Gossypium tomentosum]
GHnewGene_12125	--	--	Molecular Function: endonuclease activity (GO:0004519);; Molecular Function: exonuclease activity (GO:0004527);;	--	[R]	General function prediction only	--	--	Endonuclease/exonuclease/phosphatase OS=Gossypium australe OX=47621 GN=EPI10_019852 PE=4 SV=1	S	Function unknown	PREDICTED: uncharacterized protein LOC105786945 [Gossypium raimondii]
GHnewGene_12130	--	--	Cellular Component: integral component of membrane (GO:0016021);;	--	--	--	--	--	Maternal effect embryoarrest 60 OS=Gossypium australe OX=47621 GN=EPI10_013129 PE=4 SV=1	--	--	hypothetical protein GOBAR_DD23828 [Gossypium barbadense]
GHnewGene_12131	--	--	Cellular Component: integral component of membrane (GO:0016021);;	--	--	--	--	--	Uncharacterized protein OS=Gossypium barbadense OX=3634 GN=ES319_D07G100600v1 PE=4 SV=1	--	--	hypothetical protein ES319_D07G100600v1 [Gossypium barbadense]
GHnewGene_12132	[V]	Defense mechanisms	Molecular Function: magnesium ion binding (GO:0000287);; Cellular Component: cytosol (GO:0005829);; Biological Process: dCTP catabolic process (GO:0006253);; Biological Process: DNA protection (GO:0042262);; Molecular Function: dCTP diphosphatase activity (GO:0047840);;	K16904|2.0e-58|gra:105790578|K16904 dCTP diphosphatase [EC:3.6.1.12] | (RefSeq) dCTP pyrophosphatase 1-like	--	--	MazG nucleotide pyrophosphohydrolase domain	--	dCTP pyrophosphatase 1 OS=Gossypium raimondii OX=29730 GN=B456_001G102500 PE=4 SV=1	S	Function unknown	hypothetical protein ES319_D07G101300v1 [Gossypium barbadense]
GHnewGene_12133	--	--	Molecular Function: DNA binding (GO:0003677);; Molecular Function: protein dimerization activity (GO:0046983);;	K10398|8.6e-12|eus:EUTSA_v10016147mg|K10398 kinesin family member 11 | (RefSeq) hypothetical protein	[L]	Replication, recombination and repair	Domain of unknown function (DUF4413)	Putative AC transposase OS=Zea mays OX=4577 PE=2 SV=2	zinc finger BED domain-containing protein DAYSLEEPER-like isoform X2 OS=Gossypium hirsutum OX=3635 GN=LOC107886238 PE=4 SV=1	L	Replication, recombination and repair	PREDICTED: zinc finger BED domain-containing protein DAYSLEEPER-like isoform X2 [Gossypium hirsutum]
[truncated: 6,071 more rows]
