# Supplementary material for: Revealing Genetic Differences in Fiber Elongation between the Offspring of Sea Island Cotton and Upland Cotton Backcross Populations Based on Transcriptome and Weighted Gene Coexpression Networks
Source: Genes (Basel). 2022 May 26;13(6):954. doi: 10.3390/genes13060954 (PMC9222338; doi:10.3390/genes13060954)
Supplement: Supplementary file 1 [file genes-13-00954-s001.zip › Supplementary material/Table S5. Identification of differentially expressed genes at different comparations..xlsx]

## Sheet: L0 vs S0
Table S5: Identification of differentially expressed genes at different comparations.
Gene_id	readcount_L0	readcount_S0	Pvalue	log2FoldChange	regulated
GH_A01G0075	1270	2123.67	0.0124212	0.713851	up
GH_A01G0147	109	182.333	0.0270535	0.679241	up
GH_A01G0238	136.667	226.333	0.0267939	0.693723	up
GH_A01G0247	141.667	219.667	0.0358699	0.65545	up
GH_A01G0413	68	26.3333	0.0316723	-1.24706	down
GH_A01G0439	140.667	81	0.0244548	-0.81688	down
GH_A01G0447	171.333	68.3333	0.00593291	-1.38368	down
GH_A01G0481	72	173	0.0141745	1.19518	up
GH_A01G0640	246.667	144	0.0428711	-0.755964	down
GH_A01G0659	174.333	276	0.0284869	0.607807	up
GH_A01G0682	63	15	0.0118523	-2.06247	down
GH_A01G0843	66.3333	146.333	0.0152544	1.07127	up
GH_A01G0987	36	170	0.00276356	2.25807	up
GH_A01G1026	495.667	839	0.00644299	0.681539	up
GH_A01G1029	397	632.667	0.0103467	0.598967	up
GH_A01G1031	893.333	1456.33	0.000542014	0.643067	up
GH_A01G1032	700.667	1160.67	6.42402e-05	0.681445	up
GH_A01G1040	241	396.667	0.0115855	0.648433	up
GH_A01G1045	683.667	1093	0.000831598	0.616955	up
GH_A01G1050	221	362.667	0.0135607	0.65149	up
GH_A01G1052	622.667	1268.67	0.00495558	0.988905	up
GH_A01G1061	489.667	955.333	0.0044765	0.967428	up
GH_A01G1150	47	26.6667	0.0498323	-0.873473	down
GH_A01G1239	712.667	483.333	0.00309963	-0.59959	down
GH_A01G1492	27.6667	53.3333	0.0261274	0.93148	up
GH_A01G1582	88	170.333	0.00374102	0.910611	up
GH_A01G1598	283	145	0.0151622	-1.03151	down
GH_A01G1637	139.333	76.6667	0.0221969	-0.840346	down
GH_A01G1673	1080.67	664.667	0.00603496	-0.681512	down
GH_A01G1733	540	321	0.0163971	-0.72749	down
GH_A01G1741	271.333	436	0.0218182	0.602653	up
GH_A01G1756	114.333	247.333	0.00119299	1.05237	up
GH_A01G1774	95.3333	28.3333	0.00262464	-1.77329	down
GH_A01G1779	98	179	0.0187935	0.805441	up
GH_A01G1848	226.333	465.667	0.0341043	0.987856	up
GH_A01G1944	50.6667	14.6667	0.000119813	-1.77666	down
GH_A01G2185	21.6667	76.3333	0.0237684	1.8803	up
GH_A01G2260	216.667	128.333	0.015701	-0.757696	down
GH_A01G2393	218.333	150	0.0394553	-0.610737	down
GH_A01G2417	26.3333	83	0.0323832	1.69109	up
GH_A02G0003	74.3333	32.3333	0.0110498	-1.27638	down
GH_A02G0017	54.6667	245.667	0.0181633	2.15847	up
GH_A02G0046	62	27	0.0196416	-1.20252	down
GH_A02G0112	379.667	751.333	5.10727e-07	0.949338	up
GH_A02G0177	125	56.3333	0.00356109	-1.15736	down
GH_A02G0195	428.667	671	0.0142552	0.600304	up
GH_A02G0250	441.333	886	0.000105141	0.961709	up
GH_A02G0253	84.3333	178	0.00276075	1.03551	up
GH_A02G0274	56.6667	14.3333	5.1356e-05	-1.97185	down
GH_A02G0291	152.333	335	0.00481298	1.02685	up
GH_A02G0347	229	131	0.00331059	-0.82918	down
GH_A02G0372	52	22.6667	0.0121707	-1.29711	down
GH_A02G0442	21.3333	45.6667	0.0376879	1.03769	up
GH_A02G0510	396.333	232.667	0.00544189	-0.747273	down
GH_A02G0576	18.6667	98.3333	0.00022802	2.36656	up
GH_A02G0688	901	555.333	0.00758637	-0.677271	down
GH_A02G0690	56	26.3333	0.0127359	-1.08344	down
GH_A02G0703	110.667	225.333	0.0487639	1.04616	up
GH_A02G0782	128.333	209.333	0.0208765	0.673607	up
GH_A02G0788	238	378.333	0.00931958	0.642375	up
GH_A02G0898	238.667	153.667	0.0148202	-0.699793	down
GH_A02G1075	114.333	58.3333	0.0365632	-0.921401	down
GH_A02G1081	147.667	246	0.0172621	0.689552	up
GH_A02G1101	113.667	66.6667	0.0248262	-0.788156	down
GH_A02G1354	199	109	0.028165	-0.847553	down
GH_A02G1369	204.667	85.3333	0.0117259	-1.21014	down
GH_A02G1506	38.3333	77.3333	0.0188844	0.997026	up
GH_A02G1512	75.3333	129.333	0.0259387	0.732809	up
GH_A02G1547	51.6667	97.3333	0.0372871	0.855653	up
GH_A02G1555	899.333	528.333	0.0198448	-0.759368	down
GH_A02G1567	36.3333	167.333	0.00627722	2.23016	up
GH_A02G1719	666.333	1204.67	0.0058655	0.778575	up
GH_A02G1953	264.333	615.333	8.25828e-05	1.27967	up
GH_A02G2018	217.667	348.333	0.0488674	0.636792	up
GH_A02G2056	409.333	633	0.00318073	0.594792	up
GH_A03G0089	85.3333	275	0.0013217	1.57823	up
GH_A03G0130	53.3333	30.6667	0.0497665	-0.874516	down
GH_A03G0145	319	220.667	0.0164957	-0.596321	down
GH_A03G0477	2713.67	1427.67	0.0233355	-0.939519	down
GH_A03G0479	72	143	0.0166091	0.924102	up
GH_A03G0480	55.6667	23	0.00915374	-1.24629	down
GH_A03G0580	73.6667	36.3333	0.0491574	-1.04665	down
GH_A03G0642	822.333	524.333	0.00292269	-0.661325	down
GH_A03G0686	1237.67	1985.67	0.000147219	0.654617	up
GH_A03G0704	71.3333	16.3333	1.34854e-05	-2.10463	down
GH_A03G0769	321	179.667	0.0349115	-0.898366	down
GH_A03G1063	681.667	1068.33	0.0254174	0.639798	up
GH_A03G1075	5379.33	2866.33	0.00254898	-0.890237	down
GH_A03G1125	52	96.6667	0.0315617	0.876675	up
GH_A03G1165	56	20	0.00157168	-1.51962	down
GH_A03G1172	53	15.3333	0.000656744	-1.77374	down
GH_A03G1202	140	214.667	0.0451575	0.588282	up
GH_A03G1225	516.667	336.667	0.00165503	-0.637247	down
GH_A03G1283	65.6667	29	0.0365639	-1.21738	down
GH_A03G1319	47.3333	5.33333	1.92464e-08	-3.21731	down
GH_A03G1463	83	47.3333	0.0471067	-0.858156	down
GH_A03G1515	57.6667	183	0.0021471	1.59045	up
GH_A03G1597	903.667	515.667	0.00321098	-0.849701	down
GH_A03G1780	200.667	365.333	0.00234049	0.812956	up
GH_A03G1858	142.333	25.3333	0.00686189	-2.65173	down
GH_A03G1868	530.333	331.333	0.000960803	-0.688342	down
GH_A03G1984	185	292.667	0.017503	0.630537	up
GH_A03G2081	547.667	1221.33	0.0186563	1.15209	up
GH_A03G2170	4.33333	47.3333	1.42313e-05	3.32931	up
GH_A03G2326	36.3333	84.3333	0.0073284	1.21068	up
GH_A04G0108	153.667	98.6667	0.0404404	-0.680121	down
GH_A04G0219	228.667	739.333	0.00153555	1.68705	up
GH_A04G0282	101.667	39.3333	0.00713936	-1.47263	down
GH_A04G0402	510	991.333	4.34917e-05	0.918969	up
GH_A04G0731	38.6667	20	0.0239669	-0.997972	down
GH_A04G1040	178.667	113.333	0.033769	-0.747916	down
GH_A04G1081	77	28	0.00970274	-1.43654	down
GH_A04G1146	26.3333	77.3333	0.0101493	1.64504	up
GH_A04G1218	365.667	162	0.000501963	-1.19323	down
GH_A04G1259	100	160.333	0.0498962	0.637977	up
GH_A04G1395	85	155	0.0209883	0.794663	up
GH_A04G1435	113	43	0.00635351	-1.41083	down
GH_A04G1440	135.667	236	0.0143627	0.754498	up
GH_A04G1509	101	1.66667	4.65062e-14	-5.95468	down
GH_A04G1526	135.333	224.333	0.0233892	0.668895	up
GH_A04G1683	490.667	195.333	0.00158997	-1.41668	down
GH_A05G0101	516	817.667	0.00210769	0.605287	up
GH_A05G0146	31.3333	60	0.0359156	0.921847	up
GH_A05G0148	126	40	3.44549e-05	-1.71494	down
GH_A05G0154	97.3333	161.333	0.0335928	0.668009	up
GH_A05G0162	186.333	499	0.0104914	1.41415	up
GH_A05G0179	507.667	336	0.00478257	-0.61501	down
GH_A05G0207	184.333	362.333	0.000751725	0.914645	up
GH_A05G0236	710.333	476.333	0.0105599	-0.62884	down
GH_A05G0490	49	25.6667	0.0451033	-0.949317	down
GH_A05G0528	1114	603	0.011885	-0.843757	down
GH_A05G0532	169.333	271.333	0.0469992	0.651274	up
GH_A05G0535	1261.33	612.667	3.29115e-07	-1.09053	down
GH_A05G0599	92.3333	184	0.00853521	0.955985	up
GH_A05G0603	313.333	671	0.0263693	1.13102	up
GH_A05G0640	38.3333	77.3333	0.0289573	0.933407	up
GH_A05G0643	209.333	96.6667	0.000813592	-1.19934	down
GH_A05G0685	32.3333	74.6667	0.00537465	1.1989	up
GH_A05G0822	166.667	112.333	0.042636	-0.635646	down
GH_A05G0852	158.333	56.3333	0.00393771	-1.50741	down
GH_A05G0925	101.333	47.3333	0.0293053	-1.09484	down
GH_A05G1039	18.3333	51.3333	0.00854022	1.47586	up
GH_A05G1081	114	290	0.00900194	1.36895	up
GH_A05G1109	85	138.667	0.0399544	0.677717	up
GH_A05G1193	272.667	176.667	0.0174835	-0.62976	down
GH_A05G1253	70.6667	22.3333	0.000941642	-1.63814	down
GH_A05G1283	1565.67	884.333	5.79335e-07	-0.856274	down
GH_A05G1304	517.333	333.333	0.00935962	-0.646499	down
GH_A05G1359	144.667	521.667	0.000500103	1.81176	up
GH_A05G1369	451.667	802.667	0.00247953	0.739252	up
GH_A05G1417	211	110.667	0.00352136	-0.941592	down
GH_A05G1439	105.333	193.333	0.023714	0.901624	up
GH_A05G1618	180	374	0.00404693	1.01797	up
GH_A05G1646	324	561.333	0.0243053	0.696899	up
GH_A05G1813	1209.33	2254.33	0.0211747	0.87891	up
GH_A05G1884	67.6667	28	0.00862392	-1.26771	down
GH_A05G2068	2770.33	4339	0.00631322	0.606205	up
GH_A05G2166	59	20.3333	0.00136073	-1.57677	down
GH_A05G2231	49.6667	24.6667	0.0167809	-1.0397	down
GH_A05G2377	252	155.333	0.00923838	-0.734073	down
GH_A05G2422	44.6667	24.3333	0.0315225	-0.942466	down
GH_A05G2525	62.3333	172.333	0.00933009	1.45586	up
GH_A05G2658	457.667	732.333	0.00175059	0.655791	up
GH_A05G2678	234	364.333	0.00805218	0.606887	up
GH_A05G2689	142.333	28.6667	0.00014348	-2.3653	down
GH_A05G2753	557.667	373.667	0.00187916	-0.615537	down
GH_A05G2804	150	58.6667	0.00299055	-1.42676	down
GH_A05G2846	147.667	341	0.0107553	1.19339	up
GH_A05G2905	279.333	130.333	0.0106322	-1.09322	down
GH_A05G3003	501.333	285.667	0.0296785	-0.763378	down
GH_A05G3025	41.3333	16.6667	0.0236024	-1.25419	down
GH_A05G3049	63.3333	33.3333	0.0308654	-0.9804	down
GH_A05G3091	91	26.6667	0.0225339	-1.63788	down
GH_A05G3134	301	180	0.0148541	-0.735101	down
GH_A05G3287	29.3333	64	0.0454894	1.11491	up
GH_A05G3309	70	132.333	0.0127564	0.857991	up
GH_A05G3335	205	38	0.00310955	-2.5209	down
GH_A05G3401	139.667	412.667	0.012116	1.54317	up
GH_A05G3431	304.333	182.667	0.0399672	-0.713744	down
GH_A05G3471	44	83	0.0298976	0.871632	up
GH_A05G3499	264	151.667	0.0252602	-0.765936	down
GH_A05G3551	70	34.6667	0.00759738	-1.07073	down
GH_A05G3679	33.6667	62	0.049208	0.901322	up
GH_A05G3696	113.667	62.6667	0.0335363	-0.839078	down
GH_A05G3807	192.667	512.333	0.0228432	1.3737	up
GH_A05G3843	198.667	362.667	0.0203023	0.777254	up
GH_A05G3857	58	284	0.000611396	2.13702	up
GH_A05G3870	76.6667	38.6667	0.0292401	-0.993338	down
GH_A05G3918	203.667	127.333	0.0339113	-0.73086	down
GH_A05G3945	117.333	249	0.00372195	1.03294	up
GH_A05G4035	129.667	208.667	0.0258465	0.629501	up
GH_A05G4059	65	227.667	0.0170547	1.79008	up
GH_A05G4108	49.6667	23	0.0349968	-1.06296	down
GH_A05G4132	460.667	280.333	0.023708	-0.684946	down
GH_A05G4187	16	39.3333	0.00505428	1.26455	up
GH_A05G4206	572.667	1445.33	2.66448e-09	1.3244	up
GH_A05G4243	26.6667	308.333	0.00207546	3.4064	up
GH_A05G4363	132.333	217	0.0240045	0.665193	up
GH_A06G0011	145	229.667	0.0198514	0.619878	up
GH_A06G0255	107.667	63	0.0223875	-0.832583	down
GH_A06G0261	512	313.333	0.0444847	-0.690802	down
GH_A06G0290	78	38.3333	0.0154632	-1.00998	down
GH_A06G0319	281.667	156.333	0.00170702	-0.862557	down
GH_A06G0351	376.667	625	0.000961908	0.700918	up
GH_A06G0364	133.667	427.667	0.000183733	1.72832	up
GH_A06G0365	1384	2232.33	0.0188851	0.646472	up
GH_A06G0400	114	0.666667	1.06394e-16	-7.28195	down
GH_A06G0419	62.3333	0	2.14795e-18	-9.02439	down
GH_A06G0514	41.3333	100	0.0054579	1.17882	up
GH_A06G0522	34.6667	73.6667	0.0277131	1.03572	up
GH_A06G0617	32.3333	77.6667	0.00588926	1.20831	up
GH_A06G0643	156.333	101.667	0.0415833	-0.646587	down
GH_A06G0644	12.3333	50.6667	0.00160589	2.04268	up
GH_A06G0663	420.667	674.667	0.000770479	0.641952	up
GH_A06G0721	339.667	596.667	0.000195872	0.797141	up
GH_A06G0750	229.333	820	4.83694e-06	1.77745	up
GH_A06G0899	140.667	88	0.0395622	-0.706965	down
GH_A06G0920	50	24.6667	0.0185597	-1.10068	down
GH_A06G0987	134.333	226.333	0.00881646	0.715244	up
GH_A06G1016	28	58.3333	0.038105	1.02336	up
GH_A06G1062	213	131.667	0.0115543	-0.709657	down
GH_A06G1086	33.3333	73.6667	0.0172288	1.12737	up
GH_A06G1309	23.3333	51.6667	0.0171076	1.08069	up
GH_A06G1322	49.3333	20.3333	0.0220814	-1.27674	down
GH_A06G1656	153.333	101.333	0.0431339	-0.638609	down
GH_A06G1714	968	553.667	0.0111258	-0.817335	down
GH_A06G1771	221.333	78.6667	0.0100638	-1.54211	down
GH_A06G1795	487.667	895.333	0.0419778	0.913502	up
GH_A06G1830	447.667	148.667	5.18745e-05	-1.62644	down
GH_A06G1837	108	53.3333	0.0311343	-1.00103	down
GH_A06G1845	205.333	112	0.00115854	-0.91162	down
GH_A06G1852	51	103.667	0.0056823	1.01355	up
GH_A06G1931	144	55.3333	0.0210149	-1.43691	down
GH_A06G2011	67.3333	29.6667	0.0480067	-1.29885	down
GH_A06G2099	337.333	211.667	0.0199898	-0.681922	down
GH_A06G2105	82	144.333	0.0260667	0.766604	up
GH_A06G2367	727	1744	0.0200156	1.26879	up
GH_A07G0116	40	78.6667	0.0460665	0.904175	up
GH_A07G0153	66.3333	27.6667	0.00382312	-1.32436	down
GH_A07G0247	2167.33	1232.33	0.000484237	-0.864917	down
GH_A07G0270	38.6667	77.6667	0.0438037	0.935062	up
GH_A07G0313	43.6667	23	0.02393	-0.974973	down
GH_A07G0332	379	1215.33	0.00630153	1.69074	up
GH_A07G0386	31	63.3333	0.0286631	0.977381	up
GH_A07G0412	193	354	0.0175961	0.86417	up
GH_A07G0425	19.6667	45.6667	0.0489495	1.14405	up
GH_A07G0431	757.333	343.667	3.38415e-06	-1.16071	down
GH_A07G0434	416.667	677.333	0.00060923	0.668951	up
GH_A07G0458	12.6667	56.3333	0.000161262	2.10863	up
GH_A07G0593	1077.33	1739	0.000167979	0.663236	up
GH_A07G0832	164.667	103.667	0.0237478	-0.683135	down
GH_A07G0848	385	642.667	0.0344487	0.74149	up
GH_A07G1023	48	121	0.0220697	1.26803	up
GH_A07G1047	287.333	652.333	0.0435596	1.19083	up
GH_A07G1088	22	45.3333	0.0183004	1.01114	up
GH_A07G1092	259	782	0.0232345	1.62356	up
GH_A07G1177	84	25.3333	0.000750336	-1.74184	down
GH_A07G1219	118.333	64	0.0383785	-0.90315	down
GH_A07G1220	102.333	36	0.00354363	-1.49732	down
GH_A07G1256	213	47.3333	0.0283281	-2.06458	down
GH_A07G1298	2856	1290.67	0.000107102	-1.11571	down
GH_A07G1363	52.6667	24.3333	0.0136171	-1.19501	down
GH_A07G1384	245	130.667	0.0232796	-0.869433	down
GH_A07G1394	30.6667	106	0.0382652	1.75743	up
GH_A07G1503	91.6667	356.333	0.00404606	1.90432	up
GH_A07G1699	51.6667	21.3333	0.00331527	-1.32384	down
GH_A07G1719	549.667	280.667	0.00663204	-1.03774	down
GH_A07G1765	54	28.3333	0.0241183	-0.987472	down
GH_A07G1843	143	88.3333	0.0192776	-0.750165	down
GH_A07G2001	278.333	164.333	0.0025403	-0.7995	down
GH_A07G2059	24.6667	48.6667	0.0328009	0.992132	up
GH_A07G2091	161.333	0	5.59094e-21	-10.3274	down
GH_A07G2120	37.6667	93	0.00748902	1.21498	up
GH_A07G2141	253.667	153.333	0.00721501	-0.758149	down
GH_A07G2146	80.6667	21	3.05617e-05	-2.00301	down
GH_A07G2175	73.3333	157.667	0.025648	1.07251	up
GH_A07G2309	642.667	443	0.00561463	-0.60449	down
GH_A07G2369	35.6667	72.3333	0.0156812	0.984984	up
GH_A07G2404	65.3333	138.667	0.00895344	1.09593	up
GH_A07G2465	54.6667	31.6667	0.0459507	-0.827945	down
GH_A07G2528	581.333	367.667	0.0268752	-0.693927	down
GH_A07G2542	71.6667	38	0.0321922	-0.900671	down
GH_A07G2582	44.3333	112.333	0.019603	1.35489	up
GH_A07G2612	69	283.333	0.00334493	2.04556	up
GH_A07G2644	44.6667	85.6667	0.022479	0.945523	up
GH_A07G2645	56.3333	114	0.0282602	0.97408	up
GH_A07G2646	232.333	452.667	0.0195836	0.91772	up
GH_A08G0001	178	279.667	0.0175363	0.602096	up
GH_A08G0002	85	139.667	0.0477674	0.707202	up
GH_A08G0021	201.667	839.667	0.00174208	2.10858	up
GH_A08G0273	301.333	89.6667	0.000720093	-1.67829	down
GH_A08G0310	131.667	225.667	0.0219876	0.745199	up
GH_A08G0500	97.6667	36	0.0181245	-1.35795	down
GH_A08G0685	42.6667	84	0.0443805	0.903432	up
GH_A08G0687	58.3333	218.667	0.0234958	1.95704	up
GH_A08G0826	174	81.3333	0.000735089	-1.10491	down
GH_A08G1012	207.667	466	0.0235338	1.13494	up
GH_A08G1141	46.6667	126.333	0.0153462	1.42239	up
GH_A08G1153	53	13	5.25095e-05	-2.03421	down
GH_A08G1238	72	35	0.0453398	-1.06042	down
GH_A08G1320	187	328.333	0.00474794	0.748004	up
GH_A08G1326	20.6667	39.3333	0.0420156	0.886275	up
GH_A08G1367	17.6667	42.6667	0.0258715	1.26856	up
GH_A08G1378	43	20.6667	0.0122542	-1.08175	down
GH_A08G1525	199	129.333	0.0307273	-0.63244	down
GH_A08G1545	549.667	317.667	0.000857954	-0.791566	down
GH_A08G1738	133.333	54.6667	0.044	-1.30913	down
GH_A08G1750	1188.67	1875	0.0309565	0.620317	up
GH_A08G1856	919.333	438	0.00757815	-1.06074	down
GH_A08G1909	347	209.333	0.012372	-0.729644	down
GH_A08G2272	140.667	41.6667	0.000244343	-1.7562	down
GH_A08G2273	2441	4342.33	0.0242637	0.821151	up
GH_A08G2280	470.333	310	0.0283239	-0.660715	down
GH_A08G2286	28	95	0.0121617	1.72031	up
GH_A08G2314	122.667	45.6667	0.0024489	-1.47888	down
GH_A08G2316	30.6667	94.6667	0.00184151	1.62519	up
GH_A08G2342	1155	2489.33	0.00178408	1.07042	up
GH_A08G2398	167.667	290.667	0.00471799	0.791732	up
GH_A08G2466	256.333	447	0.00156966	0.747686	up
GH_A08G2533	218	371	0.0120062	0.756861	up
GH_A08G2599	517.667	315.333	0.000453361	-0.768803	down
GH_A08G2617	121.333	10.6667	1.23099e-05	-3.56045	down
GH_A08G2793	81	41	0.0319855	-1.04496	down
GH_A08G2820	234.333	413.333	0.0267178	0.735371	up
GH_A08G2821	376.667	249.667	0.035714	-0.623887	down
GH_A09G0006	150.333	243	0.0117022	0.689794	up
GH_A09G0306	46.6667	101.333	0.0444689	1.10153	up
GH_A09G0690	2042.33	1269.33	0.000274432	-0.739863	down
GH_A09G0805	47.6667	15.3333	0.000317981	-1.64598	down
GH_A09G0815	20.6667	74.6667	0.0366099	1.97729	up
GH_A09G0894	53.3333	9.66667	0.0258238	-2.28042	down
GH_A09G0931	295	452	0.00790653	0.591766	up
GH_A09G1049	166	82.6667	0.0117831	-1.04437	down
GH_A09G1142	20	116.333	7.95533e-05	2.49122	up
GH_A09G1157	46.3333	96	0.0182826	1.00469	up
GH_A09G1199	55	100.333	0.0391421	0.814766	up
GH_A09G1231	288.667	505	0.0167791	0.783489	up
GH_A09G1233	131	378.333	1.92226e-05	1.49938	up
GH_A09G1266	110.333	222.667	0.0359665	1.00162	up
GH_A09G1324	270	171.333	0.0161553	-0.726272	down
GH_A09G1325	463	250.333	8.10901e-05	-0.950043	down
GH_A09G1359	1927	1193	0.00294776	-0.703621	down
GH_A09G1514	35.6667	107	0.0417951	1.58455	up
GH_A09G1525	1035	1606.33	0.000294624	0.605747	up
GH_A09G1554	12.3333	35.3333	0.00250507	1.45432	up
GH_A09G1558	35.3333	65.3333	0.0426515	0.843326	up
GH_A09G1633	41	75	0.0437363	0.840993	up
GH_A09G1670	240.333	66	0.0152448	-1.94898	down
GH_A09G1675	290.667	195.667	0.0119538	-0.61377	down
GH_A09G1715	196.667	95.3333	0.0004711	-1.10901	down
GH_A09G1725	458.667	738.667	0.00024917	0.663408	up
GH_A09G1752	66.3333	32.3333	0.0157107	-1.07202	down
GH_A09G1794	66.3333	256	0.00174814	1.78776	up
GH_A09G1925	215.333	138	0.032017	-0.673145	down
GH_A09G1943	51.6667	20	0.0207567	-1.31542	down
GH_A09G1950	196	320	0.00490463	0.662198	up
GH_A09G1951	927	246.333	0.00608678	-1.78074	down
GH_A09G2020	831	1694.67	0.002173	1.0026	up
GH_A09G2324	65.3333	31	0.00745315	-1.08952	down
GH_A09G2405	138	1012	2.34891e-06	2.74226	up
GH_A09G2409	37.3333	236.667	0.00395229	2.70916	up
GH_A09G2417	30.3333	141	0.00391619	2.18761	up
GH_A09G2424	214.333	102.333	0.00102182	-1.10006	down
GH_A09G2452	660	390.667	0.00287805	-0.764449	down
GH_A09G2460	144	304.667	0.000282614	1.01948	up
GH_A09G2464	679	72.3333	0.00234758	-3.11442	down
GH_A09G2546	97.6667	249.333	0.0134159	1.25453	up
GH_A09G2613	62.3333	129.333	0.0270983	0.961256	up
GH_A09G2632	3111.33	4974	0.047119	0.624171	up
GH_A09G2634	223.667	357.333	0.0166491	0.613468	up
GH_A09G2701	144.667	271.667	0.0105096	0.832127	up
GH_A09G2712	58.3333	31	0.0468591	-0.917551	down
GH_A10G0099	244.667	594	1.13255e-05	1.28692	up
GH_A10G0215	44	92.6667	0.020935	1.03533	up
GH_A10G0258	2057.33	3269.33	0.0484934	0.623027	up
GH_A10G0315	80.3333	168	0.0240713	1.00592	up
GH_A10G0399	61.6667	195	0.0199039	1.75529	up
GH_A10G0520	70.3333	1325.33	3.10194e-58	4.24639	up
GH_A10G0553	163.333	530.667	0.00033695	1.71462	up
GH_A10G0631	23	54.6667	0.00970912	1.20568	up
GH_A10G0660	62.3333	30	0.024995	-1.12258	down
GH_A10G0665	146.333	68.6667	0.00433831	-1.12049	down
GH_A10G0772	200	92.6667	0.00982399	-1.10842	down
GH_A10G0898	213	328.667	0.0154086	0.587367	up
GH_A10G0947	26.6667	78	0.00207679	1.5252	up
GH_A10G0984	46.3333	23.3333	0.0229933	-1.01815	down
GH_A10G1508	119	67.6667	0.0290304	-0.835922	down
GH_A10G1543	196	46	0.00027163	-2.02269	down
GH_A10G1592	151.667	291.667	0.0206714	0.902036	up
GH_A10G1777	569.667	364.333	0.000712365	-0.67852	down
GH_A10G2032	265.667	429.333	0.00199048	0.669243	up
GH_A10G2115	97	52.6667	0.0221858	-0.973525	down
GH_A10G2273	124.333	57.6667	0.000846796	-1.15648	down
GH_A10G2274	54	23	0.00846944	-1.33516	down
GH_A10G2315	156.667	57.3333	0.000102484	-1.48889	down
GH_A10G2374	9.33333	260.333	5.63332e-12	4.65615	up
GH_A10G2377	6.33333	94.6667	1.79124e-10	3.83589	up
GH_A10G2417	119	406.667	2.03428e-06	1.70558	up
GH_A10G2452	95	215	0.0054238	1.15527	up
GH_A10G2538	822.333	1654.33	0.000675368	0.962186	up
GH_A10G2546	220	451.333	0.0487052	1.02806	up
GH_A10G2553	22	71	0.00018617	1.63046	up
GH_A10G2658	1113.33	396	1.06702e-09	-1.51624	down
GH_A10G2676	53	108.333	0.0341069	0.948155	up
GH_A11G0127	24	47.6667	0.0466616	0.910308	up
GH_A11G0287	282.333	119.667	0.000897371	-1.30372	down
GH_A11G0363	244.667	391.333	0.00690812	0.617219	up
GH_A11G0420	242.333	461	0.00342107	0.90011	up
GH_A11G0486	569.333	1160.33	2.92356e-05	1.00159	up
GH_A11G0625	281.667	169.333	0.035261	-0.717856	down
GH_A11G0683	147.333	227.667	0.0349679	0.611338	up
GH_A11G0723	246.333	125.667	0.0253406	-0.9735	down
GH_A11G0830	650.333	404	0.0246526	-0.68791	down
GH_A11G0948	210	326.333	0.0331078	0.612837	up
GH_A11G0963	97	242.667	0.0173312	1.29359	up
GH_A11G1046	413	737.667	0.00143025	0.779988	up
GH_A11G1081	519	888	0.00469619	0.772579	up
GH_A11G1103	888	426.333	0.000703002	-1.02697	down
GH_A11G1480	33.6667	93	0.0110434	1.48093	up
GH_A11G1721	146.667	229.333	0.0217176	0.628588	up
GH_A11G1761	70	134.667	0.033275	0.94798	up
GH_A11G1785	262	461	0.000610413	0.790269	up
GH_A11G1826	77	39.6667	0.0174278	-0.993559	down
GH_A11G1964	142	80.3333	0.00813176	-0.869304	down
GH_A11G1979	35	72	0.0224907	1.03036	up
GH_A11G2032	4.66667	46	7.58473e-05	3.17073	up
GH_A11G2098	199.333	329.667	0.0138668	0.687365	up
GH_A11G2300	796.667	507.333	0.00150558	-0.672703	down
GH_A11G2307	50.3333	23	0.00939311	-1.14606	down
GH_A11G2337	71	28.6667	0.0117346	-1.30843	down
GH_A11G2340	250	587.333	1.66373e-09	1.1921	up
GH_A11G2342	40.3333	146.667	0.000210612	1.75196	up
GH_A11G2438	484.667	250	0.000640314	-1.01908	down
GH_A11G2445	230.333	378.333	0.00863273	0.689792	up
GH_A11G2448	189.333	108.333	0.00729099	-0.850419	down
GH_A11G2496	277.667	183.333	0.0161473	-0.620045	down
GH_A11G2507	82.6667	0.666667	4.75358e-20	-6.69856	down
GH_A11G2692	856	456.333	0.0115653	-0.95684	down
GH_A11G2780	47	26.6667	0.0459742	-0.839549	down
GH_A11G2791	352.667	566.667	0.00924223	0.647254	up
GH_A11G2928	223.667	136.667	0.0133792	-0.725929	down
GH_A11G2987	73.3333	41.3333	0.0316798	-0.866593	down
GH_A11G3224	57	29	0.0203866	-1.01597	down
GH_A11G3303	195.667	314.667	0.0353859	0.626321	up
GH_A11G3362	32.6667	143	0.000326772	2.14662	up
GH_A11G3373	56	30.3333	0.03912	-0.94176	down
GH_A11G3570	71.3333	125.333	0.0247878	0.778083	up
GH_A11G3580	101	272.667	0.00185438	1.33904	up
GH_A11G3609	161.667	279	0.00988209	0.773928	up
GH_A11G3646	148	51.6667	5.7732e-06	-1.56749	down
GH_A11G3647	411.667	641	0.0055198	0.614597	up
GH_A11G3657	497.667	188.333	1.62206e-05	-1.41006	down
GH_A11G3658	511	202	3.45852e-06	-1.3216	down
GH_A11G3660	57.3333	15	0.0112544	-1.85346	down
GH_A11G3667	474	194.667	0.000324614	-1.25577	down
GH_A11G3668	134.667	63.3333	0.0168434	-1.06441	down
GH_A11G3700	922	292.333	3.91194e-06	-1.68635	down
GH_A11G3704	23.6667	55	0.0152363	1.13785	up
GH_A11G3707	150.333	318.667	0.000584625	1.01655	up
GH_A11G3773	82.3333	0	1.37428e-22	-9.35645	down
GH_A12G0002	176.667	278.667	0.0106276	0.634326	up
GH_A12G0005	33	68.6667	0.0265639	0.999495	up
GH_A12G0144	663.667	369.667	9.8378e-06	-0.879311	down
GH_A12G0145	66	0	8.47855e-22	-9.06965	down
GH_A12G0188	39.6667	74.6667	0.0308687	0.849321	up
GH_A12G0228	45	24.6667	0.0365398	-0.908644	down
GH_A12G0350	286	144.667	0.000869332	-1.01427	down
GH_A12G0355	251.667	162.333	0.0259639	-0.665536	down
GH_A12G0369	474.333	760	0.00609898	0.663201	up
GH_A12G0388	117.333	213.333	0.0308672	0.872859	up
GH_A12G0491	75	165.667	0.0111842	1.13011	up
GH_A12G0503	67.6667	206	0.0106589	1.62057	up
GH_A12G0559	27.3333	75.3333	0.0147847	1.47224	up
GH_A12G0610	277.667	174.667	0.0273187	-0.740616	down
GH_A12G0615	35.3333	77	0.0496543	1.22134	up
GH_A12G0643	39	74.3333	0.0176493	0.902017	up
GH_A12G0653	74.6667	133	0.022014	0.812714	up
GH_A12G0674	185.667	294	0.0459874	0.659009	up
GH_A12G0688	362.667	245.667	0.0104316	-0.598562	down
GH_A12G0690	9.33333	37.6667	0.00108778	1.9777	up
GH_A12G0806	23.6667	44.3333	0.0423032	0.879871	up
GH_A12G0857	346	585	0.0086954	0.750337	up
GH_A12G0927	89.6667	148.333	0.0334712	0.680677	up
GH_A12G0934	107.667	180.333	0.0386079	0.673783	up
GH_A12G0957	150.667	251.667	0.0105869	0.726223	up
GH_A12G1077	71.3333	22	0.0050209	-1.79605	down
GH_A12G1168	25	67.3333	0.000741987	1.39089	up
GH_A12G1234	1448.33	893.667	3.83889e-05	-0.710316	down
GH_A12G1242	859.333	1386.33	0.000504697	0.658057	up
GH_A12G1259	1211.33	2250.67	0.000680071	0.805344	up
GH_A12G1281	333.667	694	1.23693e-05	0.991338	up
GH_A12G1296	29.6667	99.6667	0.00600218	1.62008	up
GH_A12G1298	250	113	0.00289761	-1.10106	down
GH_A12G1300	91.3333	40.6667	0.0118486	-1.17654	down
GH_A12G1320	71.6667	128.333	0.0264316	0.790928	up
GH_A12G1325	409.333	234.667	0.0384132	-0.762859	down
GH_A12G1387	200.333	302	0.0205317	0.591639	up
GH_A12G1402	209.667	133.667	0.0289181	-0.674167	down
GH_A12G1441	146.333	292.667	0.00346126	0.921065	up
GH_A12G1536	51.6667	220.667	0.00455797	2.07685	up
GH_A12G1566	209	120.333	0.0108653	-0.837236	down
GH_A12G1587	1615	1037.33	0.000913315	-0.671268	down
GH_A12G1603	60	31.6667	0.0216478	-0.965392	down
GH_A12G1651	50.3333	87.6667	0.0427311	0.780297	up
GH_A12G1717	221.667	356.333	0.0116545	0.659962	up
GH_A12G1834	116	27	0.00164531	-2.13004	down
GH_A12G1852	107.667	199	0.0479033	0.776471	up
GH_A12G1854	491.667	871.333	7.88859e-05	0.777977	up
GH_A12G1965	415	660	0.0160371	0.633711	up
GH_A12G1966	127.667	221.333	0.0211432	0.79057	up
GH_A12G2152	506.333	333.333	0.00209708	-0.617599	down
GH_A12G2190	23.3333	45.3333	0.0329685	0.943036	up
GH_A12G2248	56.6667	125.667	0.0180617	1.1923	up
GH_A12G2269	92.6667	172.333	0.00810627	0.844357	up
GH_A12G2281	142.333	91.3333	0.0448726	-0.694658	down
GH_A12G2327	315.333	559.333	0.000508746	0.770698	up
GH_A12G2349	356.667	169.333	0.00242313	-1.05231	down
GH_A12G2390	23.6667	49	0.0444739	0.96335	up
GH_A12G2453	13	69.3333	0.0290234	2.41545	up
GH_A12G2512	971.333	1635	0.0375015	0.761709	up
GH_A12G2534	121	71	0.0235511	-0.827528	down
GH_A12G2576	124.333	67.3333	0.017083	-0.921906	down
GH_A12G2577	136.333	76.6667	0.0302114	-0.857806	down
GH_A12G2627	252.333	718	0.000916268	1.46497	up
GH_A12G2656	42.3333	124.667	0.00588625	1.5731	up
GH_A12G2738	56	105	0.0382453	0.873501	up
GH_A12G2892	398	638.667	0.0143383	0.658597	up
GH_A13G0307	4217.33	2746.33	0.00187505	-0.63299	down
GH_A13G0376	125.667	64.3333	0.00598771	-1.00015	down
GH_A13G0431	180	103	0.00771438	-0.820659	down
GH_A13G0448	1036.33	675	0.00037052	-0.647613	down
GH_A13G0457	141.333	61.6667	0.00174618	-1.24623	down
GH_A13G0485	86.3333	0	1.20067e-18	-9.49823	down
GH_A13G0506	596.667	403.333	0.0106124	-0.586288	down
GH_A13G0606	34	73	0.0144557	1.05912	up
GH_A13G0620	774.667	1292	0.000734405	0.732578	up
GH_A13G0624	273.333	468	0.00202332	0.754171	up
GH_A13G0677	128.333	65.3333	0.00293258	-1.02373	down
GH_A13G0702	345.333	553.667	0.00817251	0.642583	up
GH_A13G0727	419.333	3	3.91506e-15	-7.11235	down
GH_A13G0764	363.667	126.333	2.46168e-06	-1.53009	down
GH_A13G0779	652	330.667	3.6335e-07	-1.01989	down
GH_A13G0784	30	60.6667	0.014615	0.982192	up
GH_A13G0848	27.6667	65.6667	0.0113036	1.1671	up
GH_A13G0866	75	11.6667	4.7498e-08	-2.69178	down
GH_A13G1007	523	357.667	0.00507443	-0.591216	down
GH_A13G1034	388.333	206.667	0.000262172	-0.915119	down
GH_A13G1056	282.333	506.667	0.00207068	0.78959	up
GH_A13G1090	2412.33	3800.33	0.000550673	0.60435	up
GH_A13G1140	14.3333	69	0.000225497	2.30216	up
GH_A13G1149	489.333	827.667	0.00611485	0.686656	up
GH_A13G1169	1333	794.333	0.00679338	-0.756072	down
GH_A13G1170	91.6667	38.6667	0.00407545	-1.30683	down
GH_A13G1204	86.6667	153.333	0.0362891	0.839027	up
GH_A13G1251	115.333	185.333	0.0379818	0.627013	up
GH_A13G1263	292.333	30.6667	0.00030047	-3.38335	down
GH_A13G1274	295.333	179.333	0.0132909	-0.755154	down
GH_A13G1284	1693.67	944	0.000303582	-0.834735	down
GH_A13G1300	84	185.333	0.000935874	1.08178	up
GH_A13G1414	160.333	68.6667	0.00185479	-1.20101	down
GH_A13G1495	85.6667	257.333	2.43515e-05	1.51702	up
GH_A13G1527	593.667	1202.33	6.16677e-07	1.00052	up
GH_A13G1596	241.333	379	0.00856485	0.605331	up
GH_A13G1778	395	244.333	0.00942452	-0.690697	down
GH_A13G1786	381	152	0.00908481	-1.35539	down
GH_A13G1803	552	372.333	0.00331557	-0.61283	down
GH_A13G1895	262	507.667	0.0176672	0.90664	up
GH_A13G2019	124	37.3333	0.000153978	-1.72698	down
GH_A13G2043	265.667	71.6667	0.0482474	-1.82647	down
GH_A13G2110	105.333	43	0.000617555	-1.33802	down
GH_A13G2167	2309.67	1335.33	0.0185487	-0.782158	down
GH_A13G2237	222	125.333	0.00461329	-0.83057	down
GH_A13G2277	118.667	242.667	0.00238368	0.975204	up
GH_A13G2362	53.6667	165.667	0.000253675	1.57237	up
GH_A13G2378	20.3333	76.3333	0.0162239	2.01799	up
GH_A13G2460	20	43	0.0341339	1.10453	up
GH_A13G2475	211.333	123.333	0.0211625	-0.860334	down
GH_A13G2477	57.6667	32.3333	0.0462876	-0.906993	down
GH_A13G2479	96	197	0.00411768	1.00347	up
GH_A13G2511	402.333	150.333	0.000311065	-1.46165	down
GH_A13G2531	438.667	220.333	0.0109721	-1.03344	down
GH_A13G2534	244.667	106	0.00062777	-1.28456	down
GH_A13G2570	82.6667	254.333	0.0387087	1.6259	up
GH_A13G2607	71.3333	165.333	0.00524524	1.19486	up
GH_A13G2638	19.6667	42.3333	0.0229454	1.06007	up
GH_A13G2640	94.6667	58	0.0470905	-0.724613	down
GH_A13G2648	173	281.333	0.022825	0.654227	up
GH_A13G2669	240	410.333	0.0136089	0.763749	up
GH_A13G2680	702.667	431.333	6.59112e-05	-0.734494	down
GH_D01G0116	176	35.3333	4.22874e-06	-2.2698	down
GH_D01G0154	678	468	0.0203803	-0.633061	down
GH_D01G0166	187.667	31.3333	6.86137e-09	-2.56437	down
GH_D01G0209	212	324.667	0.0115115	0.594316	up
GH_D01G0227	85.3333	174	0.00223566	1.00964	up
GH_D01G0351	27.3333	67.3333	0.00146508	1.27552	up
GH_D01G0443	86.3333	34	0.00227323	-1.35786	down
GH_D01G0530	195.333	27.6667	0.0238909	-2.88389	down
GH_D01G0543	73.3333	164.667	0.0028817	1.09482	up
GH_D01G0611	22.3333	48.6667	0.0176934	1.0896	up
GH_D01G0633	388.333	257	0.0161305	-0.607427	down
GH_D01G0987	108.333	226	0.00078319	1.03661	up
GH_D01G1017	67	193	0.0406628	1.50096	up
GH_D01G1050	14.6667	93	1.82833e-05	2.61616	up
GH_D01G1101	456.667	840.333	0.00225758	0.894889	up
GH_D01G1109	31.6667	112.333	0.00249651	1.67826	up
GH_D01G1119	310.333	1337	3.85927e-10	1.99917	up
GH_D01G1121	335	207.333	0.00375422	-0.71082	down
GH_D01G1127	977.667	1612	0.0117558	0.677878	up
GH_D01G1132	507.667	1111.33	4.32919e-06	1.04273	up
GH_D01G1180	313.333	165	0.00369185	-0.947821	down
GH_D01G1208	596	376.333	0.00237678	-0.673804	down
GH_D01G1313	66.6667	2.33333	4.14971e-11	-4.7136	down
GH_D01G1578	50	26	0.0446857	-0.938034	down
GH_D01G1589	29	70.6667	0.0263595	1.24082	up
GH_D01G1651	276.333	166.333	0.0194796	-0.774128	down
GH_D01G1700	713.667	402.333	0.000740853	-0.867507	down
GH_D01G1731	272.333	124.667	0.000349622	-1.10951	down
GH_D01G1735	323.333	202	0.0117688	-0.714666	down
GH_D01G1736	99.6667	35	0.000234376	-1.50562	down
GH_D01G1740	706	376.333	1.3694e-05	-0.915208	down
GH_D01G1958	62	31	0.0152059	-1.06492	down
GH_D01G1965	131.667	383	0.00156034	1.4923	up
GH_D01G2131	309.333	194	0.0173319	-0.680269	down
GH_D01G2142	163	259	0.0247006	0.639963	up
GH_D01G2156	500.333	287.333	0.00298351	-0.810968	down
GH_D01G2159	954.333	1833.33	0.00814127	0.900947	up
GH_D01G2215	881.333	526	6.01387e-05	-0.781453	down
GH_D01G2239	58	26.3333	0.00545642	-1.2127	down
GH_D01G2343	109.667	66	0.0385789	-0.774494	down
GH_D01G2467	115.333	41.6667	0.00909543	-1.55235	down
GH_D02G0030	392.333	263.333	0.0334291	-0.589467	down
GH_D02G0033	38.3333	137	0.00375236	1.72156	up
GH_D02G0046	79	39.3333	0.0292509	-1.01719	down
GH_D02G0118	0	190.333	3.94409e-26	10.4937	up
GH_D02G0124	161.333	47.6667	0.00595192	-1.68294	down
GH_D02G0219	667	430.667	0.000635228	-0.643272	down
GH_D02G0222	139.667	70	0.0131346	-0.984531	down
GH_D02G0265	190.333	341	0.0131295	0.78101	up
GH_D02G0426	83	42	0.0166817	-1.03245	down
GH_D02G0537	93	48.3333	0.0111431	-0.983095	down
GH_D02G0734	846.667	538.667	0.00339581	-0.718598	down
GH_D02G0746	168	319.667	0.0146278	0.926177	up
GH_D02G0760	75	160	0.00619326	1.04026	up
GH_D02G0781	470.333	959.333	1.23766e-07	1.00483	up
GH_D02G0797	2796	4348.67	0.00124625	0.600508	up
GH_D02G0802	363.667	765	4.72727e-07	1.06404	up
GH_D02G0833	327	190.333	0.02713	-0.777934	down
GH_D02G0871	9610	15603.3	0.00153326	0.672328	up
GH_D02G0883	66.6667	23.6667	0.0013449	-1.50223	down
GH_D02G0887	90	158.333	0.0167704	0.813468	up
GH_D02G0915	762.667	1345.67	6.89395e-05	0.792331	up
GH_D02G0938	62.3333	110	0.0390402	0.782508	up
GH_D02G0941	27.3333	59.3333	0.0123237	1.08216	up
GH_D02G0953	97	50	0.00861745	-1.03761	down
GH_D02G0957	1065	535.333	2.5533e-07	-1.05677	down
GH_D02G0961	63.3333	14.6667	8.99675e-06	-2.10919	down
GH_D02G0980	255.667	92.3333	0.0188443	-1.41486	down
GH_D02G0984	367	187.667	0.00010191	-0.978476	down
GH_D02G1008	188.667	330.333	0.00885105	0.799653	up
GH_D02G1024	204	382.667	0.00263066	0.891742	up
GH_D02G1026	108.333	239.333	0.00414313	1.10516	up
GH_D02G1030	199	378	0.000406728	0.896452	up
GH_D02G1046	144.333	61.6667	0.000594983	-1.30313	down
GH_D02G1052	107	0	3.67861e-24	-9.79793	down
GH_D02G1068	105.667	178	0.0233559	0.737761	up
GH_D02G1082	848	406.333	1.99009e-06	-1.12051	down
GH_D02G1100	67	0	2.3914e-20	-9.11589	down
GH_D02G1130	576.333	956.667	0.000320542	0.714376	up
GH_D02G1147	176.333	278.333	0.0170045	0.642139	up
GH_D02G1152	127.667	0	1.62688e-20	-10.0511	down
GH_D02G1217	486	1086	5.087e-05	1.16948	up
GH_D02G1236	575	940.667	0.000433039	0.704378	up
GH_D02G1238	347.333	650	3.04544e-05	0.895282	up
GH_D02G1239	538.667	1010.33	6.27413e-05	0.88113	up
GH_D02G1250	489	969	0.000239777	0.97433	up
GH_D02G1256	114.333	180.667	0.0472975	0.65763	up
GH_D02G1269	61.3333	181	9.51431e-06	1.52331	up
GH_D02G1273	35.6667	110.333	6.82308e-05	1.59879	up
GH_D02G1331	10834.3	5247.67	4.50108e-06	-1.05738	down
GH_D02G1337	420.667	62.6667	0.00299701	-2.63925	down
GH_D02G1344	62	103	0.0442271	0.714202	up
GH_D02G1346	65.6667	36.6667	0.0425379	-0.844731	down
GH_D02G1363	128.667	40	0.000859019	-1.72242	down
GH_D02G1399	278	665.667	6.57131e-10	1.21995	up
GH_D02G1406	81.3333	153.333	0.00677847	0.861984	up
GH_D02G1453	8298.67	12965.7	0.00285652	0.609598	up
GH_D02G1457	27.6667	52.6667	0.032411	0.921669	up
GH_D02G1511	239.667	137.333	0.00949873	-0.790808	down
GH_D02G1517	45.3333	87.6667	0.019452	0.928537	up
GH_D02G1526	1773.33	1115	3.62668e-05	-0.710746	down
GH_D02G1531	191	559.667	1.99313e-11	1.52149	up
GH_D02G1547	251.667	474.667	2.64902e-05	0.884788	up
GH_D02G1548	915	1556.67	4.95818e-06	0.741605	up
GH_D02G1559	72	39.3333	0.0301971	-0.935643	down
GH_D02G1565	95	34	0.000259801	-1.52883	down
GH_D02G1566	121.333	219.667	0.00938343	0.819129	up
GH_D02G1576	344.667	792	2.82208e-10	1.16629	up
GH_D02G1583	343.667	201	0.000576408	-0.800477	down
GH_D02G1589	675	290.667	1.0115e-06	-1.21385	down
GH_D02G1590	142	64.3333	0.000918913	-1.17682	down
GH_D02G1611	55	21.6667	0.00344428	-1.35813	down
GH_D02G1639	6716	4507.67	0.00277844	-0.592616	down
GH_D02G1654	10.6667	48.6667	0.00382609	2.06807	up
GH_D02G1665	20.6667	59.3333	0.00654048	1.43	up
GH_D02G1704	85	160	0.0425151	0.859265	up
GH_D02G1727	46.3333	86	0.0441122	0.881558	up
GH_D02G1767	61.6667	103	0.0438355	0.732741	up
GH_D02G1779	202	428.333	0.0370257	0.991097	up
GH_D02G1785	43	17.3333	0.00371087	-1.32824	down
GH_D02G1800	152	74.3333	0.0256691	-1.05754	down
GH_D02G1820	56	24.6667	0.0114722	-1.18263	down
GH_D02G1823	319.333	499.667	0.0201326	0.6225	up
GH_D02G1837	203.333	382	0.0106966	0.876278	up
GH_D02G1889	152.667	29	2.41295e-06	-2.37967	down
GH_D02G1949	103.667	3.66667	8.24044e-12	-4.86186	down
GH_D02G2021	357.333	770	2.89834e-05	1.05837	up
GH_D02G2102	247.667	402.333	0.0197231	0.661839	up
GH_D02G2115	233.333	365	0.00862669	0.597994	up
GH_D02G2159	28	60.6667	0.0312204	1.01263	up
GH_D02G2181	427.667	711.333	0.0123161	0.673169	up
GH_D02G2225	395	643.333	0.0125149	0.635773	up
GH_D02G2244	263.333	130.667	0.000280199	-1.01499	down
GH_D02G2249	357	918	0.00477925	1.35288	up
GH_D02G2303	27	153.667	0.000614463	2.48484	up
GH_D02G2447	150	259	0.00645351	0.738363	up
GH_D02G2460	267.333	160.333	0.0197439	-0.778638	down
GH_D02G2608	71.6667	37.3333	0.0275316	-0.926949	down
GH_D02G2633	21	74	0.000599396	1.75645	up
GH_D02G2640	183.667	307	0.0433541	0.668806	up
GH_D02G2645	37.6667	71.6667	0.028316	0.899443	up
GH_D03G0029	494	319.667	0.0173878	-0.670687	down
GH_D03G0044	342.667	577	0.0231277	0.714696	up
GH_D03G0083	48	97.6667	0.0160548	0.984785	up
GH_D03G0124	37.3333	19.3333	0.0460042	-0.958133	down
GH_D03G0188	82.6667	40	0.0365752	-1.09652	down
GH_D03G0280	1761.67	1146	0.00170946	-0.639607	down
GH_D03G0367	501.667	887	0.000226815	0.777535	up
GH_D03G0368	494	277	0.0418586	-0.858091	down
GH_D03G0439	40	147.333	0.0306507	1.87629	up
GH_D03G0622	63.6667	34	0.0160113	-0.94534	down
GH_D03G0661	92.3333	161.667	0.036197	0.76242	up
GH_D03G0763	195.667	127	0.0256245	-0.683492	down
GH_D03G0833	32	577.333	1.05688e-09	4.15417	up
GH_D03G0960	167.333	103.667	0.0450741	-0.71591	down
GH_D03G0998	95.6667	17.3333	6.92435e-07	-2.5491	down
GH_D03G1277	125.333	216.667	0.00918797	0.744656	up
GH_D03G1284	2910.33	1990.67	0.000931356	-0.611056	down
GH_D03G1368	311.667	50.3333	1.31502e-06	-2.53074	down
GH_D03G1445	14.3333	69.3333	0.0227131	2.04554	up
GH_D03G1499	1617.67	901.333	0.0481055	-0.854958	down
GH_D03G1554	178.667	295.333	0.0072244	0.710384	up
GH_D03G1762	283.667	869	8.66962e-05	1.48291	up
GH_D03G1792	176.667	61.3333	0.038754	-1.35954	down
GH_D03G1805	70.3333	212	0.0249749	1.42512	up
GH_D03G1818	114.667	58.6667	0.00926507	-1.00767	down
GH_D03G1822	294.667	146.333	0.00154486	-1.00348	down
GH_D03G1925	343	174.333	0.000641165	-1.00931	down
GH_D04G0007	84	164.333	0.023263	0.895941	up
GH_D04G0206	73.6667	2.66667	2.72714e-09	-4.70815	down
GH_D04G0271	344.333	231.333	0.00912565	-0.60058	down
GH_D04G0295	233	65	7.57277e-08	-1.8487	down
GH_D04G0298	173.333	83	0.00220165	-1.13709	down
GH_D04G0328	64	37.3333	0.0438674	-0.793915	down
GH_D04G0504	27.3333	136.333	0.0292682	2.12632	up
GH_D04G0545	187	462	0.0490592	1.28746	up
GH_D04G0573	190.667	95.3333	0.00122708	-1.04401	down
GH_D04G0654	187	108	0.00899	-0.80184	down
GH_D04G0656	36.3333	74	0.0245911	0.988036	up
GH_D04G0664	102.333	244.333	0.000500375	1.25843	up
GH_D04G0691	100.333	164	0.0455361	0.646221	up
GH_D04G0695	189.667	402	0.000330547	1.07221	up
GH_D04G0709	154.333	65	0.00159951	-1.34414	down
GH_D04G0713	56.3333	14.6667	0.00134627	-2.02574	down
GH_D04G0726	63	33.6667	0.0361558	-0.943368	down
GH_D04G0727	228.667	429.333	0.0021916	0.899473	up
GH_D04G0766	267.333	451.667	0.00187582	0.707386	up
GH_D04G0795	68.3333	154.667	0.00494792	1.17565	up
GH_D04G0822	30	79.3333	0.00533389	1.34485	up
GH_D04G0832	621.333	397	0.00815784	-0.680464	down
GH_D04G0893	3447	6192.33	0.00609039	0.815523	up
GH_D04G0921	106.667	39	0.00289857	-1.4622	down
GH_D04G0976	52.6667	124.333	0.0117707	1.24366	up
GH_D04G0985	635.333	392.667	0.00156688	-0.723537	down
GH_D04G1003	290.333	196	0.0246944	-0.621444	down
GH_D04G1004	313	134.667	3.9007e-05	-1.26297	down
GH_D04G1009	976.667	1490.33	0.00331474	0.587033	up
GH_D04G1047	247	69.6667	6.3528e-07	-1.83842	down
GH_D04G1048	63.6667	139.667	0.00906498	1.11118	up
GH_D04G1051	256	532	0.00884926	1.07443	up
GH_D04G1052	182.667	494.667	0.00212872	1.4608	up
GH_D04G1135	517.667	112	1.86483e-06	-2.20455	down
GH_D04G1144	148.333	84	0.0326685	-0.858187	down
GH_D04G1147	101.333	222.333	0.00538271	1.138	up
GH_D04G1173	115	187.667	0.0193182	0.674317	up
GH_D04G1177	144.333	274.333	0.00847576	0.860476	up
GH_D04G1190	59.3333	29.6667	0.0169241	-1.06952	down
GH_D04G1191	630.333	1014.33	0.00180074	0.653758	up
GH_D04G1229	59.6667	34	0.0408281	-0.824924	down
GH_D04G1231	152.333	67.6667	0.0252473	-1.17018	down
GH_D04G1235	65	0	1.85855e-21	-9.0441	down
GH_D04G1242	270.667	479.333	0.00140974	0.760785	up
GH_D04G1262	145.667	64.6667	0.0449818	-1.176	down
GH_D04G1269	338.667	515.667	0.0246828	0.585043	up
GH_D04G1290	168.333	91	0.00642339	-0.962268	down
GH_D04G1292	3493	2313	0.000979928	-0.632295	down
GH_D04G1295	161.667	70	0.00351664	-1.19728	down
GH_D04G1420	220	99.3333	0.000790826	-1.17495	down
GH_D04G1465	236.333	405.333	0.0241993	0.747697	up
GH_D04G1479	208.333	379	0.02328	0.874501	up
GH_D04G1538	85.6667	156	0.0216173	0.842336	up
GH_D04G1543	26	64	0.0178089	1.25284	up
GH_D04G1551	260	170.667	0.0291528	-0.606222	down
GH_D04G1560	246	103.667	0.000588905	-1.34373	down
GH_D04G1563	91	35.3333	0.00133843	-1.43924	down
GH_D04G1575	586.333	325	0.0164658	-0.849748	down
GH_D04G1649	146	688.667	5.25415e-10	2.29071	up
GH_D04G1753	81.3333	141.667	0.0170322	0.788411	up
GH_D04G1831	989	673.333	0.000477348	-0.596524	down
GH_D04G2100	23.3333	49.3333	0.0274054	1.02045	up
GH_D05G0049	82.3333	225	0.000312157	1.35366	up
GH_D05G0050	132	323.333	0.000364414	1.19673	up
GH_D05G0051	29.3333	55.6667	0.0311559	0.896346	up
GH_D05G0052	539.667	336	0.0177809	-0.652331	down
GH_D05G0088	2280.33	1330.33	3.07394e-05	-0.80148	down
GH_D05G0089	58.3333	27.6667	0.029517	-1.10861	down
GH_D05G0142	55	152.333	0.000909041	1.40191	up
GH_D05G0150	71	328	2.01504e-08	2.10861	up
GH_D05G0151	240	118.667	0.00436096	-1.03825	down
GH_D05G0163	107.667	50.6667	0.00436637	-1.09157	down
GH_D05G0169	174	88.6667	0.0076565	-0.977803	down
GH_D05G0183	259.333	157	0.00622337	-0.736718	down
GH_D05G0192	186.667	535.667	7.55216e-08	1.44752	up
GH_D05G0224	328	197.333	0.00270925	-0.743321	down
GH_D05G0254	73.6667	30	0.0106054	-1.2354	down
GH_D05G0267	76	44.3333	0.0355039	-0.848556	down
GH_D05G0280	97.3333	41.3333	0.00558633	-1.23806	down
GH_D05G0281	130.667	63.6667	0.0022652	-1.10214	down
GH_D05G0289	611.667	365	0.000592647	-0.743373	down
GH_D05G0303	358.667	237.333	0.0138902	-0.631428	down
GH_D05G0389	108.667	40	0.000790899	-1.43624	down
GH_D05G0438	101.333	182.333	0.00960051	0.796137	up
GH_D05G0466	31.6667	359	6.02316e-26	3.4784	up
GH_D05G0586	54.6667	108	0.042025	0.961127	up
GH_D05G0639	4089	2433	0.000369192	-0.750028	down
GH_D05G0695	126.667	54.3333	0.0101712	-1.235	down
GH_D05G0703	405.667	864.667	4.21466e-08	1.05963	up
GH_D05G0717	81.6667	133	0.0471761	0.680467	up
GH_D05G0846	302	196	0.013156	-0.665658	down
GH_D05G1073	114.333	206.667	0.0409211	0.840236	up
GH_D05G1185	80	166.333	0.00594143	1.00747	up
GH_D05G1364	409.333	1105.33	0.000390695	1.41479	up
GH_D05G1384	376.667	621.667	0.0179636	0.654877	up
GH_D05G1393	362	238	0.00786859	-0.624343	down
GH_D05G1456	29.3333	88	0.00577813	1.5795	up
GH_D05G1460	25	58.6667	0.0177153	1.15606	up
GH_D05G1532	25.3333	76.6667	0.00450535	1.58487	up
GH_D05G1542	243.333	381	0.00654804	0.600777	up
GH_D05G1564	1373	875	9.84554e-05	-0.679251	down
GH_D05G1763	482	803.333	0.00252212	0.691653	up
GH_D05G1775	1493.33	493.667	0.00197634	-1.72877	down
GH_D05G1869	65.3333	139.333	0.02298	1.01008	up
GH_D05G2098	1687.67	5240	6.87431e-10	1.57845	up
GH_D05G2147	49.3333	91.6667	0.0488477	0.822665	up
GH_D05G2487	171.667	270	0.0483967	0.60235	up
GH_D05G2538	98.3333	61	0.0447247	-0.758564	down
GH_D05G2558	71.3333	9	0.000513152	-2.83963	down
GH_D05G2589	100.333	43	0.0183322	-1.21079	down
GH_D05G2628	36.3333	13	0.0036404	-1.46591	down
GH_D05G2644	35.6667	87.3333	0.0197276	1.24099	up
GH_D05G2862	117.667	270.333	0.0135151	1.16646	up
GH_D05G2927	537.333	279.333	0.00025619	-0.972761	down
GH_D05G2928	170	83.3333	0.0202839	-1.02087	down
GH_D05G3022	107	51	0.00986088	-1.08567	down
GH_D05G3025	36.6667	69.6667	0.0280949	0.89652	up
GH_D05G3363	208	571.333	0.0282055	1.46996	up
GH_D05G3770	34.6667	65	0.0340305	0.84419	up
GH_D05G3801	172.667	94.3333	0.0347528	-0.918974	down
GH_D05G3847	70.3333	304	0.000754406	2.1034	up
GH_D05G3848	28.6667	107	0.0101569	1.88477	up
GH_D05G3852	34.3333	61	0.0479544	0.785175	up
GH_D05G3953	74	27.3333	0.00115963	-1.44211	down
GH_D05G3975	481	297.333	0.00131794	-0.697247	down
GH_D05G3986	99	199.333	0.00293723	0.968801	up
GH_D06G0084	200.667	373	0.0139122	0.846219	up
GH_D06G0136	342.333	116	1.01859e-07	-1.59195	down
GH_D06G0140	77	41.3333	0.0336749	-0.91468	down
GH_D06G0142	194.667	95	0.000687328	-1.06521	down
GH_D06G0173	516.333	338.667	0.0234096	-0.597956	down
GH_D06G0196	8164	5265	0.00153866	-0.636072	down
GH_D06G0267	469	763.667	0.0350013	0.637019	up
GH_D06G0270	26.3333	60.3333	0.0257752	1.10431	up
GH_D06G0304	96.6667	49.6667	0.0123931	-1.04549	down
GH_D06G0362	128.667	203.333	0.0496245	0.589646	up
GH_D06G0376	26.6667	79.6667	0.00151201	1.6418	up
GH_D06G0389	88.3333	145.667	0.0333096	0.716008	up
GH_D06G0437	224.333	361.333	0.0246844	0.606742	up
GH_D06G0511	272	181.333	0.0186872	-0.620108	down
GH_D06G0564	146.667	227.667	0.043433	0.586669	up
GH_D06G0632	244	150	0.0321259	-0.719642	down
GH_D06G0633	255.333	145.333	0.0051719	-0.835835	down
GH_D06G0727	361	989.333	1.38509e-09	1.43315	up
GH_D06G0794	37	80.3333	0.0108737	1.06722	up
GH_D06G0805	159.333	268.333	0.0097855	0.737311	up
GH_D06G0807	515.667	337.333	0.012474	-0.693056	down
GH_D06G0867	196	40	0.0010197	-2.33801	down
GH_D06G0886	552	348.667	0.00189382	-0.721509	down
GH_D06G1013	108.667	174.667	0.0387691	0.657451	up
GH_D06G1267	368	24.6667	0.00288324	-3.60352	down
GH_D06G1455	26	69.3333	0.00945349	1.43744	up
GH_D06G1505	288.667	468.667	0.00368679	0.649052	up
GH_D06G1561	119.333	198.333	0.0226789	0.688302	up
GH_D06G1632	27.6667	76	0.0390717	1.44365	up
GH_D06G1641	149.333	91.3333	0.0274169	-0.725697	down
GH_D06G1807	91.6667	5.33333	4.41909e-14	-4.11805	down
GH_D06G1821	76	37.6667	0.0448064	-0.982686	down
GH_D06G1884	567	899	0.0340882	0.641382	up
GH_D06G1886	89.6667	52	0.0363762	-0.845279	down
GH_D06G2044	2418.67	4817	0.000366182	0.927041	up
GH_D06G2100	107.333	41	0.000522186	-1.42755	down
GH_D06G2151	144.667	43	0.0168608	-1.792	down
GH_D06G2320	30	88.3333	0.00144543	1.4602	up
GH_D06G2326	289	173	0.0470877	-0.71733	down
GH_D06G2364	148.333	273.333	0.00190097	0.850033	up
GH_D06G2431	269.333	513	0.00100032	0.859237	up
GH_D07G0125	93.3333	44.3333	0.00564012	-1.14107	down
GH_D07G0218	699	484.333	0.0121558	-0.588282	down
GH_D07G0235	159	268.333	0.0411003	0.733026	up
GH_D07G0339	110.333	458	0.000266539	2.0494	up
GH_D07G0417	120.333	326	0.0115783	1.41757	up
GH_D07G0434	885.667	376	1.46564e-06	-1.24383	down
GH_D07G0461	217	469.667	0.000402273	1.0411	up
GH_D07G0467	101	169.667	0.0165288	0.712244	up
GH_D07G0530	630.333	380.667	0.0447645	-0.7194	down
GH_D07G0541	69.3333	133.333	0.0221079	0.872742	up
GH_D07G0542	235.333	77.6667	3.47757e-05	-1.6569	down
GH_D07G0563	212.667	1618.33	9.56128e-11	2.88978	up
GH_D07G0592	131	233.333	0.00535518	0.772598	up
GH_D07G0593	297.333	485	0.00850976	0.63418	up
GH_D07G0598	1404.33	2447	4.22358e-06	0.760251	up
GH_D07G0626	19.6667	41.6667	0.0246372	1.07752	up
GH_D07G0717	198.667	86.3333	0.00036137	-1.19759	down
GH_D07G0737	475	260.333	0.00391212	-0.844723	down
GH_D07G0806	1548.33	1035	0.00689328	-0.597059	down
GH_D07G0851	333.667	731.333	0.000246195	1.12592	up
GH_D07G1129	732.667	351.333	0.00285158	-1.07335	down
GH_D07G1161	57.3333	27	0.0107549	-1.10897	down
GH_D07G1337	449.667	169.333	6.93105e-05	-1.37359	down
GH_D07G1339	425.667	264.333	0.0013772	-0.733872	down
GH_D07G1345	604.667	327.667	0.000381176	-0.888502	down
GH_D07G1348	192.333	92	0.00207057	-1.05809	down
GH_D07G1373	161	82	0.00168722	-1.00477	down
GH_D07G1403	45	11.3333	0.00466352	-1.90654	down
GH_D07G1427	17.6667	50.3333	0.0184241	1.4473	up
GH_D07G1434	73.6667	29	0.00906903	-1.30105	down
GH_D07G1435	85.3333	51.6667	0.0483683	-0.787486	down
GH_D07G1443	54	24	0.0283927	-1.12786	down
GH_D07G1451	77.6667	160	0.0127232	0.983399	up
GH_D07G1505	57	208.333	0.0392796	1.8177	up
GH_D07G1651	43	75	0.0467015	0.770707	up
GH_D07G1722	30.6667	127	0.00291222	2.10443	up
GH_D07G1748	423.333	939	0.0111522	1.16166	up
GH_D07G1749	350.667	585.333	0.00137583	0.741431	up
GH_D07G1768	108.667	252	0.0195571	1.11121	up
GH_D07G1885	324.333	179	0.0113148	-0.845392	down
GH_D07G1953	118	207	0.0135202	0.761385	up
GH_D07G1975	20	250.333	3.50079e-05	3.62335	up
GH_D07G2021	58	134.667	0.00692531	1.1906	up
GH_D07G2043	73.3333	173.667	0.0207747	1.21933	up
GH_D07G2089	525.667	339.333	0.0181794	-0.711247	down
GH_D07G2109	148	440	0.0133138	1.53563	up
GH_D07G2152	876	311.333	7.55573e-05	-1.43144	down
GH_D07G2178	85.3333	162	0.0215963	0.855026	up
GH_D07G2244	174	386	1.46138e-06	1.1201	up
GH_D07G2365	100	164.333	0.0256352	0.695575	up
GH_D07G2399	51.3333	24	0.017132	-1.12455	down
GH_D07G2447	50.6667	25.3333	0.0297876	-1.00227	down
GH_D07G2518	36.3333	14.3333	0.00477055	-1.41086	down
GH_D07G2555	17.6667	100.667	0.00191108	2.49168	up
GH_D08G0154	177.667	282.333	0.0145449	0.633951	up
GH_D08G0284	233.333	378.333	0.0202412	0.653954	up
GH_D08G0287	96	32.6667	0.0117311	-1.54483	down
GH_D08G0395	169.333	104	0.0290039	-0.719399	down
GH_D08G0416	21.3333	44.3333	0.0417163	1.057	up
GH_D08G0420	173	297.333	0.00258741	0.755558	up
GH_D08G0512	390	85.3333	0.000244858	-2.15025	down
GH_D08G0684	136.667	427.333	0.0459531	1.67046	up
GH_D08G0749	114	49.3333	0.0152202	-1.26969	down
GH_D08G0756	270.667	146.667	0.0208188	-0.964973	down
GH_D08G0895	436	269.333	0.0310787	-0.722513	down
GH_D08G0933	264	176.333	0.0419804	-0.608517	down
GH_D08G0947	91.3333	44	0.0483657	-1.15635	down
GH_D08G0954	102.333	41	0.00124105	-1.3838	down
GH_D08G1040	17	39.6667	0.0175149	1.18998	up
GH_D08G1076	68.3333	27.6667	0.00578218	-1.38459	down
GH_D08G1102	204	83.6667	0.010341	-1.30679	down
GH_D08G1141	219.333	104.333	0.000204599	-1.12876	down
GH_D08G1183	111.333	54	0.00686657	-1.05773	down
GH_D08G1243	133.333	252	0.00280918	0.88671	up
GH_D08G1292	228.667	152	0.030608	-0.597345	down
GH_D08G1300	513.333	916.667	0.00473456	0.863208	up
GH_D08G1341	48	147.333	0.00445776	1.61582	up
GH_D08G1365	18.6667	87.6667	3.10835e-06	2.19344	up
GH_D08G1387	68.6667	176	0.000780689	1.36634	up
GH_D08G1402	61	26.6667	0.0069133	-1.17288	down
GH_D08G1523	384	158	0.00202234	-1.26542	down
GH_D08G1578	101	176.333	0.0180286	0.746882	up
GH_D08G1778	102	169	0.049744	0.667531	up
GH_D08G1837	127.667	242	0.046548	0.927168	up
GH_D08G1900	22	48	0.0135464	1.14149	up
GH_D08G1971	251.667	43	0.000662744	-2.67006	down
GH_D08G2008	58.3333	29.3333	0.0160114	-0.998599	down
GH_D08G2046	32.3333	67.6667	0.0148135	1.00375	up
GH_D08G2049	48	18.3333	0.00320673	-1.38781	down
GH_D08G2080	327	227.333	0.0353538	-0.587257	down
GH_D08G2089	497.667	265.667	0.00998102	-0.964948	down
GH_D08G2129	146	88.3333	0.0461918	-0.724374	down
GH_D08G2244	288.333	167.667	0.014412	-0.763199	down
GH_D08G2253	67	38	0.0437113	-0.87011	down
GH_D08G2292	48	140.333	0.023919	1.54572	up
GH_D08G2322	131.333	54.6667	0.0181327	-1.29358	down
GH_D08G2346	1902	3511.33	0.0120531	0.866303	up
GH_D08G2658	123	75.3333	0.0432894	-0.733104	down
GH_D08G2743	19	52	0.00301184	1.39261	up
GH_D08G2769	924	1470.33	0.00297659	0.665705	up
GH_D08G2771	207.667	87.6667	0.000180818	-1.30533	down
GH_D08G2773	16.3333	39.3333	0.0384059	1.28014	up
GH_D08G2775	378.667	577.333	0.0179842	0.644288	up
GH_D08G2870	54.6667	99	0.0429308	0.779121	up
GH_D09G0221	506.667	341.333	0.0026717	-0.602265	down
GH_D09G0245	88.6667	27	0.0150615	-1.61062	down
GH_D09G0266	48.6667	6	1.25178e-07	-3.024	down
GH_D09G0355	143	86	0.0247189	-0.785739	down
GH_D09G0688	74.6667	161	0.00903468	1.07033	up
GH_D09G0822	176.667	95.6667	0.0159241	-0.871753	down
GH_D09G0936	318.667	212.333	0.0343511	-0.588624	down
GH_D09G1062	126.333	52.6667	0.00364003	-1.24284	down
GH_D09G1185	68.6667	128.667	0.0373588	0.811203	up
GH_D09G1220	477.667	130.333	0.000332159	-1.97139	down
GH_D09G1244	458.333	723	0.000555282	0.626953	up
GH_D09G1267	284	163	0.00802775	-0.826576	down
GH_D09G1284	61.3333	30.6667	0.0228007	-1.01	down
GH_D09G1295	104.667	170.333	0.0305283	0.650704	up
GH_D09G1466	41	177.333	0.0159097	2.11287	up
GH_D09G1565	97.6667	32.6667	0.00442226	-1.63445	down
GH_D09G1597	42	87.6667	0.0109325	1.05129	up
GH_D09G1615	370.333	135.667	5.61577e-08	-1.46397	down
GH_D09G1616	124	33.3333	0.0164092	-1.9754	down
GH_D09G1663	166	66	0.000412658	-1.40689	down
GH_D09G1684	2621.67	1307.67	0.00170765	-0.982146	down
GH_D09G1700	183.333	119.333	0.0227259	-0.667286	down
GH_D09G1723	93	20.3333	0.00131311	-2.08672	down
GH_D09G1778	675.333	430.667	0.00366636	-0.69119	down
GH_D09G1786	47	121.333	0.0128815	1.29113	up
GH_D09G1837	50	89	0.0390118	0.773761	up
GH_D09G1859	367	238.333	0.0125526	-0.708328	down
GH_D09G1964	67.3333	166	0.0437203	1.28609	up
GH_D09G1966	1662.67	2908	0.0285393	0.78704	up
GH_D09G2112	845	536.667	0.000878072	-0.680329	down
GH_D09G2168	62	31.6667	0.0124002	-1.02049	down
GH_D09G2254	384.333	607.333	0.00541562	0.607416	up
GH_D09G2286	71.6667	166	0.00985194	1.10447	up
GH_D09G2289	65.6667	27.3333	0.0275629	-1.26211	down
GH_D09G2346	177.667	511	0.000163884	1.40847	up
GH_D09G2369	210.667	125	0.0301648	-0.771272	down
GH_D09G2387	918.333	593.333	0.00517534	-0.660648	down
GH_D09G2411	20.3333	47.3333	0.0194216	1.18954	up
GH_D09G2431	190.333	121	0.0314654	-0.683933	down
GH_D09G2434	596.333	354	0.0469844	-0.744122	down
GH_D09G2545	20.6667	44.3333	0.0133363	1.09423	up
GH_D10G0271	3245.33	5104	0.0197124	0.610277	up
GH_D10G0477	26.6667	53	0.0271698	0.977296	up
GH_D10G0490	107.333	211	0.0491943	0.992465	up
GH_D10G0585	263.667	501.333	0.0143583	0.922485	up
GH_D10G1303	59	100.667	0.0465479	0.725929	up
GH_D10G1840	120.333	59	0.00532294	-1.05854	down
GH_D10G2024	515	851.333	0.000477188	0.7035	up
GH_D10G2289	63.6667	22	0.00647192	-1.55685	down
GH_D10G2297	54.6667	29.6667	0.0331516	-0.911902	down
GH_D10G2411	304.333	177.667	0.0166511	-0.776817	down
GH_D10G2414	61	20.3333	0.000295994	-1.60635	down
GH_D10G2470	521.667	129	0.0187653	-2.2006	down
GH_D10G2471	1054.67	504.333	0.0197648	-1.17852	down
GH_D10G2683	97	39.3333	0.00741236	-1.33762	down
GH_D10G2721	19.6667	93.6667	6.48978e-05	2.25609	up
GH_D10G2790	85.6667	147.333	0.0394313	0.710367	up
GH_D11G0015	51	97.3333	0.0267533	0.868104	up
GH_D11G0161	801.333	1432.33	0.00744706	0.828475	up
GH_D11G0171	121	239.333	0.0139096	1.01388	up
GH_D11G0237	307	484	0.0178441	0.591251	up
GH_D11G0300	170	264.333	0.0441618	0.607804	up
GH_D11G0405	18	67.3333	0.0340883	1.83397	up
GH_D11G0450	19	37.6667	0.0338532	0.947223	up
GH_D11G0462	466.333	116	3.40714e-11	-2.00824	down
GH_D11G0463	425.333	170.667	2.95801e-08	-1.3409	down
GH_D11G0508	65.6667	35.6667	0.0259093	-0.9724	down
GH_D11G0526	154	269	0.00406986	0.779772	up
GH_D11G0574	32.6667	60.3333	0.0348645	0.853131	up
GH_D11G0677	114.333	332	0.00116642	1.48044	up
GH_D11G0755	133.667	33	0.000103201	-2.02093	down
GH_D11G0784	158.333	247.667	0.0296178	0.610518	up
GH_D11G0994	30.3333	79.3333	0.0280866	1.34523	up
GH_D11G1068	3649.33	2238.33	1.2782e-05	-0.745904	down
GH_D11G1073	64.6667	203.667	0.00101333	1.53473	up
GH_D11G1097	51.3333	23.6667	0.0134597	-1.16216	down
GH_D11G1110	520	831	0.0136605	0.682737	up
GH_D11G1129	176	287.333	0.0302189	0.687808	up
GH_D11G1158	83	41.6667	0.0298128	-0.97045	down
GH_D11G1174	123.667	295.667	0.0431449	1.23107	up
GH_D11G1249	123	196	0.0392118	0.668461	up
GH_D11G1278	258	432	0.0078831	0.670464	up
GH_D11G1321	49.6667	100	0.0171615	0.987287	up
GH_D11G1332	28	64.3333	0.0121292	1.11738	up
GH_D11G1340	297.667	201.333	0.0187655	-0.599715	down
GH_D11G1356	43.6667	88.3333	0.042409	0.935779	up
GH_D11G1446	358.333	189.333	0.0461069	-0.949876	down
GH_D11G1488	63.3333	34.6667	0.0327879	-0.90303	down
GH_D11G1573	307.333	548	0.00240671	0.825841	up
GH_D11G1578	356.333	156	0.000121885	-1.25873	down
GH_D11G1597	162.667	293	0.0239634	0.817239	up
GH_D11G1602	225	457.667	0.0360504	1.0344	up
GH_D11G1648	86.3333	46.3333	0.0163572	-0.924531	down
GH_D11G1649	19.6667	56.3333	0.00720942	1.42199	up
GH_D11G1660	496.333	937	0.0175831	0.913544	up
GH_D11G1661	629.333	58.3333	4.3746e-23	-3.50156	down
GH_D11G1669	572.667	265.667	0.000477977	-1.09923	down
GH_D11G1686	124	71.3333	0.0143798	-0.832371	down
GH_D11G1701	77.6667	142.333	0.0131944	0.855818	up
GH_D11G1727	24	51.3333	0.0391072	1.11559	up
GH_D11G1752	218	390.333	0.00081691	0.814035	up
GH_D11G1772	197.333	307.667	0.0203985	0.639648	up
GH_D11G1798	323	519.333	0.00544494	0.687844	up
GH_D11G1815	123	194.333	0.0265997	0.622217	up
GH_D11G1828	372.667	662.667	0.000280028	0.837078	up
GH_D11G1839	112.333	69.3333	0.0307716	-0.744108	down
GH_D11G1853	150	62.6667	0.00314609	-1.3346	down
GH_D11G1875	187.667	330.333	0.00655093	0.808936	up
GH_D11G1917	201.667	381.667	0.00256765	0.9391	up
GH_D11G1929	131	61	0.00859887	-1.08192	down
GH_D11G1951	27.6667	70	0.00731112	1.27826	up
GH_D11G1957	51.3333	106.333	0.0232023	1.06013	up
GH_D11G1958	117.667	12	5.14672e-10	-3.36422	down
GH_D11G2002	35	69.3333	0.0211602	0.939157	up
GH_D11G2016	1880.33	3737.67	4.0592e-07	0.990006	up
GH_D11G2029	21.6667	54	0.00631261	1.35434	up
GH_D11G2063	875.333	140.667	3.80977e-12	-2.67151	down
GH_D11G2102	58	10	1.13774e-06	-2.53685	down
GH_D11G2113	47.6667	18.3333	0.0037813	-1.35819	down
GH_D11G2199	77.6667	166.333	0.00218297	1.06722	up
GH_D11G2218	239.667	372.333	0.00582059	0.596168	up
GH_D11G2241	2439.33	5156.33	2.65235e-06	1.00885	up
GH_D11G2243	576.333	1258	5.12717e-07	1.10125	up
GH_D11G2273	111	219	0.00453279	0.909039	up
GH_D11G2329	208.667	136.333	0.0182781	-0.668776	down
GH_D11G2336	44	138	0.000852832	1.60245	up
GH_D11G2344	46.6667	0	6.13525e-18	-8.56675	down
GH_D11G2347	146	83.6667	0.0117716	-0.824468	down
GH_D11G2366	141.667	276.333	0.000718472	0.932176	up
GH_D11G2367	115.667	195.333	0.013988	0.758458	up
GH_D11G2373	39	112.333	0.000262165	1.4796	up
GH_D11G2385	397.333	740.667	1.49548e-05	0.854994	up
GH_D11G2402	835.333	509	0.000598299	-0.74679	down
GH_D11G2417	464.333	933.667	5.74349e-05	0.964281	up
GH_D11G2422	23	86.6667	0.000125393	1.89082	up
GH_D11G2424	152	245.667	0.0175002	0.67158	up
GH_D11G2494	216.667	500.333	2.17224e-06	1.15241	up
GH_D11G2503	14.3333	43	0.000891072	1.56755	up
GH_D11G2506	150	98	0.0451362	-0.628803	down
GH_D11G2507	45.6667	116.667	0.00183049	1.29307	up
GH_D11G2519	235.667	5.66667	5.61155e-10	-5.22704	down
GH_D11G2553	87.3333	0	8.92796e-23	-9.46788	down
GH_D11G2572	243.667	164.667	0.0221845	-0.607912	down
GH_D11G2595	172.667	356.667	0.000113227	1.00536	up
GH_D11G2715	506.667	260.667	0.0412699	-0.995933	down
GH_D11G2882	69.6667	128.667	0.0277674	0.810037	up
GH_D11G2890	339	88.6667	3.04205e-09	-1.99437	down
GH_D11G2912	240	432.333	9.7227e-05	0.81433	up
GH_D11G2970	24	80	0.00243042	1.80857	up
GH_D11G2972	693.333	1214	0.000501362	0.756553	up
GH_D11G3229	224	362.667	0.0113879	0.655028	up
GH_D11G3287	211	96.6667	0.00268011	-1.10917	down
GH_D11G3308	215	130.667	0.0278515	-0.720918	down
GH_D11G3314	285.667	499	0.000760662	0.763236	up
GH_D11G3371	82	38.6667	0.0175293	-1.11273	down
GH_D11G3410	442.667	864.667	0.00032919	0.946114	up
GH_D11G3539	754	1208.33	0.00334979	0.622605	up
GH_D11G3544	372.333	613.667	0.0390997	0.729578	up
GH_D11G3633	213.333	332	0.0271025	0.587311	up
GH_D11G3652	274.333	430.333	0.013065	0.587826	up
GH_D11G3655	217	69.6667	0.0388273	-1.46225	down
GH_D11G3657	117	75.6667	0.0458235	-0.67542	down
GH_D11G3670	101.333	27.3333	0.000317409	-1.85124	down
GH_D11G3680	610.333	1007.67	0.0496558	0.647502	up
GH_D11G3682	44.6667	12.6667	0.000974666	-1.77697	down
GH_D11G3696	592.667	977.333	0.00127784	0.664535	up
GH_D11G3746	18837	10747.3	0.000434863	-0.796984	down
GH_D11G3754	400	690.333	0.00838085	0.703959	up
GH_D11G3787	72.6667	162.333	0.0184996	1.0346	up
GH_D11G3793	129.667	228.667	0.0264567	0.772356	up
GH_D12G0013	44.3333	92.6667	0.0275808	1.02125	up
GH_D12G0140	109.667	58.6667	0.0308574	-0.874179	down
GH_D12G0165	110.333	43.3333	0.00159066	-1.36624	down
GH_D12G0274	166	32.6667	8.96414e-05	-2.39115	down
GH_D12G0275	44.3333	90	0.039682	0.99952	up
GH_D12G0336	493.333	878.667	0.00916973	0.815674	up
GH_D12G0372	32	121	0.0239998	1.88409	up
GH_D12G0554	37.6667	104.333	0.0301529	1.44647	up
GH_D12G0883	162.333	273	0.0295412	0.672089	up
GH_D12G0884	64.6667	109.667	0.0455436	0.711744	up
GH_D12G0897	366.667	217	0.0127526	-0.773718	down
GH_D12G0959	0	189	4.32716e-30	10.6163	up
GH_D12G0987	89.6667	173.667	0.0099869	0.955757	up
GH_D12G0994	318	143	0.000704734	-1.25095	down
GH_D12G1020	127.667	201	0.0421117	0.619594	up
GH_D12G1117	53.6667	132	0.00102721	1.28154	up
GH_D12G1139	31	87.3333	0.00109539	1.47899	up
GH_D12G1319	60	21.6667	0.00229866	-1.49672	down
GH_D12G1368	43	23	0.0427257	-0.911938	down
GH_D12G1390	78	130.667	0.0466206	0.688284	up
GH_D12G1395	717	391.333	7.71916e-05	-0.9463	down
GH_D12G1457	26	47	0.0497037	0.831633	up
GH_D12G1509	309.333	87.3333	1.17907e-06	-1.88369	down
GH_D12G1538	2933	1180.33	0.00746302	-1.32237	down
GH_D12G1643	166	319.667	0.00247804	0.894428	up
GH_D12G1824	657.667	309	6.23895e-05	-1.08024	down
GH_D12G1829	99.3333	38	0.0159727	-1.43504	down
GH_D12G1886	51	121.333	0.0319322	1.24317	up
GH_D12G1891	142.667	222.667	0.0192724	0.622582	up
GH_D12G1963	64.3333	174.333	0.0478806	1.39029	up
GH_D12G1964	30.6667	100	0.0213323	1.68517	up
GH_D12G2060	94	200	0.0250262	1.0982	up
GH_D12G2263	616	422.333	0.0263673	-0.609187	down
GH_D12G2364	212	100	0.0222885	-1.06187	down
GH_D12G2403	243.667	388.333	0.00414292	0.652615	up
GH_D12G2454	184.333	100.333	0.020364	-0.890043	down
GH_D12G2463	141	227.333	0.0480125	0.626994	up
GH_D12G2474	420.667	236.333	0.00226712	-0.839968	down
GH_D12G2492	129.667	79.6667	0.031492	-0.74785	down
GH_D12G2532	306.333	758	0.0278473	1.30768	up
GH_D12G2536	190.333	378.667	0.00112374	0.983177	up
GH_D12G2554	166.333	103.667	0.0182997	-0.716857	down
GH_D12G2594	127.667	69.6667	0.0260205	-0.952596	down
GH_D12G2674	163.667	917	1.59529e-13	2.41538	up
GH_D12G2865	65	36.3333	0.0263273	-0.868385	down
GH_D12G2915	152	371.333	0.0155255	1.25231	up
GH_D13G0010	313.667	9	1.56045e-14	-5.07001	down
GH_D13G0150	207	495.333	0.0394227	1.28716	up
GH_D13G0223	70.3333	21.6667	0.000877757	-1.65836	down
GH_D13G0273	15.6667	94	0.00517578	2.55994	up
GH_D13G0438	31.6667	68	0.032955	1.05196	up
GH_D13G0444	120.333	301.667	0.00210244	1.29902	up
GH_D13G0462	98.6667	159	0.0403498	0.638889	up
GH_D13G0557	118.667	210.333	0.0413143	0.762173	up
GH_D13G0604	221.333	442	0.014446	0.936621	up
GH_D13G0609	148.667	80	0.0238658	-0.974355	down
GH_D13G0676	39.6667	101.333	0.0474689	1.21794	up
GH_D13G0854	348.667	189.333	0.00144821	-0.861925	down
GH_D13G0972	281	615.667	1.96137e-05	1.05099	up
GH_D13G1004	29.6667	59.3333	0.0306035	0.97018	up
GH_D13G1093	51	22	0.0236238	-1.16702	down
GH_D13G1119	112.333	38.6667	0.00340126	-1.49147	down
GH_D13G1121	68.6667	34.3333	0.0203999	-1.04567	down
GH_D13G1182	473.333	1075.33	0.00318039	1.05317	up
GH_D13G1191	54.6667	113.333	0.00803142	0.994728	up
GH_D13G1253	315	155.333	0.00219025	-0.999452	down
GH_D13G1324	1177.33	661.667	4.85037e-05	-0.851711	down
GH_D13G1341	161	77.6667	0.0158794	-1.01412	down
GH_D13G1343	15.6667	62.6667	0.00242953	1.98223	up
GH_D13G1346	1079.33	654.667	0.0118808	-0.687009	down
GH_D13G1355	14.6667	209.667	1.32618e-07	3.65783	up
GH_D13G1416	82.6667	207.667	0.00128829	1.23884	up
GH_D13G1442	166.333	308	0.0247605	0.81897	up
GH_D13G1500	118.333	62.3333	0.0425592	-0.885887	down
GH_D13G1599	60.3333	13.6667	0.000276206	-2.16822	down
GH_D13G1664	216.667	119.333	0.00904285	-0.898404	down
GH_D13G1683	129.333	8.33333	1.32856e-10	-3.93465	down
GH_D13G1684	224	18	8.03176e-08	-3.63923	down
GH_D13G1739	301.333	127.667	0.0340729	-1.30214	down
GH_D13G1770	133.333	228	0.00902142	0.755021	up
GH_D13G1782	51	105.333	0.0251983	1.0422	up
GH_D13G1831	31.6667	59.6667	0.0390468	0.899913	up
GH_D13G1849	174.333	275.667	0.0190817	0.63452	up
GH_D13G1951	296	79	2.23026e-06	-1.87375	down
GH_D13G1952	522.333	856.667	6.4217e-05	0.690181	up
GH_D13G2034	589.667	20	1.32883e-27	-4.97076	down
GH_D13G2082	98.3333	45.3333	0.0103264	-1.16916	down
GH_D13G2091	174	95.6667	0.0221785	-0.852984	down
GH_D13G2094	570.667	340	0.000270411	-0.788142	down
GH_D13G2146	38.6667	75.3333	0.0351443	0.906072	up
GH_D13G2152	164.667	70.3333	0.00534415	-1.23138	down
GH_D13G2161	90.6667	45.3333	0.00690611	-1.01215	down
GH_D13G2178	192	341	0.0470199	0.795521	up
GH_D13G2214	1325.33	2557.33	3.77962e-08	0.915284	up
GH_D13G2225	168	99.3333	0.0196583	-0.758084	down
GH_D13G2255	110.667	15	1.36042e-05	-2.82932	down
GH_D13G2294	503.333	813	0.00339891	0.665317	up
GH_D13G2357	364.667	595	0.0141779	0.675663	up
GH_D13G2367	453	730	0.00171169	0.656743	up
GH_D13G2370	141.333	0.666667	1.10274e-13	-7.49972	down
GH_D13G2372	30.6667	62.3333	0.0192629	0.991091	up
GH_D13G2406	46.3333	24.6667	0.0347095	-0.950111	down
GH_D13G2468	22.3333	51.6667	0.00931473	1.14427	up
GH_D13G2550	453	786.333	0.00111445	0.741706	up
GH_D13G2560	112	356	0.0432912	1.6652	up
GH_D13G2578	130.333	244	0.00192112	0.85326	up
GH_D13G2618	53	102.667	0.0125005	0.903163	up
GH_D13G2634	34.3333	74.6667	0.017862	1.15962	up
GH_scaffold3616_objG0001	19.3333	52.6667	0.00219339	1.38795	up
GH_scaffold3935_objG0001	25.6667	60	0.0199346	1.17388	up
GH_scaffold6259_objG0001	104.333	25.3333	3.16609e-06	-2.04065	down
GH_scaffold6259_objG0002	166	39.6667	1.81981e-05	-2.05891	down
GH_scaffold6798_objG0001	137	235.667	0.0104172	0.782055	up
GHnewGene_10028	371.333	45.3333	0.0137664	-2.89262	down
GHnewGene_10059	128.333	20.3333	0.0452423	-2.5123	down
GHnewGene_10065	389.667	189	6.5714e-05	-1.09092	down
GHnewGene_10070	262.333	527	0.000774767	1.02045	up
GHnewGene_10074	90	205.333	0.00167187	1.19063	up
GHnewGene_10089	117	194.667	0.0162911	0.696196	up
GHnewGene_10095	190	323.333	0.00416724	0.742694	up
GHnewGene_10110	260.333	660	9.23449e-06	1.31047	up
GHnewGene_10112	71.3333	4	1.51387e-08	-4.09664	down
GHnewGene_10155	121	15	0.00837029	-2.88591	down
GHnewGene_10171	49.3333	119	0.00672896	1.22822	up
GHnewGene_10200	365.667	723	0.000419277	0.977054	up
GHnewGene_10206	84.3333	197	0.00167042	1.20831	up
GHnewGene_10210	115.667	11.3333	7.84493e-05	-3.2581	down
GHnewGene_10240	76	20.3333	0.047035	-1.82577	down
GHnewGene_10246	277	480.333	0.00179859	0.764572	up
GHnewGene_10282	89.6667	207.333	0.000512018	1.16014	up
GHnewGene_10293	271	13.6667	1.81473e-05	-4.22867	down
GHnewGene_10305	207.667	396	0.0212112	0.938126	up
GHnewGene_10320	96.3333	175.667	0.0355775	0.840589	up
GHnewGene_1035	213	458	0.00335088	1.03248	up
GHnewGene_10420	33.3333	16.3333	0.0382252	-1.03035	down
GHnewGene_10426	433.667	218	0.000693962	-0.987028	down
GHnewGene_10465	31	61	0.0223905	0.962994	up
GHnewGene_1049	600.333	57	6.89862e-05	-3.49306	down
GHnewGene_10505	60.6667	36	0.0471958	-0.833023	down
GHnewGene_10563	126	43	0.00196114	-1.64822	down
GHnewGene_10629	64	204.667	0.00111259	1.56274	up
GHnewGene_10705	37.6667	73	0.0459806	0.958565	up
GHnewGene_10862	323	69.6667	7.44574e-07	-2.27045	down
GHnewGene_10900	327	167.667	0.00250748	-0.958409	down
GHnewGene_10934	17.6667	103.333	1.04267e-05	2.43887	up
GHnewGene_10961	16	166	0.00367728	3.22079	up
GHnewGene_11064	26.3333	52.6667	0.0285519	0.950343	up
GHnewGene_1108	0	421	5.83485e-43	11.676	up
GHnewGene_11083	59.6667	136.333	0.00334701	1.23755	up
GHnewGene_11114	49.3333	9.66667	6.74243e-07	-2.37545	down
GHnewGene_11122	35.3333	119.667	0.000165222	1.72897	up
GHnewGene_11191	141.667	65.6667	0.00331273	-1.13697	down
GHnewGene_11205	201.667	376.333	0.00189571	0.884186	up
GHnewGene_11229	38	81.6667	0.0412158	1.05366	up
GHnewGene_11247	68.3333	20.6667	9.38956e-05	-1.77065	down
GHnewGene_11249	141.333	43	1.88368e-05	-1.79259	down
GHnewGene_11255	95	8.66667	0.000445017	-3.21633	down
GHnewGene_11283	87.3333	45	0.00796227	-1.02277	down
GHnewGene_11284	1329.67	719	0.00384183	-0.839411	down
GHnewGene_11307	141	16.6667	4.71772e-06	-2.99557	down
GHnewGene_11309	341	197.333	0.019231	-0.74951	down
GHnewGene_11315	1363	780.667	0.00313005	-0.769833	down
GHnewGene_11317	719.667	440.333	0.00615364	-0.68736	down
GHnewGene_11318	1003	606	0.000533147	-0.728609	down
GHnewGene_11319	118	66.3333	0.0173085	-0.840844	down
GHnewGene_11320	39.3333	111.333	0.00485067	1.39733	up
GHnewGene_11448	97	332.333	0.00294239	1.6796	up
GHnewGene_1145	157	64.3333	0.00310923	-1.24854	down
GHnewGene_11515	30.6667	63	0.0178568	0.976355	up
GHnewGene_11643	139.333	56.3333	0.0425091	-1.38515	down
GHnewGene_11671	70	129.667	0.0140313	0.848772	up
GHnewGene_1185	1060.33	696.667	0.00132025	-0.62041	down
GHnewGene_11850	78.3333	137	0.0360546	0.75893	up
GHnewGene_1188	149	0	1.87048e-25	-10.2819	down
GHnewGene_1189	110	249.333	0.00159014	1.1738	up
GHnewGene_11900	0	53	7.15785e-19	8.73758	up
GHnewGene_11965	338.667	570.333	0.00337474	0.691557	up
GHnewGene_11981	491.667	787.667	0.00212988	0.682378	up
GHnewGene_11994	27.6667	107	6.51244e-06	1.92333	up
GHnewGene_11995	68.3333	130	0.00803918	0.909478	up
GHnewGene_12018	64	524.333	2.59776e-11	3.01082	up
GHnewGene_12019	28.6667	253.333	8.72218e-08	3.13729	up
GHnewGene_1212	100	0	9.28416e-20	-9.72203	down
GHnewGene_12148	146.333	444	0.00130934	1.64486	up
GHnewGene_1215	366.667	657	3.58961e-05	0.807771	up
GHnewGene_12215	0	76.3333	7.40108e-21	9.2345	up
GHnewGene_12268	592	282.667	0.00438728	-1.00822	down
GHnewGene_12275	597.333	324	0.0007017	-0.871025	down
GHnewGene_12287	450	243.667	0.00382254	-0.849411	down
GHnewGene_12368	333	569.333	0.00728155	0.730554	up
GHnewGene_12456	19.6667	334.333	0.000461568	4.01971	up
GHnewGene_12485	115	59	0.0207135	-1.04441	down
GHnewGene_12489	25	175.667	0.000125013	2.64015	up
GHnewGene_12539	124.333	213.667	0.0476977	0.704992	up
GHnewGene_12627	183	317.667	0.0149059	0.711672	up
GHnewGene_12695	413.667	650	0.0343306	0.633712	up
GHnewGene_12717	91.3333	155.333	0.0236346	0.730464	up
GHnewGene_12727	53.6667	200	0.000332731	1.77239	up
GHnewGene_12767	169.667	29.6667	4.9371e-08	-2.54964	down
GHnewGene_12772	210.667	335	0.0355602	0.660065	up
GHnewGene_12791	423.333	799.667	0.00412031	0.84952	up
GHnewGene_1282	56.3333	30.3333	0.0260997	-0.938008	down
GHnewGene_12834	241.667	151.333	0.0330242	-0.709315	down
GHnewGene_12877	133.333	66	0.0024337	-1.05759	down
GHnewGene_12907	65.6667	33.3333	0.0164923	-0.974242	down
GHnewGene_12915	13.6667	222	0.000223363	3.88805	up
GHnewGene_12927	236.667	572	5.41016e-06	1.24508	up
GHnewGene_12928	11	71.6667	0.0254303	2.49391	up
GHnewGene_12929	56.3333	25	0.0166956	-1.1468	down
GHnewGene_12947	371	632.667	0.00830018	0.75128	up
GHnewGene_12950	104.667	188	0.0139428	0.832892	up
GHnewGene_13085	135	259	0.0242571	0.888615	up
GHnewGene_13135	76	197.333	0.000648011	1.35509	up
GHnewGene_1315	371.333	675.333	0.0128789	0.871977	up
GHnewGene_13248	4.66667	67.3333	1.70855e-09	3.70551	up
GHnewGene_13260	53	202.333	0.00131586	1.95537	up
GHnewGene_13318	99.6667	56	0.0178092	-0.857817	down
GHnewGene_13339	1278.33	420.667	2.49818e-09	-1.63859	down
GHnewGene_13340	219.667	94	0.00198132	-1.30624	down
GHnewGene_13372	18	37.3333	0.0312939	0.992706	up
GHnewGene_13378	94.6667	260.333	1.43464e-05	1.45024	up
GHnewGene_1345	423.333	849.333	0.00122878	0.960845	up
GHnewGene_13451	21.6667	155.333	0.00019058	2.74871	up
GHnewGene_13467	86.3333	27	0.00255396	-1.61523	down
GHnewGene_13523	165	293	0.0342486	0.757896	up
GHnewGene_13588	784.333	488	0.00433867	-0.774148	down
GHnewGene_13771	478.667	749.333	0.000881246	0.599663	up
GHnewGene_13784	590.333	991.667	0.000110639	0.704666	up
GHnewGene_13797	99.3333	311.333	9.94725e-06	1.58023	up
GHnewGene_1381	64.6667	7	3.56143e-07	-3.22827	down
GHnewGene_13823	1395	0	1.24917e-126	-13.4515	down
GHnewGene_13865	413.333	202.667	0.0219116	-0.983172	down
GHnewGene_13869	183.667	366.333	0.00205143	0.947544	up
GHnewGene_13893	245.667	441.667	0.00443343	0.777978	up
GHnewGene_13899	172.333	90.3333	0.00340837	-0.956869	down
GHnewGene_13901	31	112.667	0.0100841	1.89286	up
GHnewGene_1396	0	41	1.13637e-16	8.36819	up
GHnewGene_13977	63.6667	123.667	0.0434441	0.911209	up
GHnewGene_14005	299.667	513	0.000424611	0.751289	up
GHnewGene_14043	370	948.667	4.18783e-12	1.31433	up
GHnewGene_14054	1017.67	695.667	0.00747695	-0.606928	down
GHnewGene_1406	264.667	30	0.000111544	-3.18791	down
GHnewGene_1410	158	278.333	0.0136854	0.829817	up
GHnewGene_14252	232.667	580	5.63418e-07	1.32493	up
GHnewGene_14265	23.3333	48.3333	0.0276956	1.00524	up
GHnewGene_1433	176.333	3	8.2166e-25	-5.85511	down
GHnewGene_14334	183	13	0.00160844	-3.60513	down
GHnewGene_14336	34	130	9.65064e-05	1.98305	up
GHnewGene_14347	461.333	717.333	0.0162145	0.59873	up
GHnewGene_1438	831	1274	0.00476895	0.599869	up
GHnewGene_14380	64.6667	143.667	0.00722195	1.11905	up
GHnewGene_14388	87.3333	142.667	0.0353908	0.683887	up
GHnewGene_14407	51.6667	28.6667	0.040518	-0.898397	down
GHnewGene_1441	285.333	176	0.0073058	-0.778522	down
GHnewGene_1452	516.333	96.3333	6.22669e-13	-2.48486	down
GHnewGene_14521	67.6667	140	0.0113492	0.976962	up
GHnewGene_14563	0	152.333	9.00075e-27	10.2073	up
GHnewGene_1464	219	455.667	0.000334113	1.05027	up
GHnewGene_14736	44	95.3333	0.010403	1.0655	up
GHnewGene_14757	238.333	386.333	0.00460376	0.650797	up
GHnewGene_14759	296.667	188.333	0.0204582	-0.717739	down
GHnewGene_1480	63.3333	333.667	8.69995e-05	2.25843	up
GHnewGene_14839	44	21.3333	0.047447	-1.09651	down
GHnewGene_15017	103.667	61.6667	0.0345413	-0.795979	down
GHnewGene_15028	403.333	685.333	0.0189122	0.770822	up
GHnewGene_15053	486.333	963	0.00988542	0.953442	up
GHnewGene_15056	93.3333	207.667	0.00366843	1.14405	up
GHnewGene_15083	121.667	8.66667	8.45285e-06	-3.73335	down
GHnewGene_15090	8.33333	59.6667	0.000144023	2.68557	up
GHnewGene_15091	569.333	1227	5.88363e-09	1.07493	up
GHnewGene_15102	250.333	86.3333	4.74384e-06	-1.5966	down
GHnewGene_15112	336.333	196.333	0.0041933	-0.87215	down
GHnewGene_15123	116	248.333	0.000961349	1.09935	up
GHnewGene_15126	130.333	290.333	0.00446926	1.17931	up
GHnewGene_15133	104.333	19	0.00311515	-2.39389	down
GHnewGene_15140	81.6667	48	0.0350348	-0.802262	down
GHnewGene_15144	227.333	491.667	0.000413043	1.12039	up
GHnewGene_15166	396	173	1.19374e-05	-1.21456	down
GHnewGene_15181	147	349	6.4153e-06	1.22096	up
GHnewGene_15209	48	0	1.29324e-17	-8.58968	down
GHnewGene_15214	200.667	86	0.00179778	-1.20184	down
GHnewGene_15217	1401.67	547	5.36893e-12	-1.37109	down
GHnewGene_15222	34.3333	80.3333	0.00872368	1.13122	up
GHnewGene_15228	331.333	979	1.36782e-08	1.50709	up
GHnewGene_15230	491.667	1362.67	7.6726e-05	1.41515	up
GHnewGene_15236	15.3333	58.3333	0.000114364	1.85719	up
GHnewGene_15243	105.333	4.33333	1.37472e-08	-4.46861	down
GHnewGene_15249	123	291	0.000101865	1.18325	up
GHnewGene_15253	355.333	233.667	0.0185452	-0.650351	down
GHnewGene_15261	114.333	219.333	0.00471585	0.96109	up
GHnewGene_15281	327.667	553.667	0.0103335	0.747469	up
GHnewGene_15295	45	147	1.11091e-05	1.68289	up
GHnewGene_15297	903.333	24.6667	0.000130461	-4.98644	down
GHnewGene_15301	111.667	325.667	0.00145567	1.48868	up
GHnewGene_15308	442.333	45	3.19742e-15	-3.35977	down
GHnewGene_15328	178.667	400.333	1.40922e-05	1.11038	up
GHnewGene_15330	209.333	551	1.52968e-06	1.36596	up
GHnewGene_15352	94.6667	1.33333	7.49006e-19	-6.03831	down
GHnewGene_15354	70	18	2.31681e-05	-1.98781	down
GHnewGene_15359	87.3333	280	4.89197e-05	1.61515	up
GHnewGene_15373	1024.33	1960.33	0.00211066	0.863439	up
GHnewGene_15472	433	844	0.000920707	0.993055	up
GHnewGene_15499	93.6667	0	4.26159e-20	-9.62486	down
GHnewGene_15529	47.6667	146.667	0.00050811	1.5519	up
GHnewGene_15533	48.3333	24.6667	0.0370564	-1.08285	down
GHnewGene_15548	245.667	530.333	0.00785059	1.03402	up
GHnewGene_15565	91.3333	186.667	0.00648581	0.97428	up
GHnewGene_15608	216.333	394.667	0.00473008	0.838986	up
GHnewGene_15610	131.333	403	3.52134e-07	1.59159	up
GHnewGene_15734	19	67.6667	0.00700872	1.84576	up
GHnewGene_15775	234	396.333	0.00586541	0.710817	up
GHnewGene_15797	16	154.333	3.20629e-05	3.30696	up
GHnewGene_15816	193.333	117	0.0350171	-0.814357	down
GHnewGene_16048	204.667	328.667	0.015604	0.638526	up
GHnewGene_16091	72	185	0.000734026	1.28334	up
GHnewGene_16134	67	4	1.4751e-10	-4.11794	down
GHnewGene_16143	15.3333	103	0.0357191	2.69993	up
GHnewGene_16210	60.3333	29.3333	0.0298105	-1.07364	down
GHnewGene_16279	100.333	34.3333	0.00520207	-1.57261	down
GHnewGene_16283	245.667	409	0.015568	0.689682	up
GHnewGene_16321	187	116.333	0.0173519	-0.742232	down
GHnewGene_1633	0	106.667	5.42935e-26	9.73575	up
GHnewGene_1634	0	153	1.97476e-34	10.2504	up
GHnewGene_16380	29.6667	133.667	0.000877226	2.18385	up
GHnewGene_16390	95.3333	151.667	0.0483428	0.630624	up
GHnewGene_16409	103	24.3333	0.000513854	-2.06461	down
GHnewGene_16458	256.667	140.667	0.0311851	-0.831334	down
GHnewGene_16470	179	337	0.00553335	0.850628	up
GHnewGene_16471	20.6667	108.333	0.00365645	2.33572	up
GHnewGene_16489	57.6667	103.333	0.0472836	0.792306	up
GHnewGene_16534	75.6667	33.3333	0.0348222	-1.18782	down
GHnewGene_16558	149.333	76.3333	0.0147791	-0.955695	down
GHnewGene_16569	216.333	363	0.00892486	0.693029	up
GHnewGene_16587	3502	1599.67	7.98558e-05	-1.10787	down
GHnewGene_16601	112.333	209	0.0279014	0.798256	up
GHnewGene_16602	502.667	329	0.00338951	-0.626481	down
GHnewGene_16623	133	219	0.0255255	0.65647	up
GHnewGene_16638	215.333	106	0.0219806	-0.990327	down
GHnewGene_16646	120	68	0.0362623	-0.817648	down
GHnewGene_16655	500	297.667	0.0296	-0.696445	down
GHnewGene_16713	258.333	134.667	0.00471742	-0.917039	down
GHnewGene_16766	108.333	181	0.0318762	0.728582	up
GHnewGene_16769	173.333	66.6667	0.000272167	-1.4666	down
GHnewGene_16777	477.333	896.667	0.00521415	0.923748	up
GHnewGene_16788	36.3333	72.6667	0.0126756	0.975537	up
GHnewGene_16795	79.6667	144	0.0497963	0.838518	up
GHnewGene_16844	155	288	0.00218882	0.890829	up
GHnewGene_16855	187.667	305.333	0.00584034	0.669716	up
GHnewGene_16916	714	1340.67	2.30948e-06	0.874432	up
GHnewGene_17004	62.6667	149.333	0.00157051	1.24418	up
GHnewGene_17190	42.6667	81.3333	0.0448056	0.926591	up
GHnewGene_17191	2483.33	3896.67	0.0110139	0.614213	up
GHnewGene_17197	209.667	327	0.0129476	0.623531	up
GHnewGene_17204	12	95.6667	2.7657e-06	2.94948	up
GHnewGene_17241	478.667	970.333	0.000604832	0.932582	up
GHnewGene_17268	0	62.6667	3.61592e-19	8.98604	up
GHnewGene_17287	83	141.333	0.0313238	0.73524	up
GHnewGene_17299	399.667	943.333	7.90543e-07	1.22482	up
GHnewGene_17318	101.667	196.333	0.00825507	0.931678	up
GHnewGene_17340	57	153.667	0.00592688	1.35224	up
GHnewGene_17483	493.333	752.667	0.00205668	0.603275	up
GHnewGene_17583	139.667	226.333	0.0150627	0.665315	up
GHnewGene_17628	413.333	34	2.0494e-05	-3.50908	down
GHnewGene_1764	494	311.667	0.00658513	-0.671737	down
GHnewGene_17651	64.6667	130.333	0.00836329	0.947452	up
GHnewGene_17653	119.333	17	0.000132056	-2.82604	down
GHnewGene_17706	80.3333	280.667	3.07066e-07	1.76714	up
GHnewGene_17708	82	173.333	0.00309232	1.01871	up
GHnewGene_17809	84	165.667	0.0444938	0.904301	up
GHnewGene_17815	54.6667	120.333	0.00309157	1.11446	up
GHnewGene_17850	51.3333	13	0.000950782	-2.02871	down
GHnewGene_179	137.333	26	0.0122712	-2.26843	down
GHnewGene_17952	34.3333	72.6667	0.0291732	0.982888	up
GHnewGene_17975	195.667	133.333	0.0356257	-0.586385	down
GHnewGene_18082	181.333	110	0.0481464	-0.745747	down
GHnewGene_18106	70.3333	38	0.0389157	-0.973842	down
GHnewGene_18131	106.333	208	0.00780808	0.954785	up
GHnewGene_18174	82.3333	49.3333	0.0430695	-0.806622	down
GHnewGene_1821	0	52	1.02994e-15	8.66563	up
GHnewGene_18216	217.333	472	0.0418115	1.05519	up
GHnewGene_18322	775.667	1689.67	0.0238385	1.08686	up
GHnewGene_18431	332	168	0.00129993	-1.05337	down
GHnewGene_1948	69	31	0.00849375	-1.20466	down
GHnewGene_1994	302.667	132	0.00078547	-1.18696	down
GHnewGene_1998	122.667	209.333	0.0224463	0.69677	up
GHnewGene_2097	160.333	315.667	0.00473599	0.983199	up
GHnewGene_2136	42.3333	91.3333	0.0109777	1.0833	up
GHnewGene_2179	262.667	173	0.0439863	-0.602459	down
GHnewGene_2182	116.667	496	0.00595034	2.10345	up
GHnewGene_2253	513	980.667	1.35135e-05	0.885956	up
GHnewGene_2254	257.333	477	0.000343238	0.8834	up
GHnewGene_2270	1.66667	162.667	2.23725e-15	6.36649	up
GHnewGene_2275	78	320.667	0.00519667	1.92254	up
GHnewGene_2281	82.6667	286.333	0.00274042	1.68887	up
GHnewGene_2286	153.667	246.667	0.0190268	0.646621	up
GHnewGene_2312	194.667	95.6667	0.00282182	-1.01968	down
GHnewGene_2361	909.333	1464.67	4.26605e-05	0.657664	up
GHnewGene_2407	39.3333	21	0.0300364	-0.955648	down
GHnewGene_241	46.3333	22	0.0423198	-1.13115	down
GHnewGene_2497	63.3333	24	0.0041369	-1.47094	down
GHnewGene_2593	59	30.3333	0.0254896	-1.04116	down
GHnewGene_2671	331.333	690.333	0.00440254	1.02258	up
GHnewGene_2699	95	12	0.0356568	-3.20807	down
GHnewGene_2746	93	151.333	0.0348601	0.662203	up
GHnewGene_2750	281.333	717.667	0.0112101	1.30012	up
GHnewGene_2760	287.333	140.333	0.0066359	-1.04629	down
GHnewGene_2774	111.333	171.333	0.0487025	0.607683	up
GHnewGene_294	112.333	66.6667	0.0320129	-0.783362	down
GHnewGene_3005	344.667	201.667	0.0253288	-0.799402	down
GHnewGene_3074	326.667	215	0.0348343	-0.595777	down
GHnewGene_3144	127.667	16.3333	5.02385e-05	-2.97687	down
GHnewGene_3338	108.333	54.3333	0.0139414	-1.06305	down
GHnewGene_3435	65.3333	27.3333	0.0156194	-1.19813	down
GHnewGene_3528	40	70	0.0450143	0.7882	up
GHnewGene_3585	580	1230.67	0.000148755	1.03813	up
GHnewGene_3594	64.6667	21.6667	0.000244333	-1.60209	down
GHnewGene_3627	280.333	104.333	4.40993e-07	-1.46993	down
GHnewGene_3634	1257	2118	0.00729837	0.677095	up
GHnewGene_3656	355.667	666.333	0.0495061	0.857767	up
GHnewGene_3659	188	363	0.0176171	0.862656	up
GHnewGene_368	76.6667	0	1.18614e-16	-9.3063	down
GHnewGene_393	86.3333	0	1.06943e-19	-9.50314	down
GHnewGene_3965	127	46	0.00236505	-1.47655	down
GHnewGene_3992	358.333	579	0.00491569	0.658464	up
GHnewGene_4019	392.667	768.667	0.00226439	0.925772	up
GHnewGene_4022	106.667	170.667	0.0386357	0.655344	up
GHnewGene_4024	211.333	12.6667	0.00269354	-3.88924	down
GHnewGene_4060	369.333	697	0.0116478	0.877817	up
GHnewGene_415	132.333	0	1.01149e-22	-10.1231	down
GHnewGene_4180	51	115.667	0.0174806	1.19133	up
GHnewGene_4187	218.667	873	3.09639e-06	1.92985	up
GHnewGene_4203	96.3333	216.333	0.0040102	1.13513	up
GHnewGene_4206	45.6667	88.3333	0.0239312	0.9307	up
GHnewGene_4282	429.667	275.667	0.00174198	-0.660627	down
GHnewGene_4386	278	143.333	0.00775988	-0.975418	down
GHnewGene_4390	464.333	278	0.00667536	-0.732394	down
GHnewGene_4420	178	26.3333	0.00445002	-2.62455	down
GHnewGene_4506	340.333	165.667	0.000444491	-1.04557	down
GHnewGene_4572	499	315.333	0.0168054	-0.652549	down
GHnewGene_462	62	0	1.48682e-17	-9.00402	down
GHnewGene_493	56.6667	23.6667	0.0167198	-1.32201	down
GHnewGene_5018	264.667	410	0.031299	0.599652	up
GHnewGene_5060	25	55	0.0163423	1.07123	up
GHnewGene_5182	54	121.333	0.0255371	1.13686	up
GHnewGene_5194	12.6667	36	0.00520059	1.43392	up
GHnewGene_5198	67.3333	187	0.0126544	1.37419	up
GHnewGene_520	212.333	106	0.0183772	-0.934557	down
GHnewGene_5206	149	246.333	0.0474138	0.650497	up
GHnewGene_524	158	21.6667	3.6194e-12	-2.84905	down
GHnewGene_5245	9059.67	5818	0.0290986	-0.641748	down
GHnewGene_5266	91	21.3333	0.000346688	-2.07833	down
GHnewGene_5291	136.667	360	0.000225643	1.33956	up
GHnewGene_5305	659.667	225.667	6.05551e-14	-1.56214	down
GHnewGene_5367	63.3333	177.333	1.3835e-05	1.44586	up
GHnewGene_5421	204	107.667	0.00688354	-0.940474	down
GHnewGene_5453	94.6667	177	0.019099	0.813536	up
GHnewGene_5495	631	375.667	0.000658703	-0.763433	down
GHnewGene_5504	113.333	52.3333	0.0433313	-1.0526	down
GHnewGene_5518	135	399.333	1.68088e-06	1.54187	up
GHnewGene_5559	0	220.667	6.5468e-28	10.7008	up
GHnewGene_5609	1633	1025	0.0270934	-0.741686	down
GHnewGene_5633	135.667	87.3333	0.0375223	-0.671546	down
GHnewGene_577	350.667	560.667	0.037602	0.585827	up
GHnewGene_578	200	112	0.0369824	-0.805017	down
GHnewGene_5803	196.667	97	0.000703938	-1.02768	down
GHnewGene_5808	134	397.667	2.26471e-08	1.53176	up
GHnewGene_5915	954.667	1657	0.00395828	0.717042	up
GHnewGene_5942	599	1229.67	0.00505893	0.952694	up
GHnewGene_5966	65	14.6667	1.4626e-06	-2.17361	down
GHnewGene_6001	215.667	503.667	7.87145e-05	1.14524	up
GHnewGene_6037	85.6667	49	0.0245518	-0.870847	down
GHnewGene_6079	2281	247	1.76766e-20	-3.16912	down
GHnewGene_6080	1343.67	3455	0.000672933	1.32665	up
GHnewGene_6101	62	31.3333	0.0492668	-0.970641	down
GHnewGene_6168	157	89	0.0399892	-0.831993	down
GHnewGene_6217	759.667	373.333	0.0251574	-1.03028	down
GHnewGene_6244	72.3333	0	8.36664e-20	-9.20868	down
GHnewGene_6257	38.6667	14.6667	0.00893931	-1.37513	down
GHnewGene_6280	291.667	523.667	0.000827387	0.825775	up
GHnewGene_6283	1356.33	192.333	4.33015e-12	-2.74475	down
GHnewGene_6357	68.6667	182.333	0.00105286	1.35375	up
GHnewGene_6365	0	71	5.72668e-18	9.10473	up
GHnewGene_637	84	201.667	0.00121833	1.16545	up
GHnewGene_6397	288	943.333	0.00277086	1.68687	up
GHnewGene_6462	54.3333	3.66667	4.69721e-11	-3.90897	down
GHnewGene_6470	29.3333	598.667	6.30353e-09	4.25948	up
GHnewGene_6565	68	39	0.0309101	-0.835096	down
GHnewGene_6673	213.333	26.6667	0.000687824	-2.97705	down
GHnewGene_6687	0	169.333	1.05853e-21	10.3075	up
GHnewGene_6688	393.333	248.667	0.00139195	-0.68773	down
GHnewGene_6694	184.333	109.667	0.0364064	-0.724223	down
GHnewGene_6695	491	273	0.00916689	-0.830069	down
GHnewGene_6705	115.667	66	0.0351252	-0.818315	down
GHnewGene_671	333	795.667	0.0206138	1.11602	up
GHnewGene_6722	0	244.333	1.09947e-19	10.8152	up
GHnewGene_6727	39.3333	91.3333	0.00332664	1.16852	up
GHnewGene_6750	0	151.333	1.84066e-25	10.1671	up
GHnewGene_6751	1211.67	651.333	0.00196726	-0.870182	down
GHnewGene_6785	364.333	241.333	0.046679	-0.670369	down
GHnewGene_6858	142.667	3.33333	2.54709e-09	-5.20084	down
GHnewGene_6997	31.6667	258	0.000902779	3.18756	up
GHnewGene_7006	71.6667	38.6667	0.0465027	-0.899595	down
GHnewGene_7049	21.3333	57.3333	0.0301557	1.30541	up
GHnewGene_7052	39.6667	89.6667	0.0191661	1.102	up
GHnewGene_7058	205.333	108	0.0108818	-0.986206	down
GHnewGene_715	76	378.667	0.036364	2.18091	up
GHnewGene_7206	391.667	221.333	0.00524423	-0.836205	down
GHnewGene_7218	20.6667	48	0.0141181	1.20298	up
GHnewGene_7243	91	297.667	1.86999e-06	1.69663	up
GHnewGene_7247	0	126	1.59874e-23	9.93611	up
GHnewGene_7259	453.333	264	0.000733738	-0.827008	down
GHnewGene_7277	152.667	308.667	0.0121538	1.00176	up
GHnewGene_7285	190.333	487.333	0.00145455	1.33378	up
GHnewGene_731	52	22	0.00649003	-1.22221	down
GHnewGene_7330	422.333	651	0.00375251	0.586615	up
GHnewGene_7361	43.3333	84	0.0308469	0.965974	up
GHnewGene_7376	45.3333	23	0.0336571	-0.966296	down
GHnewGene_7432	29.6667	211	0.0241448	2.7582	up
GHnewGene_7509	614.333	991.333	0.00357306	0.628304	up
GHnewGene_7514	135	238.667	0.00473297	0.778795	up
GHnewGene_7524	783	1344.67	0.00341262	0.712429	up
GHnewGene_7608	38.3333	154.333	3.03538e-05	1.88551	up
GHnewGene_7616	70.3333	0	2.31175e-18	-9.15417	down
GHnewGene_764	228	112	0.0139066	-1.02647	down
GHnewGene_7644	121.333	210	0.0244434	0.727409	up
GHnewGene_7645	129.667	210.667	0.0482776	0.667581	up
GHnewGene_7672	481	228	1.02162e-05	-1.11841	down
GHnewGene_774	46.3333	240.667	0.035136	2.18396	up
GHnewGene_7774	105.333	2	1.66433e-17	-5.59531	down
GHnewGene_7867	42.6667	317.333	7.74798e-14	2.89727	up
GHnewGene_7878	210	117.333	0.0159796	-0.891335	down
GHnewGene_7879	63.6667	24.6667	0.00165486	-1.38778	down
GHnewGene_7892	392	205.333	0.031529	-0.954283	down
GHnewGene_7937	431	738.667	0.00898255	0.769384	up
GHnewGene_794	316	527	0.00988572	0.658558	up
GHnewGene_7963	352.333	741.333	2.39237e-07	1.03953	up
GHnewGene_7978	117.333	195	0.0290841	0.669236	up
GHnewGene_8023	85.6667	148	0.019627	0.779174	up
GHnewGene_8068	102	44.3333	0.00513373	-1.26497	down
GHnewGene_8094	374.667	231.667	0.00753474	-0.725514	down
GHnewGene_8113	58.6667	28.3333	0.0157225	-1.05958	down
GHnewGene_8134	56.6667	106.667	0.0479425	0.89696	up
GHnewGene_8142	64	141.333	0.0387662	1.18001	up
GHnewGene_8155	146	0	9.54443e-29	-10.2148	down
GHnewGene_8192	0	194	5.04609e-29	10.5249	up
GHnewGene_8237	66	38	0.0417908	-0.827066	down
GHnewGene_8311	43.6667	22.6667	0.028304	-0.967748	down
GHnewGene_8331	49.6667	125.667	0.0260734	1.20335	up
GHnewGene_8397	362.333	655	0.00628559	0.797257	up
GHnewGene_8403	10	251	4.36164e-06	4.48609	up
GHnewGene_8407	25.3333	404.667	1.24419e-11	3.87255	up
GHnewGene_8414	479.333	874.667	0.000391141	0.803855	up
GHnewGene_8438	253.333	427.667	0.00542241	0.727166	up
GHnewGene_8538	176	29	0.00678254	-2.44315	down
GHnewGene_8550	58.3333	222.333	0.00045564	1.8848	up
GHnewGene_8561	27	101.667	4.73727e-05	1.88187	up
GHnewGene_8580	305.333	35.6667	0.00567176	-3.29836	down
GHnewGene_8713	61.6667	21.3333	0.00171699	-1.54339	down
GHnewGene_8784	70.3333	140.667	0.0086834	1.00331	up
GHnewGene_8791	326.667	702.333	0.00014356	1.10512	up
GHnewGene_8792	257	643.333	1.83619e-06	1.34891	up
GHnewGene_8802	321	574.333	4.52284e-05	0.810571	up
GHnewGene_8807	81.6667	175	0.000884367	1.0964	up
GHnewGene_8820	262.667	592.667	0.000157256	1.12796	up
GHnewGene_8827	158.333	257.333	0.017415	0.675986	up
GHnewGene_8848	208.333	340	0.00738106	0.710772	up
GHnewGene_8849	286	526.333	0.00290003	0.876144	up
GHnewGene_8869	203.667	343	0.027149	0.736513	up
GHnewGene_8871	29	67.6667	0.00617433	1.18367	up
GHnewGene_8874	86.6667	258.333	0.000192171	1.5946	up
GHnewGene_8885	101.667	217.667	0.00586375	1.03885	up
GHnewGene_890	691.667	1242.67	0.000499357	0.773706	up
GHnewGene_8906	351.333	791	9.34151e-05	1.17368	up
GHnewGene_8937	113	0	1.90037e-20	-9.89545	down
GHnewGene_8984	64	112	0.0439248	0.76882	up
GHnewGene_8994	126	456.333	1.62449e-11	1.83626	up
GHnewGene_9022	136.333	89.3333	0.0435727	-0.642374	down
GHnewGene_9026	46	126.333	0.000230987	1.40234	up
GHnewGene_9027	22.6667	52.3333	0.00951607	1.19791	up
GHnewGene_9040	148.333	259.667	0.0169099	0.812028	up
GHnewGene_9041	75	149.667	0.00536207	0.985452	up
GHnewGene_9042	201	841	1.22936e-20	2.0333	up
GHnewGene_9043	34.6667	66.3333	0.0344474	0.901657	up
GHnewGene_9063	67.3333	0	1.62025e-19	-9.10574	down
GHnewGene_9068	13.3333	69.3333	1.22963e-06	2.32234	up
GHnewGene_9081	142.667	91.6667	0.0485341	-0.648631	down
GHnewGene_9082	437	231.333	0.000156539	-0.935656	down
GHnewGene_9084	33.6667	86.3333	0.00623676	1.36449	up
GHnewGene_9085	39.3333	88.3333	0.0343828	1.1827	up
GHnewGene_9112	90.6667	357.667	8.62237e-07	1.9317	up
GHnewGene_9116	101.333	385.333	1.34248e-05	1.88091	up
GHnewGene_9125	1325.67	2513	0.0144532	0.917278	up
GHnewGene_9126	80	146.667	0.0275729	0.81324	up
GHnewGene_9146	113.667	196.667	0.028772	0.718528	up
GHnewGene_9165	76.6667	0	4.74448e-21	-9.26145	down
GHnewGene_9180	61.6667	28	0.00789581	-1.17103	down
GHnewGene_9199	109	39.3333	0.00473681	-1.55091	down
GHnewGene_9238	112.667	22.6667	2.71908e-06	-2.42136	down
GHnewGene_9356	105.333	240.333	0.00187995	1.12717	up
GHnewGene_9388	6496	3202.33	0.0159471	-0.983311	down
GHnewGene_940	79.3333	39.6667	0.0231	-0.997721	down
GHnewGene_9423	323.333	207	0.0230781	-0.678822	down
GHnewGene_960	273	12	3.14431e-05	-4.33774	down
GHnewGene_9622	348.667	207.333	0.00261786	-0.782129	down
GHnewGene_9714	146.667	0	1.11014e-20	-10.265	down
GHnewGene_9759	619	1122.33	0.0246113	0.817044	up
GHnewGene_980	207.333	9.66667	6.94816e-05	-4.22107	down
GHnewGene_981	402.667	227.333	0.0245229	-0.784855	down
GHnewGene_9813	115	238.333	0.00441159	1.01706	up
GHnewGene_9884	57.3333	203.667	0.0012899	1.76763	up
GHnewGene_9888	7.33333	185.333	7.28854e-07	4.56351	up
GHnewGene_9947	260	404.667	0.00653046	0.614078	up
GHnewGene_9957	47.6667	136.667	0.00147473	1.51441	up
GHnewGene_9985	144	74.3333	0.00350296	-1.02172	down
GHnewGene_9992	30.6667	71	0.0378067	1.21915	up

## Sheet: L5 vs S5
Gene_id	readcount_L5	readcount_S5	Pvalue	log2FoldChange	regulated
GH_A01G0030	1143	838	0.0148916	-0.777113	down
GH_A01G0032	37	91	0.0366457	0.988414	up
GH_A01G0105	1013	675.333	0.000356242	-0.958984	down
GH_A01G0106	29	71	0.0344382	0.954116	up
GH_A01G0120	1057.67	2724	0.0456658	0.968209	up
GH_A01G0177	94	54	0.0184235	-1.14858	down
GH_A01G0198	325.667	746	0.00202812	0.842948	up
GH_A01G0248	158	96.6667	0.0152041	-1.06053	down
GH_A01G0387	277.333	136	2.7322e-05	-1.3873	down
GH_A01G0441	107	224.667	0.0499328	0.727134	up
GH_A01G0448	400	905	0.000490097	0.820778	up
GH_A01G0481	40.6667	143	0.0113297	1.456	up
GH_A01G0493	38.6667	140.667	0.000362124	1.52481	up
GH_A01G0494	16	81	0.000720882	1.95334	up
GH_A01G0522	131.667	79.3333	0.0163507	-1.0967	down
GH_A01G0625	29.3333	98	0.00333847	1.40863	up
GH_A01G0633	109.333	278.333	0.0133926	1.02096	up
GH_A01G0634	127.667	327.667	0.00251933	0.989402	up
GH_A01G0651	669.333	514.333	0.00242533	-0.716058	down
GH_A01G0666	443	1138.33	0.000122812	1.01289	up
GH_A01G0684	91.6667	422.667	0.00708485	1.97712	up
GH_A01G0694	824.333	1934	0.006262	0.882435	up
GH_A01G0771	146.333	407.667	0.000504618	1.17279	up
GH_A01G0817	339.333	740.333	0.001004	0.776662	up
GH_A01G0832	560.333	424.333	0.0126524	-0.705677	down
GH_A01G0843	15	76	0.00497633	2.00409	up
GH_A01G0857	94.3333	221.667	0.0152363	0.884864	up
GH_A01G0870	23.6667	66.3333	0.0131248	1.13738	up
GH_A01G0872	46.3333	142.667	0.00416318	1.26589	up
GH_A01G0911	484.333	354	0.00460829	-0.775633	down
GH_A01G0928	83	185.333	0.0489229	0.817983	up
GH_A01G0989	816.667	1819.33	0.00752641	0.819466	up
GH_A01G1050	696	577.667	0.0175927	-0.608895	down
GH_A01G1061	127.333	310.667	0.0161588	0.994285	up
GH_A01G1085	96	678.667	1.15948e-05	2.58774	up
GH_A01G1090	24	67.3333	0.0171509	1.14738	up
GH_A01G1145	103.333	249.667	0.0237192	0.892393	up
GH_A01G1180	216.667	171	0.0430688	-0.692917	down
GH_A01G1182	64.3333	277	0.00381659	1.88346	up
GH_A01G1264	172.667	384.333	0.00415288	0.812601	up
GH_A01G1310	579.333	439.667	0.0224885	-0.779646	down
GH_A01G1351	160	427.333	0.00352029	1.03709	up
GH_A01G1420	144	281.667	0.0378	0.626736	up
GH_A01G1651	167	78.3333	0.0105027	-1.44375	down
GH_A01G1657	101.333	254.333	0.00735371	0.998262	up
GH_A01G1670	5898	4850	0.00653255	-0.644736	down
GH_A01G1673	727.333	514.667	0.00208104	-0.891734	down
GH_A01G1715	41.6667	127.667	0.0260809	1.27846	up
GH_A01G1772	55	20	0.0492674	-1.8504	down
GH_A01G1796	977	688.667	0.0447177	-0.833478	down
GH_A01G1807	29	113.333	0.000857439	1.69093	up
GH_A01G1882	197	375.667	0.0393819	0.585839	up
GH_A01G1896	26.3333	73	0.0428326	1.15835	up
GH_A01G1955	35	88.3333	0.0448712	1.008	up
GH_A01G2008	59	278	0.00102396	1.91501	up
GH_A01G2046	95	220.667	0.0150274	0.867743	up
GH_A01G2073	18.6667	77	0.0247308	1.78908	up
GH_A01G2091	64	207	0.000175823	1.3664	up
GH_A01G2127	253	751.333	2.28254e-05	1.22224	up
GH_A01G2186	106.667	254.667	0.0112894	0.891254	up
GH_A01G2193	64.3333	213	0.000192038	1.38889	up
GH_A01G2196	95.3333	236.333	0.0114296	0.99238	up
GH_A01G2197	24.3333	132.333	0.000181831	2.17795	up
GH_A01G2223	370.667	701.333	0.041888	0.588786	up
GH_A01G2242	222.333	644	0.000422203	1.25246	up
GH_A01G2321	134	81	0.0302628	-1.03806	down
GH_A01G2389	13.6667	125.333	0.0114514	2.77591	up
GH_A01G2403	19108.7	13653.3	0.00118635	-0.842299	down
GH_A01G2406	735	621.333	0.0180341	-0.58506	down
GH_A02G0012	64.3333	36.6667	0.0180185	-1.12031	down
GH_A02G0056	216.333	592.333	0.000744082	1.14543	up
GH_A02G0088	291.667	200.333	0.0131754	-0.867399	down
GH_A02G0151	1358.33	1074.67	0.0301423	-0.706799	down
GH_A02G0163	351.333	298	0.0394294	-0.606841	down
GH_A02G0186	314.333	61	0.000307696	-2.68686	down
GH_A02G0195	151.667	394.667	0.0279223	1.04333	up
GH_A02G0297	87.3333	214.667	0.0154515	0.971473	up
GH_A02G0328	286.667	205	0.0128909	-0.790529	down
GH_A02G0334	433	290.333	0.0129189	-0.858137	down
GH_A02G0365	127.333	262	0.0497849	0.71878	up
GH_A02G0371	78.3333	209	0.00871766	1.03459	up
GH_A02G0429	335.667	656.333	0.0215931	0.63693	up
GH_A02G0430	293	722.333	0.000457594	0.971277	up
GH_A02G0475	36.6667	93	0.0181647	0.996005	up
GH_A02G0481	301	736	0.000779529	0.969539	up
GH_A02G0589	124	298	0.00895167	0.938929	up
GH_A02G0605	237.333	480.333	0.00880547	0.694897	up
GH_A02G0616	715	1563	0.0219787	0.821267	up
GH_A02G0633	233	510	0.0178613	0.816277	up
GH_A02G0648	97.3333	335	0.000406818	1.48913	up
GH_A02G0671	117.667	356.333	0.000338075	1.2865	up
GH_A02G0688	1760.33	492.333	7.56965e-08	-2.23299	down
GH_A02G0699	143.667	494	0.00111092	1.48852	up
GH_A02G0703	92	254.333	0.0265156	1.20342	up
GH_A02G0708	50	137.667	0.00762755	1.15358	up
GH_A02G0780	997.333	2194.67	0.000613301	0.781576	up
GH_A02G0827	28	132.333	0.000853499	1.98927	up
GH_A02G0833	203.333	1201	0.000735927	2.35034	up
GH_A02G0851	2841.67	5932	0.0343252	0.739149	up
GH_A02G0865	9720.67	7729	0.0213602	-0.665016	down
GH_A02G0892	44	723	4.89886e-05	3.87496	up
GH_A02G0894	635.667	521.667	0.00908285	-0.640501	down
GH_A02G0895	141	351	0.0429462	1.00641	up
GH_A02G1058	1105.33	903.667	0.0061034	-0.656004	down
GH_A02G1134	387.333	314	0.0224243	-0.666885	down
GH_A02G1172	1469	1257	0.0463351	-0.58581	down
GH_A02G1173	53.6667	130.667	0.0290497	0.937238	up
GH_A02G1264	139	278	0.0339547	0.658643	up
GH_A02G1318	46.6667	25.6667	0.0209814	-1.16972	down
GH_A02G1340	240.333	566	0.00123151	0.909025	up
GH_A02G1371	102	254	0.0343267	1.01026	up
GH_A02G1468	607.333	1333	0.00213577	0.788953	up
GH_A02G1579	151	396	0.0489538	0.991451	up
GH_A02G1598	646.333	526.333	0.00700439	-0.648924	down
GH_A02G1618	352.667	1077.67	0.000351578	1.27688	up
GH_A02G1719	490.667	1245	0.00149257	0.963012	up
GH_A02G1722	201.333	488.667	0.0049242	0.921527	up
GH_A02G1725	197.333	484.333	0.000702779	0.965959	up
GH_A02G1770	2970.33	2414.67	0.019275	-0.6477	down
GH_A02G1771	42.6667	180.333	0.0177092	1.69991	up
GH_A02G1801	259.667	611.333	0.00315146	0.902341	up
GH_A02G1904	269	604	0.0158262	0.848209	up
GH_A02G1953	84.3333	252	0.00412695	1.1999	up
GH_A02G2036	183.667	409.333	0.0350598	0.808372	up
GH_A02G2053	28.3333	79.6667	0.0416247	1.23732	up
GH_A02G2063	585.333	481.667	0.037253	-0.661771	down
GH_A03G0001	229.333	442	0.0256015	0.602806	up
GH_A03G0046	129.333	315	0.0151552	0.906809	up
GH_A03G0054	177.333	448.333	0.00192148	0.981407	up
GH_A03G0079	340	280.667	0.0355575	-0.626755	down
GH_A03G0089	14	82	0.00010518	2.25926	up
GH_A03G0106	451.333	1208.67	0.0216677	1.16637	up
GH_A03G0140	202.667	472.333	0.00743118	0.906648	up
GH_A03G0300	565	1070	0.0433467	0.592729	up
GH_A03G0350	72	290.667	0.0278148	1.79634	up
GH_A03G0387	35.6667	183.333	0.0158468	2.17425	up
GH_A03G0443	374.333	302.333	0.0308812	-0.678161	down
GH_A03G0456	35	563.667	2.60589e-05	3.85961	up
GH_A03G0492	89	27.6667	8.02281e-05	-2.02308	down
GH_A03G0505	571.667	1136.67	0.0156761	0.65367	up
GH_A03G0510	601.667	1392	0.0101923	0.884355	up
GH_A03G0511	1060.67	900.333	0.0120437	-0.598698	down
GH_A03G0566	275.667	823	0.00739288	1.34363	up
GH_A03G0604	2131.33	1836.67	0.0241332	-0.597023	down
GH_A03G0621	57	150.667	0.0205794	1.04236	up
GH_A03G0642	568.333	343.667	6.50628e-05	-1.08024	down
GH_A03G0654	77.3333	195.333	0.0186442	1.00359	up
GH_A03G0692	357.333	785.333	0.00546284	0.792069	up
GH_A03G0712	1844.67	3726.67	0.0345699	0.685253	up
GH_A03G0715	515	1065.33	0.00562928	0.70311	up
GH_A03G0725	282	1457	9.83273e-05	2.13887	up
GH_A03G0768	17594	13005.3	0.00468021	-0.796774	down
GH_A03G0769	319.667	680	0.0410191	0.722503	up
GH_A03G0819	499.333	415	0.0151995	-0.635111	down
GH_A03G0843	663	1724	0.000243548	1.0333	up
GH_A03G0857	521.667	441.333	0.0318637	-0.588866	down
GH_A03G0861	131.333	345	0.00150678	1.08338	up
GH_A03G0887	308.667	610	0.0403269	0.638402	up
GH_A03G0923	749.667	596	0.0113146	-0.691363	down
GH_A03G0926	370.333	787	0.0273825	0.759445	up
GH_A03G0999	96.6667	34.6667	0.00118246	-1.88353	down
GH_A03G1008	303.333	713	0.00434742	0.874604	up
GH_A03G1063	144.333	404.333	0.0110461	1.21657	up
GH_A03G1075	2473	4708	0.0236316	0.603761	up
GH_A03G1130	31.3333	168.667	2.03943e-05	2.13249	up
GH_A03G1172	129.667	76	0.0130392	-1.08288	down
GH_A03G1205	123	84.3333	0.0332947	-0.867797	down
GH_A03G1345	132.667	292.667	0.0145482	0.79858	up
GH_A03G1391	16.6667	50.6667	0.0206138	1.2421	up
GH_A03G1545	62	147.667	0.0315695	0.883144	up
GH_A03G1563	126.667	260.333	0.0386473	0.745107	up
GH_A03G1597	225.333	115.333	0.0102964	-1.28316	down
GH_A03G1599	117.667	47	0.0446763	-1.67294	down
GH_A03G1756	181.333	345	0.0469854	0.604096	up
GH_A03G1777	155.333	333.333	0.018292	0.778593	up
GH_A03G1779	90.6667	210.333	0.030434	0.873762	up
GH_A03G1781	210.667	830	0.00405983	1.75624	up
GH_A03G1837	15.6667	46.6667	0.0144921	1.26192	up
GH_A03G1858	18.3333	99.3333	0.0416366	2.06638	up
GH_A03G1860	505.333	363.333	0.00153917	-0.819	down
GH_A03G1953	1124.33	2192	0.0360476	0.626372	up
GH_A03G2060	75	225.333	0.00226914	1.24617	up
GH_A03G2066	338.667	924.333	6.71877e-05	1.11347	up
GH_A03G2081	220.667	624	0.0192528	1.27016	up
GH_A03G2097	231.667	599.333	0.00199196	1.06239	up
GH_A03G2259	136.333	94	0.0178825	-0.867496	down
GH_A03G2261	117.667	62.6667	0.00499935	-1.26714	down
GH_A03G2275	77	253.333	0.00458592	1.33474	up
GH_A03G2278	107	247	0.00990514	0.878004	up
GH_A03G2280	407.333	896.333	0.00700096	0.806475	up
GH_A03G2308	59	157.667	0.0109712	1.11389	up
GH_A03G2346	389.333	857.667	0.00496153	0.81925	up
GH_A03G2373	312	625	0.0150335	0.647621	up
GH_A03G2446	512.667	1404.33	1.30059e-06	1.12002	up
GH_A04G0004	196	126	0.0209569	-0.940866	down
GH_A04G0084	128.333	82.3333	0.0310595	-0.980732	down
GH_A04G0113	263.667	792.333	6.21845e-06	1.2553	up
GH_A04G0368	119.667	283.333	0.0110239	0.895247	up
GH_A04G0382	198	1001.67	0.000131763	2.12947	up
GH_A04G0430	315.667	213.333	0.0032076	-0.937387	down
GH_A04G0442	190.333	107.667	0.00261216	-1.16714	down
GH_A04G0536	110	250.667	0.015742	0.868513	up
GH_A04G0549	83.3333	179	0.0414199	0.770338	up
GH_A04G0560	250.667	201.333	0.0261633	-0.674271	down
GH_A04G0608	23	65	0.022982	1.12726	up
GH_A04G0757	8820.33	7275	0.0162373	-0.616877	down
GH_A04G0962	32.6667	81.3333	0.0464092	0.976824	up
GH_A04G0980	33	78	0.0442069	0.912374	up
GH_A04G1012	172.667	409.667	0.00570383	0.933946	up
GH_A04G1019	908	2467	0.00218721	1.07942	up
GH_A04G1065	63.3333	172	0.015674	1.09382	up
GH_A04G1088	45	134.333	0.00380795	1.24562	up
GH_A04G1150	65.3333	155.667	0.0186038	0.908178	up
GH_A04G1171	805.667	669.667	0.0195469	-0.607716	down
GH_A04G1174	643.333	1251.67	0.0212584	0.628739	up
GH_A04G1175	570	1116	0.0113713	0.630169	up
GH_A04G1185	554	451	0.00845019	-0.638946	down
GH_A04G1252	71.6667	13.6667	0.000399132	-2.76523	down
GH_A04G1292	875.333	1777.33	0.0209477	0.694057	up
GH_A04G1374	1050.33	2501	0.0193001	0.927316	up
GH_A04G1378	59.3333	29	0.00235186	-1.3641	down
GH_A04G1416	42.3333	17.6667	0.0010156	-1.59008	down
GH_A04G1432	521	394	0.00248974	-0.750988	down
GH_A04G1475	2771.67	2271	0.0250175	-0.624737	down
GH_A04G1564	358.333	266.667	0.0133995	-0.776806	down
GH_A04G1566	443.667	346.333	0.00557271	-0.716124	down
GH_A04G1652	448.667	1101.67	0.0233811	0.897678	up
GH_A04G1683	295	112.333	0.0018558	-1.71528	down
GH_A04G1684	88	208	0.0446166	0.852212	up
GH_A05G0034	163.667	345.667	0.0340752	0.734329	up
GH_A05G0035	189.333	473	0.00112125	0.983207	up
GH_A05G0043	112.333	238	0.0309035	0.738026	up
GH_A05G0056	76	605.333	0.00235989	2.80121	up
GH_A05G0094	303.667	245.333	0.0240052	-0.656872	down
GH_A05G0101	164.667	537.333	0.00049867	1.39287	up
GH_A05G0157	163.333	354.667	0.0270472	0.798232	up
GH_A05G0169	640	1457.33	0.0293143	0.856163	up
GH_A05G0216	196.333	432.333	0.0436272	0.819211	up
GH_A05G0234	103.333	260	0.0399611	0.997931	up
GH_A05G0313	180.667	131.333	0.046448	-0.794706	down
GH_A05G0338	547	330.333	0.0370934	-1.14133	down
GH_A05G0386	27	93.3333	0.00196158	1.45322	up
GH_A05G0390	140.333	348.667	0.0261628	1.01163	up
GH_A05G0427	136.667	90	0.0207268	-0.988295	down
GH_A05G0449	1200	1025	0.00888285	-0.58815	down
GH_A05G0455	1021.67	2367	0.00115148	0.844763	up
GH_A05G0467	5417	3779.33	0.00394818	-0.871254	down
GH_A05G0468	244	203	0.0409316	-0.628689	down
GH_A05G0501	23.6667	65.6667	0.0274787	1.10233	up
GH_A05G0535	469.667	994.667	0.00446914	0.784989	up
GH_A05G0539	567	1095.67	0.00972971	0.614848	up
GH_A05G0593	187.333	376.667	0.0418305	0.675354	up
GH_A05G0603	62	434.667	0.00335754	2.59992	up
GH_A05G0614	157.333	313.667	0.0438958	0.639559	up
GH_A05G0658	79.6667	184.667	0.0414704	0.851999	up
GH_A05G0664	211.333	419.667	0.0370444	0.662569	up
GH_A05G0666	374	709.333	0.0454815	0.598766	up
GH_A05G0691	1088	2286.67	0.0261982	0.738699	up
GH_A05G0692	78.3333	188	0.0125493	0.936824	up
GH_A05G0695	68.6667	236	0.00565491	1.47848	up
GH_A05G0788	430.667	868.667	0.0129857	0.665524	up
GH_A05G0844	260.333	604.667	0.00443638	0.860355	up
GH_A05G0871	726	1728.67	0.0189523	0.918794	up
GH_A05G0959	215.667	474.667	0.0214733	0.836459	up
GH_A05G0975	684	1905.67	0.000103282	1.1778	up
GH_A05G0993	7412.33	6211.33	0.0282922	-0.600312	down
GH_A05G1071	753.667	500.667	0.000574442	-0.936239	down
GH_A05G1072	2681.67	1983.67	0.00268858	-0.790158	down
GH_A05G1079	127	285.333	0.0299649	0.82814	up
GH_A05G1117	76.3333	46.6667	0.0306699	-1.05532	down
GH_A05G1120	77.3333	190	0.0189603	0.944343	up
GH_A05G1137	42.6667	136	0.00659764	1.39136	up
GH_A05G1174	274.667	217.667	0.0275867	-0.684536	down
GH_A05G1190	226.667	670	0.00107418	1.16508	up
GH_A05G1275	59	192	0.00719681	1.34229	up
GH_A05G1294	59	29	0.00372834	-1.39091	down
GH_A05G1319	407	815.333	0.0246341	0.673072	up
GH_A05G1330	186.667	544	0.00420649	1.2407	up
GH_A05G1332	33	96.6667	0.014974	1.23663	up
GH_A05G1373	4040.67	3031.33	0.00324568	-0.743145	down
GH_A05G1393	208.333	469	0.00181954	0.845692	up
GH_A05G1465	46.6667	23.3333	0.00740116	-1.35873	down
GH_A05G1481	177.667	490	0.00751645	1.1319	up
GH_A05G1486	485	972.667	0.039506	0.673083	up
GH_A05G1501	33	88	0.0252031	1.06229	up
GH_A05G1505	281.667	616.667	0.0189315	0.791439	up
GH_A05G1535	63.3333	141.333	0.0343318	0.81905	up
GH_A05G1545	51.3333	203	0.000530328	1.72742	up
GH_A05G1549	109.667	256.333	0.0248633	0.8706	up
GH_A05G1572	1439.67	2904.33	0.0315197	0.655995	up
GH_A05G1618	130.333	386.333	7.5857e-05	1.24499	up
GH_A05G1685	123.333	344	0.00224527	1.12045	up
GH_A05G1744	168.667	566	0.00353015	1.42982	up
GH_A05G1811	1235.33	955	0.00263999	-0.712778	down
GH_A05G1849	72	174.667	0.0343334	0.937828	up
GH_A05G1856	43	160.667	0.000284574	1.57056	up
GH_A05G1938	161.667	357	0.0130327	0.798821	up
GH_A05G1944	629.333	1414	0.00108886	0.835249	up
GH_A05G2002	98.3333	588	0.000400574	2.34674	up
GH_A05G2004	20.6667	74.6667	0.0250355	1.59041	up
GH_A05G2006	242.667	518.667	0.0310159	0.76575	up
GH_A05G2055	489.333	381.667	0.0288235	-0.675916	down
GH_A05G2061	379.333	892.333	0.000994175	0.909236	up
GH_A05G2068	691	1742.67	0.00982643	1.02097	up
GH_A05G2070	27.6667	88.3333	0.0197192	1.39862	up
GH_A05G2098	38	193.667	0.000772151	2.10213	up
GH_A05G2190	52	143	0.00701645	1.11071	up
GH_A05G2241	1031	812	0.00972013	-0.695425	down
GH_A05G2252	227.333	731.333	0.0255356	1.44443	up
GH_A05G2281	25.6667	82	0.00652072	1.31559	up
GH_A05G2327	198	137	0.0112265	-0.852275	down
GH_A05G2329	1069.33	877.333	0.00390167	-0.631979	down
GH_A05G2347	589.333	495	0.00988589	-0.597189	down
GH_A05G2367	244.333	484.333	0.0148959	0.647004	up
GH_A05G2374	444.667	1125.67	0.00536877	0.998497	up
GH_A05G2375	41.6667	25.6667	0.0357901	-1.03257	down
GH_A05G2426	40.6667	153	0.0038376	1.5436	up
GH_A05G2467	215.667	425.667	0.0461247	0.62986	up
GH_A05G2488	347.667	275	0.0105959	-0.686712	down
GH_A05G2505	1628.33	1323	0.00882173	-0.648344	down
GH_A05G2523	139.667	302.667	0.0139863	0.763499	up
GH_A05G2525	22.6667	126.667	0.00566725	2.28144	up
GH_A05G2549	199	459.333	0.00602301	0.864091	up
GH_A05G2591	105.667	241	0.0231257	0.84602	up
GH_A05G2616	40	142.333	0.0121562	1.53783	up
GH_A05G2640	577.667	473.667	0.0112519	-0.629097	down
GH_A05G2705	227.667	137	0.00231627	-1.06187	down
GH_A05G2746	363	741.333	0.00521933	0.699798	up
GH_A05G2797	453	368	0.0297579	-0.611935	down
GH_A05G2857	572.667	1220.67	0.00242635	0.745334	up
GH_A05G2877	462.667	895.333	0.01972	0.600734	up
GH_A05G2880	469.333	968.667	0.0206563	0.725696	up
GH_A05G2934	325.333	270	0.0263767	-0.63046	down
GH_A05G3071	111.667	240	0.0341379	0.752256	up
GH_A05G3106	30.3333	157	0.000343598	2.1059	up
GH_A05G3109	131.333	273	0.0308871	0.707711	up
GH_A05G3152	260	192.333	0.0257404	-0.792376	down
GH_A05G3155	67	145.667	0.0444704	0.786644	up
GH_A05G3388	55.6667	122.333	0.0452664	0.785992	up
GH_A05G3419	45	140.333	0.0048626	1.37468	up
GH_A05G3430	46	280.667	0.000544693	2.39607	up
GH_A05G3432	195.333	495.667	0.00198094	0.996941	up
GH_A05G3477	767	1818.33	0.00197412	0.881761	up
GH_A05G3690	17243	14148.7	0.025777	-0.626543	down
GH_A05G3780	405	323.667	0.0209406	-0.693299	down
GH_A05G3806	68.3333	303.667	3.95506e-05	1.80536	up
GH_A05G3818	283.667	717	0.00254958	1.04663	up
GH_A05G3823	44.3333	107.667	0.044917	0.948894	up
GH_A05G3826	717.667	489	0.000153234	-0.904312	down
GH_A05G3843	162	311	0.0490046	0.600947	up
GH_A05G3852	2674	2195.67	0.0180369	-0.635376	down
GH_A05G3875	84.6667	56.6667	0.0409794	-0.906411	down
GH_A05G3892	203.333	410.333	0.0294215	0.667436	up
GH_A05G3964	105.667	360.667	0.00155525	1.49836	up
GH_A05G4004	236	494.333	0.0134994	0.724629	up
GH_A05G4115	512.333	424.333	0.0132391	-0.639473	down
GH_A05G4131	2374	1963	0.00657943	-0.621587	down
GH_A05G4132	515.333	393.667	0.0174903	-0.752622	down
GH_A05G4143	631.333	536.333	0.0354153	-0.603116	down
GH_A05G4189	130.333	344	0.0244057	1.0264	up
GH_A05G4195	1156	2258	0.00619144	0.6189	up
GH_A05G4204	89.3333	42	0.0271687	-1.39342	down
GH_A05G4206	428.667	2647.67	1.00364e-06	2.20528	up
GH_A05G4233	246.333	501.667	0.0381	0.69775	up
GH_A05G4249	719.333	523	0.000582411	-0.80375	down
GH_A05G4298	323.333	638.333	0.0119794	0.635617	up
GH_A05G4299	10.6667	71.3333	0.0002619	2.40985	up
GH_A05G4316	100	218	0.0390205	0.793232	up
GH_A05G4329	7463.33	5743.67	0.00356198	-0.720657	down
GH_A05G4338	334.333	273.333	0.0445924	-0.638194	down
GH_A05G4360	146.333	356.333	0.00496289	0.93482	up
GH_A06G0019	114.333	77.6667	0.0160581	-0.910647	down
GH_A06G0102	106.333	299.667	0.0248248	1.15937	up
GH_A06G0134	627.667	493.333	0.00317139	-0.684999	down
GH_A06G0181	964.667	1979.33	0.0170259	0.702432	up
GH_A06G0203	1075	771.333	0.00228471	-0.816434	down
GH_A06G0215	951	744.667	0.0117405	-0.712863	down
GH_A06G0224	130.667	295.333	0.0098301	0.824504	up
GH_A06G0234	82.3333	51	0.0312395	-1.09882	down
GH_A06G0254	148.667	356.667	0.00738253	0.912942	up
GH_A06G0282	85.3333	280.667	0.00259234	1.39363	up
GH_A06G0297	237.333	516.667	0.0125294	0.764023	up
GH_A06G0340	1911.33	1546.33	0.00378193	-0.658527	down
GH_A06G0349	29	102.333	0.00505096	1.48173	up
GH_A06G0351	170	350.667	0.0139502	0.712087	up
GH_A06G0365	1036.33	2208	0.00124409	0.753742	up
GH_A06G0376	30.6667	86	0.0462445	1.18607	up
GH_A06G0500	178	455.667	0.0280674	1.10973	up
GH_A06G0527	1241.67	1000.33	0.0163689	-0.636239	down
GH_A06G0543	205	541.333	0.00212215	1.07898	up
GH_A06G0663	101.667	255.333	0.00539388	0.958723	up
GH_A06G0672	86	194.333	0.0394867	0.828966	up
GH_A06G0725	54.6667	128	0.0469494	0.912995	up
GH_A06G0750	108.667	349.333	0.00501946	1.36932	up
GH_A06G0804	281.333	2986	7.23315e-05	3.25738	up
GH_A06G0862	50.3333	677.333	0.00040322	3.6377	up
GH_A06G0899	131	93	0.0219544	-0.849423	down
GH_A06G0900	615.333	435	0.0101003	-0.853151	down
GH_A06G0991	205.667	398.333	0.0453761	0.611912	up
GH_A06G1016	127.333	86.6667	0.0388736	-0.913222	down
GH_A06G1019	582.667	457	0.00929039	-0.70322	down
GH_A06G1048	75.3333	173	0.0250438	0.861262	up
GH_A06G1071	704	540.667	0.00304053	-0.746723	down
GH_A06G1096	123	265.333	0.0159613	0.795885	up
GH_A06G1266	80.3333	346	2.20436e-07	1.74547	up
GH_A06G1391	661	1678.67	6.15991e-06	1.00849	up
GH_A06G1399	174.333	641.667	0.00107146	1.62491	up
GH_A06G1416	1276.67	2808.33	0.00345001	0.802753	up
GH_A06G1462	1396	908.667	3.81501e-05	-0.961797	down
GH_A06G1484	155.333	384.333	0.00870183	0.956849	up
GH_A06G1510	92271.3	40243.7	4.25268e-07	-1.57525	down
GH_A06G1654	207.333	168.333	0.0418688	-0.650121	down
GH_A06G1679	741.333	1553	0.0284503	0.685842	up
GH_A06G1696	348.667	249.667	0.0283871	-0.794001	down
GH_A06G1771	88	739.667	0.000153684	2.81762	up
GH_A06G1773	3379	2459.33	0.00194232	-0.824646	down
GH_A06G1795	220	129	0.00681049	-1.16513	down
GH_A06G1830	175.667	476.333	0.000543172	1.11197	up
GH_A06G1843	222.333	461	0.0415023	0.720709	up
GH_A06G1845	112	76	0.0319545	-0.913743	down
GH_A06G1856	255.333	536.667	0.0121374	0.745619	up
GH_A06G1887	46	107.667	0.032271	0.896963	up
GH_A06G1901	1518.33	1273	0.00719463	-0.605329	down
GH_A06G2099	92	333.333	0.00025555	1.559	up
GH_A06G2119	2020.33	1715.33	0.0086389	-0.595918	down
GH_A06G2129	166.333	124	0.0324719	-0.795655	down
GH_A06G2154	423	837	0.00829981	0.640267	up
GH_A06G2249	171	349	0.0475698	0.672398	up
GH_A06G2348	508	427.333	0.0192923	-0.597384	down
GH_A06G2367	259.333	1108.33	0.00238749	1.88638	up
GH_A06G2370	288	694.333	0.017317	0.922985	up
GH_A06G2385	86	214.333	0.0163831	0.998837	up
GH_A06G2402	67.6667	38.3333	0.00831711	-1.18668	down
GH_A07G0040	65	32.6667	0.0159139	-1.39873	down
GH_A07G0079	40.6667	22	0.0140236	-1.25832	down
GH_A07G0104	56	137.333	0.0199307	0.931711	up
GH_A07G0112	7	82	0.00154537	3.26621	up
GH_A07G0129	849.333	632.667	0.00366886	-0.804775	down
GH_A07G0168	35	302.667	0.00196519	2.96599	up
GH_A07G0178	104	233.333	0.043766	0.789913	up
GH_A07G0216	115	302.333	0.00173659	1.06962	up
GH_A07G0233	112	261	0.0269751	0.859723	up
GH_A07G0240	527.667	417	0.0156668	-0.687563	down
GH_A07G0332	68	310	0.00439873	1.97425	up
GH_A07G0351	70	358	2.63835e-06	2.08618	up
GH_A07G0400	321.333	623.667	0.0392945	0.6291	up
GH_A07G0458	2	59.6667	3.2882e-09	4.44227	up
GH_A07G0475	54.3333	165.333	0.0395682	1.26825	up
GH_A07G0484	28	67.3333	0.042613	0.912755	up
GH_A07G0499	313	1282.33	0.000899657	1.78496	up
GH_A07G0507	1016.67	2013.67	0.00427264	0.640683	up
GH_A07G0530	115.667	260	0.0256654	0.814537	up
GH_A07G0551	607.667	1180	0.0227601	0.613036	up
GH_A07G0733	129.333	320.667	0.0124534	0.985786	up
GH_A07G0743	132.667	323.333	0.0015086	0.950691	up
GH_A07G0750	458.333	864.333	0.0476074	0.59017	up
GH_A07G0785	216.333	526.667	0.000794245	0.952849	up
GH_A07G0840	81.3333	235.667	0.00312639	1.22016	up
GH_A07G0863	61	184	0.00515571	1.30967	up
GH_A07G0877	66	161.667	0.0308266	0.95879	up
GH_A07G0878	21.6667	102.667	0.00181274	1.93813	up
GH_A07G0935	207.667	550	0.0113369	1.09912	up
GH_A07G0936	28	89.3333	0.0205094	1.32494	up
GH_A07G1004	1736.67	1448	0.00926508	-0.606369	down
GH_A07G1047	83.3333	439	0.00551952	2.18301	up
GH_A07G1092	69.6667	425.333	0.00245803	2.45927	up
GH_A07G1148	225.667	461	0.0498274	0.699061	up
GH_A07G1153	139.667	315.667	0.0159227	0.842074	up
GH_A07G1173	57.3333	151.333	0.00958115	1.08621	up
GH_A07G1221	2043	1744	0.0340095	-0.590559	down
GH_A07G1282	42	115	0.0180658	1.12171	up
GH_A07G1334	285	668.667	0.00528406	0.89712	up
GH_A07G1345	146.333	99.6667	0.0166107	-0.916375	down
GH_A07G1453	190.667	462	0.000979823	0.931367	up
GH_A07G1454	1321	1057.33	0.00364309	-0.651697	down
GH_A07G1480	21.3333	55.6667	0.0452151	1.0272	up
GH_A07G1508	68.6667	178.667	0.0134872	1.06439	up
GH_A07G1540	274.333	557	0.0277355	0.675486	up
GH_A07G1544	2920	2486	0.00843185	-0.58865	down
GH_A07G1675	91.3333	55.6667	0.04392	-1.03978	down
GH_A07G1719	361.333	63	0.00841296	-2.82208	down
GH_A07G1727	6191	4628.33	0.00620801	-0.765202	down
GH_A07G1742	34.6667	138	0.0016507	1.65291	up
GH_A07G1978	20.3333	66	0.0096029	1.3971	up
GH_A07G2027	179	459.667	0.0129806	1.0182	up
GH_A07G2075	84.6667	188	0.026814	0.810501	up
GH_A07G2091	91.3333	0.666667	1.06358e-16	-7.14076	down
GH_A07G2106	625	136	0.00166888	-2.51808	down
GH_A07G2120	160.333	30	0.00159366	-2.71596	down
GH_A07G2141	96.3333	49.6667	0.00373226	-1.33081	down
GH_A07G2143	4221.33	3436.67	0.00495494	-0.649571	down
GH_A07G2212	209.667	450.667	0.00462635	0.776146	up
GH_A07G2238	2914.33	2464.33	0.0242448	-0.594376	down
GH_A07G2241	42	124.333	0.0106249	1.25261	up
GH_A07G2247	189	437.667	0.00846805	0.891015	up
GH_A07G2264	884.667	635.333	0.000447769	-0.816419	down
GH_A07G2311	453.667	346.667	0.00528008	-0.719813	down
GH_A07G2350	278.333	618.333	0.00948325	0.826557	up
GH_A07G2393	273	587.333	0.0347318	0.773954	up
GH_A07G2428	1868.33	4323.67	0.00827289	0.872887	up
GH_A07G2483	141.667	347.333	0.0209756	0.962622	up
GH_A07G2521	204.667	432.667	0.0336722	0.694968	up
GH_A07G2532	39.6667	111.667	0.0393421	1.20223	up
GH_A07G2631	75	167	0.0464505	0.814642	up
GH_A07G2642	12	50	0.0135024	1.71143	up
GH_A07G2643	40.6667	154	0.0477892	1.57591	up
GH_A07G2645	20	71.6667	0.0493392	1.47682	up
GH_A08G0009	67.3333	240	0.000529377	1.53974	up
GH_A08G0021	57	262.333	9.89285e-06	1.90182	up
GH_A08G0022	360	823.333	0.02716	0.862862	up
GH_A08G0034	2495.33	5272.67	0.0408181	0.749602	up
GH_A08G0035	2068.67	5064	0.00243578	0.963111	up
GH_A08G0038	557.333	1260	0.0200067	0.843539	up
GH_A08G0073	723.667	603.333	0.0179668	-0.6098	down
GH_A08G0107	106.667	488	0.0220368	2.01489	up
GH_A08G0153	1984.33	1223.33	0.000155679	-1.02804	down
GH_A08G0175	578	1303.33	0.000894103	0.831923	up
GH_A08G0199	159.333	333.333	0.0326148	0.728156	up
GH_A08G0273	76	627	0.00224354	2.78019	up
GH_A08G0310	43.3333	113.667	0.0327228	1.05804	up
GH_A08G0437	318.333	778.333	0.0142694	1.01257	up
GH_A08G0585	236.333	516.333	0.0224115	0.814806	up
GH_A08G0738	212.667	515	0.00292448	0.945059	up
GH_A08G0773	633.333	1373	0.0494318	0.794803	up
GH_A08G0777	34.3333	105.667	0.00349667	1.26725	up
GH_A08G0782	40.3333	103.667	0.0330663	1.01775	up
GH_A08G0816	48.6667	25	0.0214105	-1.26507	down
GH_A08G0826	23.3333	102.333	0.0125245	1.86655	up
GH_A08G0848	177.333	375.667	0.01919	0.782064	up
GH_A08G0868	277	614	0.00255748	0.803868	up
GH_A08G0895	163.333	381.333	0.00288415	0.870658	up
GH_A08G0954	212	549.333	0.000105651	1.02422	up
GH_A08G0958	35.3333	130	0.00611514	1.48179	up
GH_A08G0986	89.3333	237.667	0.0102374	1.13431	up
GH_A08G0989	230.667	526.333	0.0351812	0.846178	up
GH_A08G1012	26	140	0.00220223	2.03915	up
GH_A08G1014	505	1408.33	5.5273e-06	1.14721	up
GH_A08G1036	772.333	1889.33	0.00259138	1.00992	up
GH_A08G1041	1332	542.333	0.00337079	-1.60281	down
GH_A08G1131	66	153	0.026444	0.854264	up
GH_A08G1214	1072	650.333	1.3044e-06	-1.06696	down
GH_A08G1270	31	204.333	0.00064346	2.46999	up
GH_A08G1286	3272.67	7574.67	0.000340978	0.865884	up
GH_A08G1287	120	454.667	0.00307283	1.6766	up
GH_A08G1330	146.667	316	0.0450881	0.742629	up
GH_A08G1352	456	355	0.00441011	-0.709125	down
GH_A08G1413	137.667	336	0.0185644	1.02612	up
GH_A08G1430	50	119.333	0.0296355	0.92326	up
GH_A08G1540	93.6667	226.667	0.00738126	0.945927	up
GH_A08G1681	175.333	107.667	0.0173659	-1.08933	down
GH_A08G1689	63.3333	38.6667	0.0316009	-1.10861	down
GH_A08G1698	32.3333	243	6.79863e-05	2.68482	up
GH_A08G1731	380.667	311.667	0.0148108	-0.648865	down
GH_A08G1746	21	83.6667	0.0226767	1.7427	up
GH_A08G1750	469	929.333	0.0384672	0.697008	up
GH_A08G1821	1404.33	3253	0.00306923	0.936485	up
GH_A08G1843	583.667	473.333	0.0293211	-0.653844	down
GH_A08G1879	2181.33	1683.33	0.00204508	-0.735492	down
GH_A08G1904	244.667	604.333	0.00423811	0.945345	up
GH_A08G1905	308.333	246.333	0.0200274	-0.665271	down
GH_A08G1934	1060.33	866	0.00402653	-0.646218	down
GH_A08G1956	322.667	870	0.000994409	1.1327	up
GH_A08G1984	161	107.667	0.0388943	-0.992337	down
GH_A08G2017	201.333	16	1.50069e-05	-4.07058	down
GH_A08G2039	350.667	1035.33	3.38483e-05	1.2254	up
GH_A08G2041	256.333	496.333	0.0174576	0.616416	up
GH_A08G2043	46	28.3333	0.0488448	-1.04812	down
GH_A08G2071	118.667	31.6667	0.0434642	-2.34606	down
GH_A08G2085	1034.67	391	0.00340131	-1.75598	down
GH_A08G2092	421	336	0.019993	-0.706042	down
GH_A08G2105	481	1138.33	0.00166088	0.905244	up
GH_A08G2137	327.667	686	0.0463855	0.732895	up
GH_A08G2273	814	2172.67	0.0188767	1.12567	up
GH_A08G2285	217.667	508	0.00839106	0.924545	up
GH_A08G2327	57	32	0.0498681	-1.15304	down
GH_A08G2383	115	250	0.0354332	0.77233	up
GH_A08G2422	484	930	0.0296489	0.604593	up
GH_A08G2466	3691.67	2450	7.37532e-05	-0.941139	down
GH_A08G2479	134	303.333	0.0391289	0.857017	up
GH_A08G2590	1107.33	864.333	0.00126871	-0.697352	down
GH_A08G2593	352.667	672.333	0.0167077	0.592831	up
GH_A08G2604	2128.67	1517	0.00299167	-0.829218	down
GH_A08G2635	66	190.667	0.0372546	1.2552	up
GH_A08G2688	734	463.333	0.00785964	-1.06199	down
GH_A08G2742	46.3333	251	0.000113649	2.18573	up
GH_A08G2768	612.667	1444.67	0.0205119	0.909677	up
GH_A08G2792	74.6667	790	0.000983107	3.27172	up
GH_A08G2821	108.333	251.667	0.0256635	0.894098	up
GH_A08G2867	53.3333	29.3333	0.0122011	-1.22002	down
GH_A08G2881	162	119	0.0293547	-0.80679	down
GH_A09G0030	950	2558	2.20214e-05	1.09259	up
GH_A09G0120	652.667	1368.67	0.010788	0.749716	up
GH_A09G0175	642.667	1391.67	0.00180263	0.765074	up
GH_A09G0181	3412.67	2647.67	0.00247897	-0.711043	down
GH_A09G0234	743.333	1527.67	0.00192155	0.706625	up
GH_A09G0267	102.333	25.6667	0.0257893	-2.40357	down
GH_A09G0281	38	99.6667	0.0171872	1.03368	up
GH_A09G0322	49.3333	27.6667	0.0270187	-1.22521	down
GH_A09G0409	639.667	427.667	0.000686021	-0.935927	down
GH_A09G0481	7620	3285.33	0.0175788	-1.51013	down
GH_A09G0482	13679.3	4670.67	0.00987578	-1.86503	down
GH_A09G0554	107.333	234.333	0.028303	0.777269	up
GH_A09G0560	80	209	0.0324927	0.996626	up
GH_A09G0570	54	125.333	0.0349994	0.875232	up
GH_A09G0602	420	279	0.00155225	-0.969236	down
GH_A09G0653	3425	2597.33	0.00158331	-0.749659	down
GH_A09G0697	27	71.3333	0.0384094	1.0279	up
GH_A09G0764	2045.33	1601.67	0.00459237	-0.689308	down
GH_A09G0781	924.667	720	0.00422407	-0.724096	down
GH_A09G0827	202.333	412.667	0.0404794	0.683832	up
GH_A09G0914	37.3333	113.333	0.018864	1.24408	up
GH_A09G1025	55.6667	33.3333	0.0202531	-1.10112	down
GH_A09G1049	74.3333	39.3333	0.0372186	-1.25504	down
GH_A09G1054	87.3333	259	0.000963697	1.2364	up
GH_A09G1063	403.667	962.333	0.0233608	0.944602	up
GH_A09G1068	83	437.667	0.00601022	2.06632	up
GH_A09G1108	787	1976.67	0.0053002	0.997287	up
GH_A09G1114	64.3333	151	0.0182704	0.906399	up
GH_A09G1151	130.333	391	0.00617935	1.34706	up
GH_A09G1229	579.667	496.333	0.020651	-0.5868	down
GH_A09G1231	190.667	394.333	0.0286699	0.714881	up
GH_A09G1233	73	154	0.0427437	0.745268	up
GH_A09G1238	323.667	273	0.034007	-0.608799	down
GH_A09G1247	769	1768.67	0.00172199	0.86852	up
GH_A09G1266	22.3333	78	0.0197737	1.52331	up
GH_A09G1282	82.3333	244	0.0111908	1.28746	up
GH_A09G1321	552.333	409	0.00459697	-0.800981	down
GH_A09G1328	91	52	0.00725963	-1.15037	down
GH_A09G1335	245.333	488.333	0.0347602	0.668308	up
GH_A09G1406	8116.33	4758.67	0.00592555	-1.17145	down
GH_A09G1481	59.3333	36.3333	0.0310137	-1.05863	down
GH_A09G1494	1443.67	1197.33	0.00716035	-0.611865	down
GH_A09G1526	43.6667	119.667	0.0153288	1.13539	up
GH_A09G1528	25	67	0.0286806	1.10036	up
GH_A09G1541	53.3333	144.333	0.0399436	1.1023	up
GH_A09G1545	216	432.667	0.0269292	0.662345	up
GH_A09G1552	113	315.333	0.00113315	1.15694	up
GH_A09G1571	258.333	600.667	0.00276607	0.885211	up
GH_A09G1601	25	70.3333	0.0165944	1.18807	up
GH_A09G1655	20	63.3333	0.00763619	1.31278	up
GH_A09G1741	62.3333	142	0.030335	0.841314	up
GH_A09G1743	23749.3	20182.7	0.0423143	-0.593108	down
GH_A09G1787	672	1484.67	0.0219425	0.824232	up
GH_A09G1794	24	121.333	0.00563885	2.06893	up
GH_A09G1809	1401.33	4099	0.000550181	1.20392	up
GH_A09G1889	20.6667	64.6667	0.00956856	1.32454	up
GH_A09G1900	37	100.667	0.0174213	1.12037	up
GH_A09G1907	21	64	0.031614	1.26349	up
GH_A09G1933	323	75.3333	0.00276783	-2.40375	down
GH_A09G1951	2104.33	1027	1.48186e-05	-1.3644	down
GH_A09G1966	19.6667	52	0.032776	1.07472	up
GH_A09G1977	31.3333	101.667	0.00782787	1.36032	up
GH_A09G2021	63	151.667	0.0427684	0.896456	up
GH_A09G2067	206	407	0.0280162	0.623067	up
GH_A09G2145	1123.33	940	0.0123948	-0.591221	down
GH_A09G2175	83	205.333	0.0147337	0.958148	up
GH_A09G2240	204.667	520	0.015493	0.991294	up
GH_A09G2259	639.333	1268	0.0486969	0.655207	up
GH_A09G2278	772	1857.33	0.00010303	0.929054	up
GH_A09G2294	485.333	393	0.00965858	-0.652144	down
GH_A09G2307	522	1116	0.0341187	0.767097	up
GH_A09G2316	1202	898.667	0.000900247	-0.753567	down
GH_A09G2329	47752.3	39114	0.00580993	-0.644947	down
GH_A09G2383	144.667	78.6667	0.00481201	-1.20656	down
GH_A09G2397	40	95	0.0466794	0.905606	up
GH_A09G2400	201.667	141.667	0.0168974	-0.837432	down
GH_A09G2405	44.3333	271	0.00296012	2.34035	up
GH_A09G2406	802	1570.67	0.00464937	0.636873	up
GH_A09G2452	241.333	509.667	0.0454738	0.74271	up
GH_A09G2460	52	119	0.0375474	0.837834	up
GH_A09G2464	66.3333	2.33333	9.59038e-11	-5.06102	down
GH_A09G2498	247.667	197	0.0313895	-0.676966	down
GH_A09G2546	37	131.333	0.00827827	1.56659	up
GH_A09G2553	72	203	0.00692188	1.15161	up
GH_A09G2581	477.667	1338	0.0471765	1.2464	up
GH_A09G2593	113.333	271	0.016121	0.932256	up
GH_A09G2602	60.6667	170.667	0.00570644	1.14503	up
GH_A09G2619	34	89	0.0199955	1.05531	up
GH_A09G2702	45.3333	124.333	0.0172316	1.09358	up
GH_A10G0028	33	80	0.0458323	0.936361	up
GH_A10G0075	1025.33	790.333	0.00734551	-0.736516	down
GH_A10G0094	433.667	868.667	0.0174233	0.658671	up
GH_A10G0118	1493	3030	0.00352611	0.683823	up
GH_A10G0123	408	209.333	0.000663187	-1.30022	down
GH_A10G0229	211	441	0.026766	0.731332	up
GH_A10G0258	438.667	1944.67	0.000221963	1.76831	up
GH_A10G0270	165.667	368.333	0.0088831	0.792854	up
GH_A10G0277	132	277.667	0.0228921	0.72524	up
GH_A10G0288	16.6667	46.6667	0.036516	1.11781	up
GH_A10G0291	142	299.333	0.0320433	0.769344	up
GH_A10G0292	389.667	1391.33	0.000577462	1.59658	up
GH_A10G0309	107.667	76.6667	0.0493574	-0.837275	down
GH_A10G0329	554	1194	0.0122515	0.770151	up
GH_A10G0353	100	223.333	0.0169099	0.825695	up
GH_A10G0375	408.667	826.333	0.0165514	0.673302	up
GH_A10G0379	991	745	0.00229498	-0.776034	down
GH_A10G0407	627	1495	0.000108188	0.908042	up
GH_A10G0412	760.333	646	0.0211256	-0.592591	down
GH_A10G0486	43	147.667	0.00909051	1.4952	up
GH_A10G0521	318.333	733	0.0476875	0.904247	up
GH_A10G0553	29.3333	122.333	0.00812347	1.83494	up
GH_A10G0579	26.3333	106.667	0.0292804	1.75804	up
GH_A10G0610	362.667	245.333	0.00774432	-0.898011	down
GH_A10G0645	503.333	402.333	0.0312386	-0.686097	down
GH_A10G0651	327.333	816.667	0.00435845	1.00559	up
GH_A10G0661	257.667	543.333	0.00586333	0.741813	up
GH_A10G0722	441.333	1128.33	0.0148675	1.0161	up
GH_A10G0756	155.667	341.333	0.0112009	0.785118	up
GH_A10G0773	22.6667	62	0.0200082	1.11189	up
GH_A10G0789	271.667	615.667	0.00448465	0.830594	up
GH_A10G0805	1677.67	1408	0.00619728	-0.603705	down
GH_A10G0849	21.6667	70.3333	0.00806663	1.32618	up
GH_A10G0876	599	505.667	0.0431155	-0.59301	down
GH_A10G0984	2877.33	2136	0.000959134	-0.780319	down
GH_A10G1000	83.6667	193.333	0.0143932	0.867456	up
GH_A10G1005	210.667	493	0.0175067	0.874642	up
GH_A10G1043	731.667	1409.33	0.0156791	0.609685	up
GH_A10G1046	385	288	0.0192457	-0.765558	down
GH_A10G1050	412	957.333	0.000760364	0.865991	up
GH_A10G1072	841.667	1661.67	0.0240428	0.690792	up
GH_A10G1122	35.6667	101	0.0137165	1.16511	up
GH_A10G1258	739.667	1574.67	0.00539232	0.761303	up
GH_A10G1287	22.3333	78.3333	0.00396385	1.45303	up
GH_A10G1307	72	174.333	0.0309265	0.960127	up
GH_A10G1311	101.667	232	0.0192813	0.838649	up
GH_A10G1405	90	216.667	0.0250345	0.927381	up
GH_A10G1414	4203.33	3585.33	0.0323288	-0.586291	down
GH_A10G1472	165.333	368	0.0220372	0.824686	up
GH_A10G1557	207.333	144.333	0.0200251	-0.874124	down
GH_A10G1561	189	111.667	0.00690419	-1.11617	down
GH_A10G1565	297.667	673	0.00925712	0.847119	up
GH_A10G1601	582.667	1201	0.00798432	0.710786	up
GH_A10G1619	887	590	0.001149	-0.920284	down
GH_A10G1626	73969.7	62134.7	0.048738	-0.591406	down
GH_A10G1631	107628	89100.3	0.0168783	-0.623417	down
GH_A10G1683	182	439	0.00558348	0.952486	up
GH_A10G1706	401	333.667	0.0391504	-0.593025	down
GH_A10G1748	279.333	164	0.000844913	-1.1269	down
GH_A10G1777	253.667	911.333	0.00100725	1.52251	up
GH_A10G1798	485	927	0.0450227	0.64865	up
GH_A10G1821	233.333	534	0.00400784	0.843031	up
GH_A10G1822	1945	3904	0.0127519	0.661254	up
GH_A10G1849	147	377.667	0.00264965	1.05702	up
GH_A10G1866	407.667	887.667	0.0216153	0.810119	up
GH_A10G1889	25.6667	94.6667	0.0176309	1.62709	up
GH_A10G1926	139	85.3333	0.00989204	-1.09254	down
GH_A10G2024	30	97	0.0156853	1.32883	up
GH_A10G2169	294.333	561.667	0.0287366	0.594339	up
GH_A10G2177	470.333	359.333	0.00467581	-0.740566	down
GH_A10G2194	45.3333	138.333	0.0193456	1.2167	up
GH_A10G2232	137.667	332.667	0.00222781	0.941874	up
GH_A10G2258	140.667	331.667	0.0422039	0.858006	up
GH_A10G2271	243.333	607.333	0.0026018	1.00339	up
GH_A10G2349	818.333	664.667	0.00689564	-0.648423	down
GH_A10G2412	76.3333	52	0.0479643	-0.889909	down
GH_A10G2417	180.667	543.333	0.00116554	1.20072	up
GH_A10G2429	1700	3630.33	0.00951866	0.756877	up
GH_A10G2538	416.333	1779	3.20225e-08	1.75437	up
GH_A10G2546	74.6667	410.667	5.22273e-07	2.0736	up
GH_A10G2551	17.3333	56	0.0128244	1.3682	up
GH_A10G2580	34.3333	122	0.00334756	1.53485	up
GH_A10G2583	547	458.667	0.014	-0.614544	down
GH_A10G2586	57.6667	212.333	0.000340737	1.6065	up
GH_A10G2609	46	148	0.00915539	1.37478	up
GH_A10G2676	46	125	0.0219874	1.09765	up
GH_A11G0010	120	465.667	3.13377e-07	1.62822	up
GH_A11G0048	92.6667	205.667	0.0449868	0.782718	up
GH_A11G0084	29.3333	84.3333	0.0143381	1.2061	up
GH_A11G0086	19.6667	219	7.86592e-05	3.29821	up
GH_A11G0087	208	146.333	0.0337956	-0.814505	down
GH_A11G0149	160	308.667	0.0481061	0.600627	up
GH_A11G0171	234.333	554	0.0263261	0.919752	up
GH_A11G0181	238.333	192.333	0.0421559	-0.652298	down
GH_A11G0246	124.333	322.333	0.0249772	1.09248	up
GH_A11G0285	284.333	611.333	0.0305645	0.754703	up
GH_A11G0287	88.3333	259.667	0.017583	1.20441	up
GH_A11G0366	276	208.333	0.00892304	-0.746273	down
GH_A11G0391	228.333	438.667	0.032297	0.5868	up
GH_A11G0403	70.6667	186.667	0.0242167	1.07015	up
GH_A11G0422	17	64.6667	0.0215784	1.54763	up
GH_A11G0437	590	439	0.00224264	-0.769336	down
GH_A11G0482	54.6667	185.667	0.00208039	1.45201	up
GH_A11G0484	155	347.667	0.0301801	0.801906	up
GH_A11G0529	21	54	0.0482965	1.00549	up
GH_A11G0535	152.667	362	0.00794517	0.901473	up
GH_A11G0560	25.6667	213.667	0.000859052	2.84947	up
GH_A11G0564	54	135.333	0.0455712	0.997674	up
GH_A11G0571	221.667	422.667	0.0330555	0.598979	up
GH_A11G0588	993	1915.67	0.0220723	0.620886	up
GH_A11G0729	181.333	396	0.0310415	0.786621	up
GH_A11G0730	118.333	276.667	0.0130378	0.857802	up
GH_A11G0741	22.6667	58.6667	0.0348234	1.07329	up
GH_A11G0750	114.333	288	0.0243062	1.01811	up
GH_A11G0761	130.667	77.3333	0.019381	-1.13513	down
GH_A11G0766	710	569	0.0092259	-0.651135	down
GH_A11G0807	532.333	385.333	0.00463788	-0.816701	down
GH_A11G0899	1301.33	992.667	0.00510182	-0.76069	down
GH_A11G0985	174.333	126	0.0278292	-0.838486	down
GH_A11G1014	322.333	234	0.0215105	-0.809352	down
GH_A11G1081	201.667	504	0.00341182	1.02229	up
GH_A11G1095	145.333	294	0.0430827	0.670125	up
GH_A11G1103	385	303.333	0.0441548	-0.72357	down
GH_A11G1127	34	79.6667	0.0451253	0.87278	up
GH_A11G1144	333.333	271	0.0314574	-0.662194	down
GH_A11G1148	760	1849.67	5.55079e-05	0.941917	up
GH_A11G1149	36.3333	91	0.0275175	0.990925	up
GH_A11G1177	83.3333	203.667	0.00773816	0.940983	up
GH_A11G1225	1082.67	772.333	0.000535976	-0.846537	down
GH_A11G1232	28.6667	79	0.0453136	1.13425	up
GH_A11G1279	35.6667	101.333	0.00782302	1.18391	up
GH_A11G1291	35.6667	101	0.014324	1.16049	up
GH_A11G1327	1314.67	2746.33	0.00939432	0.711398	up
GH_A11G1350	378.667	936.667	0.0180357	0.958596	up
GH_A11G1585	10212.3	7498	0.000663787	-0.79493	down
GH_A11G1594	582.667	324.667	5.15482e-05	-1.16943	down
GH_A11G1620	252.333	162.333	0.0193987	-0.929438	down
GH_A11G1623	54.3333	158.333	0.00386768	1.19903	up
GH_A11G1709	311	621.667	0.0239234	0.651332	up
GH_A11G1710	85.6667	201	0.0125572	0.891864	up
GH_A11G1728	33.6667	85.6667	0.0415581	1.00531	up
GH_A11G1755	425.333	1119.33	0.00793083	1.08322	up
GH_A11G1764	224.667	445	0.0487666	0.648379	up
GH_A11G1782	632.667	182.667	2.92314e-06	-2.16608	down
GH_A11G1787	517.333	1015	0.0120025	0.629315	up
GH_A11G1815	143.333	313	0.0425604	0.772901	up
GH_A11G1816	282.667	607.667	0.00646991	0.770994	up
GH_A11G1827	67.3333	39.3333	0.0166643	-1.10268	down
GH_A11G1837	148.667	341	0.0183473	0.873269	up
GH_A11G1947	1355	3900.33	6.62892e-05	1.15227	up
GH_A11G1979	531	1110.33	0.0210875	0.683628	up
GH_A11G2026	727	1506.33	0.00266441	0.702059	up
GH_A11G2098	48	172.667	0.0167022	1.57228	up
GH_A11G2187	273.667	225.667	0.0406628	-0.628783	down
GH_A11G2205	539.667	371	0.0250217	-0.887818	down
GH_A11G2240	119.667	290.333	0.0112943	0.921095	up
GH_A11G2275	1075.33	916	0.0140418	-0.599224	down
GH_A11G2283	139	302.333	0.0298064	0.787307	up
GH_A11G2324	3195.67	2654.33	0.0222602	-0.589392	down
GH_A11G2340	138.333	401	0.00142534	1.16292	up
GH_A11G2342	29.3333	99.3333	0.0232349	1.45184	up
GH_A11G2348	76.6667	33	0.0483094	-1.429	down
GH_A11G2370	603	1361.67	0.00161493	0.83261	up
GH_A11G2396	127.667	261.333	0.044456	0.712164	up
GH_A11G2425	131.667	309.333	0.0144122	0.89229	up
GH_A11G2426	46.6667	116	0.0229622	0.974383	up
GH_A11G2445	154	326.667	0.0372313	0.791886	up
GH_A11G2448	31	88.6667	0.0164576	1.15738	up
GH_A11G2507	262.333	0	3.49427e-21	-11.2887	down
GH_A11G2510	317	252	0.044163	-0.734545	down
GH_A11G2525	176.667	120	0.0178205	-0.878398	down
GH_A11G2552	60.6667	170.667	0.00776818	1.12516	up
GH_A11G2600	62.6667	145.667	0.0318977	0.871995	up
GH_A11G2620	119.667	273.667	0.0208709	0.824238	up
GH_A11G2636	17	57	0.0403534	1.46603	up
GH_A11G2692	253	767.333	8.19072e-05	1.24695	up
GH_A11G2762	168	383.333	0.0183822	0.819838	up
GH_A11G2767	75	0.333333	2.98853e-14	-7.59895	down
GH_A11G2771	98.3333	293.667	0.00284313	1.2148	up
GH_A11G2784	28.3333	124	0.000478217	1.78506	up
GH_A11G2791	31.6667	217.333	1.00672e-07	2.40216	up
GH_A11G2832	17.3333	56.3333	0.0246814	1.31097	up
GH_A11G2855	619.333	1401	0.00498654	0.829755	up
GH_A11G2856	521.333	1069.33	0.0112881	0.692736	up
GH_A11G2859	167.333	410.667	0.000927861	0.953866	up
GH_A11G2885	291.333	230	0.0174198	-0.692624	down
GH_A11G2905	226.667	526.667	0.0071051	0.902303	up
GH_A11G2927	152.667	489	0.000500326	1.33853	up
GH_A11G2987	133.667	38.6667	1.78337e-06	-2.09895	down
GH_A11G2996	354.667	249.333	0.0030239	-0.866003	down
GH_A11G3007	13	41	0.00905896	1.30747	up
GH_A11G3013	2067	1614	0.00225347	-0.711303	down
GH_A11G3024	24	77.3333	0.00530272	1.32694	up
GH_A11G3039	124.667	329.333	0.00373605	1.06418	up
GH_A11G3040	62.3333	158	0.0159788	0.983567	up
GH_A11G3052	19.3333	63.3333	0.00441759	1.35637	up
GH_A11G3066	2586	4919	0.0331691	0.593254	up
GH_A11G3091	328.333	621	0.0181723	0.589674	up
GH_A11G3116	121.667	268.667	0.0222151	0.842803	up
GH_A11G3121	49	29	0.0422063	-1.04803	down
GH_A11G3137	770	636	0.00932588	-0.644153	down
GH_A11G3169	156	85.3333	0.00174108	-1.19415	down
GH_A11G3173	51	157	0.00687709	1.29888	up
GH_A11G3177	100.333	272.333	0.000900944	1.10796	up
GH_A11G3180	74.3333	193.333	0.0223722	1.05869	up
GH_A11G3234	34.3333	81.6667	0.0482081	0.899045	up
GH_A11G3244	57	5.33333	2.30352e-07	-3.73837	down
GH_A11G3285	77.6667	42	0.012631	-1.22453	down
GH_A11G3306	163.667	355	0.00917512	0.764987	up
GH_A11G3316	36	108.333	0.0057363	1.27033	up
GH_A11G3320	252	597.333	0.0170245	0.943719	up
GH_A11G3394	21	67.6667	0.0326105	1.35616	up
GH_A11G3471	198	149.333	0.0209835	-0.750414	down
GH_A11G3492	470.667	1197.33	0.000118313	1.0162	up
GH_A11G3507	43.3333	121.333	0.00629442	1.14927	up
GH_A11G3580	43	218	0.00235998	2.04955	up
GH_A11G3594	78.3333	233	0.00353145	1.26336	up
GH_A11G3606	439.667	295	0.00428187	-0.882173	down
GH_A11G3607	590.667	424	0.00421281	-0.809349	down
GH_A11G3620	139.667	102.667	0.0287459	-0.785591	down
GH_A11G3630	93.6667	63.3333	0.0356049	-0.907331	down
GH_A11G3646	150	78.3333	0.00148272	-1.25954	down
GH_A11G3647	100	303.333	0.000476542	1.24569	up
GH_A11G3657	386.667	225	0.0136097	-1.14404	down
GH_A11G3658	343.667	267.333	0.0230303	-0.756067	down
GH_A11G3667	546.333	332	0.00194439	-1.11477	down
GH_A11G3725	132.667	92.3333	0.0308017	-0.906275	down
GH_A11G3729	115.667	360.667	0.00284042	1.25846	up
GH_A11G3773	281	0	9.26051e-22	-11.3885	down
GH_A12G0044	129.667	279.667	0.0382874	0.760436	up
GH_A12G0109	197.333	137.333	0.044286	-0.884943	down
GH_A12G0187	130	346.333	0.00135588	1.06502	up
GH_A12G0271	171.333	129	0.0351771	-0.762099	down
GH_A12G0342	184	130.333	0.0180159	-0.820494	down
GH_A12G0371	161.333	105.667	0.0202273	-0.954211	down
GH_A12G0373	23	59.6667	0.033576	1.07553	up
GH_A12G0395	720.333	444.333	8.44394e-05	-1.04414	down
GH_A12G0456	187	144.333	0.0278211	-0.724985	down
GH_A12G0533	204	614.667	0.0205719	1.32483	up
GH_A12G0598	142.667	105.667	0.043942	-0.77551	down
GH_A12G0657	281.667	566.667	0.0194123	0.692325	up
GH_A12G0659	645.667	1266	0.0119865	0.627208	up
GH_A12G0770	53.6667	33	0.029868	-1.07383	down
GH_A12G0813	50.6667	119.333	0.0495228	0.903418	up
GH_A12G0981	912.333	671.667	0.0141468	-0.810019	down
GH_A12G1035	397.667	826	0.00445589	0.709191	up
GH_A12G1118	386.667	313.333	0.0233419	-0.647794	down
GH_A12G1137	16643	13497.7	0.00629357	-0.651807	down
GH_A12G1156	873.667	741.333	0.0167008	-0.587232	down
GH_A12G1192	454.667	1035.33	0.034778	0.887418	up
GH_A12G1244	94.6667	499.667	0.00129616	2.20866	up
GH_A12G1277	36.6667	102.333	0.0206036	1.13443	up
GH_A12G1292	7394.67	6240.67	0.0224359	-0.594845	down
GH_A12G1316	278.333	588.667	0.0123665	0.753698	up
GH_A12G1424	154	406	0.00325758	1.04586	up
GH_A12G1435	40.3333	137.333	0.00679371	1.50515	up
GH_A12G1441	91.6667	192.333	0.0467731	0.735904	up
GH_A12G1449	476	1150.67	0.00290131	0.950333	up
GH_A12G1452	380	727	0.0311004	0.611976	up
GH_A12G1500	286	648.333	0.0397963	0.864328	up
GH_A12G1531	134	79	0.0180466	-1.07888	down
GH_A12G1572	103	307.333	0.000159696	1.23559	up
GH_A12G1620	55	128.667	0.0254579	0.905418	up
GH_A12G1650	111.333	407	6.19735e-05	1.56535	up
GH_A12G1697	44.3333	28.3333	0.0431896	-0.991738	down
GH_A12G1735	25	85	0.00950243	1.41901	up
GH_A12G1738	71.3333	47.6667	0.0304953	-0.930421	down
GH_A12G1753	89	204.333	0.0222377	0.886401	up
GH_A12G1789	55	156.667	0.00671884	1.12906	up
GH_A12G1808	500.333	1022	0.0211501	0.702604	up
GH_A12G1834	47	173.333	0.0142641	1.53034	up
GH_A12G1867	169	393.333	0.00475302	0.907808	up
GH_A12G1890	80.3333	423.333	0.000658412	2.09313	up
GH_A12G1966	33	96.6667	0.0354964	1.22206	up
GH_A12G1973	62.3333	187	0.0112081	1.23493	up
GH_A12G2012	78	201	0.033186	1.03209	up
GH_A12G2061	498.667	403.667	0.0150026	-0.67201	down
GH_A12G2119	22	85.3333	0.0228082	1.51172	up
GH_A12G2220	74.3333	31.3333	0.00192888	-1.58323	down
GH_A12G2288	23.6667	69	0.0207466	1.21653	up
GH_A12G2300	29.3333	74.6667	0.0389733	0.976618	up
GH_A12G2320	322	648.333	0.0311439	0.679067	up
GH_A12G2350	27.6667	182.333	5.04757e-05	2.4757	up
GH_A12G2351	106.667	352.333	0.00879068	1.47015	up
GH_A12G2374	24.3333	59.3333	0.048409	0.95149	up
GH_A12G2390	23.6667	66.6667	0.0132139	1.16291	up
GH_A12G2397	1811.33	3792.33	0.0443217	0.749248	up
GH_A12G2421	160	325	0.0406786	0.697491	up
GH_A12G2471	3722.33	2870.33	0.0110754	-0.742396	down
GH_A12G2512	634.333	1258.33	0.026878	0.705258	up
GH_A12G2519	1048	2051.33	0.0221868	0.61889	up
GH_A12G2550	242.333	503.333	0.0145925	0.738641	up
GH_A12G2552	1832.33	1407	0.0396091	-0.684582	down
GH_A12G2592	25.3333	86.3333	0.0489375	1.51983	up
GH_A12G2594	321.667	680.667	0.011017	0.737077	up
GH_A12G2641	40.6667	131	0.00886895	1.42996	up
GH_A12G2690	6067	5099.67	0.0355643	-0.606237	down
GH_A12G2697	670	1330.33	0.0182071	0.629437	up
GH_A12G2729	267.333	576.667	0.00811861	0.75464	up
GH_A12G2735	253.667	176.667	0.0389649	-0.878201	down
GH_A12G2747	42.6667	201.667	0.0248431	2.02679	up
GH_A12G2751	219	699	6.24068e-05	1.35729	up
GH_A12G2763	216	467.667	0.0159792	0.760029	up
GH_A12G2776	749.333	504.667	0.000183293	-0.903867	down
GH_A12G2875	229	505.333	0.00936735	0.792692	up
GH_A12G2902	307.667	234	0.0448989	-0.782155	down
GH_A12G2913	25.3333	106.333	0.000522424	1.78194	up
GH_A12G2978	503.667	366	0.0094423	-0.83677	down
GH_A13G0076	1199.33	2355.33	0.0103136	0.638724	up
GH_A13G0082	918	726.667	0.00235756	-0.683761	down
GH_A13G0090	591	479.667	0.0217755	-0.623987	down
GH_A13G0121	292.667	60	9.94055e-08	-2.61838	down
GH_A13G0141	86.3333	192.667	0.0478055	0.776476	up
GH_A13G0168	299.333	1094.67	2.41305e-06	1.59264	up
GH_A13G0199	136.667	333.333	0.0118106	1.01358	up
GH_A13G0211	76.3333	178	0.0496698	0.880419	up
GH_A13G0228	39.3333	102.333	0.0304495	1.0371	up
GH_A13G0273	131	319	0.0158574	0.962436	up
GH_A13G0305	600.667	1595.33	0.000192568	1.06526	up
GH_A13G0352	231.667	460.333	0.0160226	0.651524	up
GH_A13G0395	19	315.667	4.07874e-05	3.89336	up
GH_A13G0454	29.3333	213.667	0.00165508	2.70545	up
GH_A13G0474	149.333	308.667	0.0482842	0.709733	up
GH_A13G0504	212.667	140.667	0.016143	-0.979331	down
GH_A13G0508	2089	1707.33	0.0116009	-0.648037	down
GH_A13G0541	59.6667	151.333	0.0467299	1.0291	up
GH_A13G0570	151	351	0.00838329	0.887413	up
GH_A13G0637	95.6667	71.6667	0.0498644	-0.783055	down
GH_A13G0639	461	1017	0.0294962	0.802856	up
GH_A13G0646	49.6667	111	0.04811	0.824498	up
GH_A13G0732	63	147	0.0458109	0.876574	up
GH_A13G0733	136.667	330.667	0.0144415	0.932459	up
GH_A13G0830	176.667	132.667	0.0493479	-0.765271	down
GH_A13G0914	263.333	504	0.0475397	0.597757	up
GH_A13G0998	264.333	564.333	0.0182928	0.74939	up
GH_A13G1007	196	79.6667	4.40358e-06	-1.65186	down
GH_A13G1026	31	84.3333	0.0162247	1.10292	up
GH_A13G1107	519.333	1520.67	8.42038e-07	1.20417	up
GH_A13G1148	439.333	1585	6.0473e-05	1.53549	up
GH_A13G1149	122.333	349.667	0.00237576	1.19813	up
GH_A13G1163	365.333	745	0.0242438	0.678571	up
GH_A13G1177	404.333	263.667	0.000693685	-0.967159	down
GH_A13G1207	138.667	297	0.032912	0.777743	up
GH_A13G1255	238	510	0.0193136	0.8091	up
GH_A13G1323	203.667	143.667	0.0129591	-0.860573	down
GH_A13G1345	7272	6227	0.041192	-0.588084	down
GH_A13G1495	68	364.333	4.3406e-06	2.16298	up
GH_A13G1536	7737.67	15140.3	0.0151236	0.651001	up
GH_A13G1567	24.3333	71.3333	0.0274189	1.21346	up
GH_A13G1602	32.3333	83.6667	0.0397393	0.990663	up
GH_A13G1619	200.333	138.333	0.00806598	-0.881642	down
GH_A13G1624	78.3333	206.333	0.0115942	1.06443	up
GH_A13G1632	383	752.667	0.00805167	0.629318	up
GH_A13G1730	69.3333	30.6667	0.00436704	-1.50141	down
GH_A13G1736	20.6667	54.3333	0.0441196	1.0548	up
GH_A13G1744	206.333	160.333	0.0443404	-0.713689	down
GH_A13G1745	2491.67	1873	0.00251402	-0.749437	down
GH_A13G1786	131	372.333	0.0174748	1.16008	up
GH_A13G1793	975.667	811.333	0.031591	-0.627322	down
GH_A13G1882	2803.67	2031.33	0.0145946	-0.834407	down
GH_A13G1893	34	125.333	0.00150103	1.50052	up
GH_A13G1899	10492.3	7351.67	0.00523476	-0.889851	down
GH_A13G1910	61.6667	156.667	0.00991269	0.998423	up
GH_A13G1929	384.667	905	0.00410179	0.911704	up
GH_A13G1975	1844	4352	0.00523727	0.899219	up
GH_A13G2069	4020.67	3058.67	0.00416362	-0.748501	down
GH_A13G2081	126	348	0.0001722	1.12041	up
GH_A13G2113	213	438.667	0.0115026	0.719141	up
GH_A13G2142	834.667	2075.67	3.15611e-05	0.964068	up
GH_A13G2153	39.3333	98	0.0270873	0.954838	up
GH_A13G2171	181.667	117.333	0.00376067	-0.975312	down
GH_A13G2183	149	309.667	0.0174822	0.703524	up
GH_A13G2184	758.667	1791	0.000511432	0.906057	up
GH_A13G2206	366.667	301.667	0.047793	-0.63474	down
GH_A13G2220	21.3333	391.667	0.000698506	4.0861	up
GH_A13G2244	115	251.333	0.0265599	0.784351	up
GH_A13G2251	613	456	0.00106487	-0.784548	down
GH_A13G2261	3596	2917	0.00877409	-0.657258	down
GH_A13G2272	67.3333	149.333	0.0451486	0.849276	up
GH_A13G2277	53.6667	121.667	0.040891	0.856852	up
GH_A13G2343	107.667	235.667	0.0499992	0.764122	up
GH_A13G2349	467.667	919.333	0.00648213	0.61991	up
GH_A13G2362	47.3333	294	3.23743e-09	2.29421	up
GH_A13G2438	1059.67	2301.67	0.013844	0.782246	up
GH_A13G2511	380.667	147.667	1.47121e-07	-1.7476	down
GH_A13G2524	64.3333	141.667	0.0467585	0.786035	up
GH_A13G2532	258.667	610.333	0.0129419	0.892494	up
GH_A13G2565	676	1457.67	0.0177474	0.772319	up
GH_A13G2568	582.667	1220.67	0.0455792	0.752042	up
GH_A13G2607	45	114.333	0.0390081	0.979129	up
GH_A13G2613	27.6667	105	0.00138644	1.61025	up
GH_A13G2654	62.6667	167	0.0280083	1.03494	up
GH_D01G0008	2795.33	1357	0.00333651	-1.31711	down
GH_D01G0081	890.333	588.667	0.00945112	-0.930192	down
GH_D01G0166	203	32.6667	4.9524e-08	-3.05157	down
GH_D01G0192	361.333	844.333	0.000192112	0.885386	up
GH_D01G0222	132.333	283.667	0.0225203	0.731575	up
GH_D01G0226	194	376	0.0430401	0.590036	up
GH_D01G0247	67	171.667	0.0158938	0.991697	up
GH_D01G0373	540.667	404	0.0126934	-0.795987	down
GH_D01G0444	216	688.667	2.71747e-06	1.33671	up
GH_D01G0529	22	127	0.0208654	2.2543	up
GH_D01G0545	358.667	725	0.0200183	0.664278	up
GH_D01G0569	161.333	921.667	9.86139e-05	2.30241	up
GH_D01G0626	177	348	0.0366334	0.619376	up
GH_D01G0632	982.333	771	0.0114972	-0.703896	down
GH_D01G0666	268	784.667	3.11189e-05	1.19419	up
GH_D01G0684	73.6667	435.333	0.000607945	2.33005	up
GH_D01G0694	1590	3481.33	0.0198634	0.794267	up
GH_D01G0726	2856.33	6455	0.0188527	0.861585	up
GH_D01G0779	182.667	423.667	0.00383125	0.90274	up
GH_D01G0873	131.333	283.333	0.0160402	0.768728	up
GH_D01G0887	266.333	630.333	0.00766102	0.889142	up
GH_D01G0891	154.333	361	0.00979608	0.877417	up
GH_D01G0946	104.333	259.667	0.0262953	0.981723	up
GH_D01G1017	23.3333	117.333	0.0128054	2.12665	up
GH_D01G1019	783.667	1803.67	0.00444484	0.869265	up
GH_D01G1065	130	262.667	0.0451332	0.660236	up
GH_D01G1101	79.6667	248	0.00242159	1.34914	up
GH_D01G1117	317.333	738	0.047427	0.960188	up
GH_D01G1127	268.667	911.333	3.86742e-05	1.42258	up
GH_D01G1205	265.667	617.333	0.00207549	0.863339	up
GH_D01G1236	175	365	0.027406	0.710009	up
GH_D01G1303	111.333	62.6667	0.0095739	-1.14537	down
GH_D01G1336	65.6667	150	0.0354545	0.824216	up
GH_D01G1344	134.333	363.333	0.00398369	1.09365	up
GH_D01G1371	537.667	385	0.00337737	-0.847531	down
GH_D01G1429	4075	3207.33	0.00253657	-0.702207	down
GH_D01G1602	99.6667	241.667	0.0319561	0.89238	up
GH_D01G1686	708.667	572.333	0.0135784	-0.633866	down
GH_D01G1691	159.667	88	0.0131241	-1.2213	down
GH_D01G1726	466.667	369.667	0.0439179	-0.694841	down
GH_D01G1735	664	544.333	0.0119694	-0.627465	down
GH_D01G1740	575	347.667	0.0143447	-1.03124	down
GH_D01G1751	144.667	308.333	0.0345658	0.728278	up
GH_D01G1769	49	28.3333	0.015272	-1.12765	down
GH_D01G1799	401.667	341.333	0.0244634	-0.591095	down
GH_D01G1876	20374.7	14933	0.00279356	-0.803962	down
GH_D01G1922	42.3333	135	0.0135241	1.42118	up
GH_D01G1965	83	228.667	0.0247661	1.1715	up
GH_D01G2014	144.667	95.3333	0.0105051	-0.978688	down
GH_D01G2031	662.667	454	0.000310799	-0.884617	down
GH_D01G2051	68	212.333	0.00405526	1.28686	up
GH_D01G2087	169	339	0.0347543	0.66716	up
GH_D01G2090	560	425	0.00271961	-0.752475	down
GH_D01G2112	28	77.3333	0.0478617	1.11635	up
GH_D01G2121	378	747	0.0478818	0.635787	up
GH_D01G2140	143	304	0.0265561	0.752186	up
GH_D01G2169	237.667	506	0.00490681	0.745853	up
GH_D01G2275	73	196	0.0049035	1.07973	up
GH_D01G2279	34	94	0.0295519	1.19839	up
GH_D01G2319	490.667	415	0.017916	-0.592663	down
GH_D01G2327	300.667	877.333	0.000145581	1.24184	up
GH_D01G2342	201.333	120	0.0405587	-1.11618	down
GH_D01G2368	115.333	63.3333	0.00334474	-1.24662	down
GH_D01G2372	256.333	489.333	0.0268546	0.587594	up
GH_D01G2404	94	202.667	0.0309085	0.766554	up
GH_D01G2443	514.667	194.333	0.00215077	-1.69203	down
GH_D01G2458	442.667	938	0.0414941	0.752784	up
GH_D01G2477	581.333	1303.67	0.0101022	0.799736	up
GH_D01G2481	11983.3	8015.33	0.00134637	-0.923994	down
GH_D01G2483	3654.67	3098.67	0.0377886	-0.586492	down
GH_D02G0056	132	269.333	0.0497392	0.677655	up
GH_D02G0059	113	252.667	0.0467731	0.867803	up
GH_D02G0118	3.66667	124	2.08201e-09	4.62834	up
GH_D02G0121	1288.67	1009.33	0.00237185	-0.700204	down
GH_D02G0124	130.667	85	0.009621	-0.975709	down
GH_D02G0151	1408.67	1183.33	0.0312633	-0.624909	down
GH_D02G0179	153.333	498	0.0011996	1.38184	up
GH_D02G0211	91	289	0.00253967	1.37289	up
GH_D02G0219	1851.33	1362.67	0.00110692	-0.781107	down
GH_D02G0222	130.333	35	2.04085e-06	-2.26207	down
GH_D02G0224	1391.33	2711.67	0.039211	0.623596	up
GH_D02G0229	325.333	3052.67	7.5413e-15	2.90841	up
GH_D02G0236	166.667	28	1.56076e-05	-2.93663	down
GH_D02G0265	76.6667	228.667	0.000917624	1.23947	up
GH_D02G0266	48	109	0.0469916	0.82201	up
GH_D02G0329	78	179.333	0.0216804	0.861476	up
GH_D02G0355	728.667	518.667	0.00178433	-0.819332	down
GH_D02G0410	1075	2286.67	0.0415914	0.746548	up
GH_D02G0426	2343.67	323.333	2.49777e-15	-3.20682	down
GH_D02G0427	60.6667	240	8.63832e-05	1.60114	up
GH_D02G0442	284.667	601.333	0.0160745	0.741879	up
GH_D02G0443	205.333	478.333	0.00673644	0.88839	up
GH_D02G0474	276.667	232	0.0483662	-0.606137	down
GH_D02G0488	41.3333	104	0.0264855	0.976254	up
GH_D02G0493	258.667	661.333	0.000302793	1.01255	up
GH_D02G0526	99.3333	63.6667	0.0326909	-0.997872	down
GH_D02G0527	165.667	351.667	0.0411893	0.762457	up
GH_D02G0631	617.667	1298	0.0101195	0.766691	up
GH_D02G0713	157.333	460	0.000994302	1.22804	up
GH_D02G0717	24	127	0.00160872	2.15999	up
GH_D02G0723	40.3333	112.667	0.00796993	1.12823	up
GH_D02G0728	1580.33	3365	0.0175833	0.755545	up
GH_D02G0746	86.6667	223.333	0.0208142	1.03164	up
GH_D02G0747	416	170.333	1.09974e-06	-1.63871	down
GH_D02G0797	634.333	1480.33	0.000377633	0.891097	up
GH_D02G0803	220.667	485.667	0.00862538	0.794274	up
GH_D02G0837	37	99.6667	0.0124011	1.09649	up
GH_D02G0843	28	160.333	0.00301877	2.30963	up
GH_D02G0845	155.333	117	0.0465745	-0.751413	down
GH_D02G0848	91	725.333	6.56586e-05	2.78884	up
GH_D02G0849	75.6667	798.333	2.80346e-05	3.21749	up
GH_D02G0871	2321.33	4921.33	0.0288242	0.750536	up
GH_D02G0894	128.333	281	0.0339112	0.793647	up
GH_D02G0896	97.6667	233.667	0.0217324	0.899752	up
GH_D02G0984	198.667	111	0.00118924	-1.22894	down
GH_D02G1023	56.3333	234.333	0.0461415	1.86295	up
GH_D02G1104	332	673.667	0.0122676	0.680512	up
GH_D02G1116	110.333	230.667	0.0377608	0.734854	up
GH_D02G1145	174.667	398.333	0.00756102	0.845878	up
GH_D02G1313	135.333	432.333	0.00730077	1.43129	up
GH_D02G1472	36	157.667	0.0168768	1.7471	up
GH_D02G1489	268.333	193.333	0.0380881	-0.792907	down
GH_D02G1511	141.333	65.3333	0.00316664	-1.50626	down
GH_D02G1513	179.667	101.333	0.02739	-1.25109	down
GH_D02G1519	841.667	702.333	0.0115982	-0.625663	down
GH_D02G1589	1016	740.333	0.000475273	-0.821883	down
GH_D02G1610	158.333	389.667	0.00180907	0.954826	up
GH_D02G1694	461.667	340	0.00890905	-0.806136	down
GH_D02G1726	40.3333	113.333	0.0252788	1.11872	up
GH_D02G1775	191.667	448	0.0406609	0.984511	up
GH_D02G1783	141.667	297.333	0.0443784	0.741089	up
GH_D02G1784	109	256.667	0.0156701	0.89434	up
GH_D02G1793	359.333	867	0.00267137	0.907985	up
GH_D02G1826	368.333	761.667	0.00949971	0.7072	up
GH_D02G1837	43	188	0.00217996	1.87423	up
GH_D02G1889	59.6667	265	0.0154466	1.82487	up
GH_D02G1927	56.6667	127.333	0.0486013	0.805806	up
GH_D02G1929	36.3333	125.333	0.00733459	1.52149	up
GH_D02G1939	568.333	1241	0.00226134	0.794994	up
GH_D02G1940	69.3333	45.3333	0.0435957	-0.938497	down
GH_D02G1943	119.333	240.333	0.0392511	0.67098	up
GH_D02G1944	228	861.667	0.00351298	1.68676	up
GH_D02G1963	23.6667	69.6667	0.0343417	1.16993	up
GH_D02G2012	112.333	253	0.0156967	0.831395	up
GH_D02G2079	362	295.667	0.0220036	-0.624216	down
GH_D02G2167	393.333	808	0.0146116	0.710229	up
GH_D02G2174	30.3333	268.333	0.00200479	2.96574	up
GH_D02G2181	133.667	275.333	0.0282802	0.688817	up
GH_D02G2232	480.333	1455	0.000692366	1.26217	up
GH_D02G2249	97	419.333	0.00110207	1.88706	up
GH_D02G2298	1378.33	1059.33	0.00682918	-0.726944	down
GH_D02G2363	5354.33	4411	0.00749421	-0.609415	down
GH_D02G2434	122.333	68.6667	0.0049468	-1.15729	down
GH_D02G2448	125.333	384.333	0.00141727	1.21823	up
GH_D02G2515	619.333	1180.33	0.0170711	0.593789	up
GH_D02G2550	58.3333	159.667	0.00404682	1.11452	up
GH_D02G2589	28.3333	80.3333	0.00937398	1.14817	up
GH_D02G2609	1133.33	2710.67	8.28943e-05	0.922777	up
GH_D02G2633	21.6667	102	0.000569199	1.83257	up
GH_D02G2640	72.6667	227	0.000730459	1.30535	up
GH_D02G2641	113.333	341	0.000193462	1.26227	up
GH_D03G0010	65.6667	193.333	0.00269488	1.2392	up
GH_D03G0026	241.333	545	0.0222406	0.848002	up
GH_D03G0050	797.667	1692	0.00538571	0.733078	up
GH_D03G0089	16.3333	53.6667	0.0483686	1.42443	up
GH_D03G0093	261.333	597	0.0115064	0.861106	up
GH_D03G0095	3589.33	2937.67	0.0292828	-0.635101	down
GH_D03G0109	149.667	364.667	0.0252272	0.941484	up
GH_D03G0139	38.6667	101.667	0.0208352	1.06362	up
GH_D03G0182	40.6667	109.333	0.0372642	1.11774	up
GH_D03G0247	246.667	178	0.00682953	-0.817979	down
GH_D03G0258	330	758.667	0.00925531	0.867261	up
GH_D03G0309	1287	989.333	0.00561724	-0.728988	down
GH_D03G0337	279.333	584.333	0.00827968	0.711698	up
GH_D03G0367	187.667	494.667	0.009046	1.10603	up
GH_D03G0368	78	238.333	0.00604489	1.2709	up
GH_D03G0490	328.333	866.667	0.000879044	1.07412	up
GH_D03G0643	127.667	296	0.039082	0.854793	up
GH_D03G0649	308.333	244.333	0.0264821	-0.687822	down
GH_D03G0658	172.333	434	0.000828509	1.00177	up
GH_D03G0721	370.333	768	0.0327527	0.709862	up
GH_D03G0759	520.333	412.667	0.00775958	-0.700825	down
GH_D03G0763	868.667	714	0.0173084	-0.635513	down
GH_D03G0836	16	70	0.0149545	1.86118	up
GH_D03G0910	19.3333	60.6667	0.00590646	1.30817	up
GH_D03G1000	1254.67	972	0.0056699	-0.730673	down
GH_D03G1027	61	40.3333	0.0457521	-0.992502	down
GH_D03G1085	563.667	476.333	0.023481	-0.617644	down
GH_D03G1107	483.333	1313	0.000155868	1.09344	up
GH_D03G1120	391.667	307.333	0.00842469	-0.697282	down
GH_D03G1126	132.667	311.667	0.0112231	0.925206	up
GH_D03G1130	251.667	609	0.00247001	0.926884	up
GH_D03G1173	120	301	0.00916257	0.999958	up
GH_D03G1174	26748.3	20126.7	0.00647822	-0.765497	down
GH_D03G1243	32.3333	115	0.0243774	1.60748	up
GH_D03G1251	110.667	244.667	0.0129644	0.8098	up
GH_D03G1262	144.333	60.6667	0.0281359	-1.65971	down
GH_D03G1284	2790.33	2199.67	0.0115	-0.652867	down
GH_D03G1292	171	415.333	0.00427684	0.975713	up
GH_D03G1332	93	222.667	0.0433833	0.872941	up
GH_D03G1398	237.667	754.333	0.00490235	1.44023	up
GH_D03G1412	126	323.667	0.00201336	1.0419	up
GH_D03G1463	528	1159.67	0.0386424	0.805413	up
GH_D03G1468	771.667	1565.33	0.0295431	0.680828	up
GH_D03G1521	224.333	1100	0.000304066	2.07838	up
GH_D03G1554	56.6667	149	0.0137358	1.03098	up
GH_D03G1584	279	604	0.00398759	0.757459	up
GH_D03G1586	29.3333	85.6667	0.0241555	1.16246	up
GH_D03G1623	104.667	410.667	0.017477	1.73686	up
GH_D03G1636	925	648.333	0.000596124	-0.846029	down
GH_D03G1675	575	1098	0.0447102	0.593408	up
GH_D03G1698	1020.33	2630.67	0.000313629	1.03945	up
GH_D03G1739	210.667	426.667	0.0242642	0.667951	up
GH_D03G1749	37.3333	121.667	0.0155326	1.39252	up
GH_D03G1822	139.333	358.667	0.00146897	1.01965	up
GH_D03G1827	333.333	731.667	0.00698509	0.838841	up
GH_D03G1843	133	37.3333	4.78047e-06	-2.16503	down
GH_D03G1844	197.333	75.3333	0.0199394	-1.69578	down
GH_D03G1860	236.333	777	0.0221843	1.49465	up
GH_D03G1882	991	827.333	0.00866869	-0.61631	down
GH_D03G1883	374.667	307	0.013371	-0.632363	down
GH_D03G1916	95	282	0.0197695	1.22782	up
GH_D03G1973	982.667	733.667	0.00209025	-0.777363	down
GH_D03G1974	1709.67	1323	0.0219102	-0.698297	down
GH_D04G0009	253.667	542.667	0.0109216	0.740933	up
GH_D04G0075	293	605.333	0.00728045	0.717866	up
GH_D04G0142	217.333	448.667	0.012084	0.722056	up
GH_D04G0263	4721	3906.67	0.00580514	-0.628077	down
GH_D04G0267	112.333	80.3333	0.0480032	-0.820279	down
GH_D04G0295	71.3333	46	0.0364254	-0.992546	down
GH_D04G0347	81.3333	229.667	0.00818062	1.21726	up
GH_D04G0387	344.667	278	0.023832	-0.63724	down
GH_D04G0410	32.6667	124	0.000500247	1.6011	up
GH_D04G0434	403.333	860.333	0.0160434	0.758017	up
GH_D04G0473	59	156.667	0.0216232	1.0435	up
GH_D04G0496	7045	5466	0.00351193	-0.726066	down
GH_D04G0512	362	232.667	0.00121818	-0.969809	down
GH_D04G0535	59.6667	164.667	0.00548757	1.16289	up
GH_D04G0683	88	192	0.0438571	0.809224	up
GH_D04G0717	379.667	286.667	0.0327871	-0.773525	down
GH_D04G0720	61.3333	37	0.0179606	-1.06569	down
GH_D04G0732	658	1471.67	0.00439648	0.808026	up
GH_D04G0747	2231	1586.33	0.00285441	-0.875484	down
GH_D04G0844	140.667	300.333	0.0428897	0.737067	up
GH_D04G0921	572	450	0.0497815	-0.679271	down
GH_D04G1064	265.667	112.333	0.0175399	-1.52848	down
GH_D04G1174	115	84.3333	0.0487133	-0.785205	down
GH_D04G1193	30	80.6667	0.0196176	1.10274	up
GH_D04G1260	22.3333	67	0.00753431	1.25503	up
GH_D04G1270	3718	6972.67	0.0159841	0.592999	up
GH_D04G1304	151.333	398	0.00412369	1.05426	up
GH_D04G1315	716.333	1363.67	0.0185929	0.59377	up
GH_D04G1344	146.333	333.667	0.00601799	0.832619	up
GH_D04G1345	186	456	0.00132105	0.953794	up
GH_D04G1349	87.6667	283	0.00921295	1.29331	up
GH_D04G1420	168.667	671.333	0.0161408	1.69639	up
GH_D04G1427	41.3333	118.667	0.0145361	1.18038	up
GH_D04G1485	1196.67	2464	0.0441388	0.700717	up
GH_D04G1493	92.6667	189.667	0.0428203	0.700075	up
GH_D04G1538	38.3333	132.333	0.000905491	1.46946	up
GH_D04G1550	845.333	623.333	0.00177474	-0.778639	down
GH_D04G1587	86.6667	36.6667	0.0035149	-1.58954	down
GH_D04G1637	1389.67	1158.33	0.0138562	-0.60065	down
GH_D04G1649	204	585.667	1.81343e-05	1.18422	up
GH_D04G1719	506.333	1065.67	0.0037806	0.749858	up
GH_D04G1784	36.6667	87.3333	0.0338478	0.931014	up
GH_D04G1997	324	685.667	0.0385642	0.738659	up
GH_D05G0031	7334.67	6115.33	0.0067196	-0.603263	down
GH_D05G0038	129	279.333	0.0395601	0.777066	up
GH_D05G0047	67	174	0.00614831	1.05289	up
GH_D05G0049	26	76.3333	0.0149606	1.23693	up
GH_D05G0050	55	137.333	0.0181106	1.01765	up
GH_D05G0065	12.6667	42.6667	0.016734	1.36871	up
GH_D05G0089	64.3333	39.6667	0.0245263	-1.05821	down
GH_D05G0107	306.667	619	0.0381443	0.681949	up
GH_D05G0108	155.333	359	0.0193666	0.880989	up
GH_D05G0121	543	1132	0.0191062	0.731067	up
GH_D05G0130	207	545	0.0401719	1.1327	up
GH_D05G0137	1846	3962	0.0143339	0.808653	up
GH_D05G0150	66.3333	284.333	1.72461e-05	1.74317	up
GH_D05G0161	155.333	386.667	0.0266129	1.0167	up
GH_D05G0173	511.667	1322	0.00931645	1.04645	up
GH_D05G0191	107.667	78	0.0337532	-0.821575	down
GH_D05G0192	94	586.667	1.16756e-09	2.35447	up
GH_D05G0196	45.6667	28.6667	0.0493132	-0.990474	down
GH_D05G0211	74	231.333	0.00100332	1.30643	up
GH_D05G0253	62	148	0.0254271	0.944368	up
GH_D05G0266	215.333	143.333	0.0146088	-0.954628	down
GH_D05G0267	373.667	264	0.0443404	-0.84778	down
GH_D05G0281	138	99.6667	0.0299434	-0.821057	down
GH_D05G0343	18786.3	12890	0.00174911	-0.887836	down
GH_D05G0458	583.333	1415.67	0.000100382	0.917129	up
GH_D05G0466	115.667	344	0.00849947	1.2691	up
GH_D05G0537	585.333	1378.33	0.00249004	0.896665	up
GH_D05G0558	282.667	552.667	0.0194456	0.639077	up
GH_D05G0561	242.333	463.667	0.0249955	0.612629	up
GH_D05G0600	143	651	0.00641319	1.96699	up
GH_D05G0609	123.333	306.667	0.0155736	0.99538	up
GH_D05G0650	40.6667	162.667	0.0182327	1.77242	up
GH_D05G0691	1923	4064	0.0164938	0.750224	up
GH_D05G0695	35.6667	112.333	0.0157424	1.30975	up
GH_D05G0765	164.333	333.333	0.0479554	0.679834	up
GH_D05G0785	410	885.333	0.00566082	0.770808	up
GH_D05G0837	269.667	580.667	0.00613307	0.784383	up
GH_D05G0886	96	208	0.0310382	0.759868	up
GH_D05G0960	253.667	642	5.52932e-05	1.01374	up
GH_D05G0961	1358	3359	0.00429938	0.998304	up
GH_D05G0981	2151	1754.33	0.0154711	-0.618384	down
GH_D05G0986	1028.33	2175	0.0223759	0.749039	up
GH_D05G1010	19	220.333	0.000130397	3.37227	up
GH_D05G1063	5204.33	4333.67	0.0208429	-0.60039	down
GH_D05G1113	295.333	659	0.010973	0.829056	up
GH_D05G1190	350.333	1004.33	0.00154875	1.12517	up
GH_D05G1191	23.6667	69	0.0344693	1.24007	up
GH_D05G1192	22	62.6667	0.017427	1.16095	up
GH_D05G1226	68.3333	157.667	0.03769	0.833583	up
GH_D05G1249	45	201.333	0.00691729	1.9009	up
GH_D05G1272	129.667	303.333	0.0349062	0.84927	up
GH_D05G1323	429.667	850.333	0.0397918	0.647558	up
GH_D05G1345	179	114	0.0121665	-0.979229	down
GH_D05G1347	5610.33	4740	0.0232896	-0.609979	down
GH_D05G1380	4747	3760.33	0.00446694	-0.675478	down
GH_D05G1397	18.3333	74	0.00234102	1.69224	up
GH_D05G1413	17.6667	52	0.0171704	1.20952	up
GH_D05G1446	403	775.667	0.0302084	0.609142	up
GH_D05G1448	220.333	155	0.0157391	-0.825064	down
GH_D05G1462	162.667	100	0.0063244	-1.05787	down
GH_D05G1486	203	416.333	0.0387045	0.692577	up
GH_D05G1523	15.3333	49.3333	0.0102794	1.35695	up
GH_D05G1530	282.667	746.667	0.000122904	1.05482	up
GH_D05G1560	7653	6246.67	0.0220616	-0.673127	down
GH_D05G1563	71	173.667	0.0211065	0.920637	up
GH_D05G1564	1725.33	1446.67	0.031998	-0.62457	down
GH_D05G1573	109.333	440.333	2.11137e-05	1.73726	up
GH_D05G1602	50	158.333	0.00252513	1.35026	up
GH_D05G1635	2496	2122.33	0.0079999	-0.587621	down
GH_D05G1638	261.667	190.333	0.00657935	-0.812647	down
GH_D05G1646	77.6667	285.333	0.00148366	1.57846	up
GH_D05G1701	236.333	149.667	0.00439344	-1.00903	down
GH_D05G1715	53.6667	155.667	0.0102353	1.18138	up
GH_D05G1727	82	178.667	0.0440207	0.764059	up
GH_D05G1751	137	68.3333	0.00786861	-1.32428	down
GH_D05G1769	234.667	445.333	0.0450945	0.59837	up
GH_D05G1775	1025.33	3681	0.0302081	1.51102	up
GH_D05G1846	1341.67	1132	0.00731496	-0.590131	down
GH_D05G1886	34.3333	97.6667	0.020987	1.17394	up
GH_D05G1894	48	215.333	6.39921e-05	1.84917	up
GH_D05G1950	172.333	356.333	0.0184136	0.693447	up
GH_D05G1961	486.667	389.333	0.0117067	-0.657613	down
GH_D05G1984	1063.67	2767.33	3.2044e-05	1.06364	up
GH_D05G2003	44	103.333	0.0418089	0.901601	up
GH_D05G2037	81	349	0.0200069	1.87353	up
GH_D05G2040	21.6667	85.6667	0.0465826	1.78079	up
GH_D05G2098	818	1912.33	0.017582	0.92136	up
GH_D05G2119	272	716.333	0.00429906	1.08957	up
GH_D05G2125	2851	2184	0.0140289	-0.744289	down
GH_D05G2127	26	76.3333	0.00953163	1.21623	up
GH_D05G2128	66.3333	361	4.07146e-05	2.18558	up
GH_D05G2185	15.3333	43	0.0303096	1.13742	up
GH_D05G2220	741.333	1430.67	0.0403259	0.610206	up
GH_D05G2275	38.6667	149.667	0.0117506	1.71859	up
GH_D05G2276	993.667	2428	0.0393957	1.02174	up
GH_D05G2286	445.667	854	0.0359647	0.592554	up
GH_D05G2293	1367	945.667	0.000502001	-0.858846	down
GH_D05G2302	18.3333	94	0.00026025	2.0208	up
GH_D05G2329	24.3333	62	0.0474615	1.06786	up
GH_D05G2334	500	1019.33	0.0216172	0.707899	up
GH_D05G2337	124.333	84	0.0210795	-0.933989	down
GH_D05G2361	411	938.333	0.0325585	0.880906	up
GH_D05G2372	158.667	328.333	0.0302354	0.706989	up
GH_D05G2395	473.667	979	0.0440919	0.717437	up
GH_D05G2536	62.3333	39.6667	0.0430657	-1.01279	down
GH_D05G2545	325.667	757.333	0.00030449	0.868544	up
GH_D05G2570	265.333	604	0.00292918	0.850507	up
GH_D05G2596	75.3333	178.667	0.0319037	0.923726	up
GH_D05G2600	58.6667	136.667	0.0292286	0.897343	up
GH_D05G2628	55.6667	31.6667	0.0352839	-1.15886	down
GH_D05G2652	273.667	214.333	0.026723	-0.695987	down
GH_D05G2656	106.667	14.6667	8.38054e-05	-3.16268	down
GH_D05G2671	42.3333	175.333	0.0126654	1.77501	up
GH_D05G2699	735	591.667	0.00476745	-0.65762	down
GH_D05G2806	236	686.333	0.019164	1.26397	up
GH_D05G2821	19.6667	67	0.00554821	1.46076	up
GH_D05G2846	557.333	443	0.0350247	-0.681916	down
GH_D05G2859	88.3333	221.333	0.0428876	1.00405	up
GH_D05G2864	208.667	539	0.00128718	1.01611	up
GH_D05G2876	620.667	1396.67	0.000408408	0.827717	up
GH_D05G2909	13.3333	39	0.0359184	1.20096	up
GH_D05G2927	441.333	1083.33	0.0037427	0.980736	up
GH_D05G2946	480.667	395	0.0164012	-0.613204	down
GH_D05G2953	19.6667	56.3333	0.0186184	1.17819	up
GH_D05G3108	55	161.333	0.00824976	1.287	up
GH_D05G3209	19	57.3333	0.00933291	1.24635	up
GH_D05G3236	142.667	367	0.00075126	1.02841	up
GH_D05G3322	341.333	802.333	0.000128484	0.895475	up
GH_D05G3324	61	390	0.000141693	2.45099	up
GH_D05G3341	43.6667	115	0.0159022	1.08322	up
GH_D05G3363	34.3333	287	0.015029	2.88862	up
GH_D05G3508	839.667	685.333	0.0140074	-0.662599	down
GH_D05G3553	344	247.667	0.0229663	-0.842098	down
GH_D05G3601	172.667	385.333	0.0097298	0.809891	up
GH_D05G3685	395	1695.33	0.000589926	1.87556	up
GH_D05G3801	33.6667	108.333	0.00156094	1.3372	up
GH_D05G3806	293.667	572.667	0.0225667	0.612377	up
GH_D05G3839	3340.67	2799.33	0.031615	-0.618951	down
GH_D05G3887	35.3333	99.3333	0.03083	1.10385	up
GH_D05G3940	139.333	277.667	0.0389171	0.651868	up
GH_D05G3946	39.6667	99	0.0335229	0.959777	up
GH_D05G3961	210	473.333	0.00201905	0.837721	up
GH_D05G3974	734	504.333	0.00349276	-0.867158	down
GH_D05G3975	1943.33	1413.33	0.0018358	-0.791164	down
GH_D05G3976	129.667	429.333	8.35185e-05	1.36902	up
GH_D05G3979	121.667	315.667	0.00942278	0.985551	up
GH_D05G3986	187.667	465.333	0.00773316	0.934234	up
GH_D05G4006	188.333	400.667	0.014178	0.726185	up
GH_D05G4015	433.667	1032.67	0.00165995	0.928719	up
GH_D05G4027	535	444.667	0.0145931	-0.602748	down
GH_D05G4036	104.667	248.667	0.00592805	0.903592	up
GH_D06G0003	138.333	388	0.000814837	1.14886	up
GH_D06G0011	51.3333	125.333	0.0414149	0.977896	up
GH_D06G0085	135.667	371	0.0224144	1.10132	up
GH_D06G0110	602.333	1347.67	0.00717612	0.837408	up
GH_D06G0136	112.333	72.3333	0.0228875	-1.01253	down
GH_D06G0142	407.333	148.333	1.77731e-09	-1.81159	down
GH_D06G0164	631.333	1370.67	0.00606453	0.790797	up
GH_D06G0165	7972.67	6787.67	0.0264438	-0.597503	down
GH_D06G0188	576	367.667	0.00107811	-1.00401	down
GH_D06G0202	15.3333	50.6667	0.00583187	1.38552	up
GH_D06G0208	136	352.667	0.00718934	1.02466	up
GH_D06G0265	30.6667	109	0.00899015	1.42643	up
GH_D06G0283	122	322.333	0.00218352	1.05844	up
GH_D06G0286	35.3333	109	0.0184552	1.27227	up
GH_D06G0325	1760	1222	0.000150382	-0.863444	down
GH_D06G0342	79	246.333	0.0347038	1.42449	up
GH_D06G0359	116.333	33.6667	9.94845e-07	-2.15418	down
GH_D06G0376	30	282.333	0.0247506	2.72934	up
GH_D06G0439	288	245.333	0.0372612	-0.586354	down
GH_D06G0445	2567.67	5715	0.0246828	0.848837	up
GH_D06G0467	86.6667	185.667	0.0433184	0.746015	up
GH_D06G0471	126.333	355.667	0.00766369	1.21142	up
GH_D06G0509	194.333	478	0.0054535	0.949707	up
GH_D06G0520	50.3333	128.333	0.033526	1.07546	up
GH_D06G0521	76	49	0.0209173	-0.99305	down
GH_D06G0568	1838	664.333	0.00161993	-1.77331	down
GH_D06G0627	283	154	0.000382683	-1.21756	down
GH_D06G0631	394.667	751.333	0.0150938	0.585729	up
GH_D06G0641	188	395	0.0304414	0.724656	up
GH_D06G0712	31.6667	97.3333	0.0409728	1.20418	up
GH_D06G0727	134	303.333	0.0122873	0.844079	up
GH_D06G0752	24.6667	72.3333	0.01343	1.2173	up
GH_D06G0779	312.333	2658.67	9.00376e-05	2.9257	up
GH_D06G0796	16.6667	47	0.0209616	1.14706	up
GH_D06G0842	37.3333	628.667	0.000132917	3.95607	up
GH_D06G0846	78	185	0.0168191	0.905784	up
GH_D06G0867	238	67	0.00148148	-2.20973	down
GH_D06G0886	213	492	0.00191595	0.887913	up
GH_D06G0892	33.3333	89.6667	0.0426843	1.09694	up
GH_D06G0913	158.333	406	0.0041861	1.01516	up
GH_D06G0985	2223.67	1770.33	0.00238638	-0.662202	down
GH_D06G1024	425.333	257.667	0.00103249	-1.08061	down
GH_D06G1043	147	584.333	0.000422032	1.68303	up
GH_D06G1061	232	523	0.012356	0.829975	up
GH_D06G1066	156	333.667	0.0165065	0.751736	up
GH_D06G1092	460.333	1159.67	0.00583908	0.988073	up
GH_D06G1120	242.667	539.333	0.00223146	0.828403	up
GH_D06G1164	197.667	112	0.001322	-1.19061	down
GH_D06G1184	1025.67	3060.33	4.19721e-05	1.26665	up
GH_D06G1191	20	55.3333	0.0202219	1.11922	up
GH_D06G1201	195.667	103.667	0.000515488	-1.29492	down
GH_D06G1215	228.333	459	0.0358773	0.687646	up
GH_D06G1225	7485.33	6316.33	0.0126374	-0.594433	down
GH_D06G1350	602	261.333	0.0454701	-1.4912	down
GH_D06G1461	35.6667	120	0.00276006	1.42284	up
GH_D06G1508	62	384.667	0.000147094	2.43582	up
GH_D06G1570	118	268.333	0.0146393	0.859979	up
GH_D06G1665	113.333	299.333	0.00505799	1.07569	up
GH_D06G1680	322.667	717.333	0.000724048	0.818286	up
GH_D06G1699	1592.33	3317	0.00133043	0.718073	up
GH_D06G1740	1959.67	1327.67	0.00382369	-0.911938	down
GH_D06G1748	358.333	718.333	0.0148315	0.663006	up
GH_D06G1762	175.333	448.333	0.0106132	1.0354	up
GH_D06G1783	255	203.333	0.0273931	-0.681725	down
GH_D06G1803	3830.33	3174.33	0.0348936	-0.638163	down
GH_D06G1824	78.3333	207	0.0175619	1.05467	up
GH_D06G1855	67	151.333	0.0312568	0.834053	up
GH_D06G1932	61.3333	31	0.00802259	-1.33896	down
GH_D06G2132	524	177	0.000880701	-1.84451	down
GH_D06G2184	364.333	777	0.0111776	0.772367	up
GH_D06G2213	26	63.6667	0.048518	0.937533	up
GH_D06G2215	242.333	498.333	0.00824683	0.686163	up
GH_D06G2348	106.333	359	0.00335189	1.45317	up
GH_D06G2400	359.667	1269	0.00581929	1.5939	up
GH_D06G2419	354	300	0.0293449	-0.595253	down
GH_D06G2420	213.667	475.667	0.00830933	0.837693	up
GH_D07G0179	19	202.667	0.00143975	3.26221	up
GH_D07G0194	552.333	1769.67	2.6393e-05	1.31063	up
GH_D07G0208	102	69	0.0371593	-0.931354	down
GH_D07G0210	1057.67	2381.33	0.0207019	0.842461	up
GH_D07G0243	135.333	105.667	0.0467298	-0.705131	down
GH_D07G0339	57	175.333	0.0156615	1.38366	up
GH_D07G0358	152	607.333	8.99878e-06	1.72922	up
GH_D07G0363	622.667	1327.67	0.0283671	0.796314	up
GH_D07G0372	1164.67	933.333	0.0207733	-0.667236	down
GH_D07G0406	253.333	531	0.0071189	0.728988	up
GH_D07G0426	43.6667	127.333	0.0385614	1.22854	up
GH_D07G0461	117	471.333	3.72627e-08	1.66167	up
GH_D07G0468	2117.33	1743.67	0.0041461	-0.636885	down
GH_D07G0478	59.6667	222.333	0.0220612	1.57093	up
GH_D07G0511	812.667	1694.33	0.00306801	0.708615	up
GH_D07G0530	4064	3204.33	0.00912925	-0.712886	down
GH_D07G0563	8.33333	322.667	6.78179e-07	4.84817	up
GH_D07G0597	61.3333	141.667	0.0378942	0.860914	up
GH_D07G0599	47.6667	139.333	0.0366239	1.2629	up
GH_D07G0614	198	544.667	0.000232601	1.08764	up
GH_D07G0623	92.3333	217.333	0.021959	0.871135	up
GH_D07G0725	141.333	324.667	0.0268889	0.84733	up
GH_D07G0743	64.3333	41.3333	0.0220037	-0.982572	down
GH_D07G0786	188.667	485	0.00205706	1.01016	up
GH_D07G0830	100.333	327	0.000672255	1.34323	up
GH_D07G0843	44.3333	125.667	0.0156712	1.19522	up
GH_D07G0851	639.333	524	0.0195424	-0.645584	down
GH_D07G0939	16.3333	48	0.0218112	1.20563	up
GH_D07G0951	31	80.3333	0.032376	1.03104	up
GH_D07G0984	193.667	398	0.0243217	0.707973	up
GH_D07G1035	482	1066	0.0404946	0.878957	up
GH_D07G1043	369	737	0.0355824	0.662253	up
GH_D07G1128	142.333	306.333	0.0363587	0.773996	up
GH_D07G1136	2584.33	2194.67	0.0461404	-0.58763	down
GH_D07G1153	134.667	339	0.00316004	1.03358	up
GH_D07G1171	493	396	0.00725997	-0.684171	down
GH_D07G1177	17.6667	66.3333	0.00398552	1.62356	up
GH_D07G1245	361.667	266.333	0.0399963	-0.75792	down
GH_D07G1318	261.333	573.333	0.0117587	0.795385	up
GH_D07G1355	207	148.333	0.0201823	-0.868888	down
GH_D07G1378	251	528.333	0.0145874	0.728752	up
GH_D07G1394	5302	4135.67	0.0348468	-0.747497	down
GH_D07G1512	178.333	383.333	0.0134624	0.773544	up
GH_D07G1553	3183.33	2655.67	0.00604366	-0.619306	down
GH_D07G1605	180	135.667	0.0221591	-0.756817	down
GH_D07G1651	20	52.3333	0.0410968	1.03881	up
GH_D07G1698	208	93	0.00122245	-1.51246	down
GH_D07G1719	48.6667	25	0.0170912	-1.27021	down
GH_D07G1723	1901	1026.33	0.000713885	-1.29846	down
GH_D07G1748	32.6667	158.333	1.88617e-05	1.93302	up
GH_D07G1749	196.667	489	0.00115855	0.974476	up
GH_D07G1761	142	295	0.0202214	0.70734	up
GH_D07G1789	31	85.3333	0.0194112	1.09024	up
GH_D07G1833	120.333	93	0.0489716	-0.730801	down
GH_D07G1862	709.333	448	3.74228e-05	-1.02544	down
GH_D07G1925	6050.67	4458.33	0.0054006	-0.792753	down
GH_D07G1948	1181.67	2288	0.0431051	0.621863	up
GH_D07G1973	28.3333	91.6667	0.00657965	1.40162	up
GH_D07G1975	146.667	1183.67	7.41983e-05	2.75647	up
GH_D07G2023	161.333	381.667	0.0248286	0.908714	up
GH_D07G2089	596	1398.67	0.0138827	0.891407	up
GH_D07G2109	205	433	0.0347591	0.804649	up
GH_D07G2152	892	549.667	0.000285687	-1.02533	down
GH_D07G2178	61.3333	179	0.00641898	1.22638	up
GH_D07G2185	253	526.333	0.0127353	0.725503	up
GH_D07G2268	153.667	315.333	0.0480229	0.709969	up
GH_D07G2295	811.333	1781.33	0.0305752	0.802506	up
GH_D07G2307	71.3333	172	0.0302321	0.937688	up
GH_D07G2321	17.3333	123.333	0.000172121	2.60136	up
GH_D07G2336	198.333	472.333	0.0224761	0.890288	up
GH_D07G2366	354.667	294	0.0245934	-0.604252	down
GH_D07G2372	2110.33	4821.33	0.00217662	0.856257	up
GH_D07G2413	50.6667	31.6667	0.0352089	-0.998604	down
GH_D07G2428	689.667	1539	0.0077501	0.81663	up
GH_D07G2484	71.6667	192.667	0.0067915	1.08191	up
GH_D07G2499	1930.67	1474	0.00255337	-0.721227	down
GH_D07G2521	61.3333	259	3.49996e-06	1.72195	up
GH_D08G0012	90.3333	311.333	9.2312e-05	1.48342	up
GH_D08G0025	274.667	575.667	0.0352731	0.739218	up
GH_D08G0034	2031	4455.67	0.0398265	0.798083	up
GH_D08G0035	1903.33	4211	0.0146843	0.806814	up
GH_D08G0038	830.667	1936.67	0.0186219	0.888667	up
GH_D08G0077	277.667	652.333	0.00542759	0.928672	up
GH_D08G0182	723.667	1527	0.00390761	0.74765	up
GH_D08G0238	849	692.667	0.00386658	-0.653491	down
GH_D08G0321	447	359	0.0207384	-0.657136	down
GH_D08G0325	108.333	327.333	0.000717625	1.27228	up
GH_D08G0329	47.6667	148.667	0.00459608	1.29236	up
GH_D08G0333	887	1899.67	0.0276664	0.758565	up
GH_D08G0369	48	139.333	0.0182843	1.20561	up
GH_D08G0391	324	213	0.000705223	-0.952453	down
GH_D08G0543	83.6667	42.3333	0.038904	-1.25528	down
GH_D08G0583	237	496	0.0230017	0.767453	up
GH_D08G0704	119	265.333	0.0102755	0.807333	up
GH_D08G0731	183.333	396	0.0203573	0.76966	up
GH_D08G0828	26	130.333	0.00144699	2.06939	up
GH_D08G0850	676.333	1392.67	0.00675911	0.706292	up
GH_D08G0854	27.3333	69	0.0433721	0.993214	up
GH_D08G0869	358.667	685.667	0.0150096	0.603681	up
GH_D08G0959	217.667	576	0.00074374	1.03938	up
GH_D08G0974	1004	2711.67	0.00095534	1.1526	up
GH_D08G0983	1339.33	2749.67	0.00743827	0.697048	up
GH_D08G0999	823.333	1966	0.00032206	0.896962	up
GH_D08G1012	1041.33	2077.33	0.0272926	0.672233	up
GH_D08G1026	85.6667	217	0.00411668	1.02444	up
GH_D08G1082	1276.33	1028.33	0.00721362	-0.645449	down
GH_D08G1141	489	329.667	0.0433262	-0.957043	down
GH_D08G1154	317.333	793.667	0.00150521	0.998872	up
GH_D08G1158	238.667	117.333	1.92025e-05	-1.36101	down
GH_D08G1167	86.6667	43.3333	0.00760911	-1.39305	down
GH_D08G1183	138.667	80.6667	0.0079693	-1.16313	down
GH_D08G1212	199.333	429	0.0177385	0.762941	up
GH_D08G1262	63	256	0.00313455	1.78331	up
GH_D08G1279	51.6667	185.667	0.00402841	1.59987	up
GH_D08G1287	139	292.333	0.0234858	0.743606	up
GH_D08G1335	51.6667	32.6667	0.0252382	-1.0207	down
GH_D08G1385	20	57.6667	0.0303439	1.16928	up
GH_D08G1407	150.667	102.667	0.0156223	-0.881408	down
GH_D08G1426	107	412.667	1.26423e-06	1.64594	up
GH_D08G1435	268.667	885.333	0.00193836	1.45304	up
GH_D08G1493	383.333	816.667	0.0034862	0.752733	up
GH_D08G1497	93.6667	26.3333	0.00887517	-2.13828	down
GH_D08G1545	1559	1230.67	0.00489143	-0.716091	down
GH_D08G1564	33.6667	124.667	0.0199449	1.47652	up
GH_D08G1694	34.3333	170	0.00148132	2.07239	up
GH_D08G1710	115.333	310	0.00324982	1.13397	up
GH_D08G1711	374	720	0.0173461	0.593491	up
GH_D08G1724	21.3333	56	0.0308242	1.0905	up
GH_D08G1767	34	188	0.000986696	2.24426	up
GH_D08G1840	1519.67	3280.33	0.00851971	0.828023	up
GH_D08G1853	141.667	287	0.0385058	0.70029	up
GH_D08G1916	207.667	608.667	0.000260312	1.19532	up
GH_D08G1929	14.3333	52.6667	0.00903858	1.60217	up
GH_D08G1957	3116.67	2506	0.0103264	-0.654573	down
GH_D08G2009	68	167	0.0300671	0.930299	up
GH_D08G2018	50.3333	32	0.0334418	-1.01699	down
GH_D08G2029	35.3333	149.333	0.000112503	1.77569	up
GH_D08G2087	137.333	481	8.67306e-05	1.51947	up
GH_D08G2121	462.333	1198.33	0.000194248	1.02968	up
GH_D08G2165	109	79.3333	0.0489173	-0.845806	down
GH_D08G2244	689.333	387.667	6.73232e-06	-1.18485	down
GH_D08G2291	130	299.333	0.0451804	0.904824	up
GH_D08G2368	755.667	620.667	0.00931621	-0.613737	down
GH_D08G2430	93.3333	262.667	0.0140966	1.11971	up
GH_D08G2435	44.3333	26	0.0299	-1.13883	down
GH_D08G2460	1683.67	1098.67	0.00135918	-0.996078	down
GH_D08G2487	157.667	327.667	0.0381985	0.736747	up
GH_D08G2489	64.3333	181.333	0.00334398	1.14312	up
GH_D08G2583	747.667	607	0.00376277	-0.649219	down
GH_D08G2585	1081.67	914	0.00937318	-0.601929	down
GH_D08G2586	209	569.667	0.00730802	1.10684	up
GH_D08G2597	1483.67	1272.67	0.012671	-0.585892	down
GH_D08G2615	17.3333	51.6667	0.0326692	1.23975	up
GH_D08G2703	120.333	251	0.036194	0.717676	up
GH_D08G2716	251.333	569.667	0.0429428	0.856302	up
GH_D08G2718	588	1353.67	0.0171476	0.88917	up
GH_D08G2764	709	1519.67	0.0483579	0.769452	up
GH_D08G2785	71.6667	524	0.00251487	2.71498	up
GH_D08G2791	392.667	807.333	0.00762506	0.735543	up
GH_D09G0029	860.333	2188.67	4.75896e-05	1.00577	up
GH_D09G0046	716	504.667	0.00109633	-0.882558	down
GH_D09G0090	62.3333	6.66667	2.99223e-07	-3.60554	down
GH_D09G0122	480.667	993.667	0.010043	0.717505	up
GH_D09G0168	446.333	876.667	0.0209626	0.613243	up
GH_D09G0223	1358.67	1136.67	0.0286664	-0.6159	down
GH_D09G0228	183.667	410	0.0107589	0.814505	up
GH_D09G0245	57	12.3333	1.82679e-06	-2.55011	down
GH_D09G0383	98.6667	210.667	0.0442593	0.744824	up
GH_D09G0587	2067.67	1713.67	0.00648183	-0.612873	down
GH_D09G0626	31.3333	98.3333	0.00910332	1.3365	up
GH_D09G0627	68	155	0.042469	0.868002	up
GH_D09G0638	106.667	260.667	0.00548454	0.950849	up
GH_D09G0703	577	1097.67	0.00672836	0.588036	up
GH_D09G0808	288.333	565.333	0.022284	0.639718	up
GH_D09G0835	215.333	62.3333	0.00909981	-2.10481	down
GH_D09G0851	23	79.6667	0.00475074	1.48527	up
GH_D09G1012	69	170.333	0.0131586	0.957451	up
GH_D09G1022	314	1236.67	0.0207067	1.64297	up
GH_D09G1059	649.333	1397.67	0.0379769	0.769817	up
GH_D09G1108	68	201.333	0.0281322	1.32352	up
GH_D09G1182	26435.3	13192.7	2.75149e-08	-1.35146	down
GH_D09G1205	371.667	786.333	0.0385943	0.749455	up
GH_D09G1223	26	190.333	0.000298181	2.67653	up
GH_D09G1267	160	117.667	0.0294986	-0.782971	down
GH_D09G1322	867	29	1.26338e-11	-5.3083	down
GH_D09G1384	35.6667	102	0.0155062	1.18433	up
GH_D09G1406	3329.67	2755	0.0176445	-0.641284	down
GH_D09G1415	320	217.667	0.00629442	-0.925438	down
GH_D09G1436	30.6667	120.333	0.0044369	1.72217	up
GH_D09G1465	852.667	524.333	0.000280371	-1.03763	down
GH_D09G1494	408	914.333	0.00991366	0.8151	up
GH_D09G1574	600.333	484.667	0.0445014	-0.616057	down
GH_D09G1615	456.667	180.667	4.23079e-08	-1.68779	down
GH_D09G1630	517.333	376.667	0.00177273	-0.796512	down
GH_D09G1688	722.667	402.333	0.000352232	-1.1833	down
GH_D09G1689	3650	1313.33	4.06071e-09	-1.8254	down
GH_D09G1706	32	97	0.00712386	1.27818	up
GH_D09G1737	799.333	1597	0.0435874	0.671215	up
GH_D09G1743	52.6667	125.667	0.0278139	0.921211	up
GH_D09G1761	612.667	1845.33	0.00146847	1.25103	up
GH_D09G1778	2611	1961	0.00900358	-0.750428	down
GH_D09G2103	35.6667	87	0.0318078	0.958714	up
GH_D09G2118	933.667	786	0.0234084	-0.594334	down
GH_D09G2141	155.667	358.667	0.0166837	0.857124	up
GH_D09G2142	104.667	244.333	0.00956005	0.881304	up
GH_D09G2158	398.333	313.667	0.00756269	-0.68056	down
GH_D09G2171	202.333	442.333	0.0439778	0.759844	up
GH_D09G2177	348	736.333	0.00965748	0.735126	up
GH_D09G2192	311.333	677.667	0.00792421	0.784351	up
GH_D09G2213	501	1070	0.00498521	0.761392	up
GH_D09G2245	591.667	1305.33	0.0116832	0.825184	up
GH_D09G2254	122.667	279	0.0125025	0.876113	up
GH_D09G2311	108.333	240	0.0132474	0.80789	up
GH_D09G2321	80.6667	39.6667	0.00263014	-1.36943	down
GH_D09G2346	54.3333	228.333	2.52458e-05	1.76557	up
GH_D09G2358	59.3333	287.333	0.00994381	2.07107	up
GH_D09G2396	72	246.333	0.000112175	1.41061	up
GH_D09G2434	492.333	348.333	0.0028592	-0.885397	down
GH_D09G2481	107.333	348.667	0.00342469	1.4337	up
GH_D09G2521	102	238	0.0205883	0.892119	up
GH_D09G2539	293.667	571.667	0.0368009	0.623327	up
GH_D09G2568	2693.33	2277	0.00717863	-0.58667	down
GH_D10G0010	29	76	0.0276567	1.04867	up
GH_D10G0040	235.333	470	0.0217116	0.659511	up
GH_D10G0083	112.667	272.333	0.0147454	0.923419	up
GH_D10G0105	388	833	0.00155086	0.774594	up
GH_D10G0128	1895	3948	0.00185016	0.718464	up
GH_D10G0134	219	153.667	0.0284159	-0.846547	down
GH_D10G0157	851	653.667	0.00558537	-0.711148	down
GH_D10G0172	455	897	0.0373829	0.632884	up
GH_D10G0236	21.3333	135	0.000189794	2.41293	up
GH_D10G0271	710.667	3015	5.36314e-05	1.71909	up
GH_D10G0300	869.667	710	0.0444469	-0.627327	down
GH_D10G0304	335	1247.67	0.000109199	1.64173	up
GH_D10G0307	7304.33	5640	0.00728094	-0.70536	down
GH_D10G0317	428.667	338.667	0.0245782	-0.652409	down
GH_D10G0330	34	109	0.00896837	1.32178	up
GH_D10G0338	46.6667	116	0.0371761	0.987169	up
GH_D10G0343	568	1139	0.0387451	0.656637	up
GH_D10G0355	32	84	0.0188742	1.0816	up
GH_D10G0364	387.333	274.667	0.005783	-0.863964	down
GH_D10G0367	130	305	0.0255391	0.911489	up
GH_D10G0369	139.333	330	0.0165506	0.910353	up
GH_D10G0391	242.333	523.667	0.0191427	0.78341	up
GH_D10G0395	1411.33	1052	0.0041227	-0.782002	down
GH_D10G0426	500	1298.67	4.87317e-05	1.0335	up
GH_D10G0498	877.667	635.667	0.0014487	-0.796112	down
GH_D10G0531	420.333	857.667	0.013783	0.697229	up
GH_D10G0535	34	20	0.0254184	-1.10467	down
GH_D10G0547	222	475.667	0.0398959	0.772024	up
GH_D10G0549	460.333	1134.33	0.0253296	0.98922	up
GH_D10G0612	30.3333	109.333	0.0445863	1.60572	up
GH_D10G0627	134	415.333	0.0112298	1.35082	up
GH_D10G0659	115.667	83.6667	0.0349886	-0.838261	down
GH_D10G0696	356.667	841	0.00807115	0.911174	up
GH_D10G0702	252.333	192	0.0165303	-0.71654	down
GH_D10G0709	168.667	331.333	0.0408431	0.63734	up
GH_D10G0718	321.333	270.667	0.0332044	-0.599304	down
GH_D10G0746	1460.67	1206.67	0.00494643	-0.625992	down
GH_D10G0782	402.667	807.667	0.020743	0.653053	up
GH_D10G0803	53.3333	134	0.0181137	0.970059	up
GH_D10G0820	440.667	928.667	0.00167845	0.729133	up
GH_D10G0858	413.667	1013.67	0.00758655	0.97861	up
GH_D10G0872	27.3333	75	0.0151286	1.13304	up
GH_D10G0873	794.667	1981	0.00559383	0.996995	up
GH_D10G0905	36.3333	105.333	0.0186026	1.209	up
GH_D10G0920	247.667	165.667	0.00585497	-0.941304	down
GH_D10G0921	216.667	123.667	0.0382202	-1.14172	down
GH_D10G1175	107	75.3333	0.0350066	-0.865228	down
GH_D10G1185	102.333	34	0.00274151	-1.89192	down
GH_D10G1191	24.6667	76.3333	0.0120246	1.32997	up
GH_D10G1239	376.667	255	0.00196187	-0.925309	down
GH_D10G1245	1225	1024	0.00861397	-0.609876	down
GH_D10G1267	113347	90627	0.013774	-0.672621	down
GH_D10G1273	598.333	399.667	0.00384747	-0.917185	down
GH_D10G1289	568.333	1490	4.58006e-05	1.06199	up
GH_D10G1325	280	675.667	0.00201087	0.941221	up
GH_D10G1353	180.667	361	0.0470201	0.652919	up
GH_D10G1401	187.667	374.667	0.0242414	0.637979	up
GH_D10G1419	112.667	258	0.0137748	0.867551	up
GH_D10G1473	285.333	232	0.0378369	-0.647451	down
GH_D10G1489	296.333	575.333	0.0344481	0.619911	up
GH_D10G1620	543	1128.33	0.00350554	0.715172	up
GH_D10G1648	29	73	0.0430951	0.965321	up
GH_D10G1749	121.667	285.333	0.012412	0.886761	up
GH_D10G1813	913.333	1822.33	0.0128592	0.695647	up
GH_D10G1837	71.3333	163	0.0374739	0.877066	up
GH_D10G1867	109	67.6667	0.0110644	-1.04239	down
GH_D10G1876	17.6667	76.6667	0.0136296	1.82413	up
GH_D10G1896	231	476	0.0133215	0.713565	up
GH_D10G1928	1413.33	2849.67	0.0212762	0.666444	up
GH_D10G1961	322	659	0.0474626	0.702288	up
GH_D10G1985	173	342.333	0.0400997	0.639257	up
GH_D10G2023	91.6667	202.667	0.0355913	0.81548	up
GH_D10G2061	140	331.667	0.0276831	0.918237	up
GH_D10G2073	67	171.667	0.0397554	1.0177	up
GH_D10G2193	117.333	295.333	0.00570816	0.98887	up
GH_D10G2276	386	316.667	0.0155577	-0.641662	down
GH_D10G2289	9	61.3333	3.82603e-06	2.40717	up
GH_D10G2294	243.667	468.667	0.025945	0.628323	up
GH_D10G2324	29	69.6667	0.0434887	0.909519	up
GH_D10G2327	68	160.667	0.040171	0.928649	up
GH_D10G2360	231.667	499.667	0.0458153	0.798701	up
GH_D10G2473	26.3333	82.6667	0.0275444	1.27826	up
GH_D10G2527	25	78	0.00814934	1.30455	up
GH_D10G2528	1690.67	3460.33	0.0158275	0.694695	up
GH_D10G2550	432	952.333	0.00639571	0.811177	up
GH_D10G2556	307.333	692.667	0.0262386	0.905677	up
GH_D10G2566	1077	888.333	0.0383985	-0.605531	down
GH_D10G2575	62	165	0.018363	1.11023	up
GH_D10G2636	45.3333	149.667	0.0394908	1.38173	up
GH_D10G2646	194.667	688.333	7.08695e-07	1.51017	up
GH_D10G2690	72	177.667	0.0274639	1.0271	up
GH_D10G2712	26	79.6667	0.00920351	1.28032	up
GH_D10G2771	39.3333	102	0.0317307	1.07615	up
GH_D10G2782	15.6667	74.3333	0.00144077	1.85715	up
GH_D10G2808	163.667	459.333	0.0153902	1.14903	up
GH_D10G2822	63	37.6667	0.0127403	-1.09315	down
GH_D11G0026	240.667	578.333	0.00805734	0.943251	up
GH_D11G0041	375.667	727	0.0112853	0.617576	up
GH_D11G0195	258.333	549	0.0247145	0.737767	up
GH_D11G0209	2301.33	1836.33	0.00529416	-0.682791	down
GH_D11G0275	164	86.3333	0.0209172	-1.18404	down
GH_D11G0298	89	265	0.000572268	1.23817	up
GH_D11G0300	111.667	278.333	0.00551125	0.947796	up
GH_D11G0322	24	63.3333	0.0469458	1.10282	up
GH_D11G0348	32.6667	104.333	0.0174348	1.31383	up
GH_D11G0383	501.333	350	0.000904692	-0.84379	down
GH_D11G0387	83.3333	218	0.00734195	1.04849	up
GH_D11G0403	96	213.333	0.0442184	0.797186	up
GH_D11G0442	141	440	0.0135364	1.29412	up
GH_D11G0455	937.667	1774.33	0.0177983	0.589259	up
GH_D11G0462	1379.33	171.667	7.80097e-14	-3.37731	down
GH_D11G0463	812.667	252.333	2.71114e-14	-2.01589	down
GH_D11G0470	24.3333	63	0.0359215	1.08328	up
GH_D11G0502	14.6667	111	3.97094e-05	2.59944	up
GH_D11G0520	257.667	712	3.45364e-05	1.14574	up
GH_D11G0582	403	836.333	0.0117217	0.713717	up
GH_D11G0591	49.6667	129.333	0.0385492	1.00679	up
GH_D11G0615	981	1962	0.0172622	0.669571	up
GH_D11G0671	62.3333	153	0.028762	0.927516	up
GH_D11G0752	208	162	0.0334541	-0.703504	down
GH_D11G0755	43.3333	133.333	0.0243815	1.30971	up
GH_D11G0780	999.667	839	0.00819553	-0.606497	down
GH_D11G0782	143.667	321.333	0.0410712	0.836255	up
GH_D11G0801	772	601.667	0.00623578	-0.701194	down
GH_D11G0813	650	525	0.00660643	-0.644624	down
GH_D11G0900	46.3333	135	0.0114942	1.18401	up
GH_D11G0921	161.667	375.667	0.00445896	0.860851	up
GH_D11G0957	268.667	555.667	0.0265252	0.720728	up
GH_D11G0961	62.6667	160.333	0.0461293	1.02545	up
GH_D11G1005	48	120	0.0432123	0.970188	up
GH_D11G1007	1395	1038	0.00091106	-0.770554	down
GH_D11G1035	522.667	1027	0.0374351	0.661497	up
GH_D11G1126	238	528.333	0.00276635	0.801033	up
GH_D11G1171	92.3333	51	0.0120961	-1.21248	down
GH_D11G1174	71	165	0.0238105	0.91121	up
GH_D11G1177	573.333	1567.33	4.78837e-06	1.10932	up
GH_D11G1229	39.3333	102	0.0274624	1.08075	up
GH_D11G1258	3098.67	2629.67	0.00752215	-0.590154	down
GH_D11G1326	118.333	85.3333	0.043546	-0.804012	down
GH_D11G1361	1222	2379.67	0.0164524	0.616992	up
GH_D11G1380	504.333	1009.67	0.0395561	0.659187	up
GH_D11G1427	354.333	275.667	0.0313465	-0.704502	down
GH_D11G1763	20.3333	61.6667	0.0101422	1.25302	up
GH_D11G1796	221	452.667	0.0219566	0.694511	up
GH_D11G1803	46.3333	25.6667	0.0110527	-1.18719	down
GH_D11G1816	259	573.667	0.031093	0.815776	up
GH_D11G1852	176.333	391.333	0.028046	0.81267	up
GH_D11G1898	666.667	1310.67	0.0207488	0.635146	up
GH_D11G1912	495.667	407.333	0.0128149	-0.632453	down
GH_D11G1927	91.6667	285.333	0.0460983	1.3869	up
GH_D11G1980	1005	2044.67	0.0211781	0.657036	up
GH_D11G2065	950.667	1891.67	0.0163215	0.648667	up
GH_D11G2081	306	617.667	0.0149223	0.685836	up
GH_D11G2113	80.6667	38.6667	0.00896782	-1.41154	down
GH_D11G2148	287	629.333	0.00318657	0.792804	up
GH_D11G2157	156.333	335.333	0.0292394	0.763521	up
GH_D11G2167	743.667	606.333	0.00739449	-0.655129	down
GH_D11G2207	181.667	405	0.0110585	0.802659	up
GH_D11G2224	99	228	0.0341509	0.857025	up
GH_D11G2241	676	2056.33	0.000626485	1.29132	up
GH_D11G2243	206.333	719.333	3.20348e-05	1.48749	up
GH_D11G2252	229.667	183.667	0.0330729	-0.681841	down
GH_D11G2329	439.333	335	0.0225815	-0.686171	down
GH_D11G2347	261	189.333	0.0145031	-0.808643	down
GH_D11G2366	83.3333	193.667	0.0183044	0.869996	up
GH_D11G2367	33.3333	97	0.0120694	1.24062	up
GH_D11G2385	281.667	566	0.0302827	0.70836	up
GH_D11G2386	753.333	1612	0.00367165	0.761003	up
GH_D11G2430	95.6667	242	0.00514771	1.01525	up
GH_D11G2494	113	313.667	0.00967385	1.17602	up
GH_D11G2505	273	550.667	0.0422857	0.681579	up
GH_D11G2519	424.667	13	5.95801e-17	-5.42285	down
GH_D11G2575	60.6667	146.333	0.0148453	0.943537	up
GH_D11G2595	166.333	377.333	0.00452866	0.849713	up
GH_D11G2603	146	365	0.0053867	0.974498	up
GH_D11G2647	84.3333	213	0.0134867	0.966123	up
GH_D11G2652	31.3333	105.667	0.0280466	1.37406	up
GH_D11G2654	1111	845	0.0167512	-0.738601	down
GH_D11G2656	718	575.667	0.00831576	-0.656177	down
GH_D11G2657	515.667	398.667	0.00368789	-0.728055	down
GH_D11G2715	200.333	684.333	2.45643e-05	1.4136	up
GH_D11G2720	131.667	90.6667	0.020174	-0.908451	down
GH_D11G2755	69.6667	192	0.0192663	1.17415	up
GH_D11G2825	41.3333	106.667	0.0479778	0.974846	up
GH_D11G2888	203.667	427	0.00982059	0.734355	up
GH_D11G2890	24.3333	272.667	1.51182e-05	3.23901	up
GH_D11G2970	46	225.667	0.00012962	1.94193	up
GH_D11G2992	204	462.667	0.00258819	0.829719	up
GH_D11G3002	297.333	608	0.00738721	0.699795	up
GH_D11G3025	515	391.667	0.00382239	-0.733895	down
GH_D11G3046	331.667	219	0.0322918	-0.899606	down
GH_D11G3071	170	399.333	0.00694848	0.889107	up
GH_D11G3072	123.667	316.333	0.0244905	0.999646	up
GH_D11G3093	2288.67	4566.67	0.0301451	0.659741	up
GH_D11G3116	289.667	706	0.00172992	0.937626	up
GH_D11G3215	360.333	721.667	0.0308448	0.69233	up
GH_D11G3228	265.333	754.667	0.000374825	1.22666	up
GH_D11G3286	254.667	211.667	0.049053	-0.623786	down
GH_D11G3287	236.333	134.667	0.00295624	-1.15091	down
GH_D11G3338	647.667	2319	5.14883e-07	1.51845	up
GH_D11G3356	106.333	315.333	0.00999939	1.28073	up
GH_D11G3375	1284.33	914.333	0.00478581	-0.87655	down
GH_D11G3377	98.6667	345.333	0.00465155	1.58454	up
GH_D11G3391	92	198.333	0.0484655	0.790657	up
GH_D11G3396	91.6667	240.667	0.00706154	1.04945	up
GH_D11G3478	18.6667	95.3333	3.08524e-05	2.01431	up
GH_D11G3487	312.667	806	0.000282764	1.05449	up
GH_D11G3494	169	579.333	0.0013925	1.53377	up
GH_D11G3499	432.667	935.667	0.00235533	0.791792	up
GH_D11G3514	120	264	0.0176131	0.800723	up
GH_D11G3519	392	775	0.0068253	0.650565	up
GH_D11G3539	528	1062.67	0.00783898	0.704602	up
[truncated: 622 more rows]

## Sheet: L10 vs S10
Gene_id	readcount_L10	readcount_S10	Pvalue	log2FoldChange	regulated
GH_A01G0042	392.667	646	0.0353371	0.657197	up
GH_A01G0238	718	1179	0.0214869	0.638443	up
GH_A01G0365	88.3333	241.667	0.0164005	1.35275	up
GH_A01G0633	344	600.333	0.0178584	0.730907	up
GH_A01G0644	117.667	351.333	0.0444354	1.36517	up
GH_A01G0684	137.333	294.333	0.0420383	1.03514	up
GH_A01G0698	72.6667	34	0.0264065	-1.13253	down
GH_A01G0783	49	133	0.0196238	1.27981	up
GH_A01G0799	101	238	0.00483717	1.20321	up
GH_A01G0857	356.667	782.667	0.013743	0.979595	up
GH_A01G0901	53.6667	27.3333	0.0439353	-1.06218	down
GH_A01G0905	576	951	0.0169857	0.643181	up
GH_A01G0999	298	683	0.0287048	1.04919	up
GH_A01G1085	675.333	1456.33	0.00146578	1.03136	up
GH_A01G1095	99.6667	50.6667	0.0272784	-1.00082	down
GH_A01G1337	158.333	306.667	0.00954613	0.888613	up
GH_A01G1341	21	74	0.000309767	1.76463	up
GH_A01G1465	443.333	193.333	0.00856922	-1.27575	down
GH_A01G1539	424.333	270.667	0.0342534	-0.677216	down
GH_A01G1586	32	127.333	0.0258891	1.80035	up
GH_A01G1608	31.3333	375.333	0.00144418	3.33823	up
GH_A01G1629	1133.67	2429	0.000581123	0.986727	up
GH_A01G1673	845	550.333	0.0332097	-0.63954	down
GH_A01G1762	7156.67	14524.7	0.00761461	0.923438	up
GH_A01G1772	84.6667	36.3333	0.0481006	-1.2502	down
GH_A01G1780	478.333	298.667	0.0438617	-0.742678	down
GH_A01G1825	162	310.667	0.0222535	0.828361	up
GH_A01G2061	499.667	221.667	0.0370109	-1.1346	down
GH_A01G2120	157.333	61.6667	0.00174443	-1.37403	down
GH_A01G2181	86	35.3333	0.0176398	-1.26773	down
GH_A01G2185	47.6667	118	0.0315683	1.23235	up
GH_A01G2197	283.333	764.667	0.0317891	1.27436	up
GH_A01G2228	83.6667	158	0.0388629	0.876345	up
GH_A01G2242	446.667	809	0.0470683	0.723813	up
GH_A01G2378	86.6667	419	0.00574334	2.07716	up
GH_A01G2385	57	134.667	0.0116174	1.13897	up
GH_A01G2462	2501.67	1386.67	0.0340072	-0.854172	down
GH_A02G0059	104	241	0.00844547	1.10756	up
GH_A02G0074	116.333	57.6667	0.0449418	-1.03791	down
GH_A02G0112	143	315.333	0.0212974	1.03626	up
GH_A02G0185	125	24.3333	0.000198544	-2.5236	down
GH_A02G0186	141	26.6667	0.000560533	-2.59845	down
GH_A02G0345	1094.67	4209	3.22806e-06	1.84144	up
GH_A02G0348	89.6667	707.667	0.00100555	2.74721	up
GH_A02G0349	142	2522	0.00847396	3.91599	up
GH_A02G0350	94.6667	486	0.0130042	2.0831	up
GH_A02G0414	87.3333	1941	3.15019e-05	4.2753	up
GH_A02G0486	44.6667	220	0.0488086	2.08599	up
GH_A02G0510	129.333	68	0.0187371	-0.973063	down
GH_A02G0517	72	358	0.030084	2.10045	up
GH_A02G0536	70.3333	193.333	0.0164457	1.34503	up
GH_A02G0593	92.3333	246.333	0.0391105	1.24252	up
GH_A02G0616	750.333	1320.33	0.00848944	0.747585	up
GH_A02G0688	1200.67	335.667	9.74001e-06	-1.89828	down
GH_A02G0703	82	186	0.0081422	1.11296	up
GH_A02G0788	215.667	387.333	0.0224697	0.755358	up
GH_A02G0827	40.6667	106	0.00977664	1.26106	up
GH_A02G0892	123.333	460.333	0.000159676	1.88353	up
GH_A02G1062	32	81	0.0466827	1.19022	up
GH_A02G1543	25.6667	61	0.0405157	1.10582	up
GH_A02G1697	518.667	952.333	0.00463506	0.808407	up
GH_A02G1719	882	1590.33	0.0122515	0.783209	up
GH_A02G1771	26.6667	128	1.11526e-05	2.24383	up
GH_A02G1982	300.667	668	0.0476624	1.14474	up
GH_A02G2002	276.333	438.333	0.039881	0.605394	up
GH_A03G0106	175	396.667	0.0177717	1.14028	up
GH_A03G0245	516.333	827.667	0.0323334	0.604665	up
GH_A03G0320	67.3333	35.6667	0.0350413	-0.995747	down
GH_A03G0328	163.333	316.667	0.0252058	0.837739	up
GH_A03G0339	255.667	1671.67	0.0190485	2.49122	up
GH_A03G0350	715.667	1551	0.0420712	0.956313	up
GH_A03G0386	41.6667	173.667	0.00343622	1.84746	up
GH_A03G0387	93	315	0.000104713	1.65469	up
GH_A03G0441	269.333	530.333	0.049156	0.847796	up
GH_A03G0456	99	473.333	1.24736e-05	2.22001	up
GH_A03G0460	237.667	428.667	0.0350365	0.733556	up
GH_A03G0497	16.3333	105.333	5.42734e-06	2.57285	up
GH_A03G0510	366	192.667	0.0290429	-0.939719	down
GH_A03G0516	225.333	1258.33	0.00380568	2.24559	up
GH_A03G0533	43.6667	113	0.00312995	1.32329	up
GH_A03G0566	266.333	584.667	0.00243682	1.09199	up
GH_A03G0642	518.667	249	0.00135566	-1.08249	down
GH_A03G0710	328	35.6667	2.97341e-11	-3.27222	down
GH_A03G0725	367.333	834.333	0.0244044	1.15061	up
GH_A03G1063	184	325.667	0.0465886	0.786495	up
GH_A03G1127	2193.67	5414.33	0.00764985	1.12426	up
GH_A03G1179	95.3333	175.667	0.0411077	0.797184	up
GH_A03G1345	85.3333	43	0.0487164	-1.08943	down
GH_A03G1361	147.667	77.3333	0.0286049	-0.951418	down
GH_A03G1386	148.333	295.333	0.0133363	0.927879	up
GH_A03G1397	85.3333	361.667	0.00301284	1.89207	up
GH_A03G1597	245.333	89.6667	0.00760473	-1.52035	down
GH_A03G1602	7114.33	13863.3	0.0234167	0.825298	up
GH_A03G1631	2305	1044.33	0.00311497	-1.13087	down
GH_A03G1653	14.6667	46.3333	0.00179293	1.57178	up
GH_A03G1781	439.333	793	0.0213903	0.833066	up
GH_A03G2063	369	798	0.00428558	1.09666	up
GH_A03G2075	147.333	677.667	6.72761e-06	2.06896	up
GH_A03G2081	359.667	897	0.000214737	1.26794	up
GH_A03G2083	51.6667	297.667	0.00624201	2.32927	up
GH_A03G2111	428	712.667	0.0243292	0.640466	up
GH_A03G2112	159.667	269.333	0.0493131	0.670159	up
GH_A03G2219	57.6667	121.667	0.0422181	1.04098	up
GH_A03G2280	391	230	0.0222061	-0.785777	down
GH_A03G2326	117.333	495.667	0.000139519	1.92849	up
GH_A03G2373	278.667	156	0.0396454	-0.853338	down
GH_A04G0213	49.3333	108.333	0.0340416	1.15489	up
GH_A04G0219	195	412.333	0.00810524	1.05403	up
GH_A04G0242	93	49.3333	0.0273773	-0.958969	down
GH_A04G0288	12.6667	181	0.0268217	3.66026	up
GH_A04G0390	542.667	963.333	0.027298	0.743215	up
GH_A04G0423	98	184.333	0.0406062	0.859972	up
GH_A04G0466	201.667	355.667	0.0257291	0.75998	up
GH_A04G0534	384	1159	0.00968662	1.39669	up
GH_A04G0585	219	515.333	0.02115	1.09528	up
GH_A04G0617	230.667	88.3333	0.00796294	-1.41107	down
GH_A04G0847	151.667	84.6667	0.0363596	-0.880655	down
GH_A04G0862	283.333	488.667	0.0457921	0.706689	up
GH_A04G1053	310.667	738	0.0181969	1.09386	up
GH_A04G1083	181.667	394.333	0.0198626	0.985437	up
GH_A04G1108	24.6667	67.6667	0.0204002	1.33	up
GH_A04G1140	2753.33	1388	0.000843721	-1.05053	down
GH_A04G1171	946.333	567.667	0.00423428	-0.782689	down
GH_A04G1243	48	176	0.0205915	1.71292	up
GH_A04G1249	1467.33	2639.33	0.00345901	0.757761	up
GH_A04G1252	145.667	445.667	0.0186077	1.51992	up
GH_A04G1295	1011	584.667	0.00819093	-0.809998	down
GH_A04G1346	289.667	842.333	1.22896e-06	1.47817	up
GH_A04G1416	46	24.6667	0.0448495	-0.942348	down
GH_A04G1441	44	109.667	0.0103668	1.24968	up
GH_A04G1465	61.3333	412.667	0.0188387	2.52438	up
GH_A04G1546	191.667	506.333	0.00547022	1.3316	up
GH_A04G1555	40.3333	7.66667	0.000474785	-2.36819	down
GH_A04G1571	48.3333	23.3333	0.0360418	-1.06429	down
GH_A04G1644	18	65.3333	0.00719506	1.847	up
GH_A04G1652	599.333	1138.67	0.000342572	0.870339	up
GH_A04G1653	645.667	426.667	0.0139369	-0.655111	down
GH_A04G1683	841.667	265.333	0.000798641	-1.65889	down
GH_A04G1706	26	94	0.00216009	1.75559	up
GH_A04G1727	238.333	399	0.0455574	0.648173	up
GH_A04G1759	204	116.667	0.0170681	-0.872272	down
GH_A05G0051	494.333	940.667	0.00246084	0.869028	up
GH_A05G0101	191.667	408	0.006473	1.0162	up
GH_A05G0135	47.6667	121.333	0.0365832	1.2062	up
GH_A05G0149	79	160	0.0169082	0.978049	up
GH_A05G0230	15.6667	55.3333	0.000649842	1.74	up
GH_A05G0251	13.3333	58	0.000418709	2.02321	up
GH_A05G0296	347.333	560	0.0309124	0.631033	up
GH_A05G0315	539.667	890.667	0.0415193	0.645224	up
GH_A05G0338	11673	5335.33	0.000303598	-1.19905	down
GH_A05G0403	48.3333	565	1.28145e-07	3.39666	up
GH_A05G0409	65.6667	240	0.0197536	1.68409	up
GH_A05G0457	325.667	154.667	0.0194932	-1.14748	down
GH_A05G0474	269	525	0.0134101	0.848934	up
GH_A05G0549	295.333	501.333	0.0212751	0.679661	up
GH_A05G0603	255.333	588.667	0.0090115	1.1487	up
GH_A05G0781	131	224.667	0.0428329	0.731208	up
GH_A05G0796	30	67	0.0194447	1.13315	up
GH_A05G0827	98.6667	408	0.0330443	1.83186	up
GH_A05G0834	30	102.333	0.000245768	1.694	up
GH_A05G0852	236	77.3333	0.000887452	-1.60073	down
GH_A05G0866	248	416.667	0.0332155	0.716002	up
GH_A05G0881	119.333	42	0.0021975	-1.55054	down
GH_A05G0923	621.667	3267.67	1.65712e-05	2.28649	up
GH_A05G0924	329.667	948	0.00106306	1.43971	up
GH_A05G0986	139.667	72	0.0360415	-0.964745	down
GH_A05G1023	24.3333	96.6667	0.00960044	1.83679	up
GH_A05G1081	87	186.333	0.0456438	1.11102	up
GH_A05G1124	214.333	364.333	0.0361522	0.701204	up
GH_A05G1251	15.6667	54	0.022335	1.73736	up
GH_A05G1273	105.667	551.333	0.00193748	2.16459	up
GH_A05G1319	805.333	309	4.16456e-05	-1.38061	down
GH_A05G1369	266.667	613.333	0.000984448	1.09608	up
GH_A05G1421	12	94	0.0246283	2.9026	up
GH_A05G1485	40.6667	190.333	0.0469862	2.02826	up
GH_A05G1585	341	161.333	0.0368686	-1.1076	down
GH_A05G1705	89	47	0.0405369	-0.954146	down
GH_A05G1813	2410	4365	0.00180645	0.787954	up
GH_A05G1817	665.667	1056	0.0450828	0.621394	up
GH_A05G1891	27.6667	80.3333	0.0187603	1.37416	up
GH_A05G1918	145	279.333	0.0296233	0.925576	up
GH_A05G2004	105.667	283.333	0.0117921	1.28875	up
GH_A05G2020	21.3333	53.6667	0.0295616	1.22427	up
GH_A05G2029	30.6667	82.6667	0.0141536	1.28941	up
GH_A05G2185	60.3333	124.333	0.0219362	0.994514	up
GH_A05G2186	191.333	99.6667	0.0220965	-0.966419	down
GH_A05G2252	381	933	0.0276891	1.16466	up
GH_A05G2498	27.3333	154.667	0.0131532	2.292	up
GH_A05G2527	884.667	469	0.000390151	-0.989887	down
GH_A05G2581	244	130	0.0204829	-0.957455	down
GH_A05G2603	202.333	564.667	0.00969867	1.3403	up
GH_A05G2616	55.6667	124.333	0.0189697	1.12657	up
GH_A05G2674	117	298	0.0490659	1.13872	up
GH_A05G2689	113	38.6667	0.00123809	-1.67405	down
GH_A05G2701	608.667	313.667	0.000895733	-1.00298	down
GH_A05G2793	63.6667	24.3333	0.0194751	-1.50816	down
GH_A05G2921	247.333	571	0.0142698	1.05745	up
GH_A05G3101	397.667	797.667	0.0239243	0.856223	up
GH_A05G3106	99	189.333	0.0355254	0.877984	up
GH_A05G3205	191.333	329	0.032749	0.69752	up
GH_A05G3249	24.6667	169	2.582e-05	2.76398	up
GH_A05G3278	184.667	394.667	0.0485244	1.09384	up
GH_A05G3430	230	646.333	0.00163131	1.3911	up
GH_A05G3464	70.3333	336.333	0.00564513	2.03843	up
GH_A05G3580	59.6667	30	0.0248894	-1.04803	down
GH_A05G3763	846.667	1629.33	0.00536169	0.830741	up
GH_A05G3806	261.667	774	7.19162e-06	1.4521	up
GH_A05G3818	258	534.333	0.00404425	0.995929	up
GH_A05G3826	637.333	410.333	0.039213	-0.678897	down
GH_A05G3928	265.333	147.333	0.0345492	-0.880383	down
GH_A05G3929	74.6667	361.333	0.00224536	2.06526	up
GH_A05G4132	430.667	275.333	0.0321138	-0.676703	down
GH_A05G4189	82	154	0.0365169	0.831254	up
GH_A05G4204	77.6667	40.6667	0.0320034	-1.02165	down
GH_A05G4206	630.667	2014	9.43972e-07	1.59477	up
GH_A05G4234	121.333	367.667	0.000545301	1.53523	up
GH_A05G4269	187	94.6667	0.0429905	-0.96407	down
GH_A05G4376	22.3333	58	0.0283403	1.28262	up
GH_A06G0006	948	1752.33	0.0296567	0.745656	up
GH_A06G0012	442	842.667	0.00760345	0.827338	up
GH_A06G0101	63.3333	128	0.0284639	0.931605	up
GH_A06G0147	625.333	1351.33	0.000449297	1.10184	up
GH_A06G0156	198.667	95.6667	0.0124704	-1.05688	down
GH_A06G0216	711	1257.33	0.0145029	0.704835	up
GH_A06G0300	137.667	399	0.0195829	1.35571	up
GH_A06G0349	86.3333	519.333	8.64364e-05	2.39214	up
GH_A06G0355	36.6667	78.3333	0.0434653	1.01962	up
GH_A06G0358	343.667	709.667	0.014685	0.958615	up
GH_A06G0401	858.667	1363.33	0.0205767	0.586249	up
GH_A06G0434	499	240	0.00509718	-1.21919	down
GH_A06G0524	30.6667	114	0.00266555	1.78014	up
GH_A06G0542	69.6667	174.333	0.0300038	1.16583	up
GH_A06G0587	1146.33	1968.33	0.00865726	0.681014	up
GH_A06G0726	21	64.3333	0.00162408	1.58222	up
GH_A06G0747	426	242.667	0.0159278	-0.832384	down
GH_A06G0804	506.667	1920	6.15455e-06	1.88485	up
GH_A06G0822	894	1562.67	0.0025699	0.736311	up
GH_A06G0862	77.6667	380	0.000140706	2.29045	up
GH_A06G0965	53.3333	23.6667	0.0434999	-1.16047	down
GH_A06G0978	1419.33	2328.67	0.0196455	0.617797	up
GH_A06G1019	671	448.667	0.015948	-0.670874	down
GH_A06G1086	27	58	0.0327461	1.06521	up
GH_A06G1096	249	463.667	0.00767387	0.836424	up
GH_A06G1106	474	909.333	0.0148903	0.81214	up
GH_A06G1399	396	677	0.0443171	0.745445	up
GH_A06G1463	33	138.333	0.0134268	1.8309	up
GH_A06G1510	70154	45317	0.00883193	-0.727602	down
GH_A06G1679	2071	3490.33	0.0418232	0.653997	up
GH_A06G1686	44.6667	120	0.00939791	1.3402	up
GH_A06G1724	181.333	89	0.013822	-1.05469	down
GH_A06G1926	263	528	0.0146356	0.883642	up
GH_A06G2169	21.3333	51.6667	0.0363018	1.19855	up
GH_A06G2324	181	449.667	0.00433174	1.3247	up
GH_A06G2325	36.6667	93.6667	0.0308974	1.37585	up
GH_A06G2367	522.333	1210.67	0.000534341	1.18297	up
GH_A07G0001	152	64.3333	0.00440126	-1.26016	down
GH_A07G0031	443	806.333	0.0246473	0.750439	up
GH_A07G0033	49.6667	22	0.0258741	-1.20537	down
GH_A07G0058	96	31.6667	0.0132276	-1.56906	down
GH_A07G0168	43	177.667	0.000735929	1.98951	up
GH_A07G0267	382.667	1184.67	0.0135798	1.42429	up
GH_A07G0332	133	588.667	1.96986e-05	2.06543	up
GH_A07G0347	375	230.667	0.0225993	-0.757516	down
GH_A07G0413	294	123	0.0015349	-1.30043	down
GH_A07G0475	225	514	0.020162	1.1095	up
GH_A07G0511	28.3333	63.3333	0.0390477	1.03801	up
GH_A07G0652	86.6667	159	0.0475881	0.800739	up
GH_A07G0733	66	29	0.0463813	-1.19385	down
GH_A07G0811	23.3333	50.3333	0.0365409	1.02476	up
GH_A07G0813	63.3333	320.333	0.00366183	2.12456	up
GH_A07G0848	182	364	0.0469906	0.883999	up
GH_A07G0903	223	710.333	0.0457952	1.46181	up
GH_A07G0999	157.333	54	0.00471788	-1.58132	down
GH_A07G1047	141	384.333	0.00126709	1.42646	up
GH_A07G1072	30.3333	156.667	0.00140504	2.26419	up
GH_A07G1092	180.667	560.333	0.00135816	1.5706	up
GH_A07G1118	78	346.333	0.000227164	2.08527	up
GH_A07G1256	87.6667	35.3333	0.0355068	-1.31984	down
GH_A07G1392	29.3333	64.3333	0.029596	1.09315	up
GH_A07G1503	21	69	0.0183837	1.5596	up
GH_A07G1506	124	266.333	0.0170836	1.01901	up
GH_A07G1623	78.6667	34	0.0307048	-1.20593	down
GH_A07G1725	44	10	0.0370594	-2.12171	down
GH_A07G1742	179	346.667	0.032657	0.882767	up
GH_A07G1886	462.667	298.667	0.0494591	-0.689681	down
GH_A07G2175	29.6667	84.6667	0.00557453	1.422	up
GH_A07G2181	31.3333	82.3333	0.0258853	1.30573	up
GH_A07G2326	28	69.6667	0.0180477	1.27125	up
GH_A07G2352	567.333	333.333	0.0180902	-0.800332	down
GH_A07G2469	425.333	258	0.0103803	-0.782817	down
GH_A07G2532	174	462	0.0170833	1.22609	up
GH_A07G2542	132.333	606.333	0.000639384	2.0129	up
GH_A07G2612	27.6667	761.333	1.12205e-06	4.52924	up
GH_A07G2619	73.6667	198	0.00199628	1.31933	up
GH_A07G2643	41.6667	88	0.0270426	1.03909	up
GH_A07G2645	17	41.3333	0.0137009	1.22539	up
GH_A07G2646	84.3333	167.667	0.0243149	0.938978	up
GH_A08G0021	72.3333	474.333	0.000205176	2.5519	up
GH_A08G0038	383.667	213.333	0.0303335	-0.867047	down
GH_A08G0064	257.333	506	0.0140306	0.860013	up
GH_A08G0107	136	362	0.00478677	1.34709	up
GH_A08G0161	2529.67	4086.33	0.0140219	0.606439	up
GH_A08G0267	327.667	723.667	0.0267288	1.00224	up
GH_A08G0271	76.6667	272	0.0267496	1.6401	up
GH_A08G0383	444.667	247.333	0.0464802	-0.90262	down
GH_A08G0384	614	413.333	0.0327399	-0.624608	down
GH_A08G0476	40	260.667	0.00417089	2.48605	up
GH_A08G0685	112.333	46.6667	0.0149206	-1.24902	down
GH_A08G0687	20	86	0.00021505	2.04695	up
GH_A08G0701	216.667	484.667	0.0104099	1.02761	up
GH_A08G0773	385.333	221	0.0354037	-0.841783	down
GH_A08G0854	80.6667	320.333	0.0377454	1.77568	up
GH_A08G1036	1290	2263.67	0.00684945	0.729458	up
GH_A08G1138	122.333	258.333	0.0476168	0.975132	up
GH_A08G1194	35	175.667	0.000188503	2.17187	up
GH_A08G1254	165.333	80.6667	0.0494649	-1.0136	down
GH_A08G1270	89.3333	745	0.00046638	3.04372	up
GH_A08G1287	202.667	385	0.0267471	0.867833	up
GH_A08G1335	123	363.333	0.00658466	1.43218	up
GH_A08G1680	162	501.333	0.0264863	1.42367	up
GH_A08G1681	158.667	365	0.00534874	1.20672	up
GH_A08G1750	1107	2635.33	0.0222263	1.0748	up
GH_A08G1792	169	694.333	0.011055	1.81585	up
GH_A08G1821	953	1522	0.046	0.675492	up
GH_A08G1940	18	43.3333	0.0175941	1.20104	up
GH_A08G1985	62.3333	349	0.00359515	2.27417	up
GH_A08G2052	376	708	0.0089071	0.803756	up
GH_A08G2209	140.667	71	0.0195184	-1.13808	down
GH_A08G2285	353.667	836.333	0.00117485	1.17154	up
GH_A08G2309	30	63.6667	0.0418501	1.00997	up
GH_A08G2314	42.6667	122	0.0381424	1.5462	up
GH_A08G2344	131.667	302	0.0353751	1.02203	up
GH_A08G2389	44.6667	109.333	0.00792164	1.1872	up
GH_A08G2422	649.667	1091.33	0.0068844	0.69045	up
GH_A08G2593	835	529.333	0.00933981	-0.718314	down
GH_A08G2617	166.667	888	0.0355544	2.16677	up
GH_A08G2635	356.333	3072.33	0.000350205	2.88998	up
GH_A08G2688	339.667	182.333	0.0467083	-1.03032	down
GH_A08G2713	115.667	253.667	0.0152138	1.02863	up
GH_A08G2742	58.6667	174.333	0.000776993	1.53675	up
GH_A08G2745	24.3333	67.6667	0.00420269	1.41505	up
GH_A08G2792	195.667	896.667	8.4116e-05	2.16908	up
GH_A08G2829	202.333	378	0.00960379	0.846396	up
GH_A09G0120	1204.33	733.333	0.00458894	-0.753488	down
GH_A09G0248	52	114.667	0.0427085	1.02541	up
GH_A09G0267	259.667	81	0.000416403	-1.8561	down
GH_A09G0427	348.333	229	0.0401425	-0.656157	down
GH_A09G0666	27.3333	121.333	0.005536	1.96525	up
GH_A09G0690	1254.67	681.333	0.0157457	-0.882522	down
GH_A09G0705	340.333	206.667	0.0361854	-0.750362	down
GH_A09G0852	287.667	139	0.00567895	-1.05779	down
GH_A09G0889	18.6667	59.3333	0.00106704	1.618	up
GH_A09G0904	124.333	289.667	0.010444	1.11719	up
GH_A09G0913	41.6667	172.333	0.000338737	1.92261	up
GH_A09G0946	321	184.333	0.0208041	-0.868209	down
GH_A09G1043	73.6667	35	0.0438071	-1.07356	down
GH_A09G1057	240	70.6667	6.87937e-05	-1.81501	down
GH_A09G1117	64.6667	158.333	0.00365143	1.2205	up
GH_A09G1145	372.333	610.333	0.0254445	0.629777	up
GH_A09G1163	290.333	159.667	0.0247588	-0.890469	down
GH_A09G1229	600.333	410.333	0.0315945	-0.610608	down
GH_A09G1230	485	981.333	0.0102242	0.92728	up
GH_A09G1263	1956	771.667	1.74961e-05	-1.40073	down
GH_A09G1278	58.6667	23.6667	0.0131291	-1.39398	down
GH_A09G1280	47.6667	99.6667	0.0415117	1.01558	up
GH_A09G1317	20.3333	187.333	0.00481381	2.99138	up
GH_A09G1324	536.333	264	0.00146893	-1.05665	down
GH_A09G1325	739.333	400.333	0.00398867	-0.914405	down
GH_A09G1348	274.333	472.333	0.0225184	0.714934	up
GH_A09G1389	3236.33	1747.67	0.000126294	-0.975316	down
GH_A09G1400	1041.67	681.333	0.0233977	-0.645641	down
GH_A09G1406	9335.33	5078.33	0.00555612	-1.00412	down
GH_A09G1425	662.667	1736	6.61838e-06	1.33089	up
GH_A09G1514	85	222.667	0.00753728	1.3336	up
GH_A09G1515	57.3333	26.6667	0.0227525	-1.18343	down
GH_A09G1550	428.667	817.333	0.0093831	0.888835	up
GH_A09G1685	524	926.667	0.0497435	0.679263	up
GH_A09G1717	530.333	886	0.0261846	0.707525	up
GH_A09G1722	178	73	0.0115767	-1.31313	down
GH_A09G1725	305.667	528.667	0.0278967	0.694629	up
GH_A09G1736	39.3333	79	0.0433633	0.962205	up
GH_A09G1817	71	139.333	0.0283095	0.920542	up
GH_A09G1832	2146	3459.67	0.0480701	0.65596	up
GH_A09G1944	70.3333	34.3333	0.0439763	-1.08929	down
GH_A09G1951	1914.67	954.667	0.0016694	-1.03257	down
GH_A09G1952	576.667	368.667	0.0229483	-0.673804	down
GH_A09G2020	605.333	1104.33	0.0162809	0.783033	up
GH_A09G2113	16	53.3333	0.00118895	1.68224	up
GH_A09G2335	1683	2748	0.0125515	0.638935	up
GH_A09G2409	79.3333	195	0.0452154	1.13629	up
GH_A09G2418	25.3333	141.333	0.000291712	2.474	up
GH_A09G2422	8202	13309.3	0.0403742	0.590881	up
GH_A09G2432	170	303	0.0498818	0.730979	up
GH_A09G2505	36	295	0.000238714	2.81091	up
GH_A09G2546	47	151.667	0.000420676	1.5835	up
GH_A09G2701	133.333	606.333	0.00934745	1.96291	up
GH_A10G0064	80.3333	318.333	0.0263497	1.75093	up
GH_A10G0109	35.6667	144.333	0.023807	1.80999	up
GH_A10G0144	74.6667	159.667	0.0191963	1.02474	up
GH_A10G0212	62	601	0.00759497	3.03347	up
GH_A10G0224	100.333	328	0.0296523	1.49654	up
GH_A10G0292	665.333	1176	0.0367315	0.798163	up
GH_A10G0335	154.333	304.667	0.00665707	0.946631	up
GH_A10G0345	4535.33	7503.67	0.0135358	0.654647	up
GH_A10G0361	960.333	1739.67	0.0119379	0.742993	up
GH_A10G0419	37.3333	86.3333	0.02972	1.1528	up
GH_A10G0529	23	62.6667	0.0440826	1.29529	up
GH_A10G0553	39.3333	137.667	0.00508337	1.82167	up
GH_A10G0753	122	53	0.00518048	-1.25033	down
GH_A10G0956	69.3333	138.333	0.0251041	0.924046	up
GH_A10G0977	217.667	603.333	0.000530804	1.35153	up
GH_A10G1122	108	375.667	0.0190379	1.59977	up
GH_A10G1415	20.3333	143.333	0.0292727	2.62913	up
GH_A10G1494	898	1474	0.0107947	0.639024	up
GH_A10G1509	86.3333	238	0.00942336	1.40234	up
GH_A10G1543	121.333	911.333	0.0218697	2.6696	up
GH_A10G1669	59.6667	575.333	0.00342493	3.01921	up
GH_A10G1676	45	16.6667	0.00633927	-1.45605	down
GH_A10G1690	442	280	0.0369078	-0.682951	down
GH_A10G1821	215	485	0.000283021	1.11671	up
GH_A10G1866	1001.67	3612	0.00807964	1.63788	up
GH_A10G1936	73.3333	37	0.0212168	-1.0471	down
GH_A10G2011	115	314.333	0.0487333	1.25439	up
GH_A10G2044	14.6667	54	0.0107743	1.77224	up
GH_A10G2105	540.667	901	0.0136748	0.64907	up
GH_A10G2153	292.667	783.333	0.00425212	1.24483	up
GH_A10G2417	169.667	292	0.0448297	0.742204	up
GH_A10G2429	1181	669.667	0.0178718	-0.839438	down
GH_A10G2501	693	1331.67	0.00897606	0.93208	up
GH_A10G2524	166.333	311.667	0.0282321	0.818744	up
GH_A10G2538	586	2269.33	1.17614e-07	1.89074	up
GH_A10G2546	77	266	3.08068e-05	1.74638	up
GH_A10G2551	49.6667	179.333	6.82795e-05	1.79561	up
GH_A10G2553	8	109.667	1.01858e-06	3.56994	up
GH_A10G2586	129.667	1041.67	2.54084e-11	2.87777	up
GH_A10G2658	1953	1038	0.0335744	-0.950159	down
GH_A10G2663	516.667	907	0.00271883	0.750393	up
GH_A11G0017	60.3333	25.6667	0.0178703	-1.2497	down
GH_A11G0029	1793.33	1047.33	0.0430023	-0.810463	down
GH_A11G0086	42.3333	352.667	2.15376e-07	3.02497	up
GH_A11G0246	1462.67	531.333	0.000780598	-1.42707	down
GH_A11G0459	79	168.333	0.020882	1.0038	up
GH_A11G0485	443	275.667	0.0284374	-0.739079	down
GH_A11G0501	3081.33	1631	0.019544	-0.903379	down
GH_A11G0511	543	943.667	0.0297027	0.768653	up
GH_A11G0610	370	834	6.27748e-05	1.10783	up
GH_A11G0699	510.667	942.667	0.0250142	0.81583	up
GH_A11G0740	59.6667	124.667	0.0428579	0.933481	up
GH_A11G0763	88.3333	45.6667	0.0211266	-1.00358	down
GH_A11G0860	629.667	317.667	0.00382417	-0.997781	down
GH_A11G0883	651.667	422.333	0.0193911	-0.662667	down
GH_A11G0963	103.333	261	0.0107118	1.20795	up
GH_A11G0977	926.667	611	0.043663	-0.620317	down
GH_A11G1067	33.3333	85	0.0138142	1.22086	up
GH_A11G1081	336.667	651	0.00269605	0.883835	up
GH_A11G1105	55	202	0.0225366	1.72037	up
GH_A11G1169	128.333	66	0.0392368	-0.962943	down
GH_A11G1184	271.333	162.333	0.0342153	-0.771858	down
GH_A11G1253	30.6667	78	0.0433626	1.19031	up
GH_A11G1629	70.6667	193.333	0.0287298	1.31744	up
GH_A11G1653	125.333	224	0.0346857	0.767858	up
GH_A11G1721	38.6667	121	0.0346357	1.51442	up
GH_A11G1777	37	120.667	0.00252471	1.56557	up
GH_A11G1931	87	293.667	0.0216751	1.53151	up
GH_A11G2026	308.667	158.333	0.0424125	-1.03466	down
GH_A11G2076	200	62.3333	0.00025809	-1.76277	down
GH_A11G2098	110.333	236.333	0.00564956	1.08086	up
GH_A11G2142	34.3333	92	0.0171024	1.32959	up
GH_A11G2262	17.6667	50	0.00627191	1.41295	up
GH_A11G2269	49.6667	23	0.0123353	-1.1923	down
GH_A11G2340	243.333	431	0.0183967	0.783304	up
GH_A11G2342	61.3333	185.333	0.0201584	1.39897	up
GH_A11G2347	81.3333	36	0.0352152	-1.21377	down
GH_A11G2348	78	37.6667	0.0456408	-1.10985	down
GH_A11G2487	213.667	123.333	0.0484748	-0.836886	down
GH_A11G2507	327.333	0	1.46179e-31	-11.3725	down
GH_A11G2573	17.6667	61.6667	0.00876589	1.75932	up
GH_A11G2731	239.667	460	0.0181313	0.828318	up
GH_A11G2756	82.3333	33.3333	0.0206529	-1.29281	down
GH_A11G2791	220	561	0.0101822	1.22398	up
GH_A11G2839	499.333	203	0.00173257	-1.42796	down
GH_A11G2885	436.333	249	0.00528265	-0.865832	down
GH_A11G2910	61.3333	197	0.00112377	1.55901	up
GH_A11G2966	403.333	672	0.0172093	0.657754	up
GH_A11G2974	112	58.6667	0.024749	-0.972215	down
GH_A11G2975	64.3333	125.667	0.0405797	0.882244	up
GH_A11G2987	166.667	92.3333	0.0206473	-0.926778	down
GH_A11G2996	487.333	282.667	0.00887159	-0.849711	down
GH_A11G3005	812.333	569	0.0407266	-0.59111	down
GH_A11G3007	21.6667	95.6667	0.000173272	2.05725	up
GH_A11G3024	14.3333	56	0.00204537	1.87415	up
GH_A11G3048	55.6667	27.3333	0.0209227	-1.10518	down
GH_A11G3096	128.333	230.667	0.0389704	0.771753	up
GH_A11G3180	75.6667	179.667	0.00352542	1.20306	up
GH_A11G3244	55	16.3333	0.00422515	-1.8813	down
GH_A11G3292	53	208.667	6.74195e-06	1.89407	up
GH_A11G3320	101.667	205.333	0.0334654	0.972736	up
GH_A11G3326	2614	1115.33	6.79199e-06	-1.30394	down
GH_A11G3327	45	386	0.000837647	2.85475	up
GH_A11G3345	381.333	988	0.00150313	1.31418	up
GH_A11G3362	28.3333	116	0.000509033	1.91896	up
GH_A11G3382	144	269	0.0344324	0.80674	up
GH_A11G3394	55	156.333	0.00659033	1.43311	up
GH_A11G3430	42.6667	112.667	0.00401474	1.30512	up
GH_A11G3449	4.33333	61.3333	3.17812e-08	3.75404	up
GH_A11G3455	408.333	261.667	0.0323684	-0.730257	down
GH_A11G3481	298.667	38.3333	7.77584e-08	-2.98402	down
GH_A11G3490	199.333	117.333	0.0296508	-0.846179	down
GH_A11G3498	567.667	1003	0.00792771	0.781418	up
GH_A11G3580	36.6667	259	6.8704e-05	2.79144	up
GH_A11G3581	49	13.3333	0.000219761	-1.94314	down
GH_A11G3646	110.333	51	0.00928435	-1.1785	down
GH_A11G3656	1024.33	412.333	0.00217155	-1.31125	down
GH_A11G3657	322.333	188.333	0.0145235	-0.817262	down
GH_A11G3667	656.333	284	0.00018937	-1.23659	down
GH_A11G3668	194	97	0.0119593	-1.02014	down
GH_A11G3677	78.6667	175.667	0.0271697	1.10589	up
GH_A11G3737	25.3333	132	0.0275578	2.19688	up
GH_A11G3762	116	0	2.56007e-20	-9.88054	down
GH_A11G3773	441.333	0.666667	3.27237e-32	-9.18518	down
GH_A12G0028	245	131	0.0341241	-0.913808	down
GH_A12G0052	196.667	383	0.0117876	0.879128	up
GH_A12G0060	41.6667	101.667	0.00665796	1.21272	up
GH_A12G0134	150	66	0.0252549	-1.22356	down
GH_A12G0187	139.667	66.3333	0.0179589	-1.09393	down
GH_A12G0337	152	336	0.00921717	1.02611	up
GH_A12G0340	37	383.667	0.00240885	3.14823	up
GH_A12G0355	380	252.667	0.0442129	-0.678722	down
GH_A12G0488	119.333	325.667	0.0323839	1.25643	up
GH_A12G0491	20.3333	52	0.0200796	1.23735	up
GH_A12G0495	225	446	0.0168706	0.866629	up
GH_A12G0537	53.3333	357.667	0.00581655	2.52672	up
GH_A12G0539	21.3333	92.3333	0.000790169	2.05767	up
GH_A12G0541	17.6667	43.3333	0.0136028	1.253	up
GH_A12G0590	684.667	1444.67	0.000350701	0.988566	up
GH_A12G0802	400	716.333	0.023165	0.787873	up
GH_A12G0989	47.6667	96.3333	0.042341	0.936294	up
GH_A12G1092	121.667	328	0.0120255	1.26097	up
GH_A12G1123	45	117.667	0.0328828	1.41664	up
GH_A12G1244	135.333	379	0.00046243	1.43285	up
GH_A12G1277	51	205.667	0.000711521	1.87448	up
GH_A12G1281	144.333	285.333	0.0239674	0.866978	up
GH_A12G1300	71	192.667	0.0100958	1.28777	up
GH_A12G1301	391	223.333	0.00845407	-0.853068	down
GH_A12G1353	98.3333	181.667	0.0409925	0.835599	up
GH_A12G1386	366.667	669.333	0.040531	0.752986	up
GH_A12G1392	115.333	269.333	0.00385802	1.1108	up
GH_A12G1435	25.6667	91.3333	0.0083245	1.77375	up
GH_A12G1441	94.3333	209.333	0.0145201	1.04349	up
GH_A12G1531	107.667	49.6667	0.00604452	-1.18311	down
GH_A12G1536	18	54.6667	0.0399393	1.53501	up
GH_A12G1538	82	718	0.00766206	2.92137	up
GH_A12G1556	116	38	0.0022737	-1.70819	down
GH_A12G1647	324.667	517.667	0.0270759	0.615099	up
GH_A12G1650	4490.67	11015	0.0111061	1.1245	up
GH_A12G1867	247	432.667	0.0312194	0.701597	up
GH_A12G1890	626.333	1056	0.0468714	0.677018	up
GH_A12G1894	3557	1973	0.029923	-0.876024	down
GH_A12G1895	208.667	107.333	0.0290699	-1.00921	down
GH_A12G1921	570	358.667	0.0239493	-0.719442	down
GH_A12G2012	438.667	202	0.00412652	-1.12207	down
GH_A12G2141	263.333	1080.33	0.000198037	1.85744	up
GH_A12G2227	234.333	399	0.0211532	0.69603	up
GH_A12G2266	82.3333	150.667	0.0411832	0.815178	up
GH_A12G2281	81.6667	46.3333	0.0477386	-0.872403	down
GH_A12G2330	30.6667	107	0.0430499	1.58755	up
GH_A12G2350	57.3333	207.333	0.0109968	1.70828	up
GH_A12G2351	94	182	0.047139	0.881792	up
GH_A12G2424	89.3333	37.3333	0.0107639	-1.27792	down
GH_A12G2453	18.3333	73.3333	0.00811878	2.00563	up
GH_A12G2464	401.333	1192.33	0.0335135	1.36376	up
GH_A12G2507	33.3333	319.333	0.0251387	3.02531	up
GH_A12G2512	1040.33	2176.67	0.00056993	0.980266	up
GH_A12G2573	4965	8251	0.0292812	0.61673	up
GH_A12G2590	30.6667	88	0.00452347	1.47122	up
GH_A12G2729	153.333	79.3333	0.015321	-1.02643	down
GH_A13G0065	89	366	0.00627793	1.84788	up
GH_A13G0168	2101.33	4827.33	0.012691	1.02877	up
GH_A13G0220	684.667	458.333	0.0341264	-0.609812	down
GH_A13G0276	19.3333	112.667	1.60164e-05	2.44695	up
GH_A13G0333	6.33333	63.6667	1.01656e-07	3.18143	up
GH_A13G0386	43	394	0.00648899	2.96429	up
GH_A13G0395	43.3333	287	1.82779e-05	2.68373	up
GH_A13G0405	101.667	714.667	0.0224172	2.57366	up
GH_A13G0441	290	473.333	0.0305306	0.627375	up
GH_A13G0454	180.667	911	1.54363e-06	2.20521	up
GH_A13G0504	149.333	62	0.00188719	-1.31984	down
GH_A13G0596	232.333	97	0.00933312	-1.23756	down
GH_A13G0606	63	24.3333	0.00926469	-1.42397	down
GH_A13G0611	22	82.6667	0.0171356	1.74358	up
GH_A13G0639	510	338.667	0.0399199	-0.649987	down
GH_A13G0659	253.333	595.667	0.0287665	1.07654	up
GH_A13G0665	47.3333	10	2.97903e-05	-2.31574	down
GH_A13G0807	109.667	229.333	0.0133589	0.997239	up
GH_A13G1034	203.667	97.6667	0.0455965	-1.06184	down
GH_A13G1107	1182.33	2265.33	0.00281313	0.884064	up
GH_A13G1148	564.667	1371.33	4.18445e-07	1.2111	up
GH_A13G1155	81	37.6667	0.014094	-1.13317	down
GH_A13G1255	299.333	693.333	0.000801271	1.1295	up
GH_A13G1284	1700	3583.33	0.0411395	0.901435	up
GH_A13G1347	25	82.6667	0.00844673	1.75487	up
GH_A13G1386	27	69.3333	0.0220036	1.21169	up
GH_A13G1418	1188.67	3078	0.0149305	1.19232	up
GH_A13G1429	276.667	1452.67	1.15554e-05	2.34246	up
GH_A13G1438	211.333	501.333	0.00925496	1.15079	up
GH_A13G1441	227	91.6667	0.0179339	-1.2933	down
GH_A13G1521	87.3333	381	0.00926165	1.91001	up
GH_A13G1611	268.333	648.333	0.0001287	1.25202	up
GH_A13G1700	126.333	247.667	0.0319954	0.989882	up
GH_A13G1721	920.333	1776	0.00484237	0.84469	up
GH_A13G1730	51.6667	24	0.035227	-1.26877	down
GH_A13G1774	60	149.333	0.034635	1.1687	up
GH_A13G1937	268.667	898.333	0.00068862	1.64322	up
GH_A13G2040	82	38.6667	0.0234966	-1.1089	down
GH_A13G2053	167.667	642.333	0.0267851	1.72356	up
GH_A13G2082	350	560.333	0.0323691	0.606819	up
GH_A13G2163	1268.67	2176.67	0.00490183	0.712707	up
GH_A13G2164	63	146.333	0.0250117	1.12841	up
GH_A13G2220	29.6667	269	4.06439e-08	3.11631	up
GH_A13G2359	169.667	88.6667	0.0130547	-0.979298	down
GH_A13G2362	26.3333	127	7.33308e-07	2.21291	up
GH_A13G2397	538	280	0.0212692	-0.957206	down
GH_A13G2399	128	71.6667	0.0386326	-0.871497	down
GH_A13G2477	71	23.3333	0.0150502	-1.72138	down
GH_A13G2508	317.667	173	0.00866619	-0.992112	down
GH_A13G2511	625.333	86.6667	6.13048e-14	-2.90162	down
GH_A13G2521	57.6667	214	0.00795354	1.71872	up
GH_A13G2570	30	87.3333	0.0466992	1.45669	up
GH_A13G2572	4162.33	6914.67	0.0214445	0.668372	up
GH_A13G2606	46.6667	1.33333	5.97176e-12	-5.043	down
GH_A13G2607	42.3333	96	0.0442538	1.1953	up
GH_A13G2612	37.6667	194.333	0.00460476	2.19142	up
GH_A13G2640	64.3333	203.333	0.0118518	1.46308	up
GH_A13G2648	103	314	0.0086916	1.41372	up
GH_A13G2669	111.333	281	0.0037047	1.22304	up
GH_D01G0077	67.3333	26	0.0138144	-1.38732	down
GH_D01G0133	1070.33	729	0.0128296	-0.629398	down
GH_D01G0166	243.667	54.3333	0.000212915	-2.21566	down
GH_D01G0227	465.333	823.333	0.0142555	0.734486	up
GH_D01G0347	253.667	609.333	0.0163859	1.17581	up
GH_D01G0396	77.3333	36.3333	0.0358782	-1.12499	down
GH_D01G0420	191.333	0	1.05489e-19	-10.5847	down
GH_D01G0543	20.6667	94.3333	0.0326702	2.0133	up
GH_D01G0569	355.333	944	0.000118628	1.364	up
GH_D01G0588	55	22.6667	0.00756413	-1.31975	down
GH_D01G0684	83	224.333	0.0114018	1.38361	up
GH_D01G0701	235.667	436.333	0.0485064	0.784047	up
GH_D01G0793	52	150	0.0223538	1.34904	up
GH_D01G0833	546	301.667	0.0257837	-0.910748	down
GH_D01G1017	76.6667	206	0.00648384	1.41263	up
GH_D01G1050	5.33333	43	5.04155e-07	2.88687	up
GH_D01G1119	305.667	674.333	0.000515227	1.03873	up
GH_D01G1155	1263	754.333	0.00251575	-0.820599	down
GH_D01G1249	75	273.333	0.00908955	1.85592	up
GH_D01G1311	107.667	499	0.00330477	2.05541	up
GH_D01G1456	61.3333	27	0.0312736	-1.17309	down
GH_D01G1512	199.333	108.333	0.0192346	-0.921698	down
GH_D01G1566	336.333	145.333	0.021019	-1.26014	down
GH_D01G1717	1558	3447.67	0.00538206	0.999686	up
GH_D01G1740	591.667	246.667	1.64463e-05	-1.29328	down
GH_D01G1941	124.333	287.667	0.0237058	1.05247	up
GH_D01G1958	720	232.333	0.0407714	-1.56032	down
GH_D01G1983	187.667	635.333	0.0176486	1.54125	up
GH_D01G2031	604	406.667	0.0302375	-0.639204	down
GH_D01G2038	49	119.667	0.0387271	1.18844	up
GH_D01G2064	51	101.333	0.0399338	0.906718	up
GH_D01G2173	46.3333	108	0.0188886	1.22661	up
GH_D01G2215	303	167.667	0.0298541	-0.874645	down
GH_D01G2279	104.667	343.667	0.0130922	1.52302	up
GH_D01G2327	740.333	1270.33	0.0313967	0.661716	up
GH_D02G0104	20.6667	52	0.0392138	1.27161	up
GH_D02G0118	3.33333	184	1.1092e-07	5.5725	up
GH_D02G0222	337.667	117.333	0.00120625	-1.5182	down
GH_D02G0229	535.333	2108.33	2.38394e-05	1.90369	up
GH_D02G0236	100	25	6.32812e-05	-2.00099	down
GH_D02G0323	1798.67	3231.67	0.00272112	0.774193	up
GH_D02G0353	105.333	273.333	0.0342615	1.20363	up
GH_D02G0408	99	341	0.0235021	1.54652	up
GH_D02G0413	48	118.333	0.00475201	1.24968	up
GH_D02G0426	2585	339	1.69403e-25	-2.98212	down
GH_D02G0428	32.3333	151	0.00208351	2.11873	up
GH_D02G0497	39.6667	398.667	0.00220788	3.09232	up
GH_D02G0631	525.333	991.333	0.0178302	0.809102	up
GH_D02G0717	19	73.3333	0.000231714	1.89309	up
GH_D02G0732	1004.67	667.333	0.00784882	-0.650607	down
GH_D02G0747	332	163.667	0.0034727	-1.0765	down
GH_D02G0748	25.6667	63.6667	0.0493285	1.17517	up
GH_D02G0800	126.333	412.333	0.00329866	1.56107	up
GH_D02G0815	913.667	4279.67	0.0280458	1.98601	up
GH_D02G0824	129.667	41	0.0010818	-1.70133	down
GH_D02G0844	1247	2053.67	0.0266702	0.613327	up
GH_D02G0918	3906.67	2543.33	0.0213946	-0.706877	down
GH_D02G0957	336.333	220.333	0.0301757	-0.677031	down
GH_D02G0984	380	166.667	0.000792963	-1.23414	down
GH_D02G1023	39	154	0.0205754	1.89708	up
GH_D02G1030	180.667	323	0.0490608	0.741645	up
GH_D02G1068	464	856	0.00227025	0.828061	up
GH_D02G1104	159.667	266.333	0.0485191	0.666726	up
GH_D02G1131	137.333	504.333	0.00946514	1.68304	up
GH_D02G1233	1468	1010.67	0.0268444	-0.595507	down
GH_D02G1250	1047.67	2127.67	0.0261816	0.860677	up
GH_D02G1264	60.3333	31.3333	0.0453994	-0.974949	down
GH_D02G1313	161	429.333	0.00044971	1.37201	up
GH_D02G1337	590.667	127.667	7.10632e-05	-2.15429	down
GH_D02G1360	63.6667	288.667	0.0175504	1.96668	up
GH_D02G1454	121.333	243.667	0.0141772	0.950754	up
GH_D02G1499	918.667	1835.33	0.0191563	0.866982	up
GH_D02G1518	14.3333	64.6667	0.000190394	2.11835	up
GH_D02G1531	454	719.333	0.0255291	0.609167	up
GH_D02G1547	366.333	618.333	0.0293209	0.650554	up
GH_D02G1597	63.3333	192.333	0.00590196	1.52557	up
GH_D02G1771	8029.67	13594.3	0.0255746	0.644351	up
GH_D02G1796	1902.33	1007.67	0.00433875	-0.918983	down
GH_D02G1837	158.667	438	0.00971959	1.31469	up
GH_D02G1883	215.667	103.333	0.00273692	-1.10435	down
GH_D02G1896	205.333	431.667	0.00789951	0.957634	up
GH_D02G1897	109	622	0.0026933	2.29819	up
GH_D02G1966	28.3333	64.3333	0.0262795	1.14797	up
GH_D02G2014	45	115.667	0.00911772	1.275	up
GH_D02G2021	142.333	66.3333	0.0165568	-1.10451	down
GH_D02G2104	455	738.667	0.0489318	0.61806	up
GH_D02G2174	27.3333	290.667	2.90266e-06	3.39556	up
GH_D02G2232	957	552.333	0.0140358	-0.829753	down
GH_D02G2242	92.3333	387.333	8.35108e-05	1.98711	up
GH_D02G2243	22.6667	51.6667	0.0455998	1.09307	up
GH_D02G2249	229.667	664.667	6.63301e-05	1.47579	up
GH_D02G2251	116.667	906.333	0.00156335	2.72218	up
GH_D02G2372	4781	2516	0.0168941	-0.933507	down
GH_D02G2387	191.333	106.667	0.0445568	-0.8512	down
GH_D02G2501	104	54	0.0377976	-0.971194	down
GH_D02G2633	21	77	0.0108361	1.77958	up
GH_D02G2646	110.667	268	0.00178456	1.19856	up
GH_D03G0020	64	135	0.0142296	1.01481	up
GH_D03G0150	659.667	1036	0.0170118	0.600466	up
GH_D03G0288	833	1357.33	0.0434381	0.597411	up
GH_D03G0387	106.333	496	0.0321889	2.00225	up
GH_D03G0409	1293.33	770	0.0106105	-0.831338	down
GH_D03G0521	123.333	534	0.0405385	1.88193	up
GH_D03G0868	583.333	960	0.0234323	0.615287	up
GH_D03G0881	92.3333	212.333	0.00349186	1.15136	up
GH_D03G0998	285	167	0.0451265	-0.840593	down
GH_D03G1155	232	124.667	0.0265436	-0.937471	down
GH_D03G1255	2850.33	4778.33	0.0306541	0.623785	up
GH_D03G1368	222	70	1.72358e-05	-1.75481	down
GH_D03G1398	247.333	526.667	0.00383173	1.0382	up
GH_D03G1521	328.333	982.333	1.77764e-05	1.50654	up
GH_D03G1522	91.6667	208	0.00728435	1.09458	up
GH_D03G1536	313	682	0.0146906	0.987445	up
GH_D03G1588	68.3333	138	0.0402924	0.919678	up
GH_D03G1623	658	1636.67	0.00906415	1.15831	up
GH_D03G1634	42.3333	994.333	0.000655476	4.31479	up
GH_D03G1820	85.3333	39.6667	0.0329681	-1.12448	down
GH_D03G1860	165.667	377.667	0.0118746	1.13437	up
GH_D03G1925	122.333	36.3333	0.0030054	-1.72182	down
GH_D03G1933	496	290.667	0.0126137	-0.790174	down
GH_D04G0154	33.6667	2018	2.3728e-05	5.64663	up
GH_D04G0327	47.6667	136.333	0.0048591	1.39406	up
GH_D04G0452	61.6667	29.6667	0.0221926	-1.10438	down
GH_D04G0493	178.333	459.333	0.0157811	1.21442	up
GH_D04G0504	25.6667	72.3333	0.0415691	1.33489	up
GH_D04G0512	441	294.333	0.0481828	-0.643206	down
GH_D04G0538	193.333	439.667	0.00121832	1.11005	up
GH_D04G0601	50.6667	16.6667	0.00201609	-1.61144	down
GH_D04G0625	53.6667	135.333	0.0476078	1.14489	up
GH_D04G0653	217.333	381.667	0.031145	0.7267	up
GH_D04G0664	78.3333	188.333	0.003069	1.21274	up
GH_D04G0690	84.6667	47.3333	0.0415207	-0.902052	down
GH_D04G0722	40.6667	208.667	0.017488	2.14168	up
GH_D04G0727	412	679.667	0.0267044	0.625432	up
GH_D04G0740	43.3333	256.667	0.0208853	2.31921	up
GH_D04G0747	986.333	555.667	0.00377963	-0.918314	down
GH_D04G0792	428	205	0.00910076	-1.10066	down
GH_D04G0845	31.6667	65.6667	0.0386727	0.973422	up
GH_D04G0893	1760	3430.33	0.00135658	0.890961	up
GH_D04G1004	105.667	53.3333	0.0203637	-1.04517	down
GH_D04G1015	503.333	1060	0.0146996	0.937887	up
GH_D04G1047	191.667	58.6667	0.000121133	-1.72955	down
GH_D04G1049	216.667	100	0.0427267	-1.11307	down
GH_D04G1105	195	364	0.00946318	0.82434	up
GH_D04G1135	324	149	0.0143698	-1.12294	down
GH_D04G1410	1178.67	2114	0.0383434	0.698593	up
GH_D04G1454	258.333	441	0.0175966	0.721335	up
GH_D04G1504	180.333	102.333	0.0291462	-0.920812	down
GH_D04G1536	486	312.333	0.041582	-0.724759	down
GH_D04G1557	61.3333	154	0.0374408	1.14752	up
GH_D04G1563	66.6667	17	7.05035e-05	-2.03512	down
GH_D04G1571	81.6667	41.3333	0.0213651	-1.06525	down
GH_D04G1587	146.667	542.333	0.0137431	1.7281	up
GH_D04G1649	578.667	1088.33	0.00576099	0.856079	up
GH_D04G1720	393.667	1013	0.0434631	1.18592	up
GH_D04G1744	1147.67	1947.33	0.0153194	0.682438	up
GH_D04G1763	137.667	55.3333	0.026972	-1.41045	down
GH_D04G1782	95.6667	325.333	0.00249732	1.60116	up
GH_D04G1805	30.3333	181.667	0.00406844	2.33872	up
GH_D04G2022	102.667	248.667	0.00911539	1.13649	up
GH_D04G2056	35.3333	83.6667	0.0233787	1.14533	up
GH_D05G0049	36.3333	110	0.00232057	1.528	up
GH_D05G0050	78	154.667	0.0299666	0.944217	up
GH_D05G0057	1847.33	3905	0.000584037	0.983687	up
GH_D05G0071	23.3333	115.333	3.84162e-05	2.26621	up
GH_D05G0137	771.667	1820.33	1.12436e-05	1.14402	up
GH_D05G0139	58.6667	332	0.0197523	2.24948	up
GH_D05G0150	104	366.667	3.48117e-05	1.71067	up
GH_D05G0192	106	776.667	1.26944e-15	2.75953	up
GH_D05G0211	85.3333	362.333	5.59741e-06	1.94677	up
GH_D05G0240	122.667	266.333	0.0124884	1.02937	up
GH_D05G0267	69.6667	30.6667	0.0125593	-1.2107	down
GH_D05G0282	26.3333	74.6667	0.00322246	1.43898	up
GH_D05G0322	594.333	954	0.0234746	0.609284	up
GH_D05G0334	60	24	0.0144795	-1.41277	down
GH_D05G0385	95.6667	28.3333	0.00845574	-1.80433	down
GH_D05G0405	999.333	2727.67	3.02369e-05	1.36622	up
GH_D05G0411	90	381	0.00322348	1.88893	up
GH_D05G0466	48.3333	109.667	0.0398178	1.15408	up
GH_D05G0474	265	496	0.0160913	0.793218	up
GH_D05G0529	28	67.6667	0.0183116	1.1896	up
GH_D05G0600	358.667	766.667	0.00348049	1.04007	up
GH_D05G0650	64.3333	154.667	0.00927644	1.20229	up
GH_D05G0656	53.3333	111	0.0317641	0.961868	up
GH_D05G0691	3757.33	2258	0.028769	-0.737275	down
GH_D05G0822	263.667	647.667	0.00279814	1.15957	up
GH_D05G0860	502.667	853.333	0.0148585	0.709297	up
GH_D05G0871	261	86.3333	0.00015939	-1.63763	down
GH_D05G0873	227.667	76.3333	0.000513163	-1.5964	down
GH_D05G0906	22	49.3333	0.0362283	1.06545	up
GH_D05G0915	484	2408.67	6.92878e-06	2.23742	up
GH_D05G0916	665.333	2047.67	0.00218777	1.56532	up
GH_D05G0976	120.667	62	0.0325513	-0.972972	down
GH_D05G1003	35	160.667	0.00910832	2.00505	up
GH_D05G1010	91.6667	222.667	0.0224255	1.20584	up
GH_D05G1065	886.333	570.667	0.00711502	-0.70989	down
GH_D05G1070	73.6667	148	0.0380147	0.908651	up
GH_D05G1073	68.3333	139	0.0258118	0.982461	up
GH_D05G1074	129.333	317.667	0.0357649	1.11881	up
GH_D05G1195	52.6667	24.6667	0.0188586	-1.12831	down
GH_D05G1270	46.6667	540	2.77194e-05	3.3255	up
GH_D05G1290	115	39.3333	0.000333999	-1.63248	down
GH_D05G1311	74.6667	178	0.0202158	1.1093	up
GH_D05G1323	965.667	514.333	0.00441646	-0.94096	down
GH_D05G1362	55	29.3333	0.0336907	-0.986635	down
GH_D05G1384	244.333	127	0.0435803	-0.9263	down
GH_D05G1475	24.6667	63.6667	0.016091	1.30379	up
GH_D05G1564	1553	933.333	0.0274848	-0.738953	down
GH_D05G1660	47.6667	100	0.0442971	0.997311	up
GH_D05G1769	449.333	244.333	0.0372483	-0.879556	down
GH_D05G1848	4122	6892.33	0.00569016	0.683898	up
GH_D05G1955	63	137	0.0418047	1.10278	up
GH_D05G1995	202.667	366	0.0215171	0.759738	up
GH_D05G2061	62.3333	1071	0.000744931	3.84454	up
GH_D05G2119	617.667	1093.33	0.0415828	0.704652	up
GH_D05G2147	53	230	0.00912487	1.91505	up
GH_D05G2185	57	128.333	0.0392073	1.15657	up
GH_D05G2239	32	101.333	0.0414156	1.4984	up
GH_D05G2281	149.333	557	0.0066086	1.71234	up
GH_D05G2334	279.333	748	0.000292102	1.28174	up
GH_D05G2339	120.667	651.667	0.000235617	2.32946	up
GH_D05G2461	514	269.333	0.010509	-0.952669	down
GH_D05G2502	27.6667	70.3333	0.00766372	1.24903	up
GH_D05G2547	123	61	0.0426753	-1.10938	down
GH_D05G2806	329	910.333	0.00501557	1.31083	up
GH_D05G2812	74	35.6667	0.0138519	-1.1284	down
GH_D05G2821	97.3333	242.667	0.0279864	1.15979	up
GH_D05G2859	131.333	52.3333	0.00919343	-1.32585	down
GH_D05G2862	19	43.3333	0.0390997	1.14778	up
GH_D05G2876	279.333	139.667	0.0363358	-1.06834	down
GH_D05G3108	176.667	401.333	0.00351586	1.0956	up
GH_D05G3227	296	493.667	0.0465685	0.641053	up
GH_D05G3254	112.333	301.333	0.0395938	1.21377	up
GH_D05G3276	52.3333	296	0.000167755	2.50136	up
GH_D05G3319	99.6667	32.6667	0.00468221	-1.59812	down
GH_D05G3324	380.667	625.667	0.0307243	0.665797	up
GH_D05G3363	26.3333	121	0.000670106	2.11811	up
GH_D05G3522	69.3333	187.333	0.00682126	1.35423	up
GH_D05G3553	387	254.333	0.0492856	-0.673036	down
GH_D05G3685	613.667	1098.33	0.0353905	0.821343	up
GH_D05G3847	43.3333	130.667	0.00293168	1.56967	up
GH_D05G3936	86	183.667	0.0260808	1.01439	up
GH_D05G3974	803.667	524.667	0.0376965	-0.636468	down
GH_D05G4063	46	22	0.036401	-1.10467	down
GH_D06G0003	111.667	484.333	1.43623e-07	2.09361	up
GH_D06G0066	7647.67	4342	0.022119	-0.82946	down
GH_D06G0080	262.667	561	0.00952303	0.992331	up
GH_D06G0084	114.333	237	0.0384562	0.946025	up
GH_D06G0136	128	31.3333	0.00409655	-2.01542	down
GH_D06G0142	262	88.6667	1.71834e-05	-1.61377	down
GH_D06G0196	1128	668.667	0.001158	-0.803161	down
GH_D06G0219	33.6667	112	0.00599871	1.61139	up
GH_D06G0230	108.333	53.3333	0.0177388	-1.08631	down
GH_D06G0235	346	203.667	0.0100976	-0.823725	down
GH_D06G0266	744.333	1251	0.0240355	0.662006	up
GH_D06G0269	494	863	0.0224507	0.708143	up
GH_D06G0286	209	418.333	0.0389847	0.903116	up
GH_D06G0301	108.333	45	0.0101933	-1.26478	down
GH_D06G0334	355.667	914.333	0.0117752	1.1871	up
GH_D06G0335	28.6667	95.6667	0.00241191	1.68462	up
GH_D06G0339	28.6667	65.3333	0.0443317	1.06317	up
GH_D06G0342	156.333	332	0.0438938	1.008	up
GH_D06G0359	102	41.6667	0.00260894	-1.37619	down
GH_D06G0507	44.3333	117.667	0.0418252	1.226	up
GH_D06G0723	145	339	0.018604	1.12481	up
GH_D06G0779	371.667	1589.33	1.11979e-05	2.0528	up
GH_D06G0835	78	141.333	0.0498679	0.797884	up
GH_D06G0842	65.3333	317	5.0241e-05	2.25892	up
GH_D06G0876	208.333	101.667	0.0112486	-1.06565	down
GH_D06G0901	1459.67	575.333	0.0153769	-1.34911	down
GH_D06G0919	374.333	1786	1.29034e-06	2.16482	up
GH_D06G0939	489	294.333	0.0333626	-0.768719	down
GH_D06G1152	75.3333	167	0.0422912	1.13769	up
GH_D06G1170	430.333	166.667	0.0401961	-1.45961	down
GH_D06G1262	18	78.6667	0.0220762	1.96742	up
GH_D06G1267	285	0	1.92396e-17	-11.1401	down
GH_D06G1446	102.667	301.667	0.004095	1.41122	up
GH_D06G1508	296	632	0.00765158	1.03696	up
GH_D06G1534	195.667	100.667	0.015123	-0.981243	down
GH_D06G1548	513	259	0.000798728	-1.09088	down
GH_D06G1732	667.667	459.333	0.0406383	-0.585366	down
GH_D06G1882	26.6667	137.667	2.98561e-06	2.33081	up
GH_D06G1901	375.333	609	0.0499738	0.599877	up
GH_D06G2051	6101.33	3717.67	0.00401893	-0.814466	down
GH_D06G2075	479.667	919	0.0119077	0.810296	up
GH_D06G2100	300.333	512.667	0.0187885	0.688652	up
GH_D06G2150	1107.33	764.333	0.0231795	-0.62889	down
GH_D06G2300	87.3333	183	0.0251601	1.01231	up
GH_D06G2348	123.667	477.667	2.83941e-08	1.91507	up
GH_D06G2360	248.667	452	0.0438228	0.879228	up
GH_D06G2400	631.333	1256.67	0.00990561	0.950572	up
GH_D06G2431	62.6667	189.333	0.00778149	1.41913	up
GH_D07G0095	229	405.333	0.0184339	0.775453	up
GH_D07G0123	51.6667	774	0.000129717	3.65633	up
GH_D07G0144	77.3333	195	0.00892511	1.2554	up
GH_D07G0145	41.6667	149	0.0247567	1.64846	up
GH_D07G0179	37.6667	125.667	0.0112963	1.70134	up
GH_D07G0194	2059	3674.67	0.00355116	0.746712	up
GH_D07G0207	46.6667	165	0.00688895	1.62379	up
GH_D07G0218	114.333	40.3333	0.00267395	-1.53648	down
GH_D07G0242	105.667	55.6667	0.0374969	-0.947551	down
GH_D07G0276	136.333	326	0.03192	1.09409	up
GH_D07G0305	122.333	249.333	0.0172967	0.926786	up
GH_D07G0339	74.6667	272	0.000884259	1.75825	up
GH_D07G0402	198.667	330.333	0.0465225	0.649163	up
GH_D07G0418	134.667	68	0.0222578	-1.09076	down
GH_D07G0461	144	291.333	0.00952103	0.969908	up
GH_D07G0478	383.333	868.667	0.0349453	1.09337	up
GH_D07G0685	41.6667	79.3333	0.0461146	0.883542	up
GH_D07G0815	108	2343.67	0.000165294	4.19033	up
GH_D07G0899	69.6667	136.667	0.0323435	0.946493	up
GH_D07G0904	195.667	726.667	0.0283293	1.67165	up
GH_D07G1035	565.667	929	0.0225269	0.654337	up
GH_D07G1059	42.3333	111.333	0.0396167	1.28363	up
GH_D07G1077	19	169.667	8.50118e-06	3.11514	up
GH_D07G1101	358.333	1775	7.63356e-06	2.20008	up
GH_D07G1140	150.667	74	0.0168095	-1.07257	down
GH_D07G1177	41.3333	128	0.00263345	1.53615	up
GH_D07G1257	82	178.333	0.0165444	1.04549	up
GH_D07G1293	68.6667	162	0.00563418	1.19913	up
GH_D07G1312	710	364.667	0.000866071	-1.01956	down
GH_D07G1348	196.667	106.667	0.0236261	-0.898972	down
GH_D07G1375	23	122.333	0.0193977	2.26388	up
GH_D07G1505	39.6667	270	0.00493864	2.54676	up
GH_D07G1626	93	47	0.0387908	-1.03381	down
GH_D07G1669	46	20.6667	0.0263235	-1.18516	down
GH_D07G1683	330.667	180.333	0.0133685	-0.908048	down
GH_D07G1710	927	631	0.0438923	-0.617876	down
GH_D07G1719	107.333	45.3333	0.0083169	-1.27678	down
GH_D07G1723	2406	1357.33	0.0430939	-0.823796	down
GH_D07G1748	218.333	713.667	0.0019906	1.58876	up
GH_D07G1749	428.667	718	0.0478189	0.636767	up
GH_D07G1830	18.3333	167.667	0.00135838	3.05261	up
GH_D07G1862	623	416.667	0.0279497	-0.626621	down
GH_D07G1973	88.3333	238	0.0130869	1.27433	up
GH_D07G1975	29	1001.33	1.17676e-39	5.06504	up
GH_D07G2021	50	107.333	0.0199407	1.06449	up
GH_D07G2082	118	437	0.0357836	1.66709	up
GH_D07G2083	45.6667	1058.33	0.000663284	4.26334	up
GH_D07G2109	105	206	0.0399966	0.874507	up
GH_D07G2399	72.6667	657.667	0.00173557	2.94444	up
GH_D07G2402	332	178.667	0.00352445	-0.962591	down
GH_D07G2464	568.333	1032	0.00280232	0.811299	up
GH_D07G2484	359	1151.33	0.0189203	1.4768	up
GH_D07G2563	53	113.667	0.0183528	1.01499	up
GH_D08G0012	377	755	0.0104767	0.872701	up
GH_D08G0013	341.667	789.333	0.0047981	1.06018	up
GH_D08G0024	78.6667	39	0.0413544	-1.07229	down
GH_D08G0068	600.333	1163	0.00183117	0.8664	up
GH_D08G0111	313.667	791.333	0.00460808	1.23562	up
GH_D08G0170	37	83.6667	0.0179801	1.08681	up
GH_D08G0284	54	163	0.0114979	1.60131	up
GH_D08G0287	232	1656.67	0.014074	2.60551	up
GH_D08G0289	31	123.667	0.000449042	1.87547	up
GH_D08G0335	177.333	363.333	0.00884328	0.935699	up
GH_D08G0492	46	313	0.00548006	2.55173	up
GH_D08G0540	809.333	504.667	0.00421807	-0.730984	down
GH_D08G0678	22.6667	59	0.00590841	1.31444	up
GH_D08G0695	60.3333	174	0.0038895	1.38654	up
GH_D08G0745	49	475.333	0.0280139	3.04884	up
GH_D08G0974	2490.67	4445.33	0.00293194	0.74297	up
GH_D08G1135	159	327.333	0.00639149	0.981401	up
GH_D08G1141	602.333	371	0.0439211	-0.720597	down
GH_D08G1145	74	23	0.0161546	-1.68356	down
GH_D08G1154	527.333	925.667	0.0351004	0.729722	up
GH_D08G1167	86.3333	36.6667	0.00753726	-1.27431	down
GH_D08G1199	24.3333	90.6667	0.0198703	1.70665	up
GH_D08G1266	481.333	1468.67	0.00451442	1.41481	up
GH_D08G1297	808.667	375	0.00689032	-1.10154	down
GH_D08G1300	708	1442.33	0.0120104	0.901139	up
GH_D08G1339	90.6667	229.667	0.00210174	1.24365	up
GH_D08G1435	389	863.333	0.0409557	1.03545	up
GH_D08G1493	1151	2138.33	0.0342524	0.752088	up
GH_D08G1587	1119	1825.67	0.0207064	0.619484	up
GH_D08G1638	101.333	34.6667	0.00288563	-1.59802	down
GH_D08G1694	311.333	974	0.0109868	1.47379	up
GH_D08G1710	66.3333	164	0.00374222	1.24976	up
GH_D08G1755	166.333	405.667	0.0291343	1.10211	up
GH_D08G1792	19	120	0.0041141	2.44889	up
GH_D08G1813	67.6667	322.667	0.00754349	2.03495	up
GH_D08G1840	891.667	1680.33	0.00791482	0.906723	up
GH_D08G1908	54	639	1.19556e-05	3.32993	up
GH_D08G1955	313	145.333	0.01007	-1.11784	down
GH_D08G2028	407	694.667	0.0111529	0.685508	up
GH_D08G2050	120.333	308.667	0.000334038	1.30214	up
GH_D08G2057	65.6667	24.6667	0.00331723	-1.54061	down
GH_D08G2106	47	20.3333	0.0128779	-1.25377	down
GH_D08G2244	389	191.667	0.0098327	-1.07717	down
GH_D08G2291	245	444.667	0.0322568	0.78592	up
GH_D08G2314	43.6667	172.667	0.00698077	1.79091	up
GH_D08G2460	800	481.667	0.00752981	-0.79576	down
GH_D08G2536	76.6667	36.3333	0.0141615	-1.12549	down
GH_D08G2573	379	820	0.0130254	0.966497	up
GH_D08G2586	528.667	306.333	0.0053261	-0.846497	down
GH_D08G2683	472.333	241.333	0.00477921	-1.03955	down
GH_D08G2739	25	83.3333	0.00367002	1.71141	up
GH_D08G2785	229.333	971.333	4.55678e-05	2.02518	up
GH_D08G2819	315.667	138.667	0.00834578	-1.22426	down
GH_D09G0172	332	189.333	0.049325	-0.848224	down
GH_D09G0245	42	18	0.0158655	-1.25048	down
GH_D09G0266	34	261.667	4.92354e-06	2.78887	up
GH_D09G0419	20.3333	313.667	0.0132799	3.7124	up
GH_D09G0602	47.6667	160.333	0.0452732	1.59225	up
GH_D09G0645	134.667	256	0.0157285	0.84157	up
GH_D09G0865	211.333	356	0.0346328	0.717078	up
GH_D09G1063	1034	620.667	0.00357478	-0.830726	down
GH_D09G1105	230	778.667	4.70513e-05	1.61569	up
GH_D09G1136	56.6667	113	0.0274368	0.95724	up
GH_D09G1150	2494.33	3995	0.0100268	0.628145	up
GH_D09G1169	592	943.667	0.0287306	0.591265	up
GH_D09G1185	23.3333	73.3333	0.0279104	1.50809	up
GH_D09G1197	504	839.333	0.0108574	0.685259	up
GH_D09G1205	411	237	0.0214718	-0.814775	down
GH_D09G1217	201.667	349	0.0323667	0.707081	up
GH_D09G1220	2083.67	586.333	3.8034e-07	-1.95115	down
GH_D09G1223	118	423	0.000257648	1.71028	up
GH_D09G1267	141.667	41	4.27827e-05	-1.82664	down
GH_D09G1322	6470.67	1468.33	9.85533e-14	-2.23177	down
GH_D09G1351	114.667	21.3333	3.20525e-06	-2.52805	down
GH_D09G1354	77	150	0.0348452	0.905067	up
GH_D09G1406	3286.67	2080.33	0.00337469	-0.721543	down
GH_D09G1415	226.333	132	0.0208933	-0.844026	down
GH_D09G1436	40.3333	112.667	0.00171548	1.42541	up
GH_D09G1458	2000.67	3740	0.00313632	0.845498	up
GH_D09G1466	24.3333	227.333	1.54677e-05	3.08778	up
GH_D09G1474	782	1476.67	0.0239237	0.899362	up
GH_D09G1509	52.6667	25.3333	0.0339924	-1.08007	down
GH_D09G1536	204.333	68.6667	0.00070306	-1.59075	down
GH_D09G1565	26.3333	130.333	0.014211	2.1373	up
GH_D09G1568	104.333	18.6667	1.81373e-05	-2.58706	down
GH_D09G1574	329.667	157.667	0.020097	-1.15243	down
GH_D09G1584	45.6667	22.6667	0.0421953	-1.04994	down
GH_D09G1595	71	28	0.00358671	-1.38431	down
GH_D09G1600	93	48.6667	0.0483429	-1.01731	down
GH_D09G1608	1367.67	834.333	0.0359307	-0.778245	down
GH_D09G1615	471.667	163	1.73639e-06	-1.60294	down
GH_D09G1616	29.6667	81.3333	0.0374941	1.30237	up
GH_D09G1630	1130	356	2.1423e-05	-1.77339	down
GH_D09G1689	5616.33	1436.67	6.77811e-07	-2.06603	down
GH_D09G1699	274	473.333	0.0432933	0.801864	up
GH_D09G1817	196	93.3333	0.036937	-1.17688	down
GH_D09G1898	72.3333	27.3333	0.00622963	-1.4088	down
GH_D09G1955	19.3333	62.3333	0.00342575	1.5549	up
GH_D09G1966	732	1501.33	0.0100496	0.957337	up
GH_D09G2017	181.333	81.3333	0.0205619	-1.1604	down
GH_D09G2048	5	52	1.40147e-07	3.30767	up
GH_D09G2194	41.6667	93.3333	0.0324617	1.09697	up
GH_D09G2195	23.6667	54	0.04583	1.15942	up
GH_D09G2226	11.3333	77.3333	0.000233715	2.66882	up
GH_D09G2350	115.333	604.333	0.000974352	2.1692	up
GH_D09G2358	68	287.667	0.000384046	2.0084	up
GH_D09G2362	4628.67	7485	0.0148675	0.608725	up
GH_D09G2369	112.333	52	0.0294802	-1.15551	down
GH_D09G2382	91.3333	504.333	0.0380152	2.2428	up
GH_D09G2383	51.3333	254.333	0.0281342	2.12446	up
GH_D09G2441	20.6667	50.6667	0.0120797	1.20346	up
GH_D09G2478	137.333	809	0.0307797	2.3195	up
GH_D09G2511	470.667	933.667	0.0296842	0.893445	up
GH_D09G2544	107.667	229.667	0.0402798	0.984558	up
GH_D09G2613	20.3333	72.6667	0.0253591	1.68931	up
GH_D10G0010	72.6667	149.333	0.0320238	0.933511	up
GH_D10G0083	605.333	406	0.0359547	-0.622723	down
GH_D10G0142	202.333	102	0.0154941	-1.00744	down
GH_D10G0219	22	64.6667	0.0227728	1.51486	up
GH_D10G0224	87.6667	798	0.00909982	2.94221	up
GH_D10G0236	133.333	379.333	0.022467	1.34481	up
GH_D10G0271	6758	11122.3	0.0152721	0.651957	up
GH_D10G0304	699.667	1191.33	0.0306973	0.733363	up
GH_D10G0321	42	101	0.0176972	1.19723	up
GH_D10G0344	45	355.333	0.0352433	2.73806	up
GH_D10G0371	52.6667	103	0.0395791	0.895071	up
GH_D10G0490	41.6667	112.667	0.0391456	1.27016	up
GH_D10G0518	59.3333	28.6667	0.0419196	-1.06745	down
GH_D10G0548	112	53	0.0430084	-1.11637	down
GH_D10G0612	62	169.333	0.0347261	1.31568	up
GH_D10G0696	310.667	165	0.0335342	-0.936811	down
GH_D10G0830	333.333	174	0.00388617	-0.994597	down
GH_D10G0979	42	168	0.00071071	1.86956	up
GH_D10G0982	215.333	374.333	0.0437609	0.70039	up
GH_D10G1078	84.3333	180.333	0.0236373	1.01729	up
GH_D10G1170	19.6667	52	0.0184934	1.26816	up
GH_D10G1447	131	556.333	0.00839314	1.89221	up
GH_D10G1752	30	176	0.00517792	2.30303	up
GH_D10G1961	1292.33	5873.33	0.00531001	1.96108	up
GH_D10G2061	128	59.6667	0.0159341	-1.15597	down
GH_D10G2411	171.333	79.6667	0.0356238	-1.21789	down
GH_D10G2528	1099	667	0.0225	-0.741726	down
GH_D10G2616	100.333	1.66667	5.20352e-17	-5.85627	down
GH_D10G2645	38	148.333	0.0185413	1.75783	up
GH_D10G2648	32.3333	87.6667	0.0148583	1.35782	up
GH_D10G2690	349.333	932.667	0.0130794	1.25554	up
GH_D10G2732	1012.33	2285.33	0.000362787	1.12597	up
GH_D11G0092	19	81.6667	0.00525407	2.0337	up
GH_D11G0093	34.3333	96.6667	0.00255747	1.44378	up
GH_D11G0124	20.3333	47	0.0293039	1.11782	up
GH_D11G0161	572	998	0.00913229	0.731735	up
GH_D11G0171	530	910.667	0.0296819	0.672303	up
GH_D11G0176	326.667	534	0.0468004	0.620297	up
GH_D11G0249	733.667	439	0.025614	-0.778585	down
GH_D11G0324	689	1217.67	0.0135881	0.720799	up
GH_D11G0335	677.667	1510	0.00714386	1.00588	up
GH_D11G0377	967.667	1576	0.0132628	0.628597	up
GH_D11G0462	1380.33	177.667	3.60101e-07	-2.91187	down
GH_D11G0463	322.667	143.333	0.00372958	-1.16644	down
GH_D11G0637	475.667	754	0.0483528	0.619886	up
GH_D11G0705	79	35.6667	0.0143016	-1.17297	down
GH_D11G0897	604.667	286.667	0.00176784	-1.10718	down
GH_D11G1110	337	612.667	0.00421477	0.803669	up
GH_D11G1124	48	116	0.0284466	1.14987	up
GH_D11G1209	524.333	849.333	0.0136345	0.636988	up
GH_D11G1214	1381	651.667	0.00113047	-1.11472	down
GH_D11G1234	20.3333	53.3333	0.00841156	1.29704	up
GH_D11G1352	289.667	504.667	0.0272458	0.692852	up
GH_D11G1429	449.667	744.667	0.0331204	0.633663	up
GH_D11G1488	52	23.6667	0.0191248	-1.15331	down
GH_D11G1574	238.667	126.667	0.0170113	-0.936568	down
GH_D11G1578	177	80	0.00270055	-1.18975	down
GH_D11G1581	93	38.3333	0.0128938	-1.29098	down
GH_D11G1661	147.667	23	7.94629e-08	-2.74882	down
GH_D11G1662	29	165	0.0112004	2.32692	up
GH_D11G1680	11614	7601.33	0.00891402	-0.653057	down
GH_D11G1692	31	81.6667	0.0161843	1.263	up
GH_D11G1744	456.333	810	0.0454047	0.693763	up
GH_D11G1764	51	103.667	0.0284728	0.932186	up
GH_D11G1853	281	153.667	0.0226459	-0.923115	down
GH_D11G1881	15	55	0.0132843	1.75878	up
GH_D11G1927	128.667	317.333	0.00317804	1.25615	up
GH_D11G1958	59.6667	19.3333	0.00445668	-1.6239	down
GH_D11G1963	68.6667	194	0.0189554	1.32322	up
GH_D11G2046	48.3333	109.667	0.0288801	1.06304	up
GH_D11G2121	688.667	1376.33	0.0119699	0.872476	up
GH_D11G2143	1400.33	2253.67	0.0244378	0.60604	up
GH_D11G2144	283.333	506.667	0.0230597	0.747535	up
GH_D11G2174	100.667	504	0.0159192	2.09191	up
GH_D11G2175	209.333	345.333	0.0444289	0.642506	up
GH_D11G2180	115.333	374.333	6.82414e-05	1.58096	up
GH_D11G2199	65.3333	150	0.0301258	1.0603	up
GH_D11G2221	481.667	919	0.0237267	0.814505	up
GH_D11G2241	669.333	1439.67	0.00848566	1.08432	up
GH_D11G2256	257.667	604.667	0.0409366	1.12478	up
GH_D11G2336	45.3333	106.333	0.0119162	1.22043	up
GH_D11G2356	1068	694.667	0.0107419	-0.67378	down
GH_D11G2380	29.6667	95.6667	0.00163266	1.5839	up
GH_D11G2402	503.667	299.333	0.00897013	-0.805835	down
GH_D11G2494	111	236.667	0.0249479	1.00943	up
GH_D11G2507	15.6667	66	0.00743036	1.98023	up
GH_D11G2519	697.667	74	1.39336e-17	-3.29283	down
GH_D11G2526	63.6667	454.333	0.000693048	2.58481	up
GH_D11G2543	1244.33	2149.67	0.0450317	0.650688	up
GH_D11G2544	75.6667	39.3333	0.0407847	-0.999919	down
GH_D11G2562	55.6667	23.6667	0.0385453	-1.25134	down
GH_D11G2575	97	215.667	0.0127523	1.02923	up
GH_D11G2637	78.6667	146.333	0.0455177	0.82988	up
GH_D11G2665	27.3333	66.6667	0.0113915	1.19828	up
GH_D11G2816	1195.33	724.667	0.0151587	-0.728698	down
GH_D11G2825	97.6667	188	0.0321534	0.850108	up
GH_D11G2901	223	428.333	0.0454695	0.804665	up
GH_D11G2970	50.6667	23.6667	0.0245796	-1.14596	down
GH_D11G2975	47	169	0.0265433	1.65961	up
GH_D11G3052	45.3333	18	0.0177223	-1.34943	down
GH_D11G3201	54.3333	129	0.0190592	1.17318	up
GH_D11G3215	383.667	696	0.0143054	0.766576	up
GH_D11G3228	352.333	771	0.000746918	1.02151	up
GH_D11G3254	30	83.3333	0.00585812	1.40607	up
GH_D11G3277	524	966.667	0.0173862	0.808523	up
GH_D11G3287	161.667	89.3333	0.0419024	-0.941648	down
GH_D11G3299	91.3333	591.667	0.00288045	2.48781	up
GH_D11G3300	119	335.667	0.00399134	1.40776	up
GH_D11G3377	133.333	640.333	3.752e-05	2.11004	up
GH_D11G3396	82.3333	320.667	0.000185403	1.79774	up
GH_D11G3426	168.333	327.333	0.0312636	0.846696	up
GH_D11G3440	199.333	394	0.0397873	0.847951	up
GH_D11G3455	833	525.333	0.00378313	-0.720582	down
GH_D11G3515	405	216.667	0.0362698	-0.888483	down
GH_D11G3578	183.333	76.6667	0.00317012	-1.28736	down
GH_D11G3584	422	704	0.0223799	0.647189	up
GH_D11G3670	58.3333	11.6667	2.16333e-06	-2.39674	down
GH_D11G3680	858.667	1559.33	0.0465979	0.759769	up
GH_D11G3744	13	47	0.000609737	1.76101	up
GH_D11G3756	2991	5397	0.00721198	0.748452	up
GH_D12G0027	241.333	124.333	0.0368383	-0.948235	down
GH_D12G0043	198	72	0.0198439	-1.46768	down
GH_D12G0052	88.6667	225.333	0.00830721	1.23643	up
GH_D12G0060	124.667	494	0.0358098	1.73465	up
GH_D12G0102	16	2199.33	9.26234e-07	6.87489	up
GH_D12G0117	47.6667	153.333	0.0016799	1.54532	up
GH_D12G0127	23.6667	243	0.00214632	3.1205	up
GH_D12G0227	39.3333	112.333	0.0218948	1.33469	up
GH_D12G0265	25.3333	55.3333	0.0434367	1.04402	up
GH_D12G0372	32	312.333	0.000283561	3.088	up
GH_D12G0375	18.3333	66.3333	0.00389791	1.73001	up
GH_D12G0501	72	281.667	0.00919465	1.75888	up
GH_D12G0552	37.6667	526.333	0.000193834	3.57312	up
GH_D12G0554	34.3333	113.333	0.010069	1.57928	up
GH_D12G0574	20.6667	55	0.0173605	1.28128	up
GH_D12G0666	488.667	287.333	0.0250973	-0.785346	down
GH_D12G0855	253.333	502.667	0.00469295	0.906537	up
GH_D12G0959	0	136.667	1.18375e-20	10.1289	up
GH_D12G0987	28.6667	104	7.40696e-05	1.7783	up
GH_D12G0994	187	107.667	0.0381215	-0.921346	down
GH_D12G1117	42	119	0.00684801	1.50259	up
GH_D12G1247	182.667	444.667	0.00042874	1.2405	up
GH_D12G1356	798.333	556	0.0470994	-0.610635	down
GH_D12G1387	88.3333	247	0.00414266	1.43368	up
GH_D12G1403	311.333	545	0.0110279	0.756263	up
GH_D12G1418	47.3333	199	0.0210413	1.84041	up
GH_D12G1492	735.333	415.333	0.0334409	-0.831299	down
GH_D12G1540	25.3333	481.333	0.00182226	4.02376	up
GH_D12G1588	15460.7	25902.7	0.0331398	0.684954	up
GH_D12G1601	231.667	94.3333	0.0060917	-1.39253	down
GH_D12G1661	82.6667	35.3333	0.0210161	-1.25432	down
GH_D12G1868	179.333	467	0.00146929	1.24909	up
GH_D12G1908	52	20.6667	0.0279873	-1.31623	down
GH_D12G1937	104	201.667	0.0159606	0.882738	up
GH_D12G1963	39.3333	121	0.0055769	1.5013	up
GH_D12G2050	32.6667	72	0.0263255	1.04845	up
GH_D12G2060	15.3333	50.6667	0.00613144	1.65493	up
GH_D12G2143	1789	3354.67	0.00817599	0.781982	up
GH_D12G2241	63	29.3333	0.0399542	-1.14058	down
GH_D12G2316	25.3333	67	0.0286238	1.28524	up
GH_D12G2454	85.3333	33.6667	0.0341021	-1.35386	down
GH_D12G2468	235.667	132.667	0.0423614	-0.870956	down
GH_D12G2504	79.6667	33.3333	0.0407095	-1.24411	down
GH_D12G2507	266.667	465	0.0335367	0.710718	up
GH_D12G2532	1095.33	1798.33	0.0293942	0.654964	up
GH_D12G2663	63	264.333	0.0235736	1.86406	up
GH_D12G2833	11.3333	104.667	5.11188e-06	3.17888	up
GH_D12G2915	93.3333	237.333	0.00276946	1.23283	up
GH_D12G2925	328	569	0.0317534	0.681454	up
GH_D12G2936	85.6667	173	0.0462311	0.912032	up
GH_D12G2996	764	1450.67	0.0342486	0.775768	up
GH_D13G0023	1166.67	2201.67	0.0293142	0.772419	up
GH_D13G0150	57.6667	316.667	3.42291e-07	2.38535	up
GH_D13G0273	18.3333	114	0.00156844	2.55884	up
GH_D13G0281	110.667	48.6667	0.00830523	-1.27795	down
GH_D13G0340	358.667	237.667	0.0455342	-0.661401	down
GH_D13G0381	115.333	65	0.038304	-0.896788	down
GH_D13G0392	69.3333	361	2.12838e-05	2.37357	up
GH_D13G0413	38.3333	350	6.29064e-05	3.00301	up
GH_D13G0454	294.667	823	0.000177243	1.43227	up
GH_D13G0475	30.6667	100.333	0.0113325	1.55631	up
GH_D13G0624	519.667	296.667	0.00508092	-0.856815	down
GH_D13G0655	315	172	0.0349292	-0.958972	down
GH_D13G0694	72.6667	148	0.0231008	0.940148	up
GH_D13G0697	33	87.6667	0.0301204	1.30738	up
GH_D13G0885	3399	2115.67	0.00529956	-0.745735	down
GH_D13G1050	34.3333	82.6667	0.0235619	1.18285	up
GH_D13G1090	318	658.667	0.017796	0.917821	up
GH_D13G1102	51.3333	13	0.000113137	-2.04658	down
GH_D13G1164	154	280.667	0.0330472	0.767779	up
GH_D13G1182	460.333	1036	0.000206756	1.07774	up
GH_D13G1191	46.6667	157.333	0.00725246	1.57152	up
GH_D13G1278	30.3333	69	0.0391254	1.10084	up
GH_D13G1279	30.3333	79	0.0036521	1.33605	up
GH_D13G1323	25	210.667	6.13995e-07	2.89436	up
GH_D13G1367	90.3333	306.333	0.00105325	1.68725	up
GH_D13G1380	672	412.333	0.0439839	-0.722189	down
GH_D13G1466	35.3333	103.333	0.0335048	1.35524	up
GH_D13G1599	267	154.667	0.0362602	-0.887204	down
GH_D13G1643	61.3333	183	0.0225437	1.40312	up
GH_D13G1656	171.333	341.667	0.00978145	0.897366	up
GH_D13G1682	190	90	0.0264005	-1.10295	down
GH_D13G1684	74	10.6667	0.00392217	-2.7302	down
GH_D13G1717	24.3333	80	0.0326501	1.56278	up
GH_D13G1744	225.333	402.333	0.03135	0.829903	up
GH_D13G1822	163.333	16.6667	1.57484e-09	-3.37903	down
GH_D13G1828	411.667	928	0.0103594	1.01901	up
GH_D13G1878	78.3333	156.667	0.0302309	0.936231	up
GH_D13G1938	60.6667	490.667	0.000581591	2.97212	up
GH_D13G1979	51.3333	164	0.0147683	1.60391	up
GH_D13G2034	4318.67	42	6.22057e-69	-6.74892	down
GH_D13G2046	34.3333	87	0.00592451	1.30385	up
GH_D13G2060	155.667	28.3333	3.37317e-08	-2.51434	down
GH_D13G2084	670.667	361.667	0.000444489	-0.952557	down
GH_D13G2085	59.3333	27	0.0499562	-1.25115	down
GH_D13G2142	209.667	410	0.0117669	0.892457	up
GH_D13G2146	165	503.667	0.00882981	1.53852	up
GH_D13G2157	46	114.667	0.0150982	1.19605	up
GH_D13G2201	330	582.333	0.0204693	0.72485	up
GH_D13G2202	20.3333	184.667	4.07048e-05	3.10245	up
GH_D13G2211	241.333	128	0.014212	-0.971684	down
GH_D13G2244	1562	1086.67	0.0236866	-0.585973	down
GH_D13G2245	58.6667	140.667	0.0484966	1.14844	up
GH_D13G2251	37	87.3333	0.0266925	1.19552	up
GH_D13G2255	137.333	49.3333	0.00341741	-1.52615	down
GH_D13G2288	95.6667	355.667	0.000954634	1.75787	up
GH_D13G2291	91.3333	193.667	0.0265393	0.995717	up
GH_D13G2294	574	1597.33	0.00228743	1.39937	up
GH_D13G2339	48.3333	108.667	0.0213788	1.05075	up
GH_D13G2350	3989.33	7308.33	0.0101783	0.758541	up
GH_D13G2370	119	35	0.00715197	-1.78785	down
GH_D13G2383	177.333	330.333	0.0471878	0.870572	up
GH_D13G2429	388	193.667	0.0131301	-1.0537	down
GH_D13G2464	379.333	614	0.0487102	0.635811	up
GH_D13G2560	17.3333	87.6667	0.00138178	2.21139	up
GH_D13G2589	230	142	0.0277401	-0.791464	down
GH_D13G2602	43	245.667	0.00252132	2.33138	up
GH_D13G2613	7847.67	14571.3	0.00566159	0.792393	up
GH_scaffold2422_objG0001	45.6667	119.333	0.0446909	1.23008	up
GH_scaffold38643_objG0001	88.6667	29.6667	0.000279096	-1.6584	down
GH_scaffold418_objG0001	5535.33	2670	0.00531851	-1.1313	down
GH_scaffold515_objG0006	83.3333	0	5.56608e-21	-9.42072	down
GH_scaffold6259_objG0002	263	123.667	0.0360754	-1.11553	down
GH_scaffold6732_objG0001	322.333	1058.33	9.86389e-05	1.57757	up
GH_scaffold676-2_objG0001	256.333	139	0.00649542	-0.980869	down
GHnewGene_10028	127	40.3333	0.0341744	-1.5747	down
GHnewGene_10059	62	9.33333	4.51904e-07	-2.76848	down
GHnewGene_10126	477.333	263.667	0.00375034	-0.911298	down
GHnewGene_10136	135	36.6667	6.48502e-05	-1.89466	down
GHnewGene_10256	59.6667	28.6667	0.0294783	-1.09902	down
GHnewGene_10293	121	0	8.51316e-22	-9.94162	down
GHnewGene_10299	102	0	3.73577e-21	-9.70446	down
GHnewGene_10305	94	200.667	0.0160651	0.989717	up
GHnewGene_1031	308.667	146.667	0.00267921	-1.13384	down
GHnewGene_10357	193.333	31.6667	0.000177707	-2.67574	down
GHnewGene_10392	679	1068	0.0310834	0.586916	up
GHnewGene_1049	291	59	0.00129146	-2.27694	down
GHnewGene_10490	231.667	133.667	0.0252277	-0.83817	down
GHnewGene_1074	389	242	0.016951	-0.739081	down
GHnewGene_10862	120	41.6667	0.0399419	-1.50558	down
GHnewGene_10872	86.3333	34.3333	0.00698928	-1.3814	down
GHnewGene_10877	14.6667	45.3333	0.00290184	1.56663	up
GHnewGene_10880	92	46.6667	0.0389909	-1.01606	down
GHnewGene_10940	168.667	44	5.19724e-05	-2.05645	down
GHnewGene_11004	745	460.667	0.00475437	-0.751916	down
GHnewGene_11192	25.3333	57	0.0226136	1.13513	up
GHnewGene_11201	39.6667	111	0.00221947	1.37841	up
GHnewGene_11218	97.6667	51.6667	0.0352489	-0.974717	down
GHnewGene_11227	1838	3421.33	0.00467736	0.812146	up
GHnewGene_11249	166	20.6667	5.10989e-05	-2.98504	down
GHnewGene_11255	106.333	57	0.0415515	-0.923099	down
GHnewGene_11320	48.6667	202	0.00209782	1.87717	up
GHnewGene_11459	637.333	409.667	0.0323794	-0.667378	down
GHnewGene_11511	87.6667	4.33333	2.70212e-07	-4.25846	down
GHnewGene_11812	868.667	585	0.0281382	-0.614722	down
GHnewGene_1185	560.333	362.333	0.0156901	-0.717308	down
GHnewGene_1188	47	13	0.0125041	-2.07113	down
GHnewGene_11900	0	60.3333	9.81823e-17	8.92705	up
GHnewGene_1192	40.6667	8.33333	0.00576664	-2.51204	down
GHnewGene_11954	72	28.6667	0.0132259	-1.39781	down
GHnewGene_12092	262.333	90.6667	0.000347724	-1.60595	down
GHnewGene_12212	110.667	218.667	0.0313412	0.914348	up
GHnewGene_12275	447.667	296.667	0.0272186	-0.642721	down
GHnewGene_12364	1088	663	0.00934485	-0.785349	down
GHnewGene_12456	0	183.333	1.50162e-22	10.5618	up
GHnewGene_12563	70.3333	33	0.0182154	-1.11518	down
GHnewGene_12608	13.3333	45.6667	0.00768016	1.71356	up
GHnewGene_12641	96	45.3333	0.0376429	-1.10324	down
GHnewGene_12643	71.6667	14.3333	2.70409e-05	-2.32755	down
GHnewGene_12666	118.667	55.6667	0.0127448	-1.14117	down
GHnewGene_12669	88.3333	39.3333	0.00868949	-1.21757	down
GHnewGene_12671	147	54	0.000730815	-1.48855	down
GHnewGene_12688	15.3333	40.3333	0.0318772	1.31327	up
GHnewGene_12695	180.667	351.667	0.0381847	0.936781	up
GHnewGene_12727	81.6667	226	0.0186368	1.43613	up
GHnewGene_12733	130	45.3333	0.0395928	-1.47064	down
GHnewGene_12913	18.6667	85.3333	0.0110277	2.04346	up
GHnewGene_12950	28.6667	68.3333	0.0134873	1.20239	up
GHnewGene_13053	78.3333	38	0.0299065	-1.06541	down
GHnewGene_13135	42.3333	94.6667	0.0200176	1.10525	up
GHnewGene_1315	471.667	259	0.0200096	-0.946195	down
GHnewGene_13251	174.667	56.3333	0.000243852	-1.6633	down
GHnewGene_13252	91.6667	37.6667	0.014438	-1.29391	down
GHnewGene_13254	163	78.6667	0.0449506	-1.09538	down
GHnewGene_13255	745.333	243	3.96522e-05	-1.63407	down
GHnewGene_13256	107.667	47.3333	0.0257044	-1.2114	down
GHnewGene_13257	118.333	47.6667	0.00821178	-1.32081	down
GHnewGene_13339	390.667	114	0.000453544	-1.76882	down
GHnewGene_13703	874.333	1638.33	0.00656699	0.863599	up
GHnewGene_13709	419.667	247	0.00996156	-0.860847	down
GHnewGene_13722	687.333	1452	0.0439924	0.891287	up
GHnewGene_13728	56.3333	111.667	0.0474441	0.904255	up
GHnewGene_13784	180.667	548.333	2.8611e-06	1.51126	up
GHnewGene_13785	89.6667	45.3333	0.0207401	-1.02812	down
GHnewGene_13793	40	83.3333	0.0495041	0.94369	up
GHnewGene_13814	294	181	0.0381113	-0.762247	down
GHnewGene_13823	756.667	0	4.15111e-28	-12.6224	down
GHnewGene_1410	137.333	242.333	0.0490634	0.752732	up
GHnewGene_14197	105	57.3333	0.0465449	-0.91018	down
GHnewGene_14271	65.3333	31.3333	0.0234853	-1.11752	down
GHnewGene_1433	74.3333	14	0.0314308	-2.39789	down
GHnewGene_14334	98.6667	40	0.0149696	-1.37858	down
GHnewGene_1452	131	58.6667	0.00856727	-1.17545	down
GHnewGene_14547	171.333	30	9.2628e-08	-2.55804	down
GHnewGene_14597	71.3333	36.3333	0.0400267	-1.00144	down
GHnewGene_14636	93.6667	43.3333	0.0197171	-1.11409	down
GHnewGene_14701	581.667	268.333	0.0101999	-1.14114	down
GHnewGene_15031	22.3333	58.3333	0.0132066	1.31966	up
GHnewGene_15083	100.333	10.3333	8.64661e-10	-3.32383	down
GHnewGene_15084	73	7.33333	4.83832e-08	-3.33612	down
GHnewGene_15144	172	299.333	0.0441283	0.706119	up
GHnewGene_15156	96.3333	243.667	0.00767349	1.32354	up
GHnewGene_15217	1968.67	378.333	5.19812e-13	-2.4478	down
GHnewGene_15219	799.333	0	8.52303e-34	-12.6688	down
GHnewGene_15243	53	0	1.42499e-15	-8.75467	down
GHnewGene_15297	329.333	0	2.22683e-33	-11.38	down
GHnewGene_15308	122.333	2	1.58084e-15	-5.90476	down
GHnewGene_15319	74.3333	34.3333	0.0106822	-1.20485	down
GHnewGene_15349	14.6667	45	0.00395935	1.54378	up
GHnewGene_15352	75.3333	0	1.07235e-17	-9.25248	down
GHnewGene_15370	58	0	9.80875e-16	-8.89194	down
GHnewGene_15427	43.3333	22	0.0313869	-1.03633	down
GHnewGene_15564	15	77	0.000643327	2.32672	up
GHnewGene_15565	46.6667	135.333	0.0013144	1.4275	up
GHnewGene_15567	47.3333	139.667	0.00890637	1.57649	up
GHnewGene_15568	74.3333	181.667	0.00657437	1.25492	up
GHnewGene_15620	809	1271.33	0.0470826	0.594988	up
GHnewGene_15687	73.6667	37	0.0362532	-1.02079	down
GHnewGene_15797	25.6667	84.6667	0.0421377	1.77007	up
GHnewGene_15828	55	23.6667	0.01374	-1.31242	down
GHnewGene_15874	307.333	148.333	0.0356813	-1.12308	down
GHnewGene_1609	620.667	1009.33	0.0127226	0.628971	up
GHnewGene_16106	152	61.3333	0.00229782	-1.38143	down
GHnewGene_16108	96.6667	28.6667	0.000279166	-1.84942	down
GHnewGene_16109	56	25	0.0230647	-1.20373	down
GHnewGene_16210	75.3333	30.6667	0.00604627	-1.35928	down
GHnewGene_1633	0	108	3.80364e-23	9.73387	up
GHnewGene_1634	0	82.6667	7.63025e-17	9.29899	up
GHnewGene_16356	754.667	1594	0.000306196	1.00928	up
GHnewGene_16397	100.333	44.3333	0.0461166	-1.34804	down
GHnewGene_1640	140	77.6667	0.0443755	-0.915381	down
GHnewGene_16409	91	41	0.0140149	-1.24113	down
GHnewGene_16429	397.667	149	0.000500912	-1.43806	down
GHnewGene_16499	41.3333	125.667	0.00573401	1.4801	up
GHnewGene_16515	185.333	61.6667	6.2684e-05	-1.65944	down
GHnewGene_16516	192.333	63.6667	4.9895e-05	-1.66567	down
GHnewGene_16628	128	68.6667	0.0255208	-0.938694	down
GHnewGene_16831	246.333	78.6667	6.1869e-05	-1.69841	down
GHnewGene_16832	56.3333	20	0.00551231	-1.5841	down
GHnewGene_16936	3423	2278	0.0294178	-0.655195	down
GHnewGene_1703	82.6667	0	1.8218e-18	-9.4278	down
GHnewGene_17090	20	72.6667	0.00172572	1.71553	up
GHnewGene_17105	169	70	0.00806318	-1.29882	down
GHnewGene_17169	62.3333	18.3333	0.0123602	-1.71296	down
GHnewGene_17275	147	76	0.0289939	-1.02594	down
GHnewGene_17413	173.333	80.6667	0.019108	-1.13502	down
GHnewGene_17605	118.333	226.667	0.0271128	0.926704	up
GHnewGene_1764	660.667	429.333	0.012901	-0.675483	down
GHnewGene_17734	125.667	261.333	0.0149163	0.984257	up
GHnewGene_17846	90.6667	222.333	0.0121715	1.18141	up
GHnewGene_17863	61.6667	120	0.038435	0.90426	up
GHnewGene_17869	81.3333	40.3333	0.0402598	-1.02874	down
GHnewGene_17882	57.6667	143.667	0.0119366	1.28338	up
GHnewGene_17891	63.3333	22.3333	0.00190608	-1.53969	down
GHnewGene_17894	54.6667	135.667	0.0028301	1.23952	up
GHnewGene_18159	162.667	96.3333	0.0330677	-0.832352	down
GHnewGene_18185	48	24	0.0385128	-1.0309	down
GHnewGene_18216	113.667	215.333	0.0218105	0.861721	up
GHnewGene_18320	119.667	268.333	0.015388	1.1027	up
GHnewGene_18371	136.333	939.333	0.00364715	2.55872	up
GHnewGene_18431	289	132.333	0.0257413	-1.19466	down
GHnewGene_1940	165.333	309.667	0.0185162	0.827781	up
GHnewGene_2004	53.6667	4.66667	6.5445e-07	-3.5326	down
GHnewGene_2251	37.6667	92	0.0462488	1.17376	up
GHnewGene_2254	124	282.333	0.00234578	1.1047	up
GHnewGene_2447	85.6667	27.3333	0.00399922	-1.66982	down
GHnewGene_2563	70	22	0.0170909	-1.66726	down
GHnewGene_2608	739	510.333	0.0199838	-0.619059	down
GHnewGene_2611	190.667	102	0.0420932	-0.965859	down
GHnewGene_2718	166.333	90.6667	0.0440897	-0.962948	down
GHnewGene_2750	95.3333	239.333	0.00647282	1.2571	up
GHnewGene_2760	186.333	113.333	0.0494271	-0.76827	down
GHnewGene_2774	76	168	0.00694022	1.10981	up
GHnewGene_2792	146	49.6667	0.00122753	-1.56626	down
GHnewGene_2822	77.3333	29.6667	0.00885811	-1.38743	down
GHnewGene_2892	0	56.3333	1.33201e-16	8.81528	up
GHnewGene_3144	91.3333	27	0.000317522	-1.87268	down
GHnewGene_3320	38.3333	14.3333	0.00377935	-1.49225	down
GHnewGene_3342	100.333	48	0.0477147	-1.10311	down
GHnewGene_3487	268	85.3333	0.000361538	-1.6476	down
GHnewGene_3488	151.667	37.6667	4.16463e-06	-2.05399	down
GHnewGene_3491	236.667	92	0.0023367	-1.38341	down
GHnewGene_3492	155.667	60	0.00109339	-1.44716	down
GHnewGene_3570	70.3333	22.6667	0.00213263	-1.68538	down
GHnewGene_3638	48	21.3333	0.0118752	-1.21894	down
GHnewGene_4016	66.3333	0	1.22043e-18	-9.0799	down
GHnewGene_4024	206.333	1	3.5163e-19	-7.53629	down
GHnewGene_4036	98	48.3333	0.0239947	-1.06298	down
GHnewGene_4200	68	27.6667	0.0156995	-1.37592	down
GHnewGene_4203	54.6667	122.667	0.0497907	1.07274	up
GHnewGene_4420	123	43.3333	0.01373	-1.59198	down
GHnewGene_4551	38	151	0.00636286	1.78799	up
GHnewGene_459	129.333	576.667	0.00509245	1.96946	up
GHnewGene_4622	145.333	81	0.0411751	-0.905309	down
GHnewGene_4757	504	902	0.0257382	0.738271	up
GHnewGene_5170	105.333	452	0.000250114	2.03136	up
GHnewGene_5182	67	343	1.39429e-05	2.29001	up
GHnewGene_5190	74.3333	14.3333	1.74195e-05	-2.432	down
GHnewGene_5207	38.3333	13.3333	0.00228699	-1.58048	down
GHnewGene_524	128	57.3333	0.014938	-1.17847	down
GHnewGene_5435	62.3333	32.3333	0.035749	-0.995905	down
GHnewGene_5469	155.333	80.6667	0.02368	-1.00277	down
GHnewGene_5559	0	99.3333	4.23597e-18	9.57065	up
GHnewGene_557	28.6667	480	0.00402123	3.78837	up
GHnewGene_5578	216.667	46	1.46967e-05	-2.23844	down
GHnewGene_5712	106	199.333	0.0499538	0.82737	up
GHnewGene_5803	270.667	170.333	0.0354411	-0.714839	down
GHnewGene_5808	188.667	441	0.00798341	1.12821	up
GHnewGene_5913	214	119	0.0288354	-0.931751	down
GHnewGene_5939	56	27.6667	0.027374	-1.07785	down
GHnewGene_597	348.667	190	0.0122153	-0.913375	down
GHnewGene_603	61.3333	25.3333	0.00968814	-1.30049	down
GHnewGene_6031	67.3333	0	1.21559e-16	-9.09905	down
GHnewGene_6034	311	575.333	0.0168627	0.831942	up
GHnewGene_6050	141.333	57	0.000947294	-1.39258	down
GHnewGene_6079	1088	144	2.62235e-21	-2.97557	down
GHnewGene_6083	167.667	673.667	0.0197579	1.97074	up
GHnewGene_6166	60.3333	113.333	0.0497371	0.873312	up
GHnewGene_6192	424.667	794.333	0.027872	0.856075	up
GHnewGene_6195	44	20	0.0147949	-1.2048	down
GHnewGene_6222	585.333	209.667	0.000124793	-1.64062	down
GHnewGene_6225	44.6667	177.333	0.000406521	1.84859	up
GHnewGene_6283	665.333	304	0.0025884	-1.12358	down
GHnewGene_6427	232.667	376.333	0.0406642	0.629508	up
GHnewGene_6470	123.667	309.667	0.00902385	1.2906	up
GHnewGene_6673	113.667	35.6667	0.00969865	-1.65665	down
GHnewGene_6697	131.667	73	0.0402918	-0.89796	down
GHnewGene_6717	471.667	277	0.0308452	-0.783107	down
GHnewGene_6751	412.333	223.667	0.0109284	-0.932303	down
GHnewGene_6785	320	160.667	0.0167919	-1.00624	down
GHnewGene_6816	197	339.667	0.0409638	0.705117	up
GHnewGene_6825	90.6667	41.6667	0.01851	-1.17018	down
GHnewGene_6858	106	10.3333	0.00379798	-3.23183	down
GHnewGene_6917	183.667	343	0.0121687	0.842608	up
GHnewGene_6997	1.66667	75.3333	1.18921e-13	5.32768	up
GHnewGene_7012	89	46	0.0391278	-0.973974	down
GHnewGene_7029	29.3333	71.3333	0.0226131	1.16886	up
GHnewGene_7084	17	61.3333	0.00504918	1.71085	up
GHnewGene_714	144.333	70	0.0134357	-1.07799	down
GHnewGene_7148	165.333	315.667	0.0240597	0.844494	up
GHnewGene_7207	28.6667	72.6667	0.0213717	1.30048	up
GHnewGene_7209	125.333	70.6667	0.0395779	-0.870768	down
GHnewGene_7244	90	8	0.000625845	-3.398	down
GHnewGene_7289	46	101.667	0.0172344	1.05455	up
GHnewGene_7346	59.3333	142.333	0.0395035	1.23912	up
GHnewGene_7386	38	13.3333	0.0314248	-1.57414	down
GHnewGene_7428	28.3333	61	0.0260233	1.06453	up
GHnewGene_7432	0	167.333	1.35129e-28	10.3712	up
GHnewGene_7571	253.667	154.333	0.0408684	-0.772052	down
GHnewGene_7672	303.667	128.667	0.00336012	-1.23737	down
GHnewGene_7673	0	59.6667	4.79665e-17	8.83813	up
GHnewGene_7764	101	45.3333	0.00850666	-1.26084	down
GHnewGene_7773	36.3333	110.667	0.0243191	1.41389	up
GHnewGene_7777	9	131	2.9155e-07	3.81926	up
GHnewGene_7847	216	62.6667	0.00087465	-1.77	down
GHnewGene_7867	22.6667	214.667	2.75354e-05	3.14114	up
GHnewGene_796	113	210.667	0.0389246	0.797358	up
GHnewGene_7972	115	61.6667	0.0381412	-0.947186	down
GHnewGene_8006	293.333	157	0.0131163	-0.952556	down
GHnewGene_8142	50.6667	104.333	0.039198	1.03618	up
GHnewGene_8155	43.3333	0	1.4051e-15	-8.47072	down
GHnewGene_8192	0	115.667	2.44302e-22	9.7867	up
GHnewGene_8346	213.667	122.333	0.0230012	-0.858244	down
GHnewGene_8403	5	149.333	2.48203e-08	4.72914	up
GHnewGene_8407	7	207.333	2.81681e-09	4.73948	up
GHnewGene_848	261.667	102	0.00219272	-1.43463	down
GHnewGene_8514	61.3333	141.667	0.00714843	1.18588	up
GHnewGene_8739	498	880	0.0119564	0.743213	up
GHnewGene_880	159.333	76.3333	0.00887272	-1.08972	down
GHnewGene_9116	58	149.333	0.00825779	1.34533	up
GHnewGene_9125	333.333	741	0.0436472	1.10782	up
GHnewGene_914	627.667	406.333	0.0102414	-0.687589	down
GHnewGene_9388	1916.33	1001.33	0.0226212	-0.976244	down
GHnewGene_940	143.667	78	0.0248278	-0.931004	down
GHnewGene_960	95.3333	2	1.10333e-10	-5.50506	down
GHnewGene_9714	91.6667	0	2.92127e-19	-9.55351	down
GHnewGene_9798	33	79.6667	0.0130557	1.2121	up
GHnewGene_9899	73.6667	19.6667	0.0220348	-1.86028	down

## Sheet: L15 vs S15
Gene_id	readcount_L15	readcount_S15	Pvalue	log2FoldChange	regulated
GH_A01G0008	229.667	84.6667	0.00384876	-1.54381	down
GH_A01G0032	267.333	514.667	0.00818594	0.934717	up
GH_A01G0033	11.6667	54.6667	0.00400252	2.25749	up
GH_A01G0140	1129.33	2412.33	0.0111512	1.13772	up
GH_A01G0219	33.6667	132.333	0.00180929	2.07336	up
GH_A01G0329	36	101	0.0224508	1.38163	up
GH_A01G0387	44	9.66667	0.00115609	-2.27013	down
GH_A01G0388	77.3333	29.3333	0.0121356	-1.50291	down
GH_A01G0513	63.3333	352.333	0.0493293	2.62312	up
GH_A01G0551	139.667	73	0.0331743	-1.09299	down
GH_A01G0634	2645.33	4730.67	0.00798054	0.781237	up
GH_A01G0644	44.3333	182.333	0.00464337	2.08061	up
GH_A01G0666	104	323	0.0247743	1.70277	up
GH_A01G0783	91.6667	235	0.0162517	1.41277	up
GH_A01G0832	563.333	237	0.0002628	-1.38367	down
GH_A01G1005	84.6667	25.3333	0.00562022	-1.90724	down
GH_A01G1051	75.3333	257.333	0.0155314	1.85764	up
GH_A01G1052	11539	27425.7	0.00651262	1.27239	up
GH_A01G1104	2650.33	1210.33	0.00359807	-1.3245	down
GH_A01G1114	886.333	266.333	0.0201244	-1.78202	down
GH_A01G1122	70	25.3333	0.0438639	-1.49581	down
GH_A01G1239	1178.67	628	0.0105415	-1.09411	down
GH_A01G1242	415.333	769.667	0.0303194	0.898443	up
GH_A01G1300	148.333	402	0.00150218	1.39418	up
GH_A01G1341	52	144.333	0.00972072	1.5028	up
GH_A01G1351	127.667	273.667	0.012164	1.09041	up
GH_A01G1357	31.3333	78	0.0205986	1.2625	up
GH_A01G1608	135.333	347.667	0.0130385	1.39892	up
GH_A01G1637	794.667	535.333	0.027545	-0.654528	down
GH_A01G1762	20367.7	48779	0.00238794	1.13892	up
GH_A01G1941	155	418.333	0.00104846	1.4408	up
GH_A01G2027	20.3333	63	0.0414345	1.64875	up
GH_A01G2028	1821.67	4311	0.0263165	1.30054	up
GH_A01G2112	361.333	666.333	0.0183573	0.818285	up
GH_A01G2145	1037.67	665	0.0185989	-0.725447	down
GH_A01G2146	2068.33	3659	0.00693529	0.776267	up
GH_A01G2185	88	186	0.0446832	1.1313	up
GH_A01G2316	1791	825.333	0.0166053	-1.20911	down
GH_A01G2483	10.3333	43	0.0204293	1.80567	up
GH_A02G0100	553.667	1313.33	0.00222701	1.21232	up
GH_A02G0147	456.333	224.333	0.012456	-1.17669	down
GH_A02G0212	2934	2005	0.0431238	-0.60777	down
GH_A02G0248	68.6667	289.667	0.00124183	2.18407	up
GH_A02G0293	15.6667	56.3333	0.0273054	1.88636	up
GH_A02G0326	609.667	2077	1.05315e-06	1.71824	up
GH_A02G0345	1328.67	4791	5.05635e-09	1.81665	up
GH_A02G0349	567.333	2324.33	0.0117708	2.14768	up
GH_A02G0352	13.3333	52.3333	0.00537986	2.01841	up
GH_A02G0439	184	644	0.0121211	1.8647	up
GH_A02G0527	49	359.333	4.3701e-05	2.90207	up
GH_A02G0557	227.333	63	2.00753e-05	-1.89828	down
GH_A02G0593	40.3333	141.333	0.0360416	1.84351	up
GH_A02G0632	75.3333	250.667	0.0121761	1.76768	up
GH_A02G0688	422.667	209.333	0.00813037	-1.05014	down
GH_A02G0732	40.6667	126.667	0.0212238	1.73298	up
GH_A02G0747	161.333	370.667	0.0260774	1.19183	up
GH_A02G0780	784.333	1849.33	0.0136209	1.25837	up
GH_A02G0850	14	41.3333	0.00975447	1.49897	up
GH_A02G1060	111	278	0.0459751	1.14044	up
GH_A02G1082	163.333	81	0.0347233	-1.23331	down
GH_A02G1132	2868	1746	0.0308658	-0.824323	down
GH_A02G1440	145.333	72.3333	0.0265454	-1.10472	down
GH_A02G1566	181.333	81.3333	0.0323678	-1.16687	down
GH_A02G1569	49	120.667	0.0201687	1.25038	up
GH_A02G1654	1003.67	575	0.0111339	-0.904894	down
GH_A02G1719	291.333	1059	4.77752e-08	1.81735	up
GH_A02G1790	42	131	0.0188546	1.68237	up
GH_A02G1811	7557	4766	0.0376058	-0.779845	down
GH_A02G1970	154.333	380	0.0164968	1.2061	up
GH_A02G1991	931.667	598	0.0391708	-0.757012	down
GH_A03G0038	5424	3269	0.0242502	-0.852594	down
GH_A03G0091	214	441.333	0.0445658	0.90441	up
GH_A03G0097	106	225.333	0.0314692	1.04857	up
GH_A03G0140	75.6667	230.333	0.00584295	1.69072	up
GH_A03G0158	24.6667	84.3333	0.0284714	1.83693	up
GH_A03G0198	653	442	0.0405809	-0.699628	down
GH_A03G0297	446	715.333	0.0309295	0.669414	up
GH_A03G0302	781.667	1990.67	3.66174e-05	1.27613	up
GH_A03G0339	2504	8030	0.00619789	1.78851	up
GH_A03G0379	25.6667	73	0.0110074	1.4442	up
GH_A03G0382	378.333	246.333	0.0471749	-0.716009	down
GH_A03G0401	635.667	416	0.0461172	-0.67972	down
GH_A03G0428	55.6667	195.667	0.0168204	1.84581	up
GH_A03G0600	42.3333	102.667	0.0136619	1.26194	up
GH_A03G0614	61.6667	16.3333	0.00184584	-1.90524	down
GH_A03G0619	181.667	482.667	0.00267887	1.354	up
GH_A03G0650	172.667	430.667	0.0137146	1.36364	up
GH_A03G0658	69	181.667	0.00497823	1.37618	up
GH_A03G0667	500	205	0.000622813	-1.3063	down
GH_A03G0710	118	30.6667	0.0380212	-1.83951	down
GH_A03G0857	410.667	788.333	0.0370147	0.961439	up
GH_A03G0892	22.6667	64	0.0366337	1.36369	up
GH_A03G1075	8625.33	3785.33	0.00426657	-1.20683	down
GH_A03G1118	6032.33	3687.33	0.0136298	-0.759806	down
GH_A03G1131	401.667	215.333	0.00524592	-0.993359	down
GH_A03G1165	452.333	203.667	0.0183501	-1.19234	down
GH_A03G1178	64.3333	343.667	0.0102353	2.61015	up
GH_A03G1183	22.3333	105.667	0.0244697	2.27102	up
GH_A03G1338	75.6667	190.667	0.0131472	1.3988	up
GH_A03G1411	158.667	391	0.0013617	1.23593	up
GH_A03G1416	211.333	124	0.0435805	-0.826236	down
GH_A03G1616	94.6667	185.333	0.0437263	0.930901	up
GH_A03G1623	1060.67	691.667	0.0232907	-0.688237	down
GH_A03G1631	228.667	92	0.00188125	-1.43386	down
GH_A03G1660	35.3333	89.6667	0.0111918	1.34603	up
GH_A03G1700	180.667	311.333	0.0420496	0.786585	up
GH_A03G2097	147.667	537.667	0.0469368	1.8758	up
GH_A03G2170	36	135	0.0366976	1.93312	up
GH_A03G2275	20.3333	183.667	4.21815e-05	3.20349	up
GH_A03G2286	118	243.667	0.0191337	0.95492	up
GH_A03G2349	133.667	61	0.0465974	-1.24098	down
GH_A04G0099	140	386	0.00313241	1.36482	up
GH_A04G0172	451.667	234.667	0.0312341	-1.01264	down
GH_A04G0281	52	136.333	0.0239833	1.35394	up
GH_A04G0282	29.3333	97.3333	0.0426895	1.81101	up
GH_A04G0288	130.333	776.333	4.15285e-05	2.51466	up
GH_A04G0292	983.667	511	0.00569978	-1.04554	down
GH_A04G0494	84.3333	39	0.0255983	-1.22198	down
GH_A04G0557	61.3333	183	0.0217433	1.61745	up
GH_A04G0564	0.666667	48.3333	6.36427e-11	5.92738	up
GH_A04G0743	27.6667	77.6667	0.0462359	1.43853	up
GH_A04G0951	580.333	360.667	0.0204545	-0.825767	down
GH_A04G1011	184.667	523	0.0097799	1.5283	up
GH_A04G1019	306.333	1028	0.000564814	1.74396	up
GH_A04G1046	238.667	503.333	0.00432112	1.10856	up
GH_A04G1056	356.667	185.333	0.00429669	-1.02633	down
GH_A04G1171	603.333	366	0.0118848	-0.842922	down
GH_A04G1252	35.6667	140.667	0.0193482	2.01782	up
GH_A04G1254	20.3333	64	0.0497052	1.66455	up
GH_A04G1295	31	103.667	0.0452647	1.53254	up
GH_A04G1346	152.667	336	0.00349565	1.09041	up
GH_A04G1374	582.333	1246.67	0.00752782	0.996497	up
GH_A04G1499	123	272.333	0.0197422	1.0889	up
GH_A04G1504	31	109	0.0335061	1.91585	up
GH_A04G1509	67	8.66667	1.00938e-06	-2.97103	down
GH_A04G1536	18.6667	94.3333	0.000484512	2.31475	up
GH_A04G1546	75	438.333	1.31987e-05	2.37778	up
GH_A04G1552	119.667	374.667	0.00964543	1.66556	up
GH_A04G1588	142	65	0.0473555	-1.14045	down
GH_A04G1652	306.333	730.667	0.000168113	1.18354	up
GH_A04G1653	318	172	0.0176486	-0.975151	down
GH_A04G1681	281	1417.33	0.00101943	2.41956	up
GH_A04G1684	347.333	686.667	0.00932652	0.865172	up
GH_A04G1705	64.3333	170.667	0.00501213	1.32165	up
GH_A04G1774	19.6667	82.6667	0.00558314	1.97239	up
GH_A05G0030	17.3333	72.6667	0.00185283	2.07456	up
GH_A05G0142	728.667	341	0.0249735	-1.14814	down
GH_A05G0153	66.6667	224.667	0.000270395	1.71825	up
GH_A05G0228	545.333	1005.33	0.0495504	0.955783	up
GH_A05G0375	57	22.3333	0.0145986	-1.45731	down
GH_A05G0403	34	159.333	0.000563407	2.12263	up
GH_A05G0404	4569.33	8989	0.0046901	0.875116	up
GH_A05G0504	204.667	1106	1.77916e-05	2.44377	up
GH_A05G0505	13825.3	8877.67	0.0427519	-0.777902	down
GH_A05G0538	510.333	877	0.0351941	0.799544	up
GH_A05G0542	257.333	100	0.00292418	-1.49311	down
GH_A05G0545	254.333	134.333	0.0214413	-0.953499	down
GH_A05G0559	30.3333	84.6667	0.0272971	1.5528	up
GH_A05G0630	421.667	174.667	0.0184944	-1.24648	down
GH_A05G0637	621	1064.33	0.0410728	0.773295	up
GH_A05G0695	163	402	0.0456691	1.41072	up
GH_A05G0725	18.3333	154.667	0.00138046	3.07091	up
GH_A05G0759	1524.33	2971.33	0.00920359	0.995512	up
GH_A05G0817	29.3333	136	0.00530787	2.00774	up
GH_A05G0923	1258.67	3383	8.37855e-06	1.38894	up
GH_A05G0924	168.667	587	2.07907e-05	1.68695	up
GH_A05G0933	100	246.667	0.0318504	1.35996	up
GH_A05G0993	8297.33	5052	0.0157229	-0.820006	down
GH_A05G0994	1623.33	967.333	0.0145124	-0.871381	down
GH_A05G1039	6220.33	11248.7	0.0195835	0.814	up
GH_A05G1065	58	182.333	0.0216786	1.73225	up
GH_A05G1072	1024.33	1799.33	0.0250544	0.736115	up
GH_A05G1183	282.667	107	0.0304702	-1.39813	down
GH_A05G1190	533.333	941.667	0.0336652	0.767341	up
GH_A05G1218	1139.67	777.667	0.0340108	-0.650401	down
GH_A05G1273	63.6667	147.667	0.0114368	1.21599	up
GH_A05G1299	1463	951	0.0350099	-0.734734	down
GH_A05G1369	185.333	486	0.0136434	1.39877	up
GH_A05G1377	187	412.667	0.00306521	1.10656	up
GH_A05G1395	26	156.667	3.86232e-06	2.47353	up
GH_A05G1535	159	526.333	0.00018543	1.76709	up
GH_A05G1593	1264.67	783	0.0156044	-0.786914	down
GH_A05G1744	565.667	1999.67	0.0453244	1.95509	up
GH_A05G1807	836.333	1379	0.0286202	0.675864	up
GH_A05G1877	918.333	2023.67	0.0201837	1.19166	up
GH_A05G1878	23	65.3333	0.033666	1.55312	up
GH_A05G1941	655.667	339.667	0.0193818	-0.993173	down
GH_A05G2027	69	195.333	0.0106253	1.51784	up
GH_A05G2059	72.3333	175.333	0.0131208	1.29185	up
GH_A05G2061	934	1561	0.0236336	0.729676	up
GH_A05G2075	971	1678.33	0.0141854	0.764182	up
GH_A05G2081	20.3333	87.6667	0.0399693	2.2033	up
GH_A05G2112	23.3333	56.3333	0.0336749	1.20476	up
GH_A05G2136	80.3333	251.667	0.00348046	1.6519	up
GH_A05G2204	116.333	540.333	4.62622e-05	2.25439	up
GH_A05G2231	11.3333	78	0.00258054	2.78692	up
GH_A05G2284	297.667	768.333	0.0437504	1.44878	up
GH_A05G2316	44	108	0.0303	1.34264	up
GH_A05G2377	179	675.333	7.50463e-05	1.91868	up
GH_A05G2426	47.3333	175	0.0254496	1.92805	up
GH_A05G2578	231.333	391.667	0.0411047	0.699202	up
GH_A05G2635	15.6667	51.6667	0.0320396	1.80168	up
GH_A05G2705	131.333	50.6667	0.0400379	-1.30212	down
GH_A05G2855	80.3333	177.333	0.0252906	1.07683	up
GH_A05G2857	99	47.6667	0.0282051	-1.16816	down
GH_A05G2866	83	26.6667	0.00609523	-1.62976	down
GH_A05G2885	86.6667	26.3333	0.000908591	-1.82621	down
GH_A05G3091	199.333	53.3333	0.000473448	-1.91254	down
GH_A05G3454	29	85.6667	0.0187444	1.4893	up
GH_A05G3478	44	146.667	0.00166747	1.74601	up
GH_A05G3660	1427.33	400.333	0.0127113	-1.8841	down
GH_A05G3665	245.333	142.333	0.0338959	-0.86656	down
GH_A05G3712	3255.67	1910.33	0.00618132	-0.873718	down
GH_A05G3722	30.6667	74.6667	0.040166	1.21724	up
GH_A05G3852	449.667	259	0.0206387	-0.943557	down
GH_A05G3862	307	127.667	0.0447242	-1.28132	down
GH_A05G3868	216	404.667	0.0435893	0.924628	up
GH_A05G3897	703.333	1145.33	0.0400859	0.629178	up
GH_A05G3929	72.3333	169.333	0.0430465	1.14973	up
GH_A05G3971	34	127.333	0.00965593	1.91537	up
GH_A05G4048	35	298	6.98596e-05	3.19991	up
GH_A05G4104	159.667	59.6667	0.0293026	-1.44331	down
GH_A05G4173	48.6667	275	0.0193819	2.09863	up
GH_A05G4204	131.667	44.3333	0.0204778	-1.59431	down
GH_A05G4206	483	2544.67	7.2629e-08	2.26764	up
GH_A05G4223	40	150	0.00682999	1.97374	up
GH_A05G4330	24.3333	73	0.00578246	1.49415	up
GH_A05G4370	53	22.6667	0.0352133	-1.37405	down
GH_A06G0018	196	1129	0.000247171	2.62797	up
GH_A06G0116	83.6667	255	0.00487857	1.67232	up
GH_A06G0179	5949.33	11821.3	0.00690568	0.983579	up
GH_A06G0199	124.667	323.667	0.00873703	1.42855	up
GH_A06G0252	61.6667	242.333	0.00342759	1.83432	up
GH_A06G0278	358	194.667	0.0142253	-0.969847	down
GH_A06G0282	105.667	495.333	0.00147832	2.27445	up
GH_A06G0295	63.6667	187.667	0.00654043	1.60841	up
GH_A06G0349	31.6667	176.667	0.000295928	2.49463	up
GH_A06G0358	957.667	559.333	0.0426499	-0.981671	down
GH_A06G0408	1732.33	1123	0.0461019	-0.69477	down
GH_A06G0434	11151.3	2048	3.44154e-06	-2.7187	down
GH_A06G0458	1548.33	2837	0.00494489	0.879399	up
GH_A06G0465	50	16.3333	0.0190746	-1.69182	down
GH_A06G0489	108.667	51.3333	0.0261918	-1.22006	down
GH_A06G0524	1411	2924	0.00844014	1.09008	up
GH_A06G0615	116.333	214.667	0.0468057	0.8166	up
GH_A06G0694	60	24	0.013096	-1.48788	down
GH_A06G0742	97.6667	33.3333	0.0116681	-1.74021	down
GH_A06G0921	132.333	72.6667	0.0409994	-0.984809	down
GH_A06G1014	26.3333	60	0.0423129	1.16105	up
GH_A06G1088	909.667	511.333	0.00680864	-0.963547	down
GH_A06G1105	1088.67	1975	0.0110923	0.888038	up
GH_A06G1323	34	89.6667	0.0179635	1.29878	up
GH_A06G1398	81	22.6667	0.0474601	-1.98644	down
GH_A06G1416	217.667	820.333	7.02257e-06	1.80853	up
GH_A06G1562	27	83.3333	0.00924045	1.47976	up
GH_A06G1615	17	68.3333	0.00822902	2.11193	up
GH_A06G1679	1567.67	3625.67	0.0125594	1.11133	up
GH_A06G1696	183.333	76	0.0328673	-1.24647	down
GH_A06G1791	165.667	317.333	0.0251331	0.849566	up
GH_A06G1844	27	99	0.00914512	1.95527	up
GH_A06G1930	2988	1658.33	0.00377127	-0.99355	down
GH_A06G2118	221	133	0.0414087	-0.815108	down
GH_A06G2278	317	725.667	0.00053486	1.2008	up
GH_A06G2373	96.6667	229.333	0.0225166	1.32363	up
GH_A07G0001	120	40.3333	0.002758	-1.60192	down
GH_A07G0063	24.3333	89.6667	0.0410256	1.63727	up
GH_A07G0112	40	169	0.000430469	1.95269	up
GH_A07G0128	18.6667	60.6667	0.032688	1.6672	up
GH_A07G0136	117.667	216.667	0.0397772	0.858406	up
GH_A07G0137	309	604.333	0.0202594	0.969269	up
GH_A07G0138	55.6667	160.667	0.00262417	1.53446	up
GH_A07G0183	4008.33	1880	0.00038878	-1.2364	down
GH_A07G0216	2442	4015.33	0.0265923	0.658084	up
GH_A07G0253	101	313.667	0.0430007	1.62451	up
GH_A07G0267	461.667	827.667	0.0181659	0.840034	up
GH_A07G0431	409.667	813	0.00668756	0.999324	up
GH_A07G0475	123.333	271	0.0336984	1.10216	up
GH_A07G0561	132.333	271.333	0.0405434	1.03005	up
GH_A07G0594	239.667	626.333	0.0447994	1.50001	up
GH_A07G0700	74.6667	27.3333	0.0159509	-1.56767	down
GH_A07G0720	209.667	104.333	0.014281	-1.05473	down
GH_A07G0767	2031	4302	0.00044631	1.01164	up
GH_A07G0768	18	137.667	6.23383e-08	2.88835	up
GH_A07G0776	225.667	501	0.0198042	1.22013	up
GH_A07G0803	1371.67	849.667	0.0221115	-0.746371	down
GH_A07G0813	32	77.6667	0.0354457	1.32478	up
GH_A07G0833	380	139	0.00643284	-1.61427	down
GH_A07G0894	402.333	951	0.0055697	1.25179	up
GH_A07G1011	540.333	1012	0.0154781	0.809014	up
GH_A07G1016	7	104.333	2.62189e-07	3.95822	up
GH_A07G1023	107	235.667	0.0126004	1.05986	up
GH_A07G1046	225	762.667	1.79081e-07	1.73277	up
GH_A07G1119	304.667	798.333	0.000563011	1.28049	up
GH_A07G1194	1639.67	1056	0.0399667	-0.768201	down
GH_A07G1221	140.333	54.6667	0.00566125	-1.41109	down
GH_A07G1518	37	94	0.00942094	1.33058	up
GH_A07G1564	534	251.667	0.00451361	-1.30779	down
GH_A07G1620	108.333	33.3333	0.0170329	-1.66668	down
GH_A07G1621	24.6667	131	0.00384314	2.48507	up
GH_A07G1682	145.333	47.6667	0.00372928	-1.77027	down
GH_A07G1727	3771.33	2481	0.042135	-0.734543	down
GH_A07G1739	353	203	0.0199366	-0.881943	down
GH_A07G1742	81.6667	178	0.0189942	1.10488	up
GH_A07G1987	145.333	47.6667	0.0277255	-1.59727	down
GH_A07G2146	543.667	64.3333	0.0205616	-2.92273	down
GH_A07G2167	148.667	328.333	0.0282845	1.13906	up
GH_A07G2235	85	215	0.00866592	1.29362	up
GH_A07G2264	725.667	399	0.0188216	-1.02695	down
GH_A07G2327	291.333	511.333	0.0163358	0.772554	up
GH_A07G2345	997.667	594	0.0202114	-0.903347	down
GH_A08G0021	32.3333	182.333	0.0146696	2.51781	up
GH_A08G0145	2132.33	3296.67	0.0487422	0.621764	up
GH_A08G0153	543	238.667	0.00228904	-1.32989	down
GH_A08G0174	966.333	1732	0.00807608	0.822325	up
GH_A08G0188	87.3333	1266.33	0.00287222	4.04815	up
GH_A08G0234	300	942	0.014332	1.64494	up
GH_A08G0271	78.3333	207.667	0.0391499	1.46136	up
GH_A08G0391	25	82.3333	0.0275969	1.79923	up
GH_A08G0578	1116	3741.33	0.0291153	1.85479	up
GH_A08G0793	48.3333	136.667	0.0351424	1.34692	up
GH_A08G0854	11.6667	59.3333	0.0130976	2.37336	up
GH_A08G0958	52.3333	147.333	0.00939535	1.50571	up
GH_A08G0990	54.3333	18	0.00594845	-1.71392	down
GH_A08G1216	291.333	571	0.0129273	0.939282	up
GH_A08G1234	437.333	243.333	0.0281292	-0.859905	down
GH_A08G1335	20.6667	109	6.94995e-05	2.41299	up
GH_A08G1367	56.3333	180	0.025322	1.68197	up
GH_A08G1370	69	146.333	0.0352027	1.00585	up
GH_A08G1404	22.3333	91.6667	0.0228608	1.90772	up
GH_A08G1431	31.6667	129	0.000358862	1.89158	up
GH_A08G1713	30	68	0.0372859	1.11256	up
GH_A08G1726	466.333	809.667	0.0284852	0.771235	up
GH_A08G1741	189.333	89	0.0263051	-1.24216	down
GH_A08G1798	128.333	303.333	0.0360565	1.33845	up
GH_A08G1835	48.3333	111.667	0.0460092	1.21198	up
GH_A08G1856	50	172.667	0.000783959	1.69348	up
GH_A08G1892	97	575	0.0434676	2.67536	up
GH_A08G1956	219.333	548	0.020998	1.2502	up
GH_A08G2078	170	440	0.0200102	1.44788	up
GH_A08G2092	1502	766	0.00622066	-1.0802	down
GH_A08G2221	589.667	210.333	0.0254561	-1.42405	down
GH_A08G2306	253.667	136	0.0434619	-1.10261	down
GH_A08G2313	1093.33	3385.67	2.7267e-05	1.55882	up
GH_A08G2332	56.3333	141.333	0.00769062	1.30745	up
GH_A08G2420	3024	1932.67	0.0228525	-0.812163	down
GH_A08G2441	74.3333	31.6667	0.0177937	-1.25721	down
GH_A08G2452	513.333	39.6667	2.73379e-06	-3.98597	down
GH_A08G2485	684.667	413.667	0.0344004	-0.894022	down
GH_A08G2515	95	187.667	0.0401159	1.02916	up
GH_A08G2516	242	510.667	0.00194288	1.03136	up
GH_A08G2526	255.333	531.667	0.0154417	0.92871	up
GH_A08G2604	586	1335.67	0.0047612	1.19628	up
GH_A08G2633	52.6667	19.6667	0.0111883	-1.4907	down
GH_A08G2635	107.333	2014.67	3.7407e-13	4.29343	up
GH_A08G2784	313	528.667	0.0322186	0.718631	up
GH_A09G0001	1536.33	3387.67	0.00591811	1.14375	up
GH_A09G0019	199	375.333	0.0225635	0.943074	up
GH_A09G0225	196.667	93.6667	0.0101344	-1.17615	down
GH_A09G0311	24.6667	85.3333	0.013639	1.82813	up
GH_A09G0481	3589	6827.33	0.00653056	0.923524	up
GH_A09G0482	5790.33	9883.67	0.0367292	0.782209	up
GH_A09G0675	37.3333	105.333	0.0402257	1.50421	up
GH_A09G0685	1717.33	2849	0.0188405	0.676636	up
GH_A09G0692	29.3333	109.667	0.0284058	2.00164	up
GH_A09G0846	108.333	286.333	0.0146285	1.44489	up
GH_A09G0914	20.3333	112	0.0139561	2.52749	up
GH_A09G0946	214.333	114.667	0.025643	-0.975313	down
GH_A09G0982	106	53.3333	0.0393502	-1.115	down
GH_A09G1068	142.333	1123	3.81558e-05	2.91071	up
GH_A09G1167	188.667	469	0.0163607	1.37445	up
GH_A09G1231	166.667	315	0.027634	0.935014	up
GH_A09G1279	27.6667	77.3333	0.00664013	1.48301	up
GH_A09G1321	1235.67	2052.67	0.0321146	0.745173	up
GH_A09G1389	381	208	0.0435397	-1.15389	down
GH_A09G1406	12182.3	6260	0.0102401	-1.17318	down
GH_A09G1511	1211.33	2336	0.0302272	0.992708	up
GH_A09G1580	231.667	91	0.0049062	-1.35258	down
GH_A09G1633	395.667	237.333	0.0328098	-0.879141	down
GH_A09G1639	1047.33	1948.33	0.0206407	0.92042	up
GH_A09G1675	374.333	190.667	0.0179314	-1.09797	down
GH_A09G1679	336.333	709.333	0.00599498	1.07139	up
GH_A09G1681	437	152	0.00349789	-1.52361	down
GH_A09G1707	332.667	172.667	0.0116469	-1.08423	down
GH_A09G1769	198.333	113.667	0.0431022	-0.870474	down
GH_A09G1774	29.6667	93	0.0113546	1.60107	up
GH_A09G1902	375	179.667	0.038817	-1.03902	down
GH_A09G1951	1435.67	784.333	0.0102043	-0.95581	down
GH_A09G2021	25.6667	86.3333	0.00122287	1.71292	up
GH_A09G2027	2301.33	3564.67	0.0416648	0.608251	up
GH_A09G2216	708.333	471.667	0.0350668	-0.683053	down
GH_A09G2245	2478	6040.33	0.000267284	1.18042	up
GH_A09G2383	1057.33	568.333	0.00966532	-0.975306	down
GH_A09G2448	22	281.333	0.044833	3.77849	up
GH_A09G2467	719	336.667	0.00228075	-1.20523	down
GH_A09G2527	83.6667	36.6667	0.0469926	-1.26833	down
GH_A09G2563	4649.33	2805.67	0.0168047	-0.78499	down
GH_A09G2583	949.667	1595.67	0.0301892	0.683825	up
GH_A09G2586	23	124.667	0.0145656	2.51761	up
GH_A09G2619	201.333	433.333	0.020698	1.13875	up
GH_A09G2652	993.333	653.667	0.0456801	-0.695072	down
GH_A09G2653	79.6667	194	0.0191062	1.222	up
GH_A10G0058	134	294.667	0.0169022	1.13012	up
GH_A10G0099	83.6667	400	0.00144394	2.26254	up
GH_A10G0109	26.6667	100	0.0200216	1.96332	up
GH_A10G0123	2458	1512.67	0.0302723	-0.909318	down
GH_A10G0125	3252.67	2029.67	0.0144735	-0.807808	down
GH_A10G0212	31.3333	121.333	0.00383169	2.0017	up
GH_A10G0277	262	586.333	0.00561601	1.11702	up
GH_A10G0513	132.667	66.3333	0.0299464	-1.12697	down
GH_A10G0518	101.333	412.667	0.00212586	2.02777	up
GH_A10G0610	405.667	217.333	0.0150161	-0.947176	down
GH_A10G0646	840	549.333	0.0403683	-0.75329	down
GH_A10G0665	32	178.667	0.0092422	2.41104	up
GH_A10G0756	696.667	1166	0.0333088	0.736407	up
GH_A10G0801	347.667	577.667	0.0369981	0.712761	up
GH_A10G1016	64.6667	139.333	0.0259898	1.08652	up
GH_A10G1028	232	142.667	0.0471844	-0.818339	down
GH_A10G1035	13	51	0.00792679	1.78245	up
GH_A10G1095	163.667	292.333	0.0461963	0.802319	up
GH_A10G1158	60.3333	367	0.0168117	2.64215	up
GH_A10G1474	116.333	218	0.047242	0.867813	up
GH_A10G1543	45.3333	296.333	0.000343924	2.7656	up
GH_A10G1568	35.3333	84	0.0192645	1.23564	up
GH_A10G1821	194.667	606.333	3.45773e-06	1.63194	up
GH_A10G1864	89.3333	287.667	0.0398065	1.73854	up
GH_A10G1871	771.333	1348.33	0.0465935	0.760868	up
GH_A10G2000	632	1075.67	0.0306592	0.7042	up
GH_A10G2154	1762.33	3154	0.0407202	0.867817	up
GH_A10G2232	469.333	779.333	0.0464345	0.751557	up
GH_A10G2279	420.333	705	0.0299383	0.769188	up
GH_A10G2349	257	99	0.0087191	-1.51835	down
GH_A10G2391	2924.33	5050.33	0.0393385	0.800548	up
GH_A10G2412	243.333	137	0.0481632	-0.876023	down
GH_A10G2417	192	347.333	0.0407165	0.77265	up
GH_A10G2501	282.333	859.333	1.28281e-05	1.55914	up
GH_A10G2538	1075	3291.67	0.00498049	1.61541	up
GH_A10G2544	19.6667	107.333	0.0268447	2.50119	up
GH_A10G2551	33.6667	100.333	0.0339698	1.62509	up
GH_A10G2583	188.667	632.333	0.000335835	1.78956	up
GH_A10G2586	164	812.667	0.00453604	2.44454	up
GH_A10G2651	11.3333	145.667	0.0010699	3.75167	up
GH_A10G2687	2537.33	1347.33	0.0185352	-0.982942	down
GH_A11G0089	27	112	0.0382905	2.0545	up
GH_A11G0246	14.6667	80.3333	0.0303531	2.05654	up
GH_A11G0248	17	43.6667	0.0214073	1.30899	up
GH_A11G0287	382	1021	0.0474367	1.49982	up
GH_A11G0331	612.333	297.667	0.0051638	-1.18894	down
GH_A11G0386	171.333	413.333	0.000878724	1.27349	up
GH_A11G0391	314	646	0.0174237	1.01774	up
GH_A11G0394	293	154.667	0.0157097	-1.04185	down
GH_A11G0484	132.667	361.667	0.00795187	1.3978	up
GH_A11G0503	169.667	324	0.0497817	0.808103	up
GH_A11G0511	1315.67	274.333	0.000256281	-2.3274	down
GH_A11G0524	5320	10409.7	0.015758	0.933441	up
GH_A11G0676	303.667	514	0.04787	0.75277	up
GH_A11G0807	242.333	131.333	0.0370372	-1.07129	down
GH_A11G0823	4684	11893	0.0436946	1.47061	up
GH_A11G0919	2.66667	89.3333	1.3759e-08	4.84334	up
GH_A11G1050	29	73.3333	0.0282146	1.35596	up
GH_A11G1093	730.667	428.667	0.0401161	-1.01954	down
GH_A11G1103	338.333	164.333	0.0051105	-1.12052	down
GH_A11G1123	1730	4455	0.00012684	1.37658	up
GH_A11G1225	152.667	51.6667	0.00179471	-1.72645	down
GH_A11G1270	211.333	426	0.0186414	1.00607	up
GH_A11G1284	300	77	0.0254134	-1.99194	down
GH_A11G1291	73.3333	320	0.001511	2.18086	up
GH_A11G1293	119.667	307.333	0.0278049	1.40385	up
GH_A11G1309	1078	555.333	0.00931262	-1.12417	down
GH_A11G1373	45	104.333	0.01849	1.19942	up
GH_A11G1410	89.6667	188	0.0239114	1.03207	up
GH_A11G1497	617	341.333	0.0088873	-0.996258	down
GH_A11G1527	29.3333	115.333	0.0156758	2.04617	up
GH_A11G1558	188	103.667	0.0316036	-0.970441	down
GH_A11G1578	4.33333	56.6667	6.71385e-07	3.64566	up
GH_A11G1585	1039.67	446.333	0.00185484	-1.29948	down
GH_A11G1593	242	93.6667	0.0140181	-1.58431	down
GH_A11G1594	1137.33	322	6.92314e-05	-1.95566	down
GH_A11G1619	1043.33	691	0.0462313	-0.71825	down
GH_A11G1620	4812	2448.67	0.00251178	-1.10782	down
GH_A11G1749	998.333	663.667	0.0324222	-0.697378	down
GH_A11G1768	648	419	0.0282408	-0.703042	down
GH_A11G1777	137	272.667	0.0431947	0.976623	up
GH_A11G1836	1170.67	2228.33	0.0183401	0.957614	up
GH_A11G1852	700.667	1612	0.0232113	1.17338	up
GH_A11G1947	652.333	3307.33	0.0100805	2.41054	up
GH_A11G1956	108.333	290.667	0.00233513	1.37946	up
GH_A11G2009	142.667	326.333	0.0115652	1.19862	up
GH_A11G2089	161.333	47	0.00257147	-1.83258	down
GH_A11G2090	270.333	490.333	0.0430889	0.845623	up
GH_A11G2154	230	113.667	0.0246372	-1.05025	down
GH_A11G2182	295.333	612.333	0.0191623	1.07493	up
GH_A11G2205	274	110	0.00359544	-1.50915	down
GH_A11G2507	292.667	0	4.59608e-20	-11.4315	down
GH_A11G2576	109.667	24.3333	0.000231512	-2.22642	down
GH_A11G2577	112.333	4	5.51533e-06	-5.14946	down
GH_A11G2581	38.6667	97	0.0345759	1.35592	up
GH_A11G2585	250	478	0.0117619	0.960953	up
GH_A11G2596	156	78.6667	0.0305659	-1.14961	down
GH_A11G2602	102.667	41	0.0209296	-1.58211	down
GH_A11G2636	28.3333	104.333	0.0398484	1.90603	up
GH_A11G2894	261.667	126	0.0148156	-1.14676	down
GH_A11G2987	158	77.3333	0.021266	-1.19906	down
GH_A11G3006	426.333	982	0.0135117	1.23901	up
GH_A11G3007	85	236	0.00145364	1.39266	up
GH_A11G3012	252.333	678	0.000401742	1.43643	up
GH_A11G3039	202.333	517.667	0.0463857	1.29457	up
GH_A11G3062	549.667	328	0.0195603	-0.91762	down
GH_A11G3498	1116.67	702.333	0.0370638	-0.760831	down
GH_A11G3501	215.333	112	0.0259304	-1.03337	down
GH_A11G3553	805.333	1500	0.0148253	0.868273	up
GH_A11G3580	30	120.333	0.00952427	1.96033	up
GH_A11G3657	188.667	89.6667	0.0168448	-1.12478	down
GH_A11G3673	2069.33	1130.67	0.00121151	-0.929153	down
GH_A11G3691	217.667	835.333	0.00610793	1.94749	up
GH_A11G3703	5335.67	16144	0.00959272	1.69404	up
GH_A11G3712	37.3333	102	0.00658283	1.38849	up
GH_A11G3729	131.667	1152.67	9.87322e-05	3.17007	up
GH_A11G3736	22	155	0.000178646	2.83155	up
GH_A11G3773	377.667	0	2.03105e-22	-11.7972	down
GH_A12G0052	84.3333	259.333	0.0266946	1.7311	up
GH_A12G0065	238	583	0.0260386	1.32895	up
GH_A12G0155	151.667	504	0.00471878	1.76578	up
GH_A12G0168	96.6667	185	0.0393418	0.891636	up
GH_A12G0355	652.333	328	0.00475206	-1.03799	down
GH_A12G0371	572	384.333	0.0486209	-0.706141	down
GH_A12G0537	39.6667	123.333	0.0257556	1.70804	up
GH_A12G0590	852	1421.33	0.0155077	0.701199	up
GH_A12G0596	3335.67	1731.67	0.0102317	-1.00298	down
GH_A12G0995	100.667	301.333	0.00521337	1.56448	up
GH_A12G1140	163	74.3333	0.0184309	-1.31128	down
GH_A12G1188	167.667	85	0.0169787	-1.04504	down
GH_A12G1275	93.3333	208.333	0.0456984	1.11114	up
GH_A12G1281	77.3333	214.667	0.0102609	1.41819	up
GH_A12G1285	102.333	337.667	0.0181713	1.81412	up
GH_A12G1353	1754.67	3029.67	0.0425506	0.762203	up
GH_A12G1371	455.333	143.333	0.0189296	-1.62008	down
GH_A12G1441	54.6667	162.333	0.0148161	1.55888	up
GH_A12G1538	67.3333	229.667	0.0330384	1.80338	up
GH_A12G1546	219.333	410.333	0.0275875	0.844631	up
GH_A12G1565	46	135	0.0276314	1.52532	up
GH_A12G1613	35.3333	93.6667	0.0207795	1.35208	up
GH_A12G1677	115.333	57.3333	0.0300133	-1.13953	down
GH_A12G1737	610	1041.33	0.0364222	0.767659	up
GH_A12G1776	57.6667	176	0.0338116	1.6364	up
GH_A12G1813	184.667	441	0.0011763	1.23336	up
GH_A12G1834	24.6667	104.667	0.0296691	2.13644	up
GH_A12G2141	312	1082.67	0.000242994	1.86229	up
GH_A12G2185	215.667	794.333	1.09205e-05	1.73231	up
GH_A12G2186	30.3333	73.3333	0.0296856	1.31774	up
GH_A12G2242	922	607.667	0.0430945	-0.649802	down
GH_A12G2288	150	81	0.038361	-0.993397	down
GH_A12G2292	37	98.3333	0.0328304	1.46756	up
GH_A12G2330	48.3333	105.667	0.0473306	1.13658	up
GH_A12G2389	50.6667	329.667	1.65166e-05	2.52294	up
GH_A12G2390	63.3333	280.667	0.000415506	2.19448	up
GH_A12G2471	5287.67	3208.33	0.0164054	-0.885205	down
GH_A12G2491	768	390.333	0.0256822	-1.11765	down
GH_A12G2539	44.6667	175	0.00266562	2.02317	up
GH_A12G2622	1106	1919.67	0.0480795	0.816965	up
GH_A12G2752	31	94.6667	0.00972569	1.49992	up
GH_A12G2782	81	179	0.0146987	1.09868	up
GH_A12G2793	3273.67	2132.67	0.0155016	-0.70655	down
GH_A12G2813	22.6667	104.667	0.000260689	2.10477	up
GH_A12G2855	2570	1628.67	0.0208009	-0.788179	down
GH_A13G0121	2097.33	1023	0.00126776	-1.14338	down
GH_A13G0244	551.333	260	0.00420367	-1.18564	down
GH_A13G0386	28.3333	223	0.000141218	2.99413	up
GH_A13G0624	591	1023	0.0403239	0.83901	up
GH_A13G0725	1060	2525.33	0.00279024	1.22208	up
GH_A13G0971	591	1868	0.0155926	1.74268	up
GH_A13G1025	63	160	0.00918539	1.34973	up
GH_A13G1084	36.3333	284.333	0.0069502	2.90741	up
GH_A13G1107	2176	4470	0.00542535	0.997837	up
GH_A13G1177	835.667	505	0.038281	-0.903954	down
GH_A13G1347	21.3333	122.333	0.0036413	2.67864	up
GH_A13G1386	52.6667	134	0.0225677	1.23794	up
GH_A13G1429	395.667	1693.33	1.21739e-08	2.06272	up
GH_A13G1736	24.6667	156.333	0.0109747	2.71959	up
GH_A13G1786	109.667	586.667	0.00554649	2.42966	up
GH_A13G1937	781.333	1601	0.0322514	0.928947	up
GH_A13G2053	42	189.667	0.00908089	2.28596	up
GH_A13G2055	278	112.667	0.0380076	-1.21835	down
GH_A13G2080	60.6667	22	0.00803565	-1.50639	down
GH_A13G2166	340.667	667	0.0112355	0.899303	up
GH_A13G2251	120	275.333	0.0306466	1.13527	up
GH_A13G2261	166.667	80.3333	0.0158076	-1.19914	down
GH_A13G2362	14	68	0.000680124	2.26372	up
GH_A13G2389	147.667	344	0.0320123	1.30469	up
GH_A13G2406	324.667	156.333	0.00559992	-1.15046	down
GH_A13G2471	567	153	1.81543e-05	-2.03132	down
GH_A13G2479	23	69.3333	0.00952638	1.49203	up
GH_A13G2485	56	159.333	0.0236905	1.50244	up
GH_A13G2508	145.667	40.6667	0.0022294	-2.05737	down
GH_A13G2511	1355.33	47.6667	3.36927e-15	-5.08032	down
GH_A13G2521	54.3333	177	0.0238584	1.68345	up
GH_A13G2596	134.333	291	0.048624	1.13366	up
GH_A13G2624	5122.67	8364.67	0.0343994	0.650495	up
GH_A13G2635	1210	724.667	0.0346125	-0.799375	down
GH_A13G2676	21.3333	54.3333	0.0299524	1.39394	up
GH_D01G0032	58.6667	170	0.0038384	1.50905	up
GH_D01G0057	25	64.6667	0.0348672	1.37223	up
GH_D01G0133	764.333	501.667	0.0225278	-0.71682	down
GH_D01G0191	24	171.667	0.000342401	2.90492	up
GH_D01G0223	249.667	430.333	0.0285722	0.762359	up
GH_D01G0373	107	41	0.0487849	-1.49389	down
GH_D01G0410	50.6667	16.3333	0.00685057	-1.64135	down
GH_D01G0441	21.6667	58.6667	0.0193428	1.41297	up
GH_D01G0530	186.667	993.333	0.0162833	2.55331	up
GH_D01G0545	725	1341	0.0275679	0.887167	up
GH_D01G0626	2900.67	5085.67	0.00887203	0.765887	up
GH_D01G0666	44.3333	164.333	0.00149462	1.86381	up
GH_D01G0690	3155.67	5279	0.0313205	0.702172	up
GH_D01G0793	230.667	431.333	0.0436634	0.902499	up
GH_D01G0882	144	298.333	0.012765	1.06074	up
GH_D01G1035	179.667	72.3333	0.0486476	-1.48317	down
GH_D01G1119	237	487.667	0.0182234	0.951499	up
GH_D01G1127	88.3333	215.333	0.0411809	1.32533	up
GH_D01G1155	98.6667	40	0.017227	-1.54604	down
GH_D01G1246	37.3333	91.3333	0.0196775	1.28428	up
GH_D01G1278	22.6667	69.3333	0.0255239	1.63632	up
GH_D01G1308	144.667	64.3333	0.0397318	-1.26493	down
GH_D01G1414	144.333	426.667	0.0348846	1.63316	up
GH_D01G1415	186	377.333	0.0327343	1.02422	up
GH_D01G1463	23.6667	164	0.00326686	2.84194	up
GH_D01G1740	299.667	119.333	0.00518907	-1.34982	down
GH_D01G2029	68	171	0.0194924	1.27804	up
GH_D01G2031	452.333	270.333	0.0324579	-0.769735	down
GH_D01G2158	30.6667	121.333	0.0221194	2.01943	up
GH_D01G2187	51	240.333	0.0114676	2.39425	up
GH_D01G2215	205	69	0.00131214	-1.70307	down
GH_D01G2294	9.33333	139.333	0.000426299	3.95094	up
GH_D01G2295	21	118.667	0.0232935	2.58665	up
GH_D01G2395	2090.33	992.667	0.0259221	-1.15274	down
GH_D01G2443	159.333	553	5.19784e-06	1.80034	up
GH_D01G2492	131.333	70	0.0348224	-1.00639	down
GH_D01G2541	41.3333	110.667	0.0386358	1.4134	up
GH_D02G0051	25.6667	109.667	0.0138871	2.14185	up
GH_D02G0114	37	124.333	0.00460107	1.68144	up
GH_D02G0190	520	219	0.00327584	-1.40522	down
GH_D02G0191	992	673	0.0476648	-0.665316	down
GH_D02G0200	28	128.667	0.00231173	2.17487	up
GH_D02G0206	273.333	671.333	0.0354044	1.36251	up
GH_D02G0210	36	112	0.0214145	1.71154	up
GH_D02G0211	32.6667	78.6667	0.0305784	1.24209	up
GH_D02G0219	1745	940.667	0.00220571	-0.908873	down
GH_D02G0222	187.333	35.6667	0.0039898	-2.31086	down
GH_D02G0224	1967	3711.33	0.0020492	0.904129	up
GH_D02G0230	648	437.667	0.042591	-0.652767	down
GH_D02G0236	85	37.3333	0.0229025	-1.23326	down
GH_D02G0295	2413.33	1365	0.0253743	-0.879571	down
GH_D02G0323	1169	2738	0.0105439	1.14501	up
GH_D02G0370	1240.33	3798.33	0.00179175	1.68885	up
GH_D02G0385	1629	877.333	0.00507801	-1.02442	down
GH_D02G0408	42	109	0.0417599	1.49094	up
GH_D02G0419	104.667	39.3333	0.0107368	-1.42372	down
GH_D02G0426	1667.33	561.667	7.74869e-06	-1.66545	down
GH_D02G0428	66.3333	613	0.00118048	3.17679	up
GH_D02G0537	43	209	0.0441895	2.37375	up
GH_D02G0617	22.6667	164	6.51073e-07	2.87383	up
GH_D02G0723	174.667	372	0.0121633	1.06611	up
GH_D02G0747	112.667	38	0.00717636	-1.8221	down
GH_D02G0824	132.667	51.3333	0.010067	-1.58794	down
GH_D02G0833	292.333	137	0.0126366	-1.12504	down
GH_D02G0837	35	83.6667	0.0239907	1.18193	up
GH_D02G0850	15.3333	74.6667	0.000302851	2.24246	up
GH_D02G0897	493	851.667	0.022816	0.777448	up
GH_D02G0909	1081.33	579	0.0147191	-0.934877	down
GH_D02G0917	74	32	0.0421808	-1.39558	down
GH_D02G0918	12959.3	8930	0.0386835	-0.652395	down
GH_D02G0957	199	117.333	0.0441114	-0.911816	down
GH_D02G0980	318	113	0.00632212	-1.51212	down
GH_D02G0984	173.333	67	0.00488664	-1.5751	down
GH_D02G1068	1806.33	3434	0.00885249	0.97613	up
GH_D02G1131	174	406	0.0108607	1.30646	up
GH_D02G1218	580.667	254	0.000340212	-1.20487	down
GH_D02G1337	293.667	72.6667	0.0228053	-2.23693	down
GH_D02G1363	181.333	79.3333	0.0390181	-1.253	down
GH_D02G1372	55.3333	167	0.0142547	1.65824	up
GH_D02G1458	571	379.333	0.0400285	-0.667758	down
GH_D02G1542	378.667	614.667	0.0439365	0.642701	up
GH_D02G1651	138.333	317	0.0166622	1.21034	up
GH_D02G1679	176.333	84.6667	0.0284072	-1.2787	down
GH_D02G1775	143	297.667	0.0208369	1.09789	up
GH_D02G1796	162.667	67	0.0172369	-1.41772	down
GH_D02G1845	449	739	0.0279224	0.669007	up
GH_D02G1889	35.6667	195.667	0.0157852	2.5303	up
GH_D02G2026	159.333	82.3333	0.0294854	-1.06397	down
GH_D02G2154	331	679.667	0.0132624	1.06999	up
GH_D02G2198	2223.33	3841	0.0309615	0.81456	up
GH_D02G2223	5844.67	3347.33	0.0120939	-0.965716	down
GH_D02G2243	27.6667	94	0.00481665	1.64693	up
GH_D02G2255	77.3333	172.333	0.0330752	1.16543	up
GH_D02G2283	727.333	470.667	0.0471851	-0.751026	down
GH_D02G2285	226.333	134.667	0.0413751	-0.812461	down
GH_D02G2313	20	58.3333	0.00959321	1.56254	up
GH_D02G2342	135	348	0.0185668	1.43366	up
GH_D02G2358	581.667	238.333	0.026902	-1.30225	down
GH_D02G2367	232.667	103.333	0.010502	-1.30261	down
GH_D02G2448	80.6667	235.667	0.0369384	1.59826	up
GH_D02G2461	82	31.6667	0.0230205	-1.37991	down
GH_D02G2506	53.3333	121.667	0.0200062	1.18205	up
GH_D03G0054	1149	765	0.046458	-0.700081	down
GH_D03G0073	36.6667	123.667	0.00098004	1.65828	up
GH_D03G0161	176.667	666	0.0338316	1.97909	up
GH_D03G0188	87.6667	216	0.021251	1.27105	up
GH_D03G0206	41.6667	216	0.0120339	2.44714	up
GH_D03G0248	5152.67	2766.67	0.0100399	-1.00521	down
GH_D03G0252	118.667	290.667	0.013783	1.29034	up
GH_D03G0294	21	92.3333	0.00530035	2.12844	up
GH_D03G0309	669.667	442	0.0495147	-0.650327	down
GH_D03G0326	155.667	88.3333	0.0446285	-0.891271	down
GH_D03G0424	44	15	0.00796539	-1.66657	down
GH_D03G0437	521.667	190.667	0.0233256	-1.43647	down
GH_D03G0594	28	73	0.0149741	1.4013	up
GH_D03G0701	14.6667	67	0.00435691	2.17381	up
GH_D03G0735	111.333	243.667	0.0396643	1.06861	up
GH_D03G0977	74.6667	196.333	0.0306324	1.38777	up
GH_D03G1000	459	252	0.00801642	-0.955828	down
GH_D03G1024	61.6667	132.667	0.0345847	1.06885	up
GH_D03G1043	324.667	192.333	0.0380807	-0.87481	down
GH_D03G1233	69.3333	246	0.000373995	1.81421	up
GH_D03G1284	2432.67	1532	0.0180828	-0.771223	down
GH_D03G1298	132.333	278.667	0.019654	1.01105	up
GH_D03G1334	126	278.333	0.0091041	1.17781	up
GH_D03G1354	175.333	380.333	0.0397517	1.1147	up
GH_D03G1359	3627	2330.33	0.0206772	-0.725962	down
GH_D03G1438	329.667	162.333	0.01287	-1.14904	down
GH_D03G1460	3529	6302.33	0.0147004	0.798457	up
GH_D03G1499	1194.67	2045.33	0.0374756	0.665737	up
GH_D03G1634	1002.33	5374.67	0.00142736	2.57009	up
GH_D03G1673	935.667	1690.67	0.0162332	0.745967	up
GH_D03G1698	399	730.667	0.029708	0.880498	up
GH_D03G1776	40.6667	98	0.0376464	1.20549	up
GH_D03G1924	525.333	225.333	0.000881905	-1.33848	down
GH_D04G0067	12324.7	7570	0.0351738	-0.845345	down
GH_D04G0099	69.3333	30.6667	0.0251833	-1.23022	down
GH_D04G0154	57.3333	327.667	0.0150249	2.66062	up
GH_D04G0175	291.333	480.333	0.0407054	0.677583	up
GH_D04G0191	1083.67	1954	0.0102534	0.810397	up
GH_D04G0327	188	349	0.0285446	0.863773	up
GH_D04G0423	20	103.333	0.00552798	2.44924	up
GH_D04G0508	563.667	309.667	0.0108884	-1.01207	down
GH_D04G0583	202.333	361.667	0.0281949	0.79782	up
GH_D04G0709	411	186	0.0304482	-1.3439	down
GH_D04G0733	196	603.333	0.000480323	1.67222	up
GH_D04G0747	433.667	113	9.46731e-05	-2.1768	down
GH_D04G0771	194	99.6667	0.0347242	-1.15964	down
GH_D04G1125	244.667	597.333	0.000532784	1.31422	up
GH_D04G1212	120.333	286	0.0398025	1.26548	up
GH_D04G1262	169.667	56.3333	0.000858668	-1.62427	down
GH_D04G1285	19.3333	54.3333	0.018114	1.46959	up
GH_D04G1341	544	996	0.00614812	0.83458	up
GH_D04G1344	58	168.667	0.00685188	1.42863	up
GH_D04G1375	163	320	0.0198487	1.00763	up
GH_D04G1498	121	405.333	0.0202652	1.87824	up
GH_D04G1529	183	326.333	0.0470961	0.836316	up
GH_D04G1536	328.667	195	0.0294838	-0.816003	down
GH_D04G1551	263	624.333	0.0425372	1.30186	up
GH_D04G1664	66.3333	167.667	0.00605799	1.29682	up
GH_D04G1720	128.667	671.667	1.0526e-05	2.42337	up
GH_D04G1782	22.6667	181	0.00434664	3.05682	up
GH_D04G1848	39	88.6667	0.0414189	1.19683	up
GH_D04G1997	73	25.3333	0.00694547	-1.54379	down
GH_D05G0009	79.6667	37.3333	0.0324323	-1.22536	down
GH_D05G0017	180.333	359	0.0226464	1.00263	up
GH_D05G0076	15	62.6667	0.00323074	1.99886	up
GH_D05G0137	267.667	554	0.00377356	0.9853	up
GH_D05G0139	569.667	288.333	0.00181658	-1.12087	down
GH_D05G0150	171.333	395.667	0.00166932	1.14438	up
GH_D05G0181	57.3333	226.333	0.00160784	2.05672	up
GH_D05G0184	37	236.667	0.0077261	2.6775	up
GH_D05G0192	96.6667	521.667	4.24705e-06	2.2546	up
GH_D05G0232	37.6667	84	0.0416226	1.1279	up
GH_D05G0281	70	34.6667	0.0462801	-1.06561	down
GH_D05G0282	193	524.667	0.00378454	1.39829	up
GH_D05G0356	35.6667	100	0.00950714	1.49619	up
GH_D05G0405	505.667	1787	2.73458e-08	1.78091	up
GH_D05G0406	5109	9138	0.0157825	0.744017	up
GH_D05G0458	236.333	519.333	0.00743126	1.13628	up
GH_D05G0529	45	113.333	0.0300129	1.16834	up
GH_D05G0538	334.667	565	0.0481918	0.762939	up
GH_D05G0541	33.3333	91.3333	0.0327938	1.51693	up
GH_D05G0556	23.6667	59.3333	0.0196765	1.33383	up
GH_D05G0572	135.667	242.667	0.0469336	0.780158	up
GH_D05G0625	194	419.333	0.00322453	1.10389	up
GH_D05G0639	116.667	58.6667	0.0317319	-1.06969	down
GH_D05G0649	303	711.333	0.019298	1.26946	up
GH_D05G0713	30.6667	86.6667	0.0182639	1.36871	up
GH_D05G0756	2517.33	6745	9.31985e-05	1.44952	up
GH_D05G0810	429.333	778	0.0497709	0.743445	up
GH_D05G0846	102.333	259	0.0386319	1.30321	up
GH_D05G0858	41.3333	114.667	0.00508858	1.46133	up
GH_D05G0915	579	1664.67	2.42181e-06	1.48557	up
GH_D05G0916	294.333	838.333	0.00023885	1.41569	up
GH_D05G0964	578	1004	0.014256	0.777127	up
GH_D05G0981	2352	1596.33	0.045719	-0.679175	down
GH_D05G1028	562.667	1117.67	0.00277201	0.966893	up
GH_D05G1038	258.667	115	0.00568792	-1.22749	down
GH_D05G1056	65.6667	205	0.00526319	1.75389	up
GH_D05G1125	136	357	0.00231767	1.41798	up
GH_D05G1220	375.333	104.667	0.00115958	-1.90962	down
GH_D05G1235	245.667	543.667	0.0281503	1.21343	up
GH_D05G1270	56.6667	211.333	0.00011178	1.86986	up
GH_D05G1272	508	1093.67	0.0381659	1.12391	up
GH_D05G1340	261.667	734.667	0.039886	1.59075	up
GH_D05G1384	210	422	0.0234377	0.906768	up
GH_D05G1410	15	65.6667	0.00072203	2.07603	up
GH_D05G1449	26	59.3333	0.0353532	1.17479	up
GH_D05G1479	28.3333	61	0.0438516	1.09536	up
GH_D05G1523	16.6667	48	0.0143795	1.43939	up
GH_D05G1563	295.333	521	0.0350383	0.822355	up
GH_D05G1621	1062.33	651	0.0282635	-0.805053	down
GH_D05G1642	144.667	256.333	0.0486803	0.816691	up
GH_D05G1711	4715	2558.33	0.0182391	-0.919727	down
GH_D05G1715	357	658	0.0246417	0.863873	up
GH_D05G1740	499.667	1101.67	0.0048543	1.15994	up
GH_D05G1775	1380	5539	0.0189789	2.09852	up
GH_D05G1840	66	17.6667	0.00163699	-1.98133	down
GH_D05G1841	2675	1577.33	0.010723	-0.896966	down
GH_D05G1915	465.667	1061.33	0.0445009	1.2835	up
GH_D05G2014	38	147.333	0.0375946	2.01551	up
GH_D05G2059	19.3333	64	0.0155677	1.7322	up
GH_D05G2061	105	424.667	2.47416e-05	2.0471	up
GH_D05G2138	189	106.333	0.0385616	-0.954204	down
GH_D05G2143	25.3333	85.6667	0.00329205	1.72173	up
GH_D05G2168	74.3333	246.667	0.00225257	1.63493	up
GH_D05G2217	51	214.667	0.0110596	2.09243	up
GH_D05G2305	214.667	607.333	0.0334358	1.58016	up
GH_D05G2339	6570.33	11460.3	0.0306162	0.867994	up
GH_D05G2397	256.333	976.667	0.00599741	2.00599	up
GH_D05G2537	45.6667	128	0.00622457	1.41048	up
GH_D05G2671	68.3333	371.667	0.000866015	2.49483	up
GH_D05G2691	93	329	0.00434772	1.88363	up
GH_D05G2733	20.3333	95.3333	0.0348291	1.99568	up
GH_D05G2994	93.6667	193.667	0.0291353	1.01982	up
GH_D05G3109	75.6667	36.3333	0.0312891	-1.18157	down
GH_D05G3382	169.667	59.3333	0.0219888	-1.54507	down
GH_D05G3499	52	172.667	0.0182699	1.73016	up
GH_D05G3944	411.667	250.333	0.0423148	-0.743361	down
GH_D05G3949	721.667	322.333	0.0450552	-1.12633	down
GH_D05G3965	0	133	6.67934e-15	10.1118	up
GH_D05G3979	51.3333	142	0.0331657	1.38712	up
GH_D05G3986	39	244	0.000428384	2.39257	up
GH_D05G4021	396.667	795	0.00499674	1.01677	up
GH_D05G4027	235.667	111.667	0.0115332	-1.13458	down
GH_D05G4042	128	44.6667	0.00248488	-1.56392	down
GH_D05G4056	9.66667	54.6667	5.36805e-05	2.48244	up
GH_D06G0003	67.6667	302.333	0.0112072	2.16869	up
GH_D06G0054	872.667	381.333	0.0326013	-1.25139	down
GH_D06G0066	767.667	267	0.000255209	-1.76149	down
GH_D06G0078	471.333	794	0.0453699	0.774109	up
GH_D06G0100	23	96.3333	0.00691225	2.12264	up
GH_D06G0136	67.3333	17.3333	0.00032533	-2.02423	down
GH_D06G0140	48.3333	112.333	0.0376747	1.1594	up
GH_D06G0162	1821.33	5867	0.00976832	1.80686	up
GH_D06G0265	47	348.667	0.000270918	2.92933	up
GH_D06G0267	53.6667	209.333	0.000238974	1.82161	up
GH_D06G0268	33.6667	152	0.00696857	1.96128	up
GH_D06G0283	153	414.333	0.0367678	1.48275	up
GH_D06G0300	341.667	567.333	0.0374067	0.682173	up
GH_D06G0340	187.333	363.667	0.0262182	0.951946	up
GH_D06G0349	19.3333	114.333	7.63936e-06	2.58956	up
GH_D06G0376	38.6667	243.667	0.00221312	2.47699	up
GH_D06G0411	110	35.3333	0.0077655	-1.69789	down
GH_D06G0461	221.333	443.667	0.0165992	0.894641	up
GH_D06G0519	247.667	492.333	0.0466148	0.982782	up
GH_D06G0527	70.6667	896	0.0114974	3.82401	up
GH_D06G0608	34.6667	183.333	0.00427679	2.29529	up
GH_D06G0627	1585.67	963.333	0.0198685	-0.847679	down
GH_D06G0632	284.333	519	0.0373909	0.755252	up
GH_D06G0671	85	33.6667	0.0129859	-1.52262	down
GH_D06G0727	24.3333	87.3333	0.00787183	1.92595	up
GH_D06G0834	1151.33	2408.33	0.0118237	1.11173	up
GH_D06G0919	504.667	1632.67	3.9369e-07	1.63243	up
GH_D06G0935	884	429.333	0.00618116	-1.2324	down
GH_D06G1052	24	74.3333	0.00612952	1.60406	up
GH_D06G1129	62.6667	22.3333	0.00560511	-1.53338	down
GH_D06G1149	324.333	133.667	0.0297443	-1.22852	down
GH_D06G1290	203.667	358.333	0.0476428	0.805015	up
GH_D06G1380	11767.7	20442	0.0333014	0.82337	up
GH_D06G1444	32.6667	106.667	0.0185739	1.67978	up
GH_D06G1490	232	1130.67	0.00646599	2.32482	up
GH_D06G1510	1325	3353	0.0171505	1.41139	up
GH_D06G1527	95	218.333	0.010381	1.1884	up
GH_D06G1548	1843.67	997.333	0.00515177	-1.06744	down
GH_D06G1564	99	249.667	0.00860441	1.24134	up
GH_D06G1666	78	181.667	0.0120946	1.18275	up
GH_D06G1824	106.667	275	0.0263341	1.40823	up
GH_D06G1871	16.3333	97.3333	0.00101628	2.67947	up
GH_D06G1882	39.6667	165.667	0.000318895	2.08829	up
GH_D06G1892	1291.33	3641	0.0247556	1.59579	up
GH_D06G1996	465.333	252.667	0.00502111	-0.928879	down
GH_D06G2051	1407.67	945	0.0298233	-0.663126	down
GH_D06G2075	1931.67	1042.33	0.0294231	-0.833049	down
GH_D06G2149	244.333	124	0.00883414	-1.08916	down
GH_D06G2184	50.3333	384	0.000666796	2.97676	up
GH_D06G2246	39.3333	110.333	0.0105458	1.50417	up
GH_D06G2326	157	297.667	0.0316482	0.942583	up
GH_D06G2327	236.667	487.667	0.0188185	1.06308	up
GH_D06G2348	105.667	268	0.00821759	1.3465	up
GH_D06G2351	272	118.333	0.00944003	-1.36617	down
GH_D06G2407	494	1121.67	0.00394458	1.21309	up
GH_D06G2426	114.667	233.667	0.0276215	1.05755	up
GH_D07G0058	58.6667	160	0.040566	1.46096	up
GH_D07G0123	46	248.667	0.00290478	2.4721	up
GH_D07G0143	141.667	258	0.0379416	0.853428	up
GH_D07G0145	18.6667	111	0.0369683	2.72292	up
GH_D07G0161	67.3333	189.667	0.0180696	1.3997	up
GH_D07G0187	96.3333	27.6667	0.00571602	-2.02932	down
GH_D07G0194	3860.33	2344	0.012344	-0.875429	down
GH_D07G0273	36.3333	95.3333	0.0316776	1.35656	up
GH_D07G0282	2.66667	54.6667	4.43202e-09	4.23007	up
GH_D07G0458	55	129	0.0344577	1.18105	up
GH_D07G0461	59.3333	165.333	0.00580489	1.42858	up
GH_D07G0462	852	1374	0.0396199	0.628335	up
GH_D07G0465	103	22.3333	0.000958432	-2.20522	down
GH_D07G0549	20.6667	180	8.36857e-05	3.15128	up
GH_D07G0568	22.3333	92	0.00524445	2.02482	up
GH_D07G0569	19	175.333	3.46914e-05	3.05329	up
GH_D07G0705	132	51.3333	0.0212611	-1.3524	down
GH_D07G0707	275	115	0.00109365	-1.30544	down
GH_D07G0737	1082	693.667	0.0411538	-0.710301	down
GH_D07G0761	2348.33	5168.67	0.000119488	1.08049	up
GH_D07G0775	578	1074.33	0.0396841	0.946168	up
GH_D07G0815	54.6667	463.667	0.000957275	3.1982	up
GH_D07G0820	121.667	45.3333	0.0155863	-1.3992	down
GH_D07G0897	174.667	76.3333	0.0177977	-1.3866	down
GH_D07G0899	148	453.333	0.00114249	1.4583	up
GH_D07G1086	29.6667	77.3333	0.0146588	1.37602	up
GH_D07G1101	263	1053	3.92727e-10	1.94152	up
GH_D07G1111	929.667	560.667	0.0157622	-0.879482	down
GH_D07G1129	90.3333	254.333	0.0466781	1.59437	up
GH_D07G1182	66.3333	357.333	0.0107162	2.47638	up
GH_D07G1293	240.667	509.333	0.0114811	1.12455	up
GH_D07G1302	2640.67	1450	0.0447451	-0.960905	down
GH_D07G1337	162.667	77.6667	0.0160483	-1.11518	down
GH_D07G1339	126.667	66	0.045384	-1.00724	down
GH_D07G1379	162.667	761.667	1.0493e-05	2.25216	up
GH_D07G1421	1400.33	805	0.0453956	-0.993184	down
GH_D07G1492	497.667	1089.33	0.00311639	1.00806	up
GH_D07G1623	184.333	62.3333	0.0103502	-1.55916	down
GH_D07G1748	144.667	759.333	2.44542e-09	2.35241	up
GH_D07G1749	476	938.667	0.00351232	0.943111	up
GH_D07G1975	451.667	1496.33	0.0437401	1.85839	up
GH_D07G1978	352.333	678.667	0.019485	0.953396	up
GH_D07G2021	33.6667	89.3333	0.0137497	1.37321	up
GH_D07G2142	262.333	158.333	0.0403517	-0.859671	down
GH_D07G2152	622	381.333	0.0323645	-0.727782	down
GH_D07G2185	187.667	408	0.0196597	1.12044	up
GH_D07G2316	41.6667	112.667	0.0121429	1.39412	up
GH_D07G2377	119.333	45.6667	0.0117711	-1.39579	down
GH_D07G2444	28.6667	86	0.0113847	1.50593	up
GH_D07G2455	44.6667	17	0.0195116	-1.48273	down
GH_D07G2518	19	45	0.0332269	1.2413	up
GH_D07G2563	21	65	0.00974691	1.66618	up
GH_D08G0060	453.667	1253.67	2.26029e-06	1.40903	up
GH_D08G0325	106.333	252	0.00298058	1.1965	up
GH_D08G0333	263.333	136.333	0.0375962	-0.971328	down
GH_D08G0484	192	487.333	0.000563355	1.34293	up
GH_D08G0560	768	3576.33	0.00212368	2.30804	up
GH_D08G0577	56.3333	233.667	0.0119973	2.17888	up
GH_D08G0593	243.667	485	0.0487436	0.830554	up
GH_D08G0608	869	609	0.0465783	-0.627035	down
GH_D08G0710	141.667	59.3333	0.0164648	-1.3906	down
GH_D08G0745	22.3333	220.667	0.00850542	3.48645	up
GH_D08G0768	232	435	0.013601	0.881973	up
GH_D08G0778	105	396.667	0.000158103	1.9667	up
GH_D08G0822	1030.67	1603	0.03798	0.605551	up
GH_D08G0861	341.667	147	0.0410705	-1.37844	down
GH_D08G0971	143.667	61	0.00839462	-1.35076	down
GH_D08G1012	850	1374	0.0336901	0.692739	up
GH_D08G1024	1734	970.333	0.00758613	-0.995137	down
GH_D08G1076	67	30	0.0300353	-1.29041	down
GH_D08G1135	166.333	285.667	0.0492124	0.793328	up
GH_D08G1141	971	555.667	0.0482029	-0.897482	down
GH_D08G1178	174	81.3333	0.0467078	-1.29579	down
GH_D08G1219	861.667	1630	0.00885528	0.840579	up
GH_D08G1264	174.667	69.6667	0.00574337	-1.53048	down
GH_D08G1390	259.333	1411.67	0.00334493	2.49175	up
GH_D08G1426	209.667	413.333	0.0173859	1.01166	up
GH_D08G1443	270	444.667	0.0477191	0.699049	up
GH_D08G1510	194.667	745.333	7.6139e-07	1.94318	up
GH_D08G1598	626	406	0.0440303	-0.754308	down
GH_D08G1688	230	445.667	0.0138148	0.933717	up
GH_D08G1742	95.6667	236.333	0.00276236	1.29242	up
GH_D08G1771	98.6667	212	0.0214695	1.04197	up
GH_D08G1816	562.333	367	0.0357569	-0.764179	down
GH_D08G1864	186.667	473.333	0.034561	1.44005	up
GH_D08G1873	124.333	479.333	1.01684e-05	1.83031	up
GH_D08G1971	138.333	318.667	0.0171647	1.06635	up
GH_D08G1974	285	149	0.0268854	-0.956237	down
GH_D08G1993	18.3333	207	0.00737558	3.53821	up
GH_D08G2056	46	20.3333	0.0401552	-1.31072	down
GH_D08G2064	307.667	100.667	0.00408628	-1.89953	down
GH_D08G2113	298	608.667	0.0168457	1.06284	up
GH_D08G2247	573	247.333	0.00270323	-1.38493	down
GH_D08G2322	62.6667	27.6667	0.0472452	-1.19337	down
GH_D08G2359	6	94.6667	2.40988e-08	4.00345	up
GH_D08G2426	2048.33	1155.67	0.0141394	-1.02449	down
GH_D08G2661	87	27	0.0216883	-1.62528	down
GH_D08G2703	159.333	295.333	0.0337937	0.894836	up
GH_D08G2711	122.667	272	0.02574	1.16051	up
GH_D08G2769	1347.33	2783.33	0.00252358	1.03164	up
GH_D08G2771	341.333	84.3333	0.00181754	-2.25609	down
GH_D09G0006	2017.67	3758	0.0130711	0.85863	up
GH_D09G0008	270.333	547.667	0.0429148	1.04856	up
GH_D09G0075	244.333	128	0.0132108	-1.05168	down
GH_D09G0157	29	67.6667	0.025366	1.19607	up
GH_D09G0221	180.333	59.3333	0.0107963	-1.62248	down
GH_D09G0301	114.667	48.3333	0.00812302	-1.35389	down
GH_D09G0357	442.667	277.667	0.0365956	-0.72272	down
GH_D09G0358	67.3333	133.667	0.0425284	0.957303	up
GH_D09G0519	181.333	89	0.0270723	-1.06266	down
GH_D09G0527	23.6667	90.3333	0.0216115	1.83748	up
GH_D09G0602	117	41.3333	0.0267568	-1.44409	down
GH_D09G0620	708.667	1214	0.025236	0.709558	up
GH_D09G0731	86	35	0.0345371	-1.29548	down
GH_D09G0831	67.6667	148.667	0.0277276	1.13066	up
GH_D09G0835	211	463	0.00496297	1.06158	up
GH_D09G0863	35.6667	587.333	2.83087e-08	4.09089	up
GH_D09G0907	158.333	661.667	0.00180901	2.19905	up
GH_D09G1022	164	1844	0.00306525	3.56816	up
GH_D09G1072	255.333	134.667	0.0137613	-1.01036	down
GH_D09G1261	171	384	0.0276629	1.21156	up
GH_D09G1275	401.667	202.333	0.0125516	-1.06577	down
GH_D09G1322	273.667	153.333	0.0250229	-0.993743	down
GH_D09G1465	1192.33	770.333	0.0352388	-0.742217	down
GH_D09G1517	46.6667	147.333	0.00701891	1.68619	up
GH_D09G1584	74	34.3333	0.035133	-1.30288	down
GH_D09G1608	338	135.333	0.000245936	-1.40423	down
GH_D09G1615	223	94	0.00170333	-1.34283	down
GH_D09G1630	697.667	278.333	0.00123239	-1.52499	down
GH_D09G1689	4272.33	2388.67	0.0114616	-0.95482	down
GH_D09G1699	426.667	182.667	0.0455617	-1.24482	down
GH_D09G1884	741	1365	0.0139029	0.845338	up
GH_D09G1896	117.667	39.3333	0.0309918	-1.61142	down
GH_D09G1897	105.333	210	0.0276229	0.981081	up
GH_D09G1945	150	83.6667	0.0430887	-0.947563	down
GH_D09G1955	73.6667	172	0.011211	1.15106	up
GH_D09G1968	395	689.333	0.0485568	0.716123	up
GH_D09G2177	6862	14384.3	0.00144465	0.973423	up
GH_D09G2189	121	36.3333	0.0465044	-1.78602	down
GH_D09G2192	154	65.3333	0.0136046	-1.25212	down
GH_D09G2216	141.333	316	0.0191267	1.19167	up
GH_D09G2255	1440	919.333	0.0466126	-0.746911	down
GH_D09G2298	472.667	158	3.11563e-06	-1.62824	down
GH_D09G2300	397.333	685	0.0411471	0.670546	up
GH_D09G2303	75.3333	167.333	0.0400388	1.10661	up
GH_D09G2470	54.6667	24.6667	0.0271563	-1.28877	down
GH_D09G2544	66	300.333	2.53496e-06	2.1016	up
GH_D09G2576	32.3333	95.3333	0.0373593	1.45612	up
GH_D10G0063	258.333	694.333	0.000182383	1.44532	up
GH_D10G0068	245.667	505	0.00615773	1.00015	up
GH_D10G0083	897.667	1800.33	0.0359548	1.07788	up
GH_D10G0157	735.333	453.333	0.0251588	-0.742125	down
GH_D10G0223	26.3333	58	0.0492435	1.18346	up
GH_D10G0263	78.6667	195	0.0273636	1.33293	up
GH_D10G0297	177.667	331.667	0.0203974	0.849308	up
GH_D10G0299	73.6667	21.3333	0.01917	-1.83816	down
GH_D10G0302	1226.67	817	0.0288828	-0.680675	down
GH_D10G0335	81	4.66667	4.47656e-07	-4.1987	down
GH_D10G0344	100	272.333	0.00694591	1.50176	up
GH_D10G0346	66	200.333	0.00158366	1.62278	up
GH_D10G0385	91.6667	15.3333	3.11331e-05	-2.69655	down
GH_D10G0496	527.667	331	0.0338224	-0.717806	down
GH_D10G0539	283.333	170.333	0.0412483	-0.860435	down
GH_D10G0557	110	402.667	7.57028e-07	1.81815	up
GH_D10G0570	182.333	317.667	0.0496766	0.815885	up
GH_D10G0719	482.667	782	0.0386651	0.67255	up
GH_D10G0921	128	402	0.00737397	1.66268	up
GH_D10G1192	145.333	343.333	0.00314148	1.18813	up
GH_D10G1447	258.667	512.333	0.0382504	0.94662	up
GH_D10G1472	692	1514	0.00274212	1.1586	up
GH_D10G1500	537.333	325	0.0134473	-0.785185	down
GH_D10G1568	1703.67	869.333	0.0090274	-1.0311	down
GH_D10G1751	1552.67	922.333	0.00978887	-0.858831	down
GH_D10G1850	64	171	0.0222639	1.2601	up
GH_D10G1876	97	312.667	0.0278761	1.75576	up
GH_D10G1928	998.667	2103.67	0.00787185	1.07406	up
GH_D10G1994	425.667	1151	0.0336277	1.45314	up
GH_D10G2138	152.667	30.3333	2.17956e-05	-2.44791	down
GH_D10G2289	41.6667	427.667	9.1595e-07	3.35763	up
GH_D10G2360	239.333	106.667	0.0185553	-1.17968	down
GH_D10G2471	343.667	2608	0.000214715	2.94511	up
GH_D10G2481	4899.33	15139.7	0.00156109	1.50254	up
GH_D10G2484	47.6667	177.333	0.000281025	1.83704	up
GH_D10G2555	31	174.333	8.42102e-06	2.39353	up
GH_D10G2561	259.333	102.333	0.0166506	-1.26528	down
GH_D10G2621	570	137	0.000395444	-2.11216	down
GH_D10G2652	335.333	903.333	0.00283327	1.31543	up
GH_D10G2756	122.667	483	0.00295755	2.03849	up
GH_D10G2783	16.3333	57	0.0431321	1.81741	up
GH_D10G2796	83.3333	166	0.049871	0.924348	up
GH_D11G0095	22.3333	62.6667	0.047992	1.52219	up
GH_D11G0146	860	388	0.00658128	-1.33509	down
GH_D11G0195	85	202	0.0104294	1.26808	up
GH_D11G0240	1661	1076.33	0.0464379	-0.735245	down
GH_D11G0249	17	109.333	0.0106493	2.32033	up
GH_D11G0300	64	138.333	0.0370627	1.11463	up
GH_D11G0332	6.66667	56	3.02653e-06	3.06466	up
GH_D11G0333	411.667	734.333	0.0234979	0.806111	up
GH_D11G0345	568.667	275.333	0.00334443	-1.19371	down
GH_D11G0363	50.3333	183	0.00213947	1.87599	up
GH_D11G0403	38.3333	140.333	0.00389656	1.85135	up
GH_D11G0408	172.667	570.333	0.000942682	1.70939	up
GH_D11G0411	293.333	112.333	0.00104536	-1.52282	down
GH_D11G0462	1625.33	279	0.000333851	-2.79615	down
GH_D11G0524	156	337	0.0225269	1.09354	up
GH_D11G0547	107	218.667	0.0379254	1.07241	up
GH_D11G0637	202.667	569.333	6.07501e-05	1.46259	up
GH_D11G0659	95.6667	246	0.0444452	1.46097	up
GH_D11G0662	58.6667	19.6667	0.00330546	-1.6594	down
GH_D11G0755	198.667	759	0.00892269	1.99891	up
GH_D11G0822	442.333	245.333	0.030468	-0.936838	down
GH_D11G0884	126.333	58	0.0278394	-1.25516	down
GH_D11G0958	668.333	1785.33	0.000190845	1.29824	up
GH_D11G0978	98	21.3333	0.000706044	-2.19719	down
GH_D11G1022	569	335.667	0.0190236	-0.895319	down
GH_D11G1068	128.667	43.6667	0.021209	-1.67516	down
GH_D11G1136	587.333	2604	0.00176906	2.15104	up
GH_D11G1158	38.3333	115.333	0.0387643	1.63581	up
GH_D11G1181	528.667	290.333	0.013077	-1.00913	down
GH_D11G1214	123.667	33.6667	0.00525815	-1.84891	down
GH_D11G1234	240.333	455.667	0.0389231	0.947844	up
GH_D11G1311	316.333	79	0.0220669	-2.05665	down
GH_D11G1315	15.3333	47	0.00776985	1.60443	up
GH_D11G1446	56	179.667	0.000915043	1.65836	up
GH_D11G1505	123	43	0.0175744	-1.46058	down
GH_D11G1528	514.667	283	0.00989468	-1.00072	down
GH_D11G1578	136	30.3333	0.000743086	-2.43768	down
GH_D11G1581	79	30.6667	0.0295829	-1.58604	down
GH_D11G1637	355.333	132.333	0.00256187	-1.65541	down
GH_D11G1661	78.3333	23.6667	0.00545502	-1.9204	down
GH_D11G1736	56.6667	146.667	0.0140358	1.40158	up
GH_D11G1787	146	72.3333	0.0227901	-1.16035	down
GH_D11G1789	671.667	306	0.000999268	-1.28074	down
GH_D11G1790	533.667	25	1.06547e-08	-4.69886	down
GH_D11G1813	358.667	202	0.0263836	-0.8995	down
GH_D11G1889	533.333	1366	0.00940047	1.29937	up
GH_D11G1980	418	2132	0.00576634	2.39437	up
GH_D11G2121	338.667	679	0.0258777	1.067	up
GH_D11G2156	241.667	76.6667	0.000363031	-1.84901	down
GH_D11G2417	218	395.333	0.0438908	0.880999	up
GH_D11G2486	225.667	85.3333	0.00666032	-1.5355	down
GH_D11G2519	587.667	119.333	1.37785e-06	-2.5048	down
GH_D11G2526	78.3333	329	0.000338259	2.08375	up
GH_D11G2584	42.6667	110.333	0.0423617	1.37657	up
GH_D11G2612	31.6667	168.333	0.0161973	2.5108	up
GH_D11G2647	168.667	393	0.0409231	1.25482	up
GH_D11G2820	499	309	0.0340315	-0.831003	down
GH_D11G2881	24	190.667	0.00191928	3.017	up
GH_D11G2923	143.333	48	0.00465498	-1.69601	down
GH_D11G2975	37.3333	124	0.00395604	1.7607	up
GH_D11G3071	361	1030	0.0349462	1.46175	up
GH_D11G3310	42.6667	122.667	0.0352348	1.59035	up
GH_D11G3330	50.3333	117.333	0.032013	1.18314	up
GH_D11G3417	1140	2597.33	0.038131	1.27323	up
GH_D11G3658	709	313.667	0.000472292	-1.30805	down
GH_D11G3660	1256.67	761.667	0.00614397	-0.806365	down
GH_D11G3731	10494.3	22357.3	0.00944428	1.10755	up
GH_D11G3740	28.6667	139.333	0.000515199	2.15335	up
GH_D11G3756	804.667	2072.67	0.0171519	1.37518	up
GH_D11G3763	27	266.667	2.06387e-05	3.24685	up
GH_D12G0052	25.3333	160	0.00332542	2.74265	up
GH_D12G0060	37.6667	99.3333	0.0456593	1.39543	up
GH_D12G0102	988	6112.33	6.82473e-07	2.56988	up
GH_D12G0131	44	99	0.0485547	1.09654	up
GH_D12G0165	154.333	508.333	0.011167	1.7841	up
GH_D12G0262	14.6667	110	7.61603e-07	2.88777	up
GH_D12G0274	237.667	81.6667	0.013207	-1.66847	down
GH_D12G0308	1427.33	594.667	0.00378373	-1.43339	down
GH_D12G0392	165.333	329	0.029723	0.881081	up
GH_D12G0432	69.6667	314.333	0.0463641	2.29841	up
GH_D12G0568	7	61	5.09556e-06	3.13026	up
GH_D12G0588	468.333	790	0.0216719	0.741127	up
GH_D12G0616	1196	502.333	0.0106347	-1.3475	down
GH_D12G0678	53	149.667	0.0427374	1.50539	up
GH_D12G0732	74	325	0.000578167	2.13545	up
GH_D12G0804	28.3333	89.6667	0.0249117	1.78767	up
GH_D12G0897	365.333	859	0.0411671	1.22491	up
GH_D12G0959	1.66667	177.667	4.8351e-15	6.50102	up
GH_D12G0987	25	317.667	9.77217e-07	3.78888	up
GH_D12G0994	224	119.333	0.0373397	-1.05544	down
GH_D12G1013	113.333	26.3333	0.00337328	-2.30429	down
GH_D12G1053	362.667	215.333	0.0481881	-0.977539	down
GH_D12G1204	35.6667	85	0.0445622	1.26219	up
GH_D12G1236	323.667	200.667	0.0372605	-0.816781	down
GH_D12G1264	196	94.3333	0.0360711	-1.17705	down
GH_D12G1311	725.333	438.333	0.0237813	-0.897097	down
GH_D12G1341	1358.67	703.667	0.00272221	-1.08577	down
GH_D12G1344	6.33333	541.333	1.34404e-13	6.20033	up
GH_D12G1509	271.667	21.6667	0.000195628	-3.58812	down
GH_D12G1538	1531.67	3358	0.0161297	0.974841	up
GH_D12G1540	23.6667	148.667	0.0310336	2.73503	up
GH_D12G1570	241	140	0.046118	-0.985278	down
GH_D12G1601	224	56.3333	0.0106918	-1.96263	down
GH_D12G1684	50.6667	159.667	0.00740045	1.65889	up
GH_D12G1732	14.3333	51.6667	0.00565906	1.72658	up
GH_D12G1829	34.3333	123.667	0.0370603	1.91746	up
GH_D12G1838	63	296.333	0.000108483	2.32732	up
GH_D12G1872	237.333	132	0.0327096	-0.940709	down
GH_D12G1937	262.667	129	0.0132072	-1.11787	down
GH_D12G2010	335.667	156	0.0374246	-1.21496	down
GH_D12G2013	498	203.333	0.0456695	-1.33247	down
GH_D12G2027	25	68.6667	0.0165105	1.44141	up
GH_D12G2069	237.333	562.667	0.0199185	1.30096	up
GH_D12G2143	1126.33	1873	0.03991	0.761172	up
GH_D12G2202	1593.67	3017.33	0.0443451	0.780184	up
GH_D12G2249	118.333	56.3333	0.0264246	-1.22686	down
GH_D12G2355	175.667	79.6667	0.0292635	-1.14639	down
GH_D12G2399	332.333	185.333	0.0371399	-0.991691	down
GH_D12G2400	54.6667	218.667	0.0166259	1.78273	up
GH_D12G2401	28.6667	93	0.00744559	1.71547	up
GH_D12G2481	199.333	93.3333	0.021968	-1.28693	down
GH_D12G2482	3924.67	2013.33	0.0045766	-1.12587	down
GH_D12G2614	155.333	309	0.0417337	0.912585	up
GH_D12G2657	126	341.333	0.0117366	1.5042	up
GH_D12G2663	37.6667	163.667	0.0105134	2.13686	up
GH_D12G2764	512.667	302	0.0198251	-0.90762	down
GH_D12G2766	588.667	341	0.0369499	-0.823435	down
GH_D12G2853	86	203	0.0181554	1.21497	up
GH_D12G2855	64	171.667	0.0149904	1.39073	up
GH_D12G2866	113.333	42.6667	0.0276444	-1.47656	down
GH_D13G0027	16	103.667	0.0388173	2.73688	up
GH_D13G0120	1054	625	0.0224025	-0.893057	down
GH_D13G0171	31.3333	89.6667	0.00903389	1.45938	up
GH_D13G0230	332	191	0.0337694	-0.881931	down
GH_D13G0239	279.667	147.333	0.0346328	-0.932373	down
GH_D13G0275	897.667	623.667	0.0469243	-0.62339	down
GH_D13G0302	79.3333	175.667	0.0389428	1.19541	up
GH_D13G0450	67.3333	32.3333	0.0465268	-1.0701	down
GH_D13G0504	238	464.667	0.0281932	0.833745	up
GH_D13G0505	208	381.667	0.0332794	0.822507	up
GH_D13G0543	321.333	600	0.0112976	0.850549	up
GH_D13G0601	621.333	373	0.018616	-0.79629	down
GH_D13G0618	3066.67	2113.33	0.0491193	-0.645927	down
GH_D13G0683	21.6667	170	0.0039815	3.0164	up
GH_D13G0690	52	178.333	0.00137791	1.8206	up
GH_D13G0697	61.3333	268.333	0.00546595	2.13244	up
GH_D13G0755	611.667	338.667	0.00888001	-0.994031	down
GH_D13G0780	1030	340	0.000578331	-1.53652	down
GH_D13G0788	403.333	896.333	0.0245467	1.19324	up
GH_D13G0816	720	468	0.0299555	-0.7146	down
GH_D13G0885	151.667	67	0.0234665	-1.31106	down
GH_D13G0905	28.6667	146.667	0.00749393	2.16871	up
GH_D13G1005	985.333	3854	3.87669e-07	1.96405	up
GH_D13G1006	643	2339.33	2.35569e-07	1.86397	up
GH_D13G1014	1453.33	4402.33	0.0181789	1.70796	up
GH_D13G1015	117.333	297.667	0.00994299	1.2783	up
GH_D13G1181	302.333	565	0.00840426	0.871795	up
GH_D13G1182	170	986	1.34165e-06	2.46672	up
GH_D13G1191	23	201	1.3405e-05	3.06654	up
GH_D13G1220	11	93.3333	6.29234e-06	2.9255	up
GH_D13G1221	57.3333	201	0.00203894	1.83937	up
GH_D13G1253	203.667	103	0.0220852	-1.01065	down
GH_D13G1275	2507.33	1680	0.0393013	-0.698113	down
GH_D13G1323	8	237	7.78559e-08	4.70477	up
GH_D13G1346	729.333	485.667	0.0472245	-0.626946	down
GH_D13G1367	71	303	5.9472e-06	2.04037	up
GH_D13G1481	3297	5423.33	0.0472603	0.628165	up
GH_D13G1568	34	100.333	0.0139588	1.44068	up
GH_D13G1674	272.333	162	0.034444	-0.819431	down
GH_D13G1684	51	14.3333	0.0273776	-1.88478	down
GH_D13G1691	277	1108.33	0.00088872	2.05061	up
GH_D13G1701	779.333	540.333	0.0474032	-0.626985	down
GH_D13G1739	364.333	1316	0.00147537	1.85633	up
GH_D13G1832	1486	733	0.00412996	-1.1943	down
GH_D13G1851	18070	33234.3	0.00825773	0.906184	up
GH_D13G1855	560	331	0.0414463	-0.846765	down
GH_D13G1938	12.6667	280	1.50212e-08	4.4244	up
GH_D13G1947	43.6667	128	0.01645	1.47338	up
GH_D13G1972	73	152.333	0.0369818	1.0062	up
GH_D13G1992	471.667	979.333	0.00927746	1.07797	up
GH_D13G2027	25.6667	370.333	4.37327e-05	3.89092	up
GH_D13G2034	1872	26.3333	5.54642e-12	-6.53329	down
GH_D13G2046	231.667	588.333	0.000667872	1.2899	up
GH_D13G2049	222.333	124.333	0.0451641	-1.02948	down
GH_D13G2060	204.333	8.66667	6.04488e-10	-4.84231	down
GH_D13G2135	176.667	333	0.0294192	0.896839	up
GH_D13G2142	357.333	661.667	0.010093	0.905689	up
GH_D13G2148	258	598.333	0.00290899	1.15389	up
GH_D13G2158	11412.7	18822.7	0.0179471	0.718145	up
GH_D13G2215	1208	1876.33	0.0390705	0.590492	up
GH_D13G2232	49	132.667	0.0137654	1.45269	up
GH_D13G2244	91	13.6667	9.73767e-06	-2.90597	down
GH_D13G2255	58.3333	17.3333	0.00666201	-1.806	down
GH_D13G2276	942	479.667	0.00144174	-1.05303	down
GH_D13G2280	68.3333	22.6667	0.00504052	-1.71097	down
GH_D13G2289	1722.67	2705	0.0362798	0.636909	up
GH_D13G2357	281.333	162.333	0.0285199	-0.965908	down
GH_D13G2370	192.333	90.6667	0.0335571	-1.33834	down
GH_D13G2383	130	261.333	0.016291	0.967374	up
GH_D13G2394	169.333	63.6667	0.0159103	-1.44652	down
GH_D13G2400	448	251	0.0103479	-0.917121	down
GH_D13G2402	153.667	75	0.0201271	-1.16763	down
GH_D13G2464	99	239	0.0194095	1.3166	up
GH_D13G2465	82.3333	203.333	0.00913216	1.3473	up
GH_D13G2562	8135.67	3896.33	0.00173281	-1.23275	down
GH_D13G2589	184	105	0.0476663	-0.964351	down
GH_D13G2625	1010	483	0.00165712	-1.17816	down
GH_D13G2637	359.333	202	0.0207429	-0.956041	down
GH_D13G2641	78.6667	188	0.0172747	1.29519	up
GH_scaffold418_objG0001	13882.3	2564.33	1.38032e-05	-2.56535	down
GH_scaffold6206_objG0001	237.667	112.667	0.0319159	-1.30274	down
GH_scaffold6259_objG0002	63.3333	22.3333	0.0394587	-1.50875	down
GH_scaffold7752_objG0001	7.33333	58	0.00220206	3.06722	up
GHnewGene_10014	3177.33	2145.33	0.0492285	-0.70563	down
GHnewGene_10118	7.66667	62	3.4748e-06	2.9795	up
GHnewGene_1013	102.333	40.3333	0.020459	-1.33603	down
GHnewGene_10135	235.333	86.3333	0.00552531	-1.58531	down
GHnewGene_10276	11.6667	153.667	0.000100648	3.6582	up
GHnewGene_10337	214	362	0.0457	0.742039	up
GHnewGene_10392	134	60	0.0213703	-1.38068	down
GHnewGene_1042	30.6667	90	0.0190412	1.53085	up
GHnewGene_10426	411	212.333	0.00520248	-1.09384	down
GHnewGene_10593	121.333	66.6667	0.0482956	-0.952953	down
GHnewGene_1076	54.3333	175	0.00193814	1.62113	up
GHnewGene_10772	58.6667	238.333	0.00054248	2.06583	up
GHnewGene_10803	28	258.667	9.84317e-05	3.18054	up
GHnewGene_10968	28.6667	90	0.00513562	1.67662	up
GHnewGene_11137	201	80.3333	0.0456324	-1.20993	down
GHnewGene_11187	21.3333	80	0.0047098	1.86313	up
GHnewGene_11199	915.333	597.667	0.034565	-0.64327	down
GHnewGene_11205	42	159.333	0.0383657	1.89241	up
GHnewGene_11227	772.333	1662.67	0.00161071	1.08801	up
GHnewGene_11249	112	29.3333	0.00328413	-2.01136	down
GHnewGene_11283	286	86.6667	0.00318846	-1.68985	down
GHnewGene_11284	438.333	226.333	0.0269045	-0.967064	down
GHnewGene_11423	228.333	80	0.00887683	-1.83819	down
GHnewGene_11517	173.333	335	0.0119446	0.938557	up
GHnewGene_11616	183.667	358.333	0.0205474	0.950711	up
GHnewGene_11867	22.3333	73.3333	0.0127868	1.74428	up
GHnewGene_11900	0	77	3.82826e-14	9.29181	up
GHnewGene_11995	21.6667	53	0.0451652	1.25966	up
GHnewGene_12061	62.3333	17	0.00348643	-1.95363	down
GHnewGene_12077	11.6667	66.6667	0.000202815	2.52405	up
GHnewGene_12148	23	181.667	5.09077e-06	2.84926	up
GHnewGene_12389	65.6667	28.3333	0.0341213	-1.23457	down
GHnewGene_12659	13.3333	72.3333	0.0106655	2.14206	up
GHnewGene_12673	85.6667	35.3333	0.0363197	-1.28648	down
GHnewGene_12688	23	108.667	0.0105497	2.01052	up
GHnewGene_12695	61.6667	152.667	0.0171639	1.32009	up
GHnewGene_13181	215.667	440.667	0.00524109	1.00737	up
GHnewGene_13202	354.667	655.667	0.00928224	0.907629	up
GHnewGene_13243	537	119.667	0.00433911	-2.13478	down
GHnewGene_13371	9	56	0.00950087	2.73487	up
GHnewGene_13396	40	135.333	0.0153337	1.76222	up
GHnewGene_13529	103.333	38.6667	0.00500117	-1.42765	down
GHnewGene_13588	225.333	55	0.000121468	-2.0692	down
GHnewGene_13758	153	304	0.0220602	1.02227	up
GHnewGene_13814	447.667	293.667	0.0496581	-0.753073	down
GHnewGene_13823	272	20	0.0310634	-3.55405	down
GHnewGene_14193	62	12.6667	0.000365594	-2.33345	down
GHnewGene_14199	392	129.667	7.91553e-06	-1.68063	down
GHnewGene_14289	1086.67	2204.67	0.000869137	1.00287	up
GHnewGene_14547	60.3333	22.3333	0.0291394	-1.63258	down
GHnewGene_15083	50.6667	16.3333	0.0119628	-1.69348	down
GHnewGene_15151	14	39	0.0166596	1.47263	up
GHnewGene_15174	191.333	378	0.0156259	0.973641	up
GHnewGene_15214	52.3333	18	0.0136725	-1.57207	down
GHnewGene_15217	972	238	1.93843e-05	-2.26851	down
GHnewGene_15219	568.333	1.66667	3.64118e-18	-8.59362	down
GHnewGene_15270	62.6667	141.667	0.0163727	1.20953	up
GHnewGene_15317	75.3333	1.33333	2.0256e-08	-5.9588	down
GHnewGene_15330	43	123.333	0.0229922	1.57833	up
GHnewGene_15373	4845.67	10416.7	0.002197	1.1249	up
GHnewGene_15675	2792.67	4801	0.0341909	0.837061	up
GHnewGene_15920	62	17.6667	0.00171811	-1.91395	down
GHnewGene_16420	688.333	324.333	0.0206629	-1.02829	down
GHnewGene_16587	10837.3	6595.67	0.0342866	-0.7867	down
GHnewGene_16967	430.667	1130.33	0.0337591	1.3378	up
GHnewGene_17243	229.333	128.333	0.0275759	-0.924175	down
GHnewGene_17345	73	26.3333	0.00599073	-1.56437	down
GHnewGene_1742	78.6667	215.333	0.00657194	1.41979	up
GHnewGene_17511	16	74.6667	0.00248927	2.09696	up
GHnewGene_17605	95	232	0.0210262	1.18253	up
GHnewGene_17628	150.667	41.3333	0.00985857	-1.93187	down
GHnewGene_177	14	50.6667	0.00390066	1.78681	up
GHnewGene_17796	43	111.333	0.0119301	1.28272	up
GHnewGene_17846	1.33333	127.333	8.15228e-15	6.40579	up
GHnewGene_17855	70.3333	150.333	0.0411313	1.08495	up
GHnewGene_17858	108	55.6667	0.0327363	-1.04455	down
GHnewGene_17882	7.33333	192.333	2.4339e-10	4.48569	up
GHnewGene_17894	16	190.333	8.92509e-08	3.39722	up
GHnewGene_18042	102.667	46.3333	0.0271859	-1.28971	down
GHnewGene_18320	38.3333	205.667	0.000548698	2.25685	up
GHnewGene_18322	68	358.333	0.000123188	2.28066	up
GHnewGene_18329	52	123.333	0.0216009	1.22874	up
GHnewGene_18431	312.667	119	0.0289331	-1.53054	down
GHnewGene_2190	24	95.3333	0.000727918	1.88852	up
GHnewGene_2270	0.666667	54	7.59414e-11	6.08152	up
GHnewGene_2688	2002.33	1387	0.0362931	-0.648806	down
GHnewGene_2718	104.667	28.3333	0.00536116	-1.90413	down
GHnewGene_2750	61.6667	177	0.0494517	1.33579	up
GHnewGene_2892	0	56.6667	3.95679e-14	8.81098	up
GHnewGene_302	519.333	974	0.0263632	0.904985	up
GHnewGene_3047	661.333	368.333	0.0293024	-0.919235	down
GHnewGene_3074	565.667	196.667	0.00261533	-1.46916	down
GHnewGene_3326	9.33333	59.3333	5.02626e-05	2.65891	up
GHnewGene_3422	145.333	67.3333	0.0335202	-1.0948	down
GHnewGene_3548	329.667	617.667	0.0122131	0.948603	up
GHnewGene_3585	138	589.667	0.000161055	1.90192	up
GHnewGene_3654	49.3333	212	0.0058223	1.99573	up
GHnewGene_3683	87	169	0.0417089	0.933086	up
GHnewGene_3860	139	38.6667	0.00713743	-1.84801	down
GHnewGene_3886	139	288	0.0110514	1.00228	up
GHnewGene_4007	93.3333	201	0.0310268	1.01845	up
GHnewGene_4024	127.667	0	1.40958e-13	-10.2538	down
GHnewGene_4346	320.667	629	0.0169966	1.01385	up
GHnewGene_4348	122	49.6667	0.0299093	-1.37929	down
GHnewGene_4357	51	22	0.0391007	-1.26273	down
GHnewGene_4458	67.3333	22.3333	0.0195295	-1.66696	down
GHnewGene_4564	37.6667	15.3333	0.0317713	-1.37938	down
GHnewGene_4633	275.667	549.667	0.0219565	0.90704	up
GHnewGene_4757	305.333	544.333	0.0391724	0.778816	up
GHnewGene_4795	40	93.6667	0.0496603	1.18111	up
GHnewGene_4854	491.667	321.333	0.0447109	-0.720912	down
GHnewGene_5	44.3333	148.667	0.00462291	1.6557	up
GHnewGene_506	19.6667	107.333	0.00378462	2.21507	up
GHnewGene_512	103.333	46.6667	0.0485909	-1.11994	down
GHnewGene_5136	48.6667	152	0.00143441	1.58859	up
GHnewGene_5170	149.333	491.667	0.0136257	1.72065	up
GHnewGene_5219	461	264.667	0.016733	-0.959152	down
GHnewGene_524	70.3333	22	0.00230724	-1.70381	down
GHnewGene_5264	19	79.3333	0.00594934	2.10768	up
GHnewGene_5301	131.667	70.3333	0.0400358	-1.00774	down
GHnewGene_5559	1.33333	100.667	1.08804e-11	5.96719	up
GHnewGene_557	15.6667	406	2.43992e-11	4.63132	up
GHnewGene_5578	116.667	51.6667	0.0458224	-1.32104	down
GHnewGene_5609	1378.67	2699	0.0472111	1.06153	up
GHnewGene_5707	178	327	0.0487097	0.888392	up
GHnewGene_5906	44	127	0.0142966	1.57255	up
GHnewGene_5915	4040.67	6671.67	0.0409428	0.716486	up
GHnewGene_5957	48	116	0.0260386	1.30926	up
GHnewGene_597	179.667	75.3333	0.00546845	-1.32648	down
GHnewGene_6079	317.333	121.667	0.00253295	-1.38789	down
GHnewGene_6175	76	38	0.0434111	-1.10114	down
GHnewGene_6299	164.667	32.3333	2.00938e-06	-2.47275	down
GHnewGene_6470	57.6667	576.333	0.00240869	3.4125	up
GHnewGene_6572	1.33333	62	2.06643e-10	5.39717	up
GHnewGene_6595	57	153	0.0116009	1.33334	up
GHnewGene_6664	266.667	531.667	0.0151628	1.01173	up
GHnewGene_671	110.333	272.667	0.00901127	1.22226	up
GHnewGene_6717	174	82.3333	0.0340086	-1.11223	down
GHnewGene_7243	37.3333	87.6667	0.0208559	1.24169	up
GHnewGene_7285	72	206	0.00141991	1.53363	up
GHnewGene_7673	4.66667	59.6667	9.67742e-05	3.73013	up
GHnewGene_7847	123.333	52.6667	0.0255249	-1.25247	down
GHnewGene_7933	273	736.667	0.00107883	1.34866	up
GHnewGene_7934	83.6667	188.333	0.0134936	1.12939	up
GHnewGene_7951	173.333	706	0.00512704	1.86716	up
GHnewGene_8231	438.667	201.333	0.0118448	-1.37152	down
GHnewGene_8383	20.6667	47.3333	0.0488729	1.24147	up
GHnewGene_8403	21	118.333	0.0110695	2.53347	up
GHnewGene_8407	35	170.667	0.0264316	2.35867	up
GHnewGene_8481	18	45.3333	0.025287	1.26091	up
GHnewGene_8580	66.3333	18.3333	0.0344112	-2.1256	down
GHnewGene_8682	45	20.6667	0.0333446	-1.23157	down
GHnewGene_8716	11	72.3333	5.35274e-05	2.70462	up
GHnewGene_8869	60	155.667	0.00522818	1.36235	up
GHnewGene_8873	143.667	275.333	0.0202178	0.88847	up
GHnewGene_9084	11.3333	60	0.00503554	2.30122	up
GHnewGene_9085	55	288.667	0.0122877	2.29362	up
GHnewGene_9112	22.3333	92.3333	0.0308243	1.97259	up
GHnewGene_9125	118.667	410.333	0.0149553	1.75235	up
GHnewGene_931	773	493	0.0272088	-0.774176	down
GHnewGene_9378	2.66667	73	2.06786e-08	4.70934	up
GHnewGene_9388	872.667	401.667	0.00149598	-1.11927	down
GHnewGene_9467	22	50.3333	0.0422008	1.12839	up
GHnewGene_9503	42	90.6667	0.0390247	1.1094	up
GHnewGene_9795	84.6667	429.333	0.00728669	2.07455	up
GHnewGene_9952	96	214	0.0259744	1.11222	up

## Sheet: L0 vs L5
Gene_id	readcount_L0	readcount_L5	Pvalue	log2FoldChange	regulated
GH_A01G0001	239.333	106.667	0.0456079	-0.691723	down
GH_A01G0004	1202	388	1.06954e-06	-1.15621	down
GH_A01G0006	79	243.667	6.62079e-08	2.06744	up
GH_A01G0007	36.6667	69.3333	0.0215312	1.31037	up
GH_A01G0008	31.6667	507.333	9.50886e-21	4.436	up
GH_A01G0012	91	171.667	0.00510909	1.33664	up
GH_A01G0013	380.333	1003	1.10042e-14	1.86414	up
GH_A01G0019	354	454.667	0.0106575	0.812488	up
GH_A01G0022	2739.33	5519	4.5213e-07	1.46193	up
GH_A01G0027	207.333	86.6667	0.0253189	-0.800973	down
GH_A01G0029	441.667	796.667	5.32477e-09	1.31286	up
GH_A01G0030	63.3333	1143	2.22601e-33	4.61684	up
GH_A01G0035	1029.67	2468.67	1.42586e-10	1.72037	up
GH_A01G0036	128.333	30.6667	0.00327836	-1.5902	down
GH_A01G0038	350.333	751.333	9.34108e-09	1.54423	up
GH_A01G0042	0	313.333	5.52072e-30	11.5151	up
GH_A01G0046	700	1905	2.40691e-14	1.91449	up
GH_A01G0048	54.3333	278	3.44387e-12	2.84376	up
GH_A01G0049	334.333	9.33333	4.49326e-15	-4.68561	down
GH_A01G0053	916.667	2204	1.70041e-09	1.71579	up
GH_A01G0065	681.667	1034	1.00279e-06	1.06528	up
GH_A01G0069	336.333	122.333	0.000797074	-0.981882	down
GH_A01G0077	7	49	1.81574e-06	3.18229	up
GH_A01G0078	273	2367.67	4.1162e-31	3.55783	up
GH_A01G0080	292	69.3333	0.00691665	-1.60089	down
GH_A01G0082	412.333	794.667	4.48783e-08	1.41929	up
GH_A01G0083	60.3333	1108.67	8.96242e-50	4.6816	up
GH_A01G0084	687	1011.33	7.20398e-06	1.014	up
GH_A01G0092	503	609.333	0.00103332	0.733376	up
GH_A01G0093	437	584.667	0.000710876	0.862773	up
GH_A01G0094	1313.67	1474	0.00515569	0.631142	up
GH_A01G0107	2280.67	1017	0.00266145	-0.714324	down
GH_A01G0115	671.667	194	2.37593e-07	-1.32643	down
GH_A01G0119	1079.67	423	0.000649791	-0.887943	down
GH_A01G0124	736.333	1183.67	7.80004e-07	1.1476	up
GH_A01G0128	925.333	1011.33	0.0126114	0.585769	up
GH_A01G0138	282	381.667	0.000838058	0.879261	up
GH_A01G0140	624.667	754.333	0.00214218	0.742119	up
GH_A01G0141	1218	1846.33	1.8653e-05	1.0621	up
GH_A01G0145	538.667	1269	3.12907e-12	1.69803	up
GH_A01G0147	109	180	0.000997313	1.16844	up
GH_A01G0157	110.667	44	0.0287555	-0.880532	down
GH_A01G0159	3.66667	224	2.00738e-17	6.35283	up
GH_A01G0164	174.667	11.3333	3.33082e-13	-3.4975	down
GH_A01G0165	1183.67	402.667	3.19686e-06	-1.08215	down
GH_A01G0166	705.667	853.667	0.00476785	0.723523	up
GH_A01G0172	401	176.667	0.00979607	-0.706761	down
GH_A01G0177	65	94	0.0276455	0.965093	up
GH_A01G0179	135	33.3333	0.00548607	-1.53957	down
GH_A01G0198	1124	325.667	3.5332e-06	-1.33014	down
GH_A01G0203	4078.67	5753.67	0.000387186	0.946856	up
GH_A01G0210	586	1040.67	2.47959e-06	1.26843	up
GH_A01G0211	207.667	293.333	0.00109252	0.943419	up
GH_A01G0212	953	1311	0.000279481	0.921556	up
GH_A01G0213	415	1804.67	1.91687e-21	2.57439	up
GH_A01G0216	227.667	75	0.000793303	-1.14464	down
GH_A01G0225	665.333	900	8.44755e-05	0.905691	up
GH_A01G0228	195.333	436.667	4.40378e-08	1.61354	up
GH_A01G0229	272	508.667	5.38492e-07	1.37642	up
GH_A01G0234	720.333	339.333	0.00923819	-0.620543	down
GH_A01G0237	440	190.667	0.00408441	-0.737095	down
GH_A01G0238	136.667	1258.67	2.45859e-25	3.65873	up
GH_A01G0243	358.667	160	0.0135992	-0.70048	down
GH_A01G0244	326.333	125	0.00408691	-0.918482	down
GH_A01G0247	141.667	971.333	1.98554e-35	3.25357	up
GH_A01G0254	319	1672	1.26935e-21	2.84074	up
GH_A01G0255	58	11	0.00105625	-1.9142	down
GH_A01G0256	170	41.3333	0.000434728	-1.58896	down
GH_A01G0257	22.3333	65.3333	6.17359e-05	2.01212	up
GH_A01G0258	1193	1570	0.000135595	0.85954	up
GH_A01G0259	32.3333	96.6667	6.29525e-05	2.03688	up
GH_A01G0263	64.6667	139	5.11317e-05	1.56092	up
GH_A01G0266	1472	557.667	0.000193451	-0.913221	down
GH_A01G0268	846.333	1064.67	0.000375047	0.801352	up
GH_A01G0271	85.6667	133	0.00272661	1.08386	up
GH_A01G0276	156.667	203.333	0.00615709	0.852924	up
GH_A01G0277	2085	814.333	6.13616e-05	-0.893879	down
GH_A01G0278	457	523	0.00383367	0.650593	up
GH_A01G0281	187.333	576.667	1.1315e-16	2.08278	up
GH_A01G0282	343.667	140.667	0.00383059	-0.8163	down
GH_A01G0284	313.667	493	1.80733e-05	1.11129	up
GH_A01G0288	557.333	260	0.00897974	-0.64709	down
GH_A01G0294	713	1003.67	2.56855e-05	0.950257	up
GH_A01G0298	1749	2128.33	0.00343258	0.722096	up
GH_A01G0299	487.667	532.333	0.0121085	0.593421	up
GH_A01G0303	461.667	140	6.59384e-05	-1.24333	down
GH_A01G0307	2242.33	884.333	0.00938915	-0.864257	down
GH_A01G0311	42.6667	4.33333	3.48347e-05	-2.81081	down
GH_A01G0313	526.333	592.667	0.007937	0.620049	up
GH_A01G0320	814.667	358.667	0.00449468	-0.716304	down
GH_A01G0322	525	240	0.010164	-0.6512	down
GH_A01G0325	567.333	223.333	0.000339074	-0.871982	down
GH_A01G0327	838.333	207.667	1.00616e-05	-1.54536	down
GH_A01G0328	311.333	107.667	0.00381759	-1.07516	down
GH_A01G0334	158	53	0.00446238	-1.0985	down
GH_A01G0335	77	28.3333	0.0250882	-0.973986	down
GH_A01G0344	2571	3115.33	0.00145408	0.733426	up
GH_A01G0345	693.667	313.333	0.00325307	-0.675587	down
GH_A01G0347	597.667	1046.33	2.49109e-06	1.27991	up
GH_A01G0348	2808.33	8617	5.72148e-12	2.06755	up
GH_A01G0361	3992.67	31323.3	2.80108e-31	3.43768	up
GH_A01G0362	188.667	513.333	6.69443e-10	1.89235	up
GH_A01G0364	38.6667	98.3333	0.00032069	1.7773	up
GH_A01G0367	409.667	527.667	0.0013212	0.822522	up
GH_A01G0374	1931.67	598	6.09299e-08	-1.23413	down
GH_A01G0385	7.66667	92.3333	1.69077e-11	4.02813	up
GH_A01G0387	14.6667	277.333	8.84813e-17	4.71298	up
GH_A01G0388	10.3333	604.667	8.09702e-38	6.32476	up
GH_A01G0400	225.667	61	0.000399799	-1.42462	down
GH_A01G0409	266	80	0.00551271	-1.25532	down
GH_A01G0415	504.667	136	1.18315e-06	-1.42865	down
GH_A01G0416	257.667	94	0.00274603	-0.968519	down
GH_A01G0420	304.333	389.333	0.00254897	0.841653	up
GH_A01G0422	1325.67	2235.67	5.59447e-07	1.22992	up
GH_A01G0424	1429.67	429	6.94138e-05	-1.2325	down
GH_A01G0430	58.6667	13	0.000951727	-1.69233	down
GH_A01G0441	249	107	0.035557	-0.743527	down
GH_A01G0442	3.66667	1023	6.48188e-93	8.54457	up
GH_A01G0447	171.333	41.3333	0.00482785	-1.50559	down
GH_A01G0448	1592.67	400	1.51165e-10	-1.50532	down
GH_A01G0458	207.333	49.3333	1.2115e-05	-1.59867	down
GH_A01G0462	550.333	145	0.000148077	-1.44706	down
GH_A01G0464	1057.67	2772	4.28942e-10	1.84003	up
GH_A01G0469	203.333	83	0.014877	-0.836952	down
GH_A01G0477	968	348	4.38629e-06	-1.01485	down
GH_A01G0487	699	312.333	0.0019669	-0.703493	down
GH_A01G0493	113	38.6667	0.0127308	-1.08032	down
GH_A01G0495	362.333	159.333	0.0115597	-0.718851	down
GH_A01G0498	659	1969.67	2.53101e-10	2.02583	up
GH_A01G0501	1165.33	397.333	2.53081e-06	-1.08137	down
GH_A01G0502	265.333	324	0.0172934	0.736314	up
GH_A01G0511	31.3333	72.3333	0.000330068	1.6359	up
GH_A01G0515	1362.67	3464.67	8.77222e-09	1.79088	up
GH_A01G0518	190	271	0.000596833	0.98946	up
GH_A01G0522	58.3333	131.667	0.000176317	1.60978	up
GH_A01G0532	8	102	4.57603e-15	4.12853	up
GH_A01G0533	172	353.667	5.49421e-07	1.47779	up
GH_A01G0534	599	5219.67	1.95509e-30	3.57278	up
GH_A01G0536	766	330.333	0.0012834	-0.738495	down
GH_A01G0541	239.333	79	0.00128145	-1.10939	down
GH_A01G0545	261	95	0.00598475	-1.03987	down
GH_A01G0546	153	180.333	0.0456893	0.668773	up
GH_A01G0550	66.3333	17.3333	0.00919179	-1.47085	down
GH_A01G0551	153	1959.33	8.66522e-41	4.14099	up
GH_A01G0552	571	268	0.00948559	-0.618824	down
GH_A01G0560	381.333	125.667	5.52396e-05	-1.13432	down
GH_A01G0561	110	178.667	0.0194693	1.11854	up
GH_A01G0562	1921	383	4.8042e-07	-1.84743	down
GH_A01G0581	67.6667	22	0.0486139	-1.18456	down
GH_A01G0582	473.333	185	0.000924331	-0.878442	down
GH_A01G0583	1435.33	369	2.64173e-08	-1.48852	down
GH_A01G0585	609	1211.67	1.22497e-07	1.43792	up
GH_A01G0603	439	510.333	0.00626614	0.707043	up
GH_A01G0607	13.3333	111.333	1.37439e-11	3.50698	up
GH_A01G0621	196.667	77.6667	0.021424	-0.85076	down
GH_A01G0625	135.667	29.3333	0.00221472	-1.81511	down
GH_A01G0630	43.6667	67	0.0125723	1.07947	up
GH_A01G0631	51.3333	79	0.0112143	1.08446	up
GH_A01G0634	570	127.667	8.53584e-06	-1.62163	down
GH_A01G0635	379	566.333	0.000846826	1.00944	up
GH_A01G0638	481.667	134.667	3.60244e-06	-1.36834	down
GH_A01G0640	246.667	1340.67	2.85038e-17	2.92168	up
GH_A01G0641	290	3981.33	6.17811e-42	4.24095	up
GH_A01G0645	142	253.333	4.68617e-05	1.29172	up
GH_A01G0647	1587.33	2171	0.00128139	0.894256	up
GH_A01G0651	226	669.333	1.63362e-14	2.03722	up
GH_A01G0653	486.667	842	5.14393e-07	1.25208	up
GH_A01G0660	199	65.3333	0.00214569	-1.13646	down
GH_A01G0661	310	45	9.06035e-06	-2.30132	down
GH_A01G0664	1283	604.333	0.00319432	-0.629596	down
GH_A01G0666	1364.67	443	3.88414e-05	-1.14575	down
GH_A01G0668	1406	1642	0.0039218	0.70525	up
GH_A01G0669	475.667	128.667	0.000151964	-1.36734	down
GH_A01G0676	212.333	295.667	0.000837674	0.944701	up
GH_A01G0684	441.667	91.6667	0.00110458	-1.85525	down
GH_A01G0686	207	94	0.0486392	-0.663175	down
GH_A01G0694	4527.67	824.333	2.84928e-09	-1.98527	down
GH_A01G0705	1573	1861	0.00241807	0.717481	up
GH_A01G0706	544.333	260	0.0343294	-0.607671	down
GH_A01G0707	586	855	3.66259e-06	1.00395	up
GH_A01G0708	559	1506	1.83912e-15	1.89265	up
GH_A01G0709	285	103.667	0.0238324	-0.983377	down
GH_A01G0710	1001.67	291.667	0.000931585	-1.30732	down
GH_A01G0723	3325	4881	3.25578e-05	1.02642	up
GH_A01G0736	56.6667	1.33333	7.24176e-11	-4.8704	down
GH_A01G0740	322.667	121	0.00207117	-0.935436	down
GH_A01G0742	222	271	0.00587405	0.749228	up
GH_A01G0743	547.667	74.3333	2.80287e-13	-2.39938	down
GH_A01G0745	106.667	140.333	0.0112372	0.866599	up
GH_A01G0752	1394.33	671.667	0.00694341	-0.602895	down
GH_A01G0756	221.333	412.333	2.60972e-07	1.35993	up
GH_A01G0759	502.333	551	0.0112717	0.5902	up
GH_A01G0762	1535	2337	1.70734e-05	1.05936	up
GH_A01G0765	199.333	52.3333	0.000390687	-1.46866	down
GH_A01G0767	1890	665.333	3.68918e-05	-1.03534	down
GH_A01G0769	952.333	289.667	0.000437334	-1.22462	down
GH_A01G0771	645.667	146.333	3.35605e-08	-1.65303	down
GH_A01G0773	1958.67	4056	2.57765e-09	1.49917	up
GH_A01G0774	159	193.333	0.0187116	0.732118	up
GH_A01G0775	72.3333	163.667	8.40635e-06	1.61726	up
GH_A01G0778	233.333	83	0.0078755	-1.03361	down
GH_A01G0779	40	5.66667	4.73309e-05	-2.36856	down
GH_A01G0780	188	81.3333	0.0383219	-0.7393	down
GH_A01G0792	3018.67	4141.33	8.01476e-05	0.924304	up
GH_A01G0795	514.333	650	0.00430922	0.785186	up
GH_A01G0799	0	121	2.94714e-22	10.1391	up
GH_A01G0801	12901.3	4896	0.00398588	-0.926127	down
GH_A01G0804	798.667	315	0.00821426	-0.865874	down
GH_A01G0805	217	1593	7.59029e-36	3.34074	up
GH_A01G0806	886.333	1323	4.44042e-06	1.04174	up
GH_A01G0809	133	274	1.3702e-06	1.49437	up
GH_A01G0813	4467	2077.67	0.00604143	-0.635293	down
GH_A01G0824	4570.33	5654.67	0.000804847	0.776744	up
GH_A01G0827	1291.67	1941.67	5.17518e-06	1.04782	up
GH_A01G0831	4003	1614.33	0.0147394	-0.841617	down
GH_A01G0832	365.667	560.333	0.000106812	1.05668	up
GH_A01G0833	174.333	1740.67	7.09121e-32	3.76574	up
GH_A01G0835	8.33333	65.3333	3.27613e-09	3.39938	up
GH_A01G0836	321	120.333	0.00239291	-0.959386	down
GH_A01G0837	663.667	179.333	0.000393711	-1.40251	down
GH_A01G0840	833.667	1139.33	0.000606656	0.900906	up
GH_A01G0841	86.6667	166.667	0.000620737	1.40072	up
GH_A01G0843	66.3333	15	0.0307391	-1.67373	down
GH_A01G0844	132.667	191.333	0.0389375	0.998922	up
GH_A01G0857	286	94.3333	0.000907282	-1.12646	down
GH_A01G0861	4982.67	2010	0.000348735	-0.841919	down
GH_A01G0869	726.667	174.333	0.000181672	-1.572	down
GH_A01G0873	2764.67	7783	4.00564e-15	1.9571	up
GH_A01G0875	124.667	48.6667	0.0369865	-0.881932	down
GH_A01G0876	31.6667	252	1.54064e-14	3.43452	up
GH_A01G0877	883.333	274.333	2.91174e-06	-1.2382	down
GH_A01G0879	553.333	257.333	0.00718664	-0.637305	down
GH_A01G0880	231.667	102.667	0.0407595	-0.702379	down
GH_A01G0883	358	518.333	1.1963e-05	1.00094	up
GH_A01G0884	972	1341	3.55389e-05	0.939516	up
GH_A01G0885	544.667	69	5.4036e-12	-2.52474	down
GH_A01G0888	602.333	264.333	0.00191427	-0.73202	down
GH_A01G0889	631	285.333	0.0158755	-0.679051	down
GH_A01G0890	922	1701.67	6.6822e-08	1.34419	up
GH_A01G0891	432	538.667	0.0015515	0.77684	up
GH_A01G0895	324	761.667	2.36445e-12	1.67855	up
GH_A01G0897	905.333	329	0.0002859	-0.991821	down
GH_A01G0902	81.6667	123.667	0.0236396	1.06278	up
GH_A01G0903	302.667	104.667	0.0124001	-1.07981	down
GH_A01G0905	16.3333	118.333	1.61018e-07	3.24902	up
GH_A01G0906	83	130.333	0.00705258	1.07834	up
GH_A01G0911	144	484.333	1.20469e-12	2.20277	up
GH_A01G0926	54.3333	14.3333	0.00326138	-1.45789	down
GH_A01G0933	79.6667	26.3333	0.0313033	-1.12767	down
GH_A01G0944	6891.67	10813.7	7.41418e-05	1.12767	up
GH_A01G0945	747	953.333	0.000809553	0.805765	up
GH_A01G0953	1128.67	1742	3.07478e-06	1.08667	up
GH_A01G0957	968	1379	0.000145137	0.969822	up
GH_A01G0958	68	12.3333	0.000212276	-1.97553	down
GH_A01G0963	485	147.667	3.86084e-06	-1.24532	down
GH_A01G0969	379.667	138.333	0.00599974	-0.993258	down
GH_A01G0972	1014.33	1197.67	0.00288836	0.701157	up
GH_A01G0974	209	18	2.06583e-07	-2.96538	down
GH_A01G0980	377.667	784.333	1.31948e-07	1.50079	up
GH_A01G0989	2934	816.667	7.19328e-06	-1.38653	down
GH_A01G0990	2723.33	1098.67	0.000263518	-0.845951	down
GH_A01G0993	816.667	1178	1.60213e-05	0.990464	up
GH_A01G0994	374.667	455	0.00375292	0.73846	up
GH_A01G0997	1112.67	7347.33	2.33534e-25	3.16882	up
GH_A01G0999	138.667	885.333	6.98633e-06	3.02389	up
GH_A01G1000	170.667	64.3333	0.0198328	-0.937841	down
GH_A01G1002	954	1398	1.02935e-05	1.01422	up
GH_A01G1005	4333	1132	0.00183955	-1.4639	down
GH_A01G1007	343.667	854.333	4.26116e-12	1.78269	up
GH_A01G1009	587	701	0.0108413	0.691693	up
GH_A01G1011	1164	1521	0.000724854	0.853236	up
GH_A01G1015	18177.7	7838	0.0300361	-0.741058	down
GH_A01G1022	312.667	91.3333	0.00127297	-1.31983	down
GH_A01G1023	1793.67	2851	6.71429e-06	1.13003	up
GH_A01G1024	94.6667	21.6667	0.0048203	-1.57295	down
GH_A01G1026	495.667	209.667	0.00350536	-0.776285	down
GH_A01G1028	212.333	244.667	0.0230823	0.664831	up
GH_A01G1029	397	554.667	9.93597e-05	0.937184	up
GH_A01G1032	700.667	1012	0.000158292	0.98755	up
GH_A01G1039	597	702.333	0.00317451	0.695187	up
GH_A01G1050	221	696	2.82205e-15	2.11488	up
GH_A01G1055	415	603.333	6.2883e-06	1.00342	up
GH_A01G1056	529.333	244.667	0.00637625	-0.65349	down
GH_A01G1058	843	1412	3.01738e-07	1.20738	up
GH_A01G1059	6359.67	150.667	7.91878e-26	-4.9209	down
GH_A01G1061	489.667	127.333	0.000184967	-1.49648	down
GH_A01G1063	424.667	201.333	0.0166498	-0.610462	down
GH_A01G1064	505	160.333	4.48607e-05	-1.19078	down
GH_A01G1066	863	2183.67	5.10291e-10	1.80042	up
GH_A01G1068	6730.33	21311.7	4.16351e-12	2.11661	up
GH_A01G1072	576	690	0.000824126	0.719968	up
GH_A01G1081	210.333	1261	2.46774e-23	3.034	up
GH_A01G1085	822.667	96	1.65234e-06	-2.68657	down
GH_A01G1087	843.333	2381.67	2.17839e-10	1.93945	up
GH_A01G1090	168	24	6.44437e-08	-2.34672	down
GH_A01G1091	1125	509.333	0.00225282	-0.680597	down
GH_A01G1095	470.333	157.667	0.000598538	-1.09665	down
GH_A01G1096	1952.33	639	0.000409609	-1.14323	down
GH_A01G1097	197.667	674.667	3.26748e-12	2.20304	up
GH_A01G1098	1054.33	469.333	0.00199216	-0.697214	down
GH_A01G1102	2184.67	683	5.17191e-05	-1.20529	down
GH_A01G1103	125.667	157	0.0213248	0.768123	up
GH_A01G1104	33.3333	13677.7	3.27326e-77	9.12164	up
GH_A01G1107	1010.33	449.667	0.00245978	-0.706609	down
GH_A01G1110	100	19.6667	0.000120735	-1.90188	down
GH_A01G1112	594.333	664	0.0410031	0.605503	up
GH_A01G1114	93.6667	188	0.005121	1.44491	up
GH_A01G1118	1337	376.667	0.00012755	-1.36138	down
GH_A01G1123	103.333	10	2.19269e-06	-2.87716	down
GH_A01G1125	1245	2399.33	2.4687e-08	1.40895	up
GH_A01G1126	466	546.333	0.00290788	0.692352	up
GH_A01G1129	152.667	41	0.00149366	-1.38647	down
GH_A01G1130	149	21.6667	2.58277e-05	-2.30919	down
GH_A01G1134	1013	266.333	5.99645e-05	-1.45245	down
GH_A01G1136	251.333	399.333	3.59075e-05	1.12294	up
GH_A01G1137	59.3333	111.333	0.0090373	1.37809	up
GH_A01G1141	1575	2640.33	2.54766e-06	1.2045	up
GH_A01G1143	1506	683	0.00217731	-0.68558	down
GH_A01G1145	316.667	103.333	0.00168277	-1.16092	down
GH_A01G1146	147.333	185	0.0204685	0.768535	up
GH_A01G1150	47	10.6667	0.00120222	-1.67253	down
GH_A01G1151	135.667	168	0.0401797	0.763975	up
GH_A01G1152	191	275	0.000664687	0.988022	up
GH_A01G1154	65.6667	17.6667	0.0127055	-1.40898	down
GH_A01G1157	1471.67	308	1.01879e-08	-1.77295	down
GH_A01G1160	255.667	300.667	0.012205	0.690052	up
GH_A01G1161	1245	418.333	0.00444253	-1.05843	down
GH_A01G1162	96.3333	35.3333	0.0166188	-0.989366	down
GH_A01G1165	83	219	5.17512e-08	1.86963	up
GH_A01G1174	126.333	29	0.000652798	-1.62457	down
GH_A01G1180	3.33333	216.667	1.22843e-23	6.39345	up
GH_A01G1185	363.667	490	0.000797927	0.883815	up
GH_A01G1187	598.333	1008.67	2.40929e-07	1.21754	up
GH_A01G1191	1957	2465.67	0.000543332	0.796485	up
GH_A01G1211	47	106.333	5.0692e-05	1.65325	up
GH_A01G1220	668	1014.67	1.27424e-05	1.06387	up
GH_A01G1221	214.333	80	0.0123408	-0.923404	down
GH_A01G1225	266	60.6667	3.85242e-05	-1.65142	down
GH_A01G1239	712.667	263.667	0.0018969	-0.980476	down
GH_A01G1243	1016.33	375	6.67793e-06	-0.970656	down
GH_A01G1249	725	1125.67	2.72158e-06	1.0907	up
GH_A01G1262	1632	503	2.44449e-06	-1.23113	down
GH_A01G1263	16.3333	130.333	3.74665e-10	3.46864	up
GH_A01G1264	648.667	172.667	5.28768e-09	-1.4555	down
GH_A01G1272	972.667	7130.33	2.41087e-37	3.32441	up
GH_A01G1280	3505.33	1389.33	0.00614281	-0.837688	down
GH_A01G1287	766.333	303.333	0.00440861	-0.842353	down
GH_A01G1288	1287	1561	0.00239503	0.743203	up
GH_A01G1292	1314.67	633.333	0.0123402	-0.593244	down
GH_A01G1294	630.667	261	0.00115184	-0.819985	down
GH_A01G1296	1040.33	260	1.54761e-10	-1.52705	down
GH_A01G1303	1088.33	1258	0.00555307	0.658799	up
GH_A01G1308	320.333	400.333	0.00467482	0.779933	up
GH_A01G1310	8	579.333	3.70932e-42	6.5829	up
GH_A01G1315	80.6667	141.667	0.000462678	1.27723	up
GH_A01G1316	2435	4684.33	1.04098e-08	1.40208	up
GH_A01G1324	41.3333	8.66667	0.0139	-1.72073	down
GH_A01G1347	2.33333	783.333	3.52283e-59	8.74825	up
GH_A01G1349	554.667	211.333	0.000535894	-0.911522	down
GH_A01G1352	3375.33	6156	4.88941e-08	1.31613	up
GH_A01G1354	84	376.333	1.00798e-13	2.60091	up
GH_A01G1358	203.333	39.6667	3.39553e-06	-1.86883	down
GH_A01G1359	97	32.6667	0.0277802	-1.1108	down
GH_A01G1361	114.333	20.6667	7.07557e-05	-2.01107	down
GH_A01G1362	765.333	902	0.00572169	0.697419	up
GH_A01G1373	109.333	27.3333	0.00631603	-1.50999	down
GH_A01G1378	391.667	100.333	0.00153452	-1.49599	down
GH_A01G1382	63	8	4.00138e-05	-2.44182	down
GH_A01G1386	373	598.333	9.27114e-06	1.13886	up
GH_A01G1387	1188	2051.67	1.25794e-07	1.24321	up
GH_A01G1391	51.3333	225	5.41429e-12	2.61764	up
GH_A01G1397	1585	1803	0.0107511	0.626689	up
GH_A01G1400	284.333	369.667	0.00077325	0.845882	up
GH_A01G1406	173.333	220	0.0138729	0.778202	up
GH_A01G1420	306.333	144	0.0378149	-0.632704	down
GH_A01G1423	852.333	348	0.0113686	-0.826473	down
GH_A01G1426	145.667	230	0.000971921	1.13597	up
GH_A01G1428	237	21	3.42816e-12	-3.01495	down
GH_A01G1430	3487	1625	0.00769027	-0.651881	down
GH_A01G1444	381.333	420.667	0.0115202	0.602652	up
GH_A01G1448	1316.67	1769.67	0.000333008	0.885761	up
GH_A01G1450	783.333	358.667	0.0040799	-0.655863	down
GH_A01G1455	1583.67	2736	2.58286e-06	1.24126	up
GH_A01G1459	104.667	20.3333	6.26268e-05	-1.89377	down
GH_A01G1465	2628.33	78	3.49704e-40	-4.57572	down
GH_A01G1469	848.667	1021.33	0.0303759	0.704033	up
GH_A01G1471	222.667	68.6667	0.031426	-1.21157	down
GH_A01G1496	56	13.3333	0.00143944	-1.60825	down
GH_A01G1498	244	305.667	0.00235423	0.798214	up
GH_A01G1500	921.333	372.333	0.000109512	-0.840215	down
GH_A01G1520	325	116.333	0.000674344	-1.01711	down
GH_A01G1523	88.6667	158	0.000568817	1.30357	up
GH_A01G1524	2643.33	3567.67	0.000265947	0.888964	up
GH_A01G1525	147.333	267.333	1.14754e-05	1.3171	up
GH_A01G1536	644.333	105.667	1.22721e-08	-2.14241	down
GH_A01G1538	634.333	287.667	0.00296948	-0.688515	down
GH_A01G1539	1676.33	527	0.00419993	-1.19405	down
GH_A01G1546	44	68.6667	0.024954	1.06129	up
GH_A01G1550	744	811.333	0.00567469	0.590879	up
GH_A01G1551	296.667	463.667	1.97349e-05	1.09431	up
GH_A01G1553	42.6667	170.333	6.13021e-08	2.44378	up
GH_A01G1556	2292	4613.67	2.20105e-10	1.48585	up
GH_A01G1559	351.667	76.3333	6.18513e-05	-1.71744	down
GH_A01G1564	352	98.3333	9.88174e-05	-1.35587	down
GH_A01G1568	973	1211.67	0.00138567	0.78288	up
GH_A01G1579	706	252	4.78699e-05	-1.00966	down
GH_A01G1582	88	25.6667	0.00570106	-1.3351	down
GH_A01G1591	930.667	249.667	0.000827026	-1.39677	down
GH_A01G1592	74.6667	171.333	3.54002e-06	1.65173	up
GH_A01G1593	180.667	56.3333	0.00620253	-1.17332	down
GH_A01G1597	536	2283.33	1.47878e-25	2.54395	up
GH_A01G1611	1006	1600	5.54697e-05	1.12516	up
GH_A01G1615	2531.67	3015	0.00143877	0.723087	up
GH_A01G1616	1609.33	2851.67	8.33677e-07	1.29017	up
GH_A01G1619	455	187.667	0.00265434	-0.812275	down
GH_A01G1621	338.333	102	0.000628884	-1.28899	down
GH_A01G1623	188.667	52	0.0020696	-1.36095	down
GH_A01G1634	1233.67	1681.67	8.92157e-05	0.913659	up
GH_A01G1637	139.333	443.667	1.36027e-08	2.13584	up
GH_A01G1641	145	59	0.0314399	-0.816327	down
GH_A01G1650	201.667	656.667	1.1876e-16	2.16134	up
GH_A01G1651	44	167	1.66294e-05	2.40896	up
GH_A01G1657	507.667	101.333	1.69563e-09	-1.85065	down
GH_A01G1659	173.333	53.3333	0.00330142	-1.22083	down
GH_A01G1662	672	2643.33	8.3208e-19	2.43189	up
GH_A01G1665	899	408.667	0.00564519	-0.65762	down
GH_A01G1670	919	5898	8.28339e-29	3.13605	up
GH_A01G1672	16	331.667	8.59749e-24	4.78793	up
GH_A01G1674	1247.33	458.333	0.00285191	-0.953009	down
GH_A01G1675	396.667	520.667	0.00015675	0.859196	up
GH_A01G1676	2957.33	4769.67	1.9078e-06	1.14365	up
GH_A01G1680	1284.67	512.667	0.000358372	-0.867337	down
GH_A01G1681	475.333	148.667	2.35729e-05	-1.22449	down
GH_A01G1684	191.333	67.6667	0.00564187	-1.04136	down
GH_A01G1685	448.667	133	0.000113578	-1.2651	down
GH_A01G1689	357.333	72.6667	6.71929e-06	-1.82715	down
GH_A01G1697	3203.33	6398.33	1.50745e-08	1.4666	up
GH_A01G1715	249.333	41.6667	4.90396e-06	-2.14929	down
GH_A01G1717	266	111.667	0.0142764	-0.782263	down
GH_A01G1719	173.333	203.333	0.0387236	0.708013	up
GH_A01G1720	2730.33	5512.33	2.1804e-09	1.46575	up
GH_A01G1721	419	459.667	0.0296315	0.608464	up
GH_A01G1728	2188.33	3410.33	3.26908e-06	1.10114	up
GH_A01G1729	282.333	424	3.2743e-05	1.05337	up
GH_A01G1733	540	1086.67	1.17056e-08	1.47346	up
GH_A01G1737	1088.33	3089.33	9.46241e-14	1.95401	up
GH_A01G1740	229.333	17.3333	1.41606e-09	-3.22091	down
GH_A01G1741	271.333	88.6667	0.0234978	-1.15847	down
GH_A01G1745	819.667	363	0.00261673	-0.709217	down
GH_A01G1757	964	3192.33	1.46885e-15	2.19089	up
GH_A01G1762	1360.67	2536	1.27286e-05	1.33295	up
GH_A01G1765	178.667	2085.33	1.39615e-36	3.98471	up
GH_A01G1775	391	721.667	1.96024e-08	1.34709	up
GH_A01G1780	304.333	712	2.54334e-12	1.70361	up
GH_A01G1782	603	1461	1.48569e-10	1.7285	up
GH_A01G1790	281.667	611.667	1.59858e-05	1.55618	up
GH_A01G1796	23.3333	977	1.81995e-17	5.76463	up
GH_A01G1797	13	981	5.19132e-33	6.62421	up
GH_A01G1798	347	135.333	0.00229578	-0.900425	down
GH_A01G1799	1596.67	1755.67	0.00858039	0.602446	up
GH_A01G1802	172.667	45.6667	0.000106421	-1.46766	down
GH_A01G1803	195	80	0.0237537	-0.828923	down
GH_A01G1807	181.333	29	3.65373e-06	-2.17984	down
GH_A01G1811	6150.67	2840.33	0.00949298	-0.648761	down
GH_A01G1813	16466.3	4199.67	0.000510431	-1.49328	down
GH_A01G1815	0	1128.67	7.29101e-110	13.3901	up
GH_A01G1816	2160.67	2552.33	0.00262807	0.695451	up
GH_A01G1820	525.333	146.333	0.00208877	-1.37363	down
GH_A01G1823	824.333	263	2.74391e-06	-1.17526	down
GH_A01G1825	4	135	1.70035e-13	5.5179	up
GH_A01G1826	851.333	1373	7.29422e-05	1.15164	up
GH_A01G1829	210.333	81.6667	0.0169063	-0.88982	down
GH_A01G1834	399.667	532.333	8.79483e-05	0.879722	up
GH_A01G1840	175.333	65.6667	0.0290426	-0.954629	down
GH_A01G1879	223.333	372	0.000115217	1.17795	up
GH_A01G1882	535.333	197	0.000148904	-0.978164	down
GH_A01G1883	514.667	943.333	7.84226e-07	1.37087	up
GH_A01G1884	186.667	59.6667	0.00216403	-1.17851	down
GH_A01G1887	74.3333	23	0.00554111	-1.22625	down
GH_A01G1889	680	231	0.0139145	-1.08418	down
GH_A01G1894	649.667	258.667	0.000773581	-0.87535	down
GH_A01G1897	1556	3045.33	3.10156e-08	1.43456	up
GH_A01G1900	398.667	616.667	3.48283e-06	1.08323	up
GH_A01G1901	337.667	101.333	6.2046e-05	-1.27651	down
GH_A01G1902	602	197	7.57629e-05	-1.15176	down
GH_A01G1904	448	818.667	1.11579e-08	1.33613	up
GH_A01G1905	619.667	673.667	0.010767	0.586712	up
GH_A01G1909	397.667	171	0.00693455	-0.73787	down
GH_A01G1913	106.333	350.667	4.66951e-09	2.20278	up
GH_A01G1917	279.333	120.333	0.0168902	-0.760801	down
GH_A01G1932	398.333	105.333	7.97174e-05	-1.44676	down
GH_A01G1933	169.333	349.667	9.16048e-07	1.51842	up
GH_A01G1935	167	26	4.13615e-05	-2.19623	down
GH_A01G1937	706	1038.33	0.000110166	1.01537	up
GH_A01G1939	832.667	1578	8.29076e-09	1.37935	up
GH_A01G1941	100.667	25.3333	0.0363469	-1.4773	down
GH_A01G1942	118	334.333	2.41949e-09	1.95925	up
GH_A01G1944	50.6667	14.6667	0.00907775	-1.3125	down
GH_A01G1947	294.333	7224	8.93544e-53	5.08879	up
GH_A01G1959	200.667	500.667	2.36413e-09	1.78364	up
GH_A01G1961	880	319.333	2.11209e-05	-0.994289	down
GH_A01G1969	184	15.3333	5.29585e-09	-3.08711	down
GH_A01G1975	734.333	234.333	6.56364e-06	-1.17237	down
GH_A01G1985	171.667	204.667	0.0171437	0.71183	up
GH_A01G1988	1712	2146.33	0.000762071	0.781945	up
GH_A01G1991	93	26.6667	0.0180733	-1.28266	down
GH_A01G1993	1994	752.333	0.000161757	-0.943581	down
GH_A01G1994	2120	796.667	3.30144e-05	-0.948788	down
GH_A01G1998	645	247.667	0.00345233	-0.905867	down
GH_A01G2005	65.3333	127	0.000280784	1.4379	up
GH_A01G2008	2143.33	59	1.94571e-16	-4.71519	down
GH_A01G2009	13.3333	79	2.4837e-08	3.07172	up
GH_A01G2012	950	11561.3	4.34339e-43	4.05993	up
GH_A01G2021	444.667	659.667	0.000372126	0.995646	up
GH_A01G2026	8396	21696.3	4.34477e-09	1.80589	up
GH_A01G2029	58	16.3333	0.0220785	-1.36938	down
GH_A01G2030	149.667	49.3333	0.00437413	-1.12947	down
GH_A01G2032	373.333	474.667	0.00114904	0.813065	up
GH_A01G2033	747.667	1161.33	1.51091e-05	1.1126	up
GH_A01G2034	2985.33	1408.33	0.00594696	-0.620723	down
GH_A01G2038	295.667	19.3333	3.12625e-07	-3.41168	down
GH_A01G2041	545.333	1288	1.56034e-10	1.71103	up
GH_A01G2043	362	131.333	0.00078929	-0.985196	down
GH_A01G2046	591	95	7.54893e-14	-2.18426	down
GH_A01G2047	55	12.6667	0.0023831	-1.64308	down
GH_A01G2052	155.333	456.333	2.11508e-08	1.97858	up
GH_A01G2058	278.333	466.333	0.00111904	1.18699	up
GH_A01G2061	687.667	168	0.00376145	-1.55611	down
GH_A01G2068	489	542	0.00859765	0.596964	up
GH_A01G2074	262.667	123.667	0.0482809	-0.616348	down
GH_A01G2075	141.667	54.6667	0.0470047	-0.914651	down
GH_A01G2081	977.333	1886	2.62148e-08	1.41103	up
GH_A01G2082	295	349	0.00561786	0.725476	up
GH_A01G2090	1921.67	5062	1.17751e-09	1.85355	up
GH_A01G2091	324.333	64	4.25711e-09	-1.88127	down
GH_A01G2093	304.333	138.333	0.0279046	-0.668744	down
GH_A01G2103	493	565.333	0.0030275	0.66998	up
GH_A01G2104	154	783	2.97894e-20	2.80324	up
GH_A01G2109	1183.33	1547.33	0.000479258	0.857234	up
GH_A01G2112	364.667	478	0.000617595	0.860529	up
GH_A01G2114	602.667	697	0.00223137	0.663271	up
GH_A01G2117	4085.33	6907	1.7536e-07	1.22212	up
GH_A01G2123	591.333	205.667	0.00622205	-1.05471	down
GH_A01G2125	579.667	155.667	3.13912e-06	-1.42068	down
GH_A01G2126	702.333	1013	4.76152e-06	0.992829	up
GH_A01G2127	1153.67	253	1.09608e-12	-1.72398	down
GH_A01G2128	938.667	257.667	0.000101881	-1.37483	down
GH_A01G2133	239.333	675	1.83279e-11	1.94136	up
GH_A01G2140	956	2722	7.98667e-09	1.96366	up
GH_A01G2144	230.667	293.667	0.0250803	0.802594	up
GH_A01G2146	1326.33	5301.67	1.568e-20	2.4598	up
GH_A01G2151	246.333	518.667	1.87001e-09	1.54177	up
GH_A01G2152	2677.33	6325	5.79054e-11	1.68254	up
GH_A01G2155	1317.33	2170.67	8.93254e-07	1.18942	up
GH_A01G2165	278.667	106	0.00940195	-0.920242	down
GH_A01G2167	352	395.667	0.0134997	0.63624	up
GH_A01G2168	568	250	0.00243236	-0.727224	down
GH_A01G2175	149.667	176.333	0.0298185	0.695554	up
GH_A01G2179	733.333	1951.33	1.35266e-14	1.86919	up
GH_A01G2186	245.667	106.667	0.0284056	-0.720817	down
GH_A01G2188	897.667	1475.33	2.98195e-07	1.17429	up
GH_A01G2189	1929.33	2433	0.000487378	0.799758	up
GH_A01G2193	598	64.3333	2.2854e-18	-2.74687	down
GH_A01G2197	143.333	24.3333	1.41839e-05	-2.07386	down
GH_A01G2202	50.6667	298	2.12386e-10	3.02824	up
GH_A01G2204	1581	2004.33	0.000605865	0.800158	up
GH_A01G2205	52.3333	2.66667	1.07349e-08	-3.77087	down
GH_A01G2206	81.3333	22.3333	0.010239	-1.38816	down
GH_A01G2217	570.667	211.333	0.000233126	-0.962785	down
GH_A01G2223	1054.33	370.667	7.49958e-05	-1.03944	down
GH_A01G2225	154.333	1022.67	3.05051e-27	3.18317	up
GH_A01G2230	297	127	0.0210764	-0.748738	down
GH_A01G2231	454.333	200.333	0.0184655	-0.718189	down
GH_A01G2234	99.3333	427	1.15324e-17	2.56009	up
GH_A01G2242	1036.67	222.333	7.54079e-08	-1.78368	down
GH_A01G2249	1027.33	1650.67	3.19613e-06	1.13948	up
GH_A01G2250	1559.33	3128.33	5.59543e-08	1.46397	up
GH_A01G2251	1122	527.667	0.0280102	-0.621521	down
GH_A01G2252	1458.67	448	4.71434e-07	-1.22544	down
GH_A01G2260	216.667	67	0.004272	-1.21969	down
GH_A01G2261	672.667	839.333	0.000326595	0.803937	up
GH_A01G2262	705	810.667	0.00196719	0.669366	up
GH_A01G2264	11449.7	23225.7	1.83222e-09	1.48212	up
GH_A01G2265	768.667	961.333	0.000220474	0.792337	up
GH_A01G2268	82.6667	107	0.0314131	0.849356	up
GH_A01G2270	2174.33	3387.33	0.000105991	1.08005	up
GH_A01G2271	1314.33	2406	1.11786e-06	1.32966	up
GH_A01G2274	75.6667	30	0.0498876	-0.880079	down
GH_A01G2278	2973	6076.33	1.85342e-09	1.4874	up
GH_A01G2279	396	169.333	0.0061689	-0.75852	down
GH_A01G2280	116	11	1.68135e-09	-2.95278	down
GH_A01G2283	587.333	813.667	7.71305e-05	0.917621	up
GH_A01G2293	1115.67	332.667	6.23988e-09	-1.29114	down
GH_A01G2296	49	14.3333	0.0167325	-1.2944	down
GH_A01G2305	871.333	1606.33	2.99846e-08	1.33104	up
GH_A01G2307	424.667	510.333	0.00515429	0.708556	up
GH_A01G2314	1860.33	818	0.00160421	-0.725445	down
GH_A01G2320	8.66667	168	2.82858e-08	4.62132	up
GH_A01G2321	3.33333	134	1.09198e-15	5.70627	up
GH_A01G2322	371	873	1.46623e-11	1.68473	up
GH_A01G2324	573.667	1355.33	8.88066e-13	1.70583	up
GH_A01G2325	86	20.6667	0.000763501	-1.58815	down
GH_A01G2329	587.333	1266.33	2.81742e-08	1.56127	up
GH_A01G2330	0.666667	242.333	3.67416e-41	8.70084	up
GH_A01G2331	14597.7	26771	5.91246e-08	1.3309	up
GH_A01G2332	160.667	277	0.000113195	1.24081	up
GH_A01G2333	130.333	255.333	1.25796e-06	1.43439	up
GH_A01G2334	207.333	81.3333	0.0283834	-0.887144	down
GH_A01G2335	920.333	204	0.000338593	-1.71407	down
GH_A01G2336	242.667	60	5.87651e-05	-1.57841	down
GH_A01G2337	1337	3971	1.37812e-13	2.03236	up
GH_A01G2339	1110.67	402.333	3.58511e-05	-0.980047	down
GH_A01G2346	3141.33	3907.67	0.000931639	0.767588	up
GH_A01G2351	288.667	352	0.00814521	0.75648	up
GH_A01G2361	661.333	1491	6.15133e-12	1.63555	up
GH_A01G2363	565.333	251.667	0.0109965	-0.721092	down
GH_A01G2366	1190.67	1428.33	0.00133115	0.733592	up
GH_A01G2367	915.667	1037.33	0.00387087	0.638984	up
GH_A01G2368	569.667	116.333	5.50335e-10	-1.81485	down
GH_A01G2369	6873.67	1255.67	3.42209e-10	-1.99221	down
GH_A01G2374	1613.33	4261.67	1.53736e-11	1.86342	up
GH_A01G2375	932.333	2671.67	4.38584e-16	1.98125	up
GH_A01G2377	1108	1948	1.42495e-07	1.27021	up
GH_A01G2379	3356.67	515	8.1252e-10	-2.24372	down
GH_A01G2382	321	582	5.36709e-06	1.3092	up
GH_A01G2393	218.333	66.6667	0.00209874	-1.29191	down
GH_A01G2396	850	938.667	0.00432629	0.605916	up
GH_A01G2403	772.667	19108.7	1.54215e-61	5.10406	up
GH_A01G2404	39.6667	84	0.00401008	1.53201	up
GH_A01G2405	3.33333	5677	1.8315e-100	11.1333	up
GH_A01G2406	10.6667	735	2.96771e-58	6.53812	up
GH_A01G2409	318.667	106	0.00104754	-1.10671	down
GH_A01G2412	59	101	0.00524917	1.23238	up
GH_A01G2420	125.667	11.6667	2.72006e-09	-2.93697	down
GH_A01G2433	391.333	605	1.36936e-05	1.08948	up
GH_A01G2434	186	318.667	2.00072e-05	1.25315	up
GH_A01G2435	1237.67	414.667	1.39809e-06	-1.11018	down
GH_A01G2443	328	146.667	0.0283931	-0.726108	down
GH_A01G2446	1768.67	2292.67	0.000450351	0.824674	up
GH_A01G2450	382.667	614	0.000269964	1.11916	up
GH_A01G2451	2506.33	4076.33	1.08958e-06	1.16426	up
GH_A01G2452	1926.33	2353.67	0.000938022	0.749543	up
GH_A01G2456	1130.67	1672.33	5.19298e-05	1.03006	up
GH_A01G2460	297	803.333	1.21844e-10	1.90458	up
GH_A01G2461	990.667	1266.33	0.000438508	0.807771	up
GH_A01G2462	6008	836	5.41993e-07	-2.35418	down
GH_A01G2463	67	23.3333	0.0341493	-1.05542	down
GH_A01G2464	238.333	108.333	0.0345269	-0.686995	down
GH_A01G2473	139	302	1.06183e-07	1.5789	up
GH_A01G2478	473.333	1041.33	8.85682e-08	1.59788	up
GH_A01G2480	224.333	51.6667	0.000422032	-1.6494	down
GH_A01G2481	314	119.667	0.00693125	-0.94042	down
GH_A01G2482	1457	3478.67	1.35211e-12	1.71913	up
GH_A01G2484	398.667	85	3.32563e-06	-1.77462	down
GH_A01G2488	351	909.333	2.62191e-09	1.82338	up
GH_A01G2490	3464.33	1052.33	0.00248944	-1.24983	down
GH_A01G2491	13.6667	92	2.38785e-10	3.19875	up
GH_A01G2500	1194.67	398.333	0.000974908	-1.10702	down
GH_A01G2501	3218	4824	0.000252621	1.03412	up
GH_A01G2503	2112.33	900.667	0.00927123	-0.752977	down
GH_A01G2506	3929.67	7696	8.14243e-08	1.43134	up
GH_A01G2507	2701	4730	3.67611e-06	1.27149	up
GH_A01G2508	58.3333	21	0.0427778	-0.982124	down
GH_A01G2511	156	63.3333	0.0309854	-0.824565	down
GH_A01G2514	171	55.6667	0.00745135	-1.14684	down
GH_A02G0003	74.3333	20	0.0118015	-1.4433	down
GH_A02G0012	10.3333	64.3333	2.26532e-08	3.07643	up
GH_A02G0014	16	85.3333	2.18243e-07	2.89065	up
GH_A02G0018	464	648.333	8.8687e-05	0.932564	up
GH_A02G0019	299.667	1185.33	1.43602e-21	2.44688	up
GH_A02G0020	724.667	2376.67	1.05162e-14	2.15237	up
GH_A02G0023	165.333	44	0.00609653	-1.46371	down
GH_A02G0024	881	292.333	0.0048413	-1.11592	down
GH_A02G0027	105	217.333	4.08131e-05	1.517	up
GH_A02G0030	80	22	0.00989776	-1.42664	down
GH_A02G0055	198.667	544.333	4.41247e-11	1.95191	up
GH_A02G0056	882	216.333	9.59422e-07	-1.58351	down
GH_A02G0058	1517.33	608.333	0.000213583	-0.852808	down
GH_A02G0064	1262	3220.67	6.23652e-13	1.80772	up
GH_A02G0072	329.333	419.667	0.00243979	0.803305	up
GH_A02G0073	7111.33	2481.33	0.0146569	-1.04138	down
GH_A02G0087	329	683.667	3.19024e-11	1.51708	up
GH_A02G0088	155	291.667	0.000122297	1.36083	up
GH_A02G0089	56.6667	89.3333	0.00805509	1.10572	up
GH_A02G0103	863.667	199	8.9741e-06	-1.63047	down
GH_A02G0104	1141.33	1247.33	0.00775527	0.596195	up
GH_A02G0108	1147.33	3739.33	9.64061e-17	2.16595	up
GH_A02G0111	382.333	169	0.021862	-0.699901	down
GH_A02G0116	67.3333	109.667	0.00481124	1.14591	up
GH_A02G0117	680.667	1250.67	3.57637e-09	1.33281	up
GH_A02G0121	1171.67	2246.67	1.60696e-08	1.42322	up
GH_A02G0122	662.333	1174	9.16415e-08	1.29142	up
GH_A02G0125	407	529	0.000658831	0.835395	up
GH_A02G0128	46	15.3333	0.0242759	-1.10469	down
GH_A02G0129	68.6667	15.3333	0.0029734	-1.67898	down
GH_A02G0131	253.333	299.333	0.00953283	0.704819	up
GH_A02G0133	382	831	2.20733e-11	1.58324	up
GH_A02G0136	148	50	0.00512745	-1.08796	down
GH_A02G0138	463.667	612.333	0.000178658	0.884516	up
GH_A02G0142	481.667	2129	1.67426e-15	2.60011	up
GH_A02G0144	246.333	420.667	1.30195e-06	1.23294	up
GH_A02G0147	1243.67	2103	4.29636e-05	1.21057	up
GH_A02G0148	1829.67	3245	9.99441e-07	1.28563	up
GH_A02G0150	717.333	1510	5.1096e-10	1.53414	up
GH_A02G0151	297.333	1358.33	7.51271e-17	2.64308	up
GH_A02G0154	226.333	422	4.29221e-06	1.33789	up
GH_A02G0161	179.333	56.3333	0.000830666	-1.21516	down
GH_A02G0163	196.333	351.333	6.41825e-06	1.31403	up
GH_A02G0164	357	425.667	0.0159244	0.691313	up
GH_A02G0168	66.3333	535	8.54427e-19	3.43904	up
GH_A02G0169	59.3333	203.333	7.05283e-08	2.25368	up
GH_A02G0177	125	516	4.42391e-14	2.5446	up
GH_A02G0178	54.6667	808	4.18112e-18	4.29471	up
GH_A02G0180	564	880	0.000145162	1.08428	up
GH_A02G0185	3.33333	263.333	1.6778e-12	6.85401	up
GH_A02G0186	4.33333	314.333	3.0266e-19	6.69741	up
GH_A02G0194	239.667	2132.33	2.26698e-16	3.64387	up
GH_A02G0195	428.667	151.667	0.005399	-1.03112	down
GH_A02G0200	1030.33	2393	1.86895e-12	1.67555	up
GH_A02G0207	663.333	316.667	0.0106351	-0.60087	down
GH_A02G0208	263.333	109.667	0.00994935	-0.82095	down
GH_A02G0212	1895.67	2700.67	0.000844313	0.972901	up
GH_A02G0213	522	1038	2.5005e-10	1.45241	up
GH_A02G0215	351	139	0.00551617	-0.850194	down
GH_A02G0232	164	202.333	0.0154307	0.747739	up
GH_A02G0234	822.333	1228.67	2.96264e-05	1.03002	up
GH_A02G0236	449.667	506	0.00845164	0.628573	up
GH_A02G0238	702	1428.33	1.06447e-08	1.46416	up
GH_A02G0244	209.333	584	1.82646e-11	1.92943	up
GH_A02G0250	441.333	171.333	0.0405257	-0.897209	down
GH_A02G0253	84.3333	29	0.0212771	-1.07877	down
GH_A02G0257	121	266.667	2.55265e-07	1.59772	up
GH_A02G0259	441.333	140.667	4.43782e-05	-1.16599	down
GH_A02G0261	1377.67	1630.33	0.00440682	0.704875	up
GH_A02G0263	222.667	301.667	0.00232105	0.899653	up
GH_A02G0269	722.333	241.667	2.35895e-05	-1.11132	down
GH_A02G0270	7824.33	2766.67	0.00704173	-1.09051	down
GH_A02G0274	56.6667	10.6667	0.00922488	-1.88019	down
GH_A02G0277	2163.67	679.667	0.00166529	-1.22472	down
GH_A02G0281	376.333	132.333	0.000331522	-1.02948	down
GH_A02G0309	194.333	71.6667	0.0174045	-0.989945	down
GH_A02G0311	301.333	108.667	0.0227619	-1.00734	down
GH_A02G0312	254.333	108	0.016519	-0.786296	down
GH_A02G0314	222.667	343	0.00623563	1.03121	up
GH_A02G0320	151.667	479.667	3.29797e-11	2.09844	up
GH_A02G0321	762.667	212	3.79765e-07	-1.3779	down
GH_A02G0324	294.667	64.3333	4.0775e-07	-1.72113	down
GH_A02G0327	32.3333	88.6667	0.00126239	1.85317	up
GH_A02G0328	47.3333	286.667	3.99826e-16	3.05145	up
GH_A02G0329	23.3333	112.333	1.05122e-08	2.7213	up
GH_A02G0331	2212	812	0.000804582	-1.00476	down
GH_A02G0334	120.667	433	1.18446e-08	2.29066	up
GH_A02G0343	1177.33	3432.33	8.87456e-14	2.0007	up
GH_A02G0347	229	43.3333	1.76878e-06	-1.91722	down
GH_A02G0355	1720.33	2257.67	0.0034708	0.847804	up
GH_A02G0358	1841.33	4010.33	6.4348e-10	1.58501	up
GH_A02G0360	2506.67	974	0.000466305	-0.899968	down
GH_A02G0366	10	142.333	5.96378e-14	4.25945	up
GH_A02G0368	173	72.6667	0.049514	-0.762213	down
GH_A02G0371	385	78.3333	2.51064e-08	-1.83155	down
GH_A02G0372	52	85	0.0267914	1.14147	up
GH_A02G0376	2356.67	3415.67	9.69685e-06	0.999343	up
GH_A02G0382	389.667	127.333	5.9661e-05	-1.14332	down
GH_A02G0391	196.667	327	0.00591757	1.18953	up
GH_A02G0394	26.3333	43.3333	0.016491	1.23011	up
GH_A02G0395	706	901.667	0.00020524	0.81373	up
GH_A02G0403	114.667	38.3333	0.0143801	-1.14245	down
GH_A02G0410	429.333	180722	9.50841e-140	9.1632	up
GH_A02G0412	782.667	178	0.000141256	-1.58208	down
GH_A02G0414	29	70	0.0017107	1.75781	up
GH_A02G0418	340	104	0.000120925	-1.24268	down
GH_A02G0419	3903.33	10621	4.20419e-12	1.89741	up
GH_A02G0422	405.333	2354	5.66457e-24	2.98299	up
GH_A02G0423	564.333	720.333	0.0013429	0.841822	up
GH_A02G0426	982.667	415.667	0.00136487	-0.77523	down
GH_A02G0427	1495.33	3813.67	1.32773e-13	1.7953	up
GH_A02G0428	714.333	1525.33	1.158e-10	1.55689	up
GH_A02G0429	797.333	335.667	0.00142933	-0.783422	down
GH_A02G0430	944.667	293	4.35747e-07	-1.2292	down
GH_A02G0435	790.333	249.667	0.00037151	-1.18026	down
GH_A02G0436	520	229.333	0.00565361	-0.705338	down
GH_A02G0437	1593	2061.67	0.000474972	0.826657	up
GH_A02G0447	536.667	1452.33	3.03448e-14	1.89414	up
GH_A02G0453	610	262.333	0.00331294	-0.768297	down
GH_A02G0472	275.333	1396.33	1.47657e-19	2.78961	up
GH_A02G0479	1071	484	0.00131337	-0.684816	down
GH_A02G0480	2504	1060.33	0.00343309	-0.760922	down
GH_A02G0481	1010.33	301	2.96929e-06	-1.29991	down
GH_A02G0482	754	997.333	0.000200397	0.860251	up
GH_A02G0483	60.6667	18.3333	0.00779825	-1.27768	down
GH_A02G0492	59.6667	15.3333	0.00423188	-1.53677	down
GH_A02G0493	3134	985.333	9.21906e-08	-1.20478	down
GH_A02G0497	2082.67	1005.67	0.0106439	-0.590039	down
GH_A02G0500	330	154	0.0305089	-0.638201	down
GH_A02G0502	460	175.333	0.00231804	-0.922116	down
GH_A02G0508	76.3333	3243.33	2.29357e-60	5.83249	up
GH_A02G0510	396.333	172.333	0.0235149	-0.721563	down
GH_A02G0512	9108.67	14135	2.46324e-06	1.09675	up
GH_A02G0513	134.667	221.333	0.000177835	1.1804	up
GH_A02G0516	479.667	854.333	8.5854e-08	1.29104	up
GH_A02G0520	122.333	27.3333	0.000261233	-1.72451	down
GH_A02G0521	842.667	233	6.32444e-06	-1.3878	down
GH_A02G0525	4399.67	4935.67	0.00816581	0.618876	up
GH_A02G0529	379	710.667	7.43627e-08	1.37357	up
GH_A02G0553	548.667	1588	2.21119e-14	1.9907	up
GH_A02G0554	630.667	170	3.79585e-05	-1.38903	down
GH_A02G0557	291.333	549.333	4.29295e-08	1.36893	up
GH_A02G0559	1096.33	496.333	0.00163305	-0.679968	down
GH_A02G0560	567	249.333	0.00398138	-0.717091	down
GH_A02G0561	1150	450	7.78535e-05	-0.888432	down
GH_A02G0564	1051	287.667	1.87964e-05	-1.39874	down
GH_A02G0571	165.333	431	3.50271e-09	1.8509	up
GH_A02G0583	117	18	8.40861e-07	-2.22391	down
GH_A02G0598	1848.33	6020.33	3.48474e-15	2.15642	up
GH_A02G0601	1484.67	586	0.00416145	-0.926988	down
GH_A02G0603	406.333	104.667	0.00871432	-1.51003	down
GH_A02G0604	229	693.333	2.80944e-17	2.06195	up
GH_A02G0606	1199.67	462.667	0.000194214	-0.942861	down
GH_A02G0610	82.3333	176	5.62442e-05	1.56398	up
GH_A02G0615	287	90.3333	0.000228849	-1.2108	down
GH_A02G0616	2115.33	715	0.000335032	-1.11256	down
GH_A02G0620	86	176.667	8.35984e-05	1.48551	up
GH_A02G0621	726.333	897	0.00046792	0.772169	up
GH_A02G0625	422.333	784.667	2.54529e-09	1.35514	up
GH_A02G0627	458.333	215.667	0.0335203	-0.599675	down
GH_A02G0628	240.333	52.3333	0.000134113	-1.68407	down
GH_A02G0629	372.333	481	0.00109134	0.833631	up
GH_A02G0630	180.667	61.3333	0.00389594	-1.08477	down
GH_A02G0632	1228	341	3.26705e-05	-1.38445	down
GH_A02G0633	25.3333	233	1.35952e-09	3.57678	up
GH_A02G0640	669.333	182.333	0.000126018	-1.43884	down
GH_A02G0645	486.333	165.333	4.17783e-05	-1.10542	down
GH_A02G0647	224	377.667	1.91562e-06	1.21784	up
GH_A02G0649	274.667	119	0.0344821	-0.741824	down
GH_A02G0652	1402.67	485.667	2.47105e-06	-1.07358	down
GH_A02G0659	1041.33	264.333	8.72939e-06	-1.5163	down
GH_A02G0663	256	319	0.00603417	0.769022	up
GH_A02G0669	73.3333	129.667	0.000695309	1.29657	up
GH_A02G0670	70.3333	88.6667	0.0414463	0.805133	up
GH_A02G0672	146.333	48	0.0101892	-1.14264	down
GH_A02G0676	3039	1167	6.38056e-05	-0.924022	down
GH_A02G0682	22.6667	51	0.0152693	1.71285	up
GH_A02G0686	62.6667	2	1.89818e-09	-4.45581	down
GH_A02G0688	901	1760.33	0.000567423	1.50583	up
GH_A02G0691	838.333	1046.67	0.00232471	0.766135	up
GH_A02G0693	1932.67	2539.67	0.00198381	0.844633	up
GH_A02G0694	280.333	357.333	0.00128803	0.822388	up
GH_A02G0701	234.667	422.667	4.73765e-05	1.32643	up
GH_A02G0705	409	188	0.0140258	-0.666863	down
GH_A02G0708	161.333	50	0.00312285	-1.21136	down
GH_A02G0709	276.667	474.333	1.8428e-07	1.23954	up
GH_A02G0713	2475.33	236	0.00297934	-2.95215	down
GH_A02G0714	1147.33	382.333	0.000119786	-1.11732	down
GH_A02G0716	662.333	852	0.000501713	0.829173	up
GH_A02G0718	228	76	0.00717403	-1.14578	down
GH_A02G0722	72.6667	22	0.0113149	-1.21998	down
GH_A02G0725	77.6667	26	0.0225425	-1.09497	down
GH_A02G0727	643.667	962	1.03262e-05	1.04325	up
GH_A02G0729	1335.67	588.333	0.000816619	-0.714432	down
GH_A02G0732	93.3333	20.3333	0.0290571	-1.70521	down
GH_A02G0735	168	25	6.54494e-07	-2.29359	down
GH_A02G0738	418	461.667	0.0139589	0.618204	up
GH_A02G0739	516	245.667	0.0139441	-0.609158	down
GH_A02G0743	2124	475.333	8.61984e-09	-1.6899	down
GH_A02G0763	40.6667	13	0.034988	-1.14659	down
GH_A02G0769	42	10.6667	0.00329323	-1.50008	down
GH_A02G0774	1053.33	504	0.00829736	-0.600822	down
GH_A02G0780	3622.67	997.333	2.58171e-09	-1.39307	down
GH_A02G0783	1332	3909.67	8.04823e-15	2.00477	up
GH_A02G0785	106.667	436	2.61288e-17	2.48284	up
GH_A02G0788	238	96	0.0103297	-0.843091	down
GH_A02G0789	796.333	227.333	0.000144803	-1.33365	down
GH_A02G0796	520	1332	2.7745e-15	1.82248	up
GH_A02G0797	23	4585	1.36826e-78	8.09335	up
GH_A02G0802	359.667	653.667	1.10913e-06	1.33855	up
GH_A02G0805	314.333	409.667	0.000845574	0.829444	up
GH_A02G0808	317.667	117	0.00182477	-0.975048	down
GH_A02G0817	366.333	534	0.00123559	1.01451	up
GH_A02G0824	9081.33	11186	0.000732776	0.768774	up
GH_A02G0827	123	28	0.0104249	-1.71451	down
GH_A02G0830	915	1647.33	2.97718e-05	1.294	up
GH_A02G0831	339.667	104.333	0.00064516	-1.20194	down
GH_A02G0833	672.667	203.333	0.00877237	-1.32619	down
GH_A02G0834	158.667	37.3333	7.3093e-05	-1.60804	down
GH_A02G0841	1005.67	1387.67	0.000190543	0.930427	up
GH_A02G0842	449.667	121.667	3.14153e-06	-1.40642	down
GH_A02G0848	333.667	79	3.0194e-06	-1.61416	down
GH_A02G0851	12110.3	2841.67	5.9066e-06	-1.6312	down
GH_A02G0852	1023.67	371	0.000434505	-1.00186	down
GH_A02G0855	469.667	221	0.0401626	-0.610437	down
GH_A02G0860	3109	3580	0.00803017	0.66567	up
GH_A02G0861	373.667	458.667	0.00158224	0.755823	up
GH_A02G0865	1643.67	9720.67	5.03247e-22	3.02498	up
GH_A02G0867	41.6667	11.3333	0.00646722	-1.4182	down
GH_A02G0873	165.667	53.6667	0.00160145	-1.15756	down
GH_A02G0877	410	123.333	4.4613e-05	-1.27085	down
GH_A02G0881	188	69.3333	0.0117956	-0.967553	down
GH_A02G0882	150	43.3333	0.00241178	-1.30851	down
GH_A02G0892	392.333	44	1.47509e-05	-2.76441	down
GH_A02G0899	98.6667	152.667	0.00458618	1.08809	up
GH_A02G0901	1109	1598.33	2.7657e-05	0.980001	up
GH_A02G0903	1096.33	1325.67	0.0179716	0.740538	up
GH_A02G0909	576.333	847.333	0.000163965	0.999175	up
GH_A02G0911	1079.33	1357.33	0.00146047	0.793721	up
GH_A02G0912	815.667	1059	0.000237949	0.835509	up
GH_A02G0913	524	204.667	0.000695088	-0.913165	down
GH_A02G0917	236.333	266.333	0.0235102	0.628379	up
GH_A02G0918	390	913.333	2.93186e-14	1.69386	up
GH_A02G0919	708	312	0.00217442	-0.715143	down
GH_A02G0920	507.333	152.333	6.71897e-05	-1.27737	down
GH_A02G0921	60	14.3333	0.00135496	-1.6042	down
GH_A02G0927	4130.33	1597.33	0.000437809	-0.912479	down
GH_A02G0928	1194.33	1959	1.0338e-06	1.17148	up
GH_A02G0934	714.333	1042	0.000303807	1.00006	up
GH_A02G0936	1226	1944	7.90699e-06	1.12634	up
GH_A02G0937	269.333	601	4.23862e-11	1.62516	up
GH_A02G0941	281.333	119.333	0.0329254	-0.767215	down
GH_A02G0943	3199.67	9851	1.41392e-14	2.07022	up
GH_A02G0946	286.667	127.667	0.0231809	-0.69272	down
GH_A02G0949	278.333	491.333	2.42193e-07	1.27605	up
GH_A02G0957	499.667	887	2.38816e-08	1.29164	up
GH_A02G0967	2438.67	637.333	5.53718e-06	-1.4415	down
GH_A02G0968	610.333	767	0.000384445	0.797391	up
GH_A02G0973	281.333	110.333	0.0219361	-0.86552	down
GH_A02G0975	35.6667	107	2.74684e-05	2.01616	up
GH_A02G0978	938	1488.33	1.10039e-06	1.1199	up
GH_A02G0986	260.333	93.3333	0.013114	-1.02138	down
GH_A02G0988	15257.3	5562.67	0.000520364	-0.983183	down
GH_A02G0989	936.333	367	0.000109251	-0.895114	down
GH_A02G0992	434.333	520	0.00201669	0.727475	up
GH_A02G1006	3904.33	7791.67	7.5905e-08	1.4785	up
GH_A02G1009	1456	6850.33	1.76785e-17	2.68839	up
GH_A02G1025	384	98	2.2684e-07	-1.49987	down
GH_A02G1037	1269.33	2257.33	3.06102e-07	1.28669	up
GH_A02G1044	156.667	394	4.07766e-09	1.7921	up
GH_A02G1045	278	739	6.09275e-12	1.87766	up
GH_A02G1047	506.667	641.667	0.00309636	0.783998	up
GH_A02G1048	2042.33	3350.33	7.47924e-07	1.16511	up
GH_A02G1051	362.333	170	0.0490298	-0.623089	down
GH_A02G1052	1315.33	567	0.000852799	-0.748945	down
GH_A02G1056	82.3333	172.333	1.87934e-05	1.53332	up
GH_A02G1058	219.333	1105.33	1.75287e-18	2.81005	up
GH_A02G1059	2321.67	889.333	7.81375e-05	-0.923197	down
GH_A02G1060	416.333	135	0.0481593	-1.15253	down
GH_A02G1061	7047.33	9294.67	0.00100027	0.867353	up
GH_A02G1067	682	243.667	5.64904e-05	-1.00204	down
GH_A02G1071	450.333	613.667	3.52619e-05	0.908453	up
GH_A02G1073	397	142.333	0.000542037	-1.00553	down
GH_A02G1075	114.333	44.6667	0.0373295	-0.892607	down
GH_A02G1081	147.667	326	1.15289e-07	1.62905	up
GH_A02G1082	30.3333	187.667	6.3042e-11	3.04596	up
GH_A02G1084	644.333	303.667	0.0101011	-0.623761	down
GH_A02G1086	503.667	765	4.58641e-05	1.05887	up
GH_A02G1087	187.667	324.333	8.08518e-05	1.27353	up
GH_A02G1091	657.333	71.3333	1.96361e-09	-2.73428	down
GH_A02G1093	223.667	96.6667	0.0197237	-0.758378	down
GH_A02G1095	351.333	87.3333	0.000256026	-1.52478	down
GH_A02G1101	113.667	145.667	0.0270689	0.821435	up
GH_A02G1108	102.333	39.6667	0.0471103	-0.925006	down
GH_A02G1129	1752	4756.33	1.49885e-11	1.89298	up
GH_A02G1132	319.333	7272.67	1.14936e-37	4.96462	up
GH_A02G1134	3.66667	387.333	5.48261e-54	7.14373	up
GH_A02G1135	37.3333	59	0.0142355	1.11326	up
GH_A02G1136	239	1269.67	1.21635e-20	2.87037	up
GH_A02G1143	104.667	22	0.0444885	-1.74452	down
GH_A02G1148	438.667	144	0.00324137	-1.12804	down
GH_A02G1165	692.667	1547.67	2.13295e-12	1.63183	up
GH_A02G1167	1938.67	2854.67	1.5402e-05	1.03012	up
GH_A02G1169	730.333	115.667	9.99958e-07	-2.1952	down
GH_A02G1170	219	39	5.09391e-05	-2.03444	down
GH_A02G1172	49.3333	1469	5.50809e-32	5.33567	up
GH_A02G1173	174	53.6667	0.00223977	-1.25194	down
GH_A02G1181	280.667	467.667	3.81642e-06	1.18505	up
GH_A02G1184	2132.33	3430	3.82249e-07	1.151	up
GH_A02G1188	631	816.333	0.000722674	0.832246	up
GH_A02G1191	673	236.667	0.000290183	-1.05167	down
GH_A02G1192	397.333	495.667	0.00122142	0.801227	up
GH_A02G1221	71	108.333	0.00888431	1.09394	up
GH_A02G1223	549.667	185.667	0.00121093	-1.11012	down
GH_A02G1225	219.667	90.6667	0.0226715	-0.804717	down
GH_A02G1227	567.667	238.333	0.00329206	-0.770159	down
GH_A02G1239	1365	400.667	1.74039e-05	-1.29544	down
GH_A02G1249	488.333	1594	7.23006e-18	2.17725	up
GH_A02G1251	191	78.6667	0.0330334	-0.819848	down
GH_A02G1252	56.3333	19.6667	0.0452334	-1.03437	down
GH_A02G1256	526.333	1318.67	5.08241e-13	1.78135	up
GH_A02G1264	518.667	139	3.72915e-07	-1.43832	down
GH_A02G1272	1119.33	1924.33	3.05239e-06	1.23601	up
GH_A02G1275	103	36.3333	0.017395	-1.0493	down
GH_A02G1280	1263	1788.33	2.7364e-05	0.971328	up
GH_A02G1292	252	406	7.35859e-05	1.12447	up
GH_A02G1310	798.667	1165.33	3.9272e-05	1.02513	up
GH_A02G1314	184.667	73.3333	0.0151892	-0.891278	down
GH_A02G1318	7.33333	46.6667	3.39521e-07	3.06975	up
GH_A02G1322	1252.67	5694.67	1.64198e-20	2.64506	up
GH_A02G1324	284.667	108	0.00326447	-0.945328	down
GH_A02G1330	1137.33	270.667	5.76985e-05	-1.54533	down
GH_A02G1333	1059	403.667	2.33531e-05	-0.941519	down
GH_A02G1334	3.66667	88.6667	6.91493e-08	4.89994	up
GH_A02G1340	1099.67	240.333	2.36487e-13	-1.73918	down
GH_A02G1344	239.667	379	4.19029e-05	1.11844	up
GH_A02G1348	1557.33	1874.67	0.0024027	0.728227	up
GH_A02G1351	279	454.333	1.36312e-05	1.16422	up
GH_A02G1352	224	262.667	0.0151301	0.68705	up
GH_A02G1355	699.333	806	0.00281061	0.665223	up
GH_A02G1357	503.667	675.333	0.00117175	0.864465	up
GH_A02G1360	1156	334.333	1.03209e-05	-1.29856	down
GH_A02G1361	434	834.667	1.41551e-05	1.39859	up
GH_A02G1364	279	344.667	0.00299035	0.787236	up
GH_A02G1368	399.333	153.333	0.0145755	-0.882561	down
GH_A02G1369	204.667	48	0.000224217	-1.61419	down
GH_A02G1370	1487.33	2048	0.000374281	0.911973	up
GH_A02G1371	394.333	102	0.000685467	-1.46815	down
GH_A02G1372	619.667	723.667	0.010041	0.681403	up
GH_A02G1378	68.6667	712.333	2.72528e-37	3.82833	up
GH_A02G1381	366.333	492.667	0.000509984	0.911252	up
GH_A02G1391	0	142.333	2.91636e-24	10.3771	up
GH_A02G1395	436.667	192.667	0.0110867	-0.721015	down
GH_A02G1399	450.667	522.667	0.00881678	0.656084	up
GH_A02G1407	63	11.3333	0.00012609	-1.98118	down
GH_A02G1408	1010.33	441.333	0.00434037	-0.73388	down
GH_A02G1409	290.333	21.6667	5.37332e-14	-3.26322	down
GH_A02G1410	1335	640.667	0.00647006	-0.594656	down
GH_A02G1415	29.6667	66.3333	0.00154757	1.59422	up
GH_A02G1417	101	26	0.00756343	-1.48017	down
GH_A02G1421	268.333	70.6667	9.90136e-06	-1.46633	down
GH_A02G1423	149	269.333	0.000114098	1.32589	up
GH_A02G1427	57	11.6667	0.00329645	-1.7857	down
GH_A02G1435	376.333	594	0.00020228	1.09658	up
GH_A02G1436	953.333	1101.33	0.00802452	0.668026	up
GH_A02G1437	77.6667	196.333	3.02193e-07	1.82293	up
GH_A02G1440	77.3333	1412.67	7.28703e-51	4.64126	up
GH_A02G1441	214.667	85.6667	0.0154289	-0.880007	down
GH_A02G1444	622.333	1022.67	1.02575e-05	1.16556	up
GH_A02G1451	57	18.3333	0.0452403	-1.11501	down
GH_A02G1452	210.333	438.333	5.86937e-09	1.51083	up
GH_A02G1465	1152	415	3.88878e-05	-1.03174	down
GH_A02G1466	1453	344.333	1.75637e-05	-1.60416	down
GH_A02G1468	1696.67	607.333	0.00014194	-1.02384	down
GH_A02G1470	19	184.333	6.28564e-13	3.7026	up
GH_A02G1482	1608	2383	1.09498e-05	1.03164	up
GH_A02G1495	44.6667	133	8.07052e-06	2.03118	up
GH_A02G1496	172.667	42.3333	0.00013435	-1.57668	down
GH_A02G1497	564.667	199	0.00366378	-1.03879	down
GH_A02G1499	135.667	412.333	1.87446e-13	2.06566	up
GH_A02G1501	384.333	472.667	0.000866052	0.771107	up
GH_A02G1504	227	73.3333	0.00561588	-1.15138	down
GH_A02G1505	51.3333	13.6667	0.0434568	-1.41018	down
GH_A02G1506	38.3333	60.6667	0.012399	1.13386	up
GH_A02G1508	342.667	117.333	0.000327382	-1.07741	down
GH_A02G1516	2671.67	1016	3.9092e-05	-0.93314	down
GH_A02G1517	401	165.667	0.00878992	-0.794512	down
GH_A02G1518	223.667	3150.67	4.29671e-50	4.2806	up
GH_A02G1529	48.6667	92	0.00110221	1.3848	up
GH_A02G1530	153.333	53	0.0062493	-1.04692	down
GH_A02G1531	163	38	0.000541356	-1.61939	down
GH_A02G1532	713.667	195.667	6.10456e-08	-1.40662	down
GH_A02G1535	303.333	436.667	7.01493e-05	0.991378	up
GH_A02G1539	16154.3	6447	0.00575113	-0.858038	down
GH_A02G1540	13680	4258	5.08385e-05	-1.22158	down
GH_A02G1542	3655	1242.67	0.00126318	-1.08298	down
GH_A02G1547	51.6667	0	3.42422e-14	-8.46196	down
GH_A02G1558	558	1012	1.54763e-07	1.31989	up
GH_A02G1560	982.667	434	0.00145593	-0.711237	down
GH_A02G1568	464.333	2162.33	5.22784e-27	2.68109	up
GH_A02G1569	116.333	142.333	0.0422331	0.783407	up
GH_A02G1571	445.333	147	0.000367705	-1.11167	down
GH_A02G1572	8446.67	33798.3	1.08627e-17	2.48276	up
GH_A02G1581	3820.33	1305.33	2.48666e-05	-1.06736	down
GH_A02G1583	103.333	225.333	2.09166e-05	1.57495	up
GH_A02G1585	874.667	12.3333	6.63992e-24	-5.60317	down
GH_A02G1598	65.3333	646.333	2.75235e-39	3.78287	up
GH_A02G1599	686	1017	6.20319e-06	1.04395	up
GH_A02G1600	71.6667	20.3333	0.0419961	-1.31997	down
GH_A02G1601	78.6667	25.6667	0.00997739	-1.15985	down
GH_A02G1603	619.667	211.333	0.0181926	-1.06888	down
GH_A02G1610	1979.67	949.667	0.030471	-0.590358	down
GH_A02G1611	307.333	100.333	0.000258917	-1.15417	down
GH_A02G1613	309.333	137	0.0175031	-0.702596	down
GH_A02G1614	411	621.667	1.84783e-06	1.05858	up
GH_A02G1618	2443.33	352.667	1.88367e-16	-2.31402	down
GH_A02G1619	2107	980.333	0.00508637	-0.632834	down
GH_A02G1628	1570.33	2782.67	1.27091e-07	1.29678	up
GH_A02G1632	227	590.333	3.19036e-11	1.83447	up
GH_A02G1636	445.333	560	0.000496961	0.801065	up
GH_A02G1642	1006.67	386.333	4.16918e-05	-0.93025	down
GH_A02G1643	1944	474.667	1.06176e-05	-1.57075	down
GH_A02G1644	180.333	60.6667	0.00364596	-1.12134	down
GH_A02G1645	348.667	168	0.0411267	-0.595433	down
GH_A02G1646	1001.33	426.333	0.000763087	-0.756894	down
GH_A02G1647	583	794	2.25184e-05	0.91035	up
GH_A02G1659	190.333	83.6667	0.0444262	-0.744138	down
GH_A02G1660	178.667	292.667	3.92223e-05	1.17135	up
GH_A02G1661	309	513.667	6.40621e-07	1.20481	up
GH_A02G1666	115.333	33.6667	0.0138919	-1.35018	down
GH_A02G1668	670	321.333	0.0218316	-0.589031	down
GH_A02G1672	1727.33	219.333	1.66964e-11	-2.50826	down
GH_A02G1677	65.3333	1	3.44576e-13	-5.40397	down
GH_A02G1690	1650.67	2039.67	0.000865261	0.765957	up
GH_A02G1696	115.333	27.6667	0.00765424	-1.51994	down
GH_A02G1698	3571.33	905.333	4.86152e-09	-1.51683	down
GH_A02G1699	1073.67	1567.67	1.32908e-05	1.01657	up
GH_A02G1700	1477.67	530	4.8774e-06	-1.01236	down
GH_A02G1706	184.667	333	2.25021e-06	1.29852	up
GH_A02G1710	490.667	549.667	0.00437871	0.631492	up
GH_A02G1720	126.667	173.333	0.0121814	0.901605	up
GH_A02G1722	1929.67	201.333	1.10103e-17	-2.76523	down
GH_A02G1723	265.333	88.3333	0.00035598	-1.13209	down
GH_A02G1724	2228	733.667	2.96604e-05	-1.13527	down
GH_A02G1729	317.333	151.667	0.0442189	-0.609304	down
GH_A02G1730	13775.7	4313.67	2.44398e-05	-1.18374	down
GH_A02G1736	6234.67	1721	2.29037e-05	-1.38634	down
GH_A02G1737	6910.33	2156.33	1.04203e-05	-1.21234	down
GH_A02G1739	107.667	34.6667	0.0398839	-1.16714	down
GH_A02G1741	1092	3178.67	1.25148e-12	2.02075	up
GH_A02G1742	1539.67	3241.67	7.94342e-11	1.54104	up
GH_A02G1751	500	991	5.8301e-10	1.44662	up
GH_A02G1752	80.6667	23.3333	0.0292511	-1.29596	down
GH_A02G1754	512.333	1696.33	9.916e-18	2.18923	up
GH_A02G1756	201.333	43	0.000218404	-1.78995	down
GH_A02G1763	1678	1915.67	0.00638417	0.64477	up
GH_A02G1767	63.6667	178	3.0173e-07	1.93272	up
GH_A02G1769	995.333	416	0.000296827	-0.789365	down
GH_A02G1770	165.333	2970.33	6.86277e-44	4.64026	up
GH_A02G1772	169	431.333	5.74941e-12	1.82674	up
GH_A02G1775	403	145	0.00624919	-0.996735	down
GH_A02G1776	1815.33	2203.67	0.00305628	0.723609	up
GH_A02G1777	2482.67	3108.67	0.00831834	0.776168	up
GH_A02G1779	85.3333	133	0.00661235	1.1242	up
GH_A02G1786	132.333	22.3333	0.000855607	-2.09004	down
GH_A02G1788	296.333	542	3.28341e-08	1.34909	up
GH_A02G1791	203.667	73.6667	0.00375347	-0.993567	down
GH_A02G1794	105.667	12.6667	0.00564748	-2.58946	down
GH_A02G1796	1935	704.667	0.000170877	-0.990407	down
GH_A02G1801	1015	259.667	2.25165e-07	-1.50718	down
GH_A02G1803	409.333	517.333	0.000569645	0.796276	up
GH_A02G1804	545.333	665	0.000910908	0.751669	up
GH_A02G1807	169	49	0.0213437	-1.28033	down
GH_A02G1810	512	161.667	0.00347651	-1.1856	down
GH_A02G1811	722.667	11444.7	4.37184e-41	4.41953	up
GH_A02G1812	130.667	257.333	3.63889e-05	1.41743	up
GH_A02G1814	417.667	644	1.86175e-05	1.09685	up
GH_A02G1850	88	9	5.99775e-08	-2.79646	down
GH_A02G1851	256.667	57	4.63353e-06	-1.69229	down
GH_A02G1865	797	359	0.0016543	-0.687624	down
GH_A02G1866	303	368	0.00326763	0.736033	up
GH_A02G1867	186	54.6667	0.0112354	-1.27953	down
GH_A02G1872	215	1178.67	2.78971e-14	2.91872	up
GH_A02G1873	372	58	5.13864e-07	-2.20368	down
GH_A02G1898	344.667	108.333	0.00180705	-1.20559	down
GH_A02G1902	104.667	25.6667	0.0159293	-1.59507	down
GH_A02G1903	99.3333	170.667	0.000365014	1.25157	up
GH_A02G1904	954.333	269	0.000518787	-1.32262	down
GH_A02G1906	808	930.667	0.00193932	0.675712	up
GH_A02G1908	341.667	459	0.00161283	0.893141	up
GH_A02G1910	71.6667	121.333	0.00135856	1.22463	up
GH_A02G1915	257.333	1061.33	8.53388e-24	2.50565	up
GH_A02G1918	87.6667	154.333	0.00113084	1.26028	up
GH_A02G1922	435	170	0.00327061	-0.903004	down
GH_A02G1926	442.667	145	0.000488665	-1.15263	down
GH_A02G1929	388	110.667	5.34807e-06	-1.33566	down
GH_A02G1930	186.667	77.3333	0.0402094	-0.814604	down
GH_A02G1933	607.333	1625.67	1.16908e-15	1.89612	up
GH_A02G1936	268.333	386.667	0.000194413	0.984715	up
GH_A02G1941	47.6667	68	0.0265594	0.980981	up
GH_A02G1942	211.667	287	0.00101307	0.91837	up
GH_A02G1949	763	1218	0.000260103	1.116	up
GH_A02G1952	856.333	1869.67	5.70103e-10	1.59148	up
GH_A02G1953	264.333	84.3333	0.0119864	-1.12775	down
GH_A02G1960	602.667	269.667	0.0245979	-0.706472	down
GH_A02G1961	242	836	7.02143e-20	2.23773	up
GH_A02G1972	467.333	178	0.00396779	-0.927772	down
GH_A02G1974	65.3333	23	0.0302508	-1.02986	down
GH_A02G1984	26	61	0.000220801	1.68372	up
GH_A02G1986	48.6667	18.3333	0.0497869	-0.929391	down
GH_A02G1987	1534.33	501	0.000586226	-1.13065	down
GH_A02G1991	5	495.667	1.26289e-38	7.05703	up
GH_A02G1992	148.667	62	0.0278556	-0.80942	down
GH_A02G1993	3406.67	1422	0.000597872	-0.787251	down
GH_A02G1998	446.667	952.667	2.4924e-11	1.55858	up
GH_A02G2002	415.667	173.667	0.00908277	-0.784641	down
GH_A02G2004	5940.33	1757.67	8.20135e-06	-1.29002	down
GH_A02G2008	1167.33	3053	2.47864e-14	1.83659	up
GH_A02G2009	49.6667	270.667	1.34339e-11	2.89159	up
GH_A02G2011	11.3333	54.3333	2.54398e-07	2.70912	up
GH_A02G2013	1623	740.333	0.00295446	-0.669474	down
GH_A02G2015	794.333	292	0.000157234	-0.972126	down
GH_A02G2017	375.333	129.667	0.000548132	-1.07633	down
GH_A02G2019	151.667	50.3333	0.00510272	-1.11429	down
GH_A02G2020	62.6667	86.3333	0.0287527	0.910458	up
GH_A02G2022	272	389.333	0.00018783	0.974194	up
GH_A02G2026	259.333	281.667	0.0486263	0.594049	up
GH_A02G2033	436	139	0.00595229	-1.16061	down
GH_A02G2034	265	51.3333	0.00037732	-1.90206	down
GH_A02G2035	274.333	103.333	0.00531979	-0.938034	down
GH_A02G2036	571.667	183.667	0.00117515	-1.15968	down
GH_A02G2041	290.667	63.6667	0.000191808	-1.71601	down
GH_A02G2043	489	188.333	0.000321495	-0.923989	down
GH_A02G2045	609	157.333	1.19466e-06	-1.50311	down
GH_A02G2051	428	2195	1.91444e-20	2.79901	up
GH_A02G2056	409.333	549.333	0.00549302	0.855467	up
GH_A02G2057	126	48.6667	0.0227603	-0.93613	down
GH_A02G2064	324	84.6667	1.36791e-06	-1.46613	down
GH_A02G2073	117.667	35.6667	0.00225841	-1.2764	down
GH_A03G0001	555.333	229.333	0.000777517	-0.824721	down
GH_A03G0004	347	153	0.0096598	-0.725483	down
GH_A03G0011	652	1259.67	3.22845e-09	1.39268	up
GH_A03G0025	178.667	323.667	9.43873e-06	1.32295	up
GH_A03G0026	456.667	516	0.00717498	0.634159	up
GH_A03G0028	2486.33	587.333	4.16264e-08	-1.60232	down
GH_A03G0029	1759.67	440.333	0.000114923	-1.52976	down
GH_A03G0032	117.667	339.333	9.74276e-11	2.02206	up
GH_A03G0033	266.333	472	1.84009e-07	1.2798	up
GH_A03G0034	459	93	2.46445e-08	-1.85668	down
GH_A03G0035	1477.67	1620	0.00695849	0.604142	up
GH_A03G0038	447.667	6284	4.57585e-35	4.25259	up
GH_A03G0043	123.667	21.3333	4.49927e-06	-2.04832	down
GH_A03G0046	498.667	129.333	2.10456e-06	-1.4554	down
GH_A03G0047	101	27	0.0108177	-1.43709	down
GH_A03G0052	319.667	474.667	0.000176181	1.03981	up
GH_A03G0054	502.667	177.333	0.000577854	-1.01914	down
GH_A03G0060	810	2338.67	6.07959e-12	1.97548	up
GH_A03G0073	204	54.6667	0.000628397	-1.40335	down
GH_A03G0075	213.667	336	0.000111449	1.10275	up
GH_A03G0076	286.333	662.333	7.02714e-13	1.67044	up
GH_A03G0077	280.333	362.333	0.00199832	0.819021	up
GH_A03G0079	240.667	340	0.000915397	0.961006	up
[truncated: 21,310 more rows]

## Sheet: L5 vs L10
Gene_id	readcount_L5	readcount_L10	Pvalue	log2FoldChange	regulated
[truncated: 10,999 more rows]

[truncated: 4 more sheets: L10 vs L15, S0 vs S5, S5 vs S10, S10 vs S15]
