# Supplementary material for: Revealing Genetic Differences in Fiber Elongation between the Offspring of Sea Island Cotton and Upland Cotton Backcross Populations Based on Transcriptome and Weighted Gene Coexpression Networks
Source: Genes (Basel). 2022 May 26;13(6):954. doi: 10.3390/genes13060954 (PMC9222338; doi:10.3390/genes13060954)
Supplement: Supplementary file 1 [file genes-13-00954-s001.zip › Supplementary material/Table S6. GO term enrichment analysis on 6055 differentially expressed genes.xls]

## Sheet: DEG GO
Table S6: GO term enrichment analysis on 6055 differentially expressed genes.
a. GO ID: the ID number of GO term.
b. Description: the function discription of a GO term.
c. Ontology: divided into three categories "Biological Process", "Cellular Component" and " Molecular Function".
d. GeneRatio: the number of DEGs enriched in this GO term. The number in the parentheses is total number of DEGs.
e. Pvalue: means the reliability of each term.
f. Gene ID: the DEGs annotated to the term.
GO ID	Description	Ontology	GeneRatio (6055)	pvalue	GeneID
GO:0004553	hydrolase activity, hydrolyzing O-glycosyl compounds	Molecular Function	83	0	GH_A08G2768.gene;GH_A01G1005.gene;GH_A02G1566.gene;GH_A12G1275.gene;GH_D07G2185.gene;GH_D07G1379.gene;GH_A08G0895.gene;GH_A01G1582.gene;GH_D09G1574.gene;GH_D04G1763.gene;GH_A07G2247.gene;GH_D13G0690.gene;GH_A08G0585.gene;GH_A10G0144.gene;GH_A10G1866.gene;GH_A07G1256.gene;GH_D05G3276.gene;GH_D06G0564.gene;GH_D05G3940.gene;GH_A05G3249.gene;GH_A02G1567.gene;GH_A05G0827.gene;GH_A11G2577.gene;GH_A13G1…
GO:0003777	microtubule motor activity	Molecular Function	46	8.74256e-12	GH_D05G4036.gene;GH_D09G1494.gene;GH_A03G0887.gene;GH_D01G2121.gene;GH_D10G0172.gene;GH_D11G3514.gene;GH_D02G0442.gene;GH_D04G1345.gene;GH_D12G2790.gene;GH_A07G0743.gene;GH_D11G2218.gene;GH_A13G0998.gene;GH_A10G2232.gene;GH_A11G2885.gene;GH_A05G4316.gene;GH_A11G0048.gene;GH_D02G0896.gene;GH_A01G2223.gene;GH_D10G1749.gene;GH_A01G0905.gene;GH_D03G1155.gene;GH_A06G0254.gene;GH_D06G0268.gene;GH_D05G2…
GO:0043621	protein self-association	Molecular Function	21	2.01518e-09	GH_A08G1856.gene;GH_A05G1395.gene;GH_A08G1335.gene;GH_A05G0403.gene;GH_D08G1873.gene;GH_D08G0060.gene;GH_D05G1410.gene;GH_D05G0915.gene;GH_A07G0768.gene;GH_A07G0216.gene;GH_D05G0405.gene;GH_D12G1538.gene;GH_D13G1367.gene;GH_A03G0477.gene;GH_D05G1270.gene;GH_D02G0617.gene;GH_A05G0924.gene;GH_D02G0370.gene;GH_A05G2347.gene;GH_D06G0919.gene;GH_D07G1101.gene
GO:0008017	microtubule binding	Molecular Function	59	1.13361e-08	GH_A12G1035.gene;GHnewGene_8849;GH_A12G2320.gene;GH_D10G2193.gene;GH_A09G1571.gene;GH_D02G1826.gene;GH_D05G0785.gene;GHnewGene_8331;GH_A13G2183.gene;GH_A05G2186.gene;GH_D03G0258.gene;GH_A02G1811.gene;GH_A09G0852.gene;GH_D12G2899.gene;GH_A12G2875.gene;GH_A01G2091.gene;GH_A02G1801.gene;GH_A10G2232.gene;GH_D10G1749.gene;GH_D03G1155.gene;GH_A06G0254.gene;GH_A01G0905.gene;GH_A13G2167.gene;GH_A01G2223.…
GO:0003688	DNA replication origin binding	Molecular Function	12	2.3677e-08	GH_D02G1104.gene;GH_D13G2127.gene;GH_D13G0304.gene;GH_D11G0961.gene;GH_D05G1530.gene;GH_A10G0407.gene;GH_A13G0305.gene;GH_A11G2026.gene;GH_D09G0029.gene;GH_D10G0426.gene;GH_A13G2142.gene;GH_D01G2404.gene
GO:0003678	DNA helicase activity	Molecular Function	18	5.30783e-07	GH_D02G2609.gene;GH_A10G0407.gene;GH_D09G0029.gene;GH_D10G0426.gene;GH_A13G2142.gene;GH_A05G1505.gene;GH_D13G2127.gene;GH_D02G1104.gene;GH_A06G2154.gene;GH_D11G1177.gene;GH_A03G1008.gene;GH_A13G0305.gene;GH_A03G2446.gene;GH_A11G1148.gene;GH_A09G0030.gene;GH_D13G0304.gene;GH_D05G1530.gene;GH_D02G1576.gene
GO:0003697	single-stranded DNA binding	Molecular Function	21	1.47389e-06	GH_D10G0426.gene;GH_A13G2081.gene;GH_D07G1761.gene;GH_A09G2405.gene;GH_A09G0175.gene;GH_D09G0168.gene;GH_A05G0043.gene;GH_D12G2569.gene;GH_D13G0304.gene;GH_D09G0029.gene;GH_A11G2026.gene;GH_A10G0407.gene;GH_D12G2243.gene;GH_D03G1107.gene;GH_D02G1104.gene;GH_D13G2061.gene;GH_A03G0843.gene;GH_A13G0305.gene;GH_D01G2404.gene;GH_D10G0718.gene;GH_D05G1530.gene
GO:0015250	water channel activity	Molecular Function	10	2.43639e-05	GH_D10G2360.gene;GH_D03G1698.gene;GH_D13G2562.gene;GH_D02G2461.gene;GH_A08G2092.gene;GH_D05G1028.gene;GH_A10G2583.gene;GH_A09G1670.gene;GH_A13G2572.gene;GH_D09G1616.gene
GO:0016762	xyloglucan:xyloglucosyl transferase activity	Molecular Function	17	2.79259e-05	GH_A10G0144.gene;GH_D02G1499.gene;GH_A11G0524.gene;GH_A08G0267.gene;GH_D05G3276.gene;GH_A08G0273.gene;GH_D02G2026.gene;GH_D02G1023.gene;GH_A05G0056.gene;GH_D08G0287.gene;GH_A11G0625.gene;GH_A05G3249.gene;GH_D02G0206.gene;GH_A08G1792.gene;GH_D09G1574.gene;GH_D08G1813.gene;GH_D13G0655.gene
GO:0046982	protein heterodimerization activity	Molecular Function	41	2.83817e-05	GH_A03G0505.gene;GH_A13G2565.gene;GH_A05G0871.gene;GH_A08G0034.gene;GH_D08G2718.gene;GH_A03G0510.gene;GH_A08G2105.gene;GH_D08G2121.gene;GH_A07G2352.gene;GH_A09G1063.gene;GH_D10G0549.gene;GH_D13G2429.gene;GH_A05G0169.gene;GH_D03G1463.gene;GH_A13G2568.gene;GH_D08G0369.gene;GH_D10G0518.gene;GH_D07G1043.gene;GH_D08G0025.gene;GH_A08G0038.gene;GH_D03G1468.gene;GH_A13G2438.gene;GH_D10G0548.gene;GH_D01G2…
GO:0036361	racemase activity, acting on amino acids and derivatives	Molecular Function	4	3.4054e-05	GH_A05G0179.gene;GH_D07G0406.gene;GH_A07G0400.gene;GH_D05G0183.gene
GO:0004748	ribonucleoside-diphosphate reductase activity, thioredoxin disulfide as acceptor	Molecular Function	4	3.4054e-05	GH_A02G1618.gene;GH_D03G0490.gene;GH_D11G2386.gene;GH_A11G2370.gene
GO:0045548	phenylalanine ammonia-lyase activity	Molecular Function	6	0.000122361	GH_A11G3700.gene;GH_A01G2316.gene;GH_D11G3728.gene;GH_D01G2395.gene;GH_D09G1608.gene;GH_A10G2258.gene
GO:0004724	magnesium-dependent protein serine/threonine phosphatase activity	Molecular Function	19	0.000185821	GH_D03G1588.gene;GH_D02G0938.gene;GH_D07G0143.gene;GH_A10G0947.gene;GH_A04G0962.gene;GH_A02G0527.gene;GH_A08G0437.gene;GH_A03G2081.gene;GH_A08G2285.gene;GH_A12G1387.gene;GH_D09G2434.gene;GH_D05G1073.gene;GH_D12G2853.gene;GH_D04G1295.gene;GH_A13G2251.gene;GH_D04G0845.gene;GH_D08G2291.gene;GH_A05G1081.gene;GH_D13G2602.gene
GO:0008574	ATP-dependent microtubule motor activity, plus-end-directed	Molecular Function	6	0.000212513	GH_A09G1571.gene;GH_D11G2218.gene;GH_A01G2223.gene;GH_D09G1494.gene;GH_A03G0887.gene;GH_D03G1155.gene
GO:0043565	sequence-specific DNA binding	Molecular Function	134	0.000235963	GH_D09G2545.gene;GH_D05G1384.gene;GH_A07G1503.gene;GH_A05G3892.gene;GH_D06G2400.gene;GH_scaffold6798_objG0001.gene;GH_D05G0600.gene;GH_A11G0883.gene;GH_A02G1953.gene;GH_D12G0897.gene;GH_D11G3755.gene;GH_A03G2075.gene;GH_A12G1123.gene;GH_A04G1432.gene;GHnewGene_13260;GH_D11G1174.gene;GH_D04G1498.gene;GH_D03G0409.gene;GH_A02G1904.gene;GH_A06G1106.gene;GH_A08G1934.gene;GH_A11G2098.gene;GH_A05G2581.g…
GO:0016620	oxidoreductase activity, acting on the aldehyde or oxo group of donors, NAD or NADP as acceptor	Molecular Function	12	0.000448195	GH_A05G0228.gene;GH_A05G0535.gene;GH_D11G0455.gene;GH_D12G2962.gene;GH_D05G0703.gene;GH_A06G1679.gene;GH_D06G1699.gene;GH_A12G1620.gene;GH_D05G0232.gene;GH_A05G0599.gene;GH_A07G2483.gene;GH_D07G2428.gene
GO:0004722	protein serine/threonine phosphatase activity	Molecular Function	36	0.000530724	GH_A09G2498.gene;GH_D12G1403.gene;GH_A08G2285.gene;GH_D12G2853.gene;GH_A05G1081.gene;GH_A03G0387.gene;GH_D02G0938.gene;GH_A08G0437.gene;GH_A04G0962.gene;GH_D11G1429.gene;GH_D04G1295.gene;GH_A08G2793.gene;GH_A13G2251.gene;GHnewGene_1480;GH_A03G2081.gene;GH_A13G0441.gene;GH_A07G0136.gene;GH_A12G1387.gene;GH_D09G2434.gene;GH_D05G1073.gene;GH_D04G0845.gene;GH_A13G2612.gene;GH_D03G1588.gene;GH_D13G044…
GO:0004190	aspartic-type endopeptidase activity	Molecular Function	29	0.000606978	GH_D13G2460.gene;GH_A08G1956.gene;GH_A05G1183.gene;GH_D10G2555.gene;GH_D02G0871.gene;GH_A05G3432.gene;GH_A05G2204.gene;GH_A02G0851.gene;GH_D09G1884.gene;GH_D06G1152.gene;GH_D10G2138.gene;GH_D05G3322.gene;GH_D13G1599.gene;GH_A08G2314.gene;GH_A02G0788.gene;GH_D05G4042.gene;GH_D11G1839.gene;GH_A05G0630.gene;GH_A08G2389.gene;GH_A02G2002.gene;GH_D02G0802.gene;GH_D12G1509.gene;GHnewGene_11515;GH_D08G23…
GO:0008483	transaminase activity	Molecular Function	13	0.000705072	GH_A13G1736.gene;GH_D03G1974.gene;GH_D02G1939.gene;GH_scaffold38643_objG0001.gene;GH_A10G1601.gene;GH_D13G1691.gene;GH_D02G0056.gene;GH_A02G0056.gene;GH_A03G1779.gene;GH_D10G1289.gene;GH_A03G1780.gene;GH_D09G2254.gene;GH_D02G1940.gene
GO:0051082	unfolded protein binding	Molecular Function	35	0.000794573	GH_D11G3746.gene;GH_D12G1538.gene;GH_D05G1270.gene;GH_D02G0370.gene;GH_D08G1443.gene;GH_A03G0302.gene;GH_A03G0477.gene;GH_D13G1481.gene;GH_D01G1121.gene;GHnewGene_5136;GH_A08G1856.gene;GH_D06G1570.gene;GH_A13G1536.gene;GH_A13G2624.gene;GH_D05G0960.gene;GH_D07G1101.gene;GH_A08G1320.gene;GH_D08G1873.gene;GH_D05G0915.gene;GH_D05G0405.gene;GH_D08G0060.gene;GH_D05G1410.gene;GH_D02G0617.gene;GH_A12G275…
GO:0015171	amino acid transmembrane transporter activity	Molecular Function	15	0.00127557	GH_A04G1088.gene;GH_A05G3478.gene;GH_A13G1521.gene;GH_D13G1466.gene;GH_A02G2053.gene;GH_D07G1978.gene;GH_D04G1427.gene;GH_D02G2589.gene;GH_A01G2061.gene;GH_D01G1958.gene;GH_D04G0733.gene;GH_A05G3868.gene;GH_A10G2524.gene;GH_A13G0541.gene;GH_D11G2595.gene
GO:0070182	DNA polymerase binding	Molecular Function	4	0.00185463	GH_D07G2336.gene;GH_A11G1350.gene;GH_A07G2393.gene;GH_D11G1380.gene
GO:0016413	O-acetyltransferase activity	Molecular Function	16	0.00196387	GH_A05G3806.gene;GH_A13G0971.gene;GH_D07G1128.gene;GH_A07G1148.gene;GH_D04G0717.gene;GH_D13G1014.gene;GH_D07G0458.gene;GH_A13G1774.gene;GH_D10G0344.gene;GH_A05G3454.gene;GH_D04G0713.gene;GH_A11G0699.gene;GH_A04G1146.gene;GH_D11G1790.gene;GH_D06G2320.gene;GH_D06G1892.gene
GO:0004097	catechol oxidase activity	Molecular Function	5	0.00289496	GH_D06G1461.gene;GH_D06G2351.gene;GH_D06G2044.gene;GH_D02G2367.gene;GH_A06G2011.gene
GO:0080139	borate efflux transmembrane transporter activity	Molecular Function	5	0.00289496	GH_D10G2024.gene;GH_A02G0605.gene;GH_A12G1392.gene;GH_A09G2632.gene;GH_A10G1926.gene
GO:0031492	nucleosomal DNA binding	Molecular Function	4	0.0031367	GH_D11G1889.gene;GH_D11G1361.gene;GH_D13G1936.gene;GH_A13G1975.gene
GO:0008081	phosphoric diester hydrolase activity	Molecular Function	8	0.00503005	GH_A13G0405.gene;GH_D11G2063.gene;GH_D05G0529.gene;GH_D02G2447.gene;GH_A07G2619.gene;GH_D07G2563.gene;GH_D12G0987.gene;GH_D10G0873.gene
GO:0008441	3'(2'),5'-bisphosphate nucleotidase activity	Molecular Function	5	0.00555298	GH_D06G1444.gene;GH_A09G0234.gene;GH_A01G0651.gene;GH_A06G1463.gene;GH_D09G0228.gene
GO:0016538	cyclin-dependent protein serine/threonine kinase regulator activity	Molecular Function	12	0.005734	GH_A08G0868.gene;GH_D03G0026.gene;GH_D06G0208.gene;GH_D08G0869.gene;GH_D05G2570.gene;GH_D05G2395.gene;GH_D05G0108.gene;GH_D09G1205.gene;GH_A13G0596.gene;GH_D12G0204.gene;GH_A06G0224.gene;GH_A02G2036.gene
GO:0004170	dUTP diphosphatase activity	Molecular Function	2	0.00583876	GH_D05G1984.gene;GH_A05G1944.gene
GO:0008117	sphinganine-1-phosphate aldolase activity	Molecular Function	2	0.00583876	GH_A01G1657.gene;GH_D01G1751.gene
GO:0004474	malate synthase activity	Molecular Function	2	0.00583876	GH_A07G0594.gene;GH_D07G0599.gene
GO:0008296	3'-5'-exodeoxyribonuclease activity	Molecular Function	2	0.00583876	GH_A05G3928.gene;GH_A13G1632.gene
GO:0015020	glucuronosyltransferase activity	Molecular Function	4	0.00725679	GH_A05G2027.gene;GH_D06G0162.gene;GH_A06G0179.gene;GH_D05G2059.gene
GO:0051119	sugar transmembrane transporter activity	Molecular Function	5	0.00737772	GH_A02G1060.gene;GH_A08G1254.gene;GH_D07G0549.gene;GH_D02G1889.gene;GH_D02G0734.gene
GO:0015369	calcium:proton antiporter activity	Molecular Function	5	0.00958177	GH_A01G0911.gene;GH_D09G1761.gene;GH_A09G1809.gene;GH_A01G2462.gene;GH_D01G0543.gene
GO:0004805	trehalose-phosphatase activity	Molecular Function	6	0.00990191	GH_D12G2401.gene;GH_A12G2190.gene;GH_D03G0368.gene;GH_A12G2390.gene;GH_D05G2302.gene;GH_A05G2281.gene
GO:0038199	ethylene receptor activity	Molecular Function	4	0.0102335	GH_A09G2452.gene;GH_D09G2387.gene;GH_D11G1209.gene;GH_D02G0410.gene
GO:0051740	ethylene binding	Molecular Function	4	0.0102335	GH_D02G0410.gene;GH_D11G1209.gene;GH_A09G2452.gene;GH_D09G2387.gene
GO:0000155	phosphorelay sensor kinase activity	Molecular Function	10	0.010504	GH_D09G2387.gene;GH_D05G0639.gene;GH_D13G1972.gene;GH_A12G1452.gene;GH_A09G2452.gene;GH_D11G1597.gene;GH_D02G0410.gene;GH_A05G0643.gene;GH_D11G1209.gene;GH_A05G0640.gene
GO:0003887	DNA-directed DNA polymerase activity	Molecular Function	10	0.0118451	GH_D05G0837.gene;GH_D05G0038.gene;GH_A13G1632.gene;GH_A05G0844.gene;GH_A11G2026.gene;GH_D13G0433.gene;GHnewGene_4390;GH_D11G2065.gene;GH_D05G1635.gene;GH_A05G0034.gene
GO:0010279	indole-3-acetic acid amido synthetase activity	Molecular Function	3	0.0123471	GH_A01G0694.gene;GH_D11G2121.gene;GH_D01G0694.gene
GO:0016881	acid-amino acid ligase activity	Molecular Function	8	0.0130598	GH_D01G0694.gene;GH_D07G1512.gene;GH_A07G1508.gene;GHnewGene_15610;GH_A11G0511.gene;GHnewGene_5518;GH_A01G0694.gene;GH_D11G2121.gene
GO:0016747	transferase activity, transferring acyl groups other than amino-acyl groups	Molecular Function	38	0.0132705	GH_D10G2683.gene;GH_D02G1679.gene;GH_D01G1311.gene;GH_A07G1046.gene;GH_A06G0199.gene;GH_A04G1081.gene;GH_A05G3278.gene;GH_D08G2597.gene;GH_A07G2532.gene;GH_D02G0295.gene;GH_A09G2422.gene;GH_D09G2362.gene;GH_D12G1341.gene;GH_A13G0971.gene;GH_A09G0001.gene;GH_A07G1148.gene;GH_A05G1174.gene;GH_A06G1931.gene;GH_D10G2411.gene;GH_A05G0993.gene;GH_D10G0344.gene;GH_D06G0876.gene;GH_D11G0275.gene;GH_A08G2…
GO:0004067	asparaginase activity	Molecular Function	2	0.0166244	GH_D02G0918.gene;GH_A11G0363.gene
GO:0008798	beta-aspartyl-peptidase activity	Molecular Function	2	0.0166244	GH_A11G0363.gene;GH_D02G0918.gene
GO:0032440	2-alkenal reductase [NAD(P)] activity	Molecular Function	2	0.0166244	GH_A02G0059.gene;GH_D02G0059.gene
GO:0070840	dynein complex binding	Molecular Function	2	0.0166244	GH_D05G2281.gene;GHnewGene_11517
GO:0004345	glucose-6-phosphate dehydrogenase activity	Molecular Function	4	0.0183011	GH_D01G0223.gene;GH_D07G2499.gene;GH_A09G0427.gene;GH_D04G0822.gene
GO:0043047	single-stranded telomeric DNA binding	Molecular Function	3	0.0186426	GH_D03G1107.gene;GH_A03G0843.gene;GH_D12G2243.gene
GO:0004350	glutamate-5-semialdehyde dehydrogenase activity	Molecular Function	3	0.0186426	GH_A01G2389.gene;GH_D01G2467.gene;GH_A04G1046.gene
GO:0004349	glutamate 5-kinase activity	Molecular Function	3	0.0186426	GH_A04G1046.gene;GH_D01G2467.gene;GH_A01G2389.gene
GO:0009001	serine O-acetyltransferase activity	Molecular Function	3	0.0186426	GH_D13G2215.gene;GH_D01G0873.gene;GH_A01G0857.gene
GO:0000166	nucleotide binding	Molecular Function	18	0.0193509	GHnewGene_8331;GH_A09G2417.gene;GH_D07G1925.gene;GH_A11G2910.gene;GH_A09G2418.gene;GH_A13G1632.gene;GH_D11G3072.gene;GH_D05G0695.gene;GH_D11G2065.gene;GH_D05G0837.gene;GH_D09G2358.gene;GH_A05G0844.gene;GH_A12G1424.gene;GH_A08G2635.gene;GH_A11G3039.gene;GH_A11G3040.gene;GH_A05G0695.gene;GH_D11G3071.gene
GO:0000976	transcription regulatory region sequence-specific DNA binding	Molecular Function	42	0.0199154	GH_A05G3780.gene;GH_A02G1953.gene;GH_D13G1832.gene;GH_D13G1121.gene;GH_A04G1759.gene;GH_D07G1505.gene;GH_A08G1141.gene;GH_A12G1296.gene;GH_A13G1882.gene;GH_D04G1563.gene;GH_A13G0639.gene;GH_A10G0419.gene;GH_A11G2510.gene;GH_D04G1831.gene;GH_A05G1417.gene;GH_A06G0216.gene;GH_D07G0218.gene;GH_D13G0624.gene;GH_D05G1384.gene;GH_A07G1503.gene;GH_A01G1122.gene;GH_A05G2581.gene;GH_A08G1713.gene;GH_A13G0…
GO:0004373	glycogen (starch) synthase activity	Molecular Function	5	0.0228313	GH_A07G2327.gene;GH_A08G1286.gene;GH_D09G1945.gene;GH_D10G0128.gene;GH_A10G0118.gene
GO:0016405	CoA-ligase activity	Molecular Function	4	0.0234755	GH_A11G0386.gene;GH_A05G4299.gene;GH_D05G1456.gene;GH_A05G1439.gene
GO:0004497	monooxygenase activity	Molecular Function	51	0.0250855	GH_D08G2113.gene;GH_D07G0626.gene;GH_D02G0915.gene;GH_A01G2120.gene;GH_D12G2010.gene;GH_A05G1878.gene;GH_A13G2635.gene;GH_D05G1523.gene;GH_D02G0051.gene;GH_A01G0625.gene;GH_A03G0320.gene;GH_A02G0253.gene;GH_A11G3449.gene;GH_A06G0147.gene;GH_A12G2491.gene;GH_D07G1302.gene;GH_D11G1957.gene;GH_D12G2504.gene;GH_A12G2012.gene;GH_A06G0134.gene;GH_D06G1855.gene;GH_D06G1740.gene;GH_D03G1359.gene;GH_A07G1…
GO:0004364	glutathione transferase activity	Molecular Function	13	0.0286389	GH_D09G1723.gene;GH_A04G0536.gene;GH_A09G1774.gene;GH_D08G1426.gene;GH_D11G1680.gene;GH_D11G2329.gene;GH_A02G0293.gene;GH_A11G2438.gene;GH_A13G1793.gene;GH_A08G1404.gene;GH_D13G1748.gene;GH_A04G0534.gene;GH_D05G3522.gene
GO:0010436	carotenoid dioxygenase activity	Molecular Function	4	0.0294497	GH_A01G0365.gene;GH_D13G1744.gene;GH_A12G2220.gene;GH_D01G0347.gene
GO:0019237	centromeric DNA binding	Molecular Function	2	0.031567	GH_D10G0782.gene;GH_A10G0789.gene
GO:0045703	ketoreductase activity	Molecular Function	2	0.031567	GH_D02G1694.gene;GHnewGene_14426
GO:0019203	carbohydrate phosphatase activity	Molecular Function	2	0.031567	GHnewGene_3320;GH_A05G4143.gene
GO:2001147	camalexin binding	Molecular Function	2	0.031567	GH_D08G1426.gene;GH_A08G1404.gene
GO:2001227	quercitrin binding	Molecular Function	2	0.031567	GH_D08G1426.gene;GH_A08G1404.gene
GO:0097243	flavonoid binding	Molecular Function	2	0.031567	GH_A08G1404.gene;GH_D08G1426.gene
GO:0003998	acylphosphatase activity	Molecular Function	2	0.031567	GH_D04G1229.gene;GH_D09G1584.gene
GO:0030337	DNA polymerase processivity factor activity	Molecular Function	2	0.031567	GH_D13G2527.gene;GH_A13G2532.gene
GO:0003896	DNA primase activity	Molecular Function	2	0.031567	GH_D12G2569.gene;GH_A12G2550.gene
GO:0030604	1-deoxy-D-xylulose-5-phosphate reductoisomerase activity	Molecular Function	2	0.031567	GH_A11G0010.gene;GH_D11G0015.gene
GO:0000234	phosphoethanolamine N-methyltransferase activity	Molecular Function	2	0.031567	GH_D02G1331.gene;GH_A03G1075.gene
GO:0048032	galacturonate binding	Molecular Function	2	0.031567	GH_D08G1158.gene;GH_A08G1214.gene
GO:0005452	inorganic anion exchanger activity	Molecular Function	5	0.0324775	GH_A02G0605.gene;GH_A10G1926.gene;GH_D10G2024.gene;GH_A12G1392.gene;GH_A09G2632.gene
GO:0030246	carbohydrate binding	Molecular Function	41	0.0343161	GH_A01G1796.gene;GH_D04G1174.gene;GH_D04G0512.gene;GH_D10G2561.gene;GH_A12G2552.gene;GH_A01G0329.gene;GH_A04G1243.gene;GH_A08G1234.gene;GH_D09G0006.gene;GH_A06G1086.gene;GH_A12G0989.gene;GH_D05G0556.gene;GH_A02G1132.gene;GH_A11G3656.gene;GH_A05G4108.gene;GH_D12G2249.gene;GH_D03G0083.gene;GH_D05G1113.gene;GH_A05G2846.gene;GH_A01G2393.gene;GH_D05G0756.gene;GH_A05G0559.gene;GH_D01G2142.gene;GH_A05G3…
GO:0016491	oxidoreductase activity	Molecular Function	103	0.0374947	GH_A11G2347.gene;GH_A12G2421.gene;GH_A09G0554.gene;GH_A10G1777.gene;GH_D11G2243.gene;GH_D06G0886.gene;GH_D10G2646.gene;GH_D13G0340.gene;GH_D10G1472.gene;GH_D12G2399.gene;GH_D02G1779.gene;GH_A11G2032.gene;GH_A10G0064.gene;GH_D02G1542.gene;GH_A07G0935.gene;GH_A09G1707.gene;GH_D02G1590.gene;GH_A12G0340.gene;GH_D07G0563.gene;GH_A10G0722.gene;GH_A13G2378.gene;GH_A05G1685.gene;GH_D08G2683.gene;GH_D06G1…
GO:0008131	primary amine oxidase activity	Molecular Function	5	0.0381214	GH_D02G0355.gene;GH_D01G1050.gene;GH_A03G0692.gene;GH_A02G0328.gene;GH_A08G1985.gene
GO:0004124	cysteine synthase activity	Molecular Function	5	0.0381214	GHnewGene_17318;GH_D13G1191.gene;GHnewGene_17204;GH_A13G1255.gene;GH_D13G1952.gene
GO:0097027	ubiquitin-protein transferase activator activity	Molecular Function	4	0.043858	GHnewGene_5147;GHnewGene_5234;GHnewGene_14761;GHnewGene_1998
GO:0003844	1,4-alpha-glucan branching enzyme activity	Molecular Function	4	0.043858	GHnewGene_15165;GHnewGene_9467;GHnewGene_8252;GH_D05G3940.gene
GO:0034485	phosphatidylinositol-3,4,5-trisphosphate 5-phosphatase activity	Molecular Function	4	0.043858	GH_D11G2102.gene;GH_D08G0710.gene;GH_A09G1752.gene;GH_D09G1700.gene
GO:0008430	selenium binding	Molecular Function	3	0.046232	GH_D10G1489.gene;GH_D02G0222.gene;GH_D02G0224.gene
GO:0051903	S-(hydroxymethyl)glutathione dehydrogenase activity	Molecular Function	3	0.046232	GH_D07G1669.gene;GH_A06G0364.gene;GH_D08G1266.gene
GO:0009044	xylan 1,4-beta-xylosidase activity	Molecular Function	3	0.046232	GH_D10G1961.gene;GH_A05G2284.gene;GH_D05G2305.gene
GO:0003843	1,3-beta-D-glucan synthase activity	Molecular Function	6	0.0474298	GH_A08G0161.gene;GH_D08G0850.gene;GH_D10G1192.gene;GH_A05G4004.gene;GH_A10G1706.gene;GH_A04G1249.gene
GO:0016887	ATPase activity	Molecular Function	58	0.0483384	GH_A05G1251.gene;GH_A03G0887.gene;GH_D01G0226.gene;GH_A13G0998.gene;GH_D13G2613.gene;GH_D03G1924.gene;GH_D08G1040.gene;GH_D11G2417.gene;GH_D05G2220.gene;GH_A11G3712.gene;GH_D13G1346.gene;GH_D05G1249.gene;GH_D04G1345.gene;GH_A05G1253.gene;GH_D11G0335.gene;GH_A01G2223.gene;GH_D07G2402.gene;GH_D02G1273.gene;GH_A07G0750.gene;GH_A11G0127.gene;GH_A03G0038.gene;GH_A06G0725.gene;GH_D05G0785.gene;GH_A05G1…
GO:0047274	galactinol-sucrose galactosyltransferase activity	Molecular Function	2	0.0499687	GH_A05G3763.gene;GH_D04G0583.gene
GO:0080132	fatty acid alpha-hydroxylase activity	Molecular Function	2	0.0499687	GH_D11G1957.gene;GH_D06G2132.gene
GO:0008515	sucrose transmembrane transporter activity	Molecular Function	2	0.0499687	GH_D05G2537.gene;GH_A13G1441.gene
GO:0003826	alpha-ketoacid dehydrogenase activity	Molecular Function	2	0.0499687	GH_A02G0747.gene;GHnewGene_337
GO:0016207	4-coumarate-CoA ligase activity	Molecular Function	2	0.0499687	GH_D05G1456.gene;GH_A05G1439.gene
GO:0003830	beta-1,4-mannosylglycoprotein 4-beta-N-acetylglucosaminyltransferase activity	Molecular Function	3	0.0582315	GH_D04G0601.gene;GH_A12G1647.gene;GH_D09G0355.gene
GO:0050113	inositol oxygenase activity	Molecular Function	3	0.0582315	GH_A06G0750.gene;GH_D05G1347.gene;GH_D06G0727.gene
GO:1900750	oligopeptide binding	Molecular Function	3	0.0582315	GH_D11G1680.gene;GH_D08G1426.gene;GH_A08G1404.gene
GO:0072341	modified amino acid binding	Molecular Function	3	0.0582315	GH_A08G1404.gene;GH_D08G1426.gene;GH_D11G1680.gene
GO:0033897	ribonuclease T2 activity	Molecular Function	5	0.0584468	GH_D10G2808.gene;GH_D07G2152.gene;GH_D10G2646.gene;GH_D12G1838.gene;GH_A13G0807.gene
GO:0004556	alpha-amylase activity	Molecular Function	6	0.0597628	GH_D05G2061.gene;GH_A05G2029.gene;GH_A06G0006.gene;GH_D01G1246.gene;GH_D02G1238.gene;GH_A03G1172.gene
GO:0008422	beta-glucosidase activity	Molecular Function	6	0.0597628	GH_A01G2027.gene;GH_A07G0840.gene;GH_D11G3478.gene;GH_D09G0627.gene;GH_A13G1700.gene;GH_A06G1398.gene
GO:0005216	ion channel activity	Molecular Function	6	0.0597628	GH_A09G0120.gene;GH_D01G0666.gene;GH_A05G0549.gene;GH_A01G0666.gene;GH_A11G0149.gene;GH_D09G0122.gene
GO:0016298	lipase activity	Molecular Function	4	0.0615601	GH_A06G0018.gene;GH_A05G1421.gene;GH_A05G4329.gene;GH_A12G0271.gene
GO:0043295	glutathione binding	Molecular Function	4	0.0615601	GH_D11G1680.gene;GH_A08G1404.gene;GH_D08G1426.gene;GH_D11G2329.gene
GO:0042277	peptide binding	Molecular Function	8	0.0616477	GH_A07G2645.gene;GH_D11G1680.gene;GH_D05G1397.gene;GH_A08G1404.gene;GH_A09G2712.gene;GH_scaffold515_objG0006.gene;GHnewGene_11227;GH_D08G1426.gene
GO:0005507	copper ion binding	Molecular Function	26	0.0656174	GH_D02G0355.gene;GH_D07G0984.gene;GH_D08G1426.gene;GHnewGene_11137;GH_A08G2078.gene;GH_A08G1404.gene;GH_A12G0340.gene;GH_D02G1590.gene;GH_A11G1979.gene;GH_D08G2247.gene;GHnewGene_17863;GH_A03G0692.gene;GH_A13G2378.gene;GH_D12G0372.gene;GH_D06G1762.gene;GH_D05G2502.gene;GH_A08G1985.gene;GH_A05G1817.gene;GH_D01G1050.gene;GH_A02G0671.gene;GH_A02G0328.gene;GH_A11G0486.gene;GH_D12G2399.gene;GH_D11G168…
GO:0005052	peroxisome matrix targeting signal-1 binding	Molecular Function	5	0.0663618	GH_A07G2645.gene;GH_A09G2712.gene;GH_scaffold515_objG0006.gene;GHnewGene_11228;GHnewGene_11227
GO:0004535	poly(A)-specific ribonuclease activity	Molecular Function	6	0.0665792	GH_A07G1219.gene;GH_A09G1151.gene;GH_A08G0107.gene;GH_A07G1220.gene;GH_D08G0111.gene;GH_D09G1108.gene
GO:0016758	transferase activity, transferring hexosyl groups	Molecular Function	8	0.0671287	GHnewGene_15165;GH_D05G0139.gene;GH_D06G1149.gene;GH_D02G0526.gene;GH_D12G1418.gene;GH_D04G0583.gene;GH_A05G0135.gene;GH_A05G3763.gene
GO:0005504	fatty acid binding	Molecular Function	7	0.0709069	GH_D01G0833.gene;GH_A05G3660.gene;GH_A10G1509.gene;GH_A11G2090.gene;GH_D04G0683.gene;GH_A10G1508.gene;GH_A11G3737.gene
GO:0004514	nicotinate-nucleotide diphosphorylase (carboxylating) activity	Molecular Function	2	0.0712138	GH_D01G1740.gene;GH_D12G0991.gene
GO:0004049	anthranilate synthase activity	Molecular Function	2	0.0712138	GH_D05G3109.gene;GH_A05G3109.gene
GO:0008176	tRNA (guanine-N7-)-methyltransferase activity	Molecular Function	2	0.0712138	GH_D09G1595.gene;GH_D11G2544.gene
GO:0016841	ammonia-lyase activity	Molecular Function	2	0.0712138	GH_D01G2395.gene;GH_D09G1608.gene
GO:0052656	L-isoleucine transaminase activity	Molecular Function	3	0.0715311	GH_A05G2136.gene;GH_D05G2168.gene;GH_D05G2671.gene
GO:0004559	alpha-mannosidase activity	Molecular Function	3	0.0715311	GH_D03G0083.gene;GH_A02G1982.gene;GH_D09G0006.gene
GO:0052654	L-leucine transaminase activity	Molecular Function	3	0.0715311	GH_D05G2168.gene;GH_A05G2136.gene;GH_D05G2671.gene
GO:0052655	L-valine transaminase activity	Molecular Function	3	0.0715311	GH_A05G2136.gene;GH_D05G2168.gene;GH_D05G2671.gene
GO:0004066	asparagine synthase (glutamine-hydrolyzing) activity	Molecular Function	3	0.0715311	GH_A09G1068.gene;GH_D09G1022.gene;GH_D07G1129.gene
GO:0042910	xenobiotic transporter activity	Molecular Function	17	0.0732419	GH_A05G1705.gene;GH_A11G3773.gene;GH_A11G2487.gene;GH_A06G0290.gene;GH_A11G3762.gene;GH_A08G2485.gene;GH_A11G2507.gene;GH_D05G0267.gene;GH_D09G1284.gene;GH_A13G1149.gene;GH_D11G2046.gene;GH_D06G0334.gene;GH_D11G2273.gene;GH_A07G1088.gene;GH_D03G1792.gene;GH_A06G0349.gene;GH_D02G1883.gene
GO:0016157	sucrose synthase activity	Molecular Function	5	0.0748422	GH_D13G2166.gene;GH_D07G0815.gene;GH_A13G2184.gene;GH_A07G0813.gene;GH_D13G2289.gene
GO:0005363	maltose transmembrane transporter activity	Molecular Function	1	0.0764222	GH_D11G2506.gene
GO:0047268	galactinol-raffinose galactosyltransferase activity	Molecular Function	1	0.0764222	GH_D12G1418.gene
GO:0019798	procollagen-proline dioxygenase activity	Molecular Function	1	0.0764222	GH_A13G1611.gene
GO:0005458	GDP-mannose transmembrane transporter activity	Molecular Function	1	0.0764222	GH_A03G0619.gene
GO:0090353	polygalacturonase inhibitor activity	Molecular Function	1	0.0764222	GH_A09G1425.gene
GO:0004105	choline-phosphate cytidylyltransferase activity	Molecular Function	1	0.0764222	GH_D11G1661.gene
GO:0004656	procollagen-proline 4-dioxygenase activity	Molecular Function	1	0.0764222	GH_A13G1611.gene
GO:0031210	phosphatidylcholine binding	Molecular Function	1	0.0764222	GH_D11G1661.gene
GO:0031545	peptidyl-proline 4-dioxygenase activity	Molecular Function	1	0.0764222	GH_A13G1611.gene
GO:0019103	pyrimidine nucleotide binding	Molecular Function	1	0.0764222	GH_A11G2026.gene
GO:0031543	peptidyl-proline dioxygenase activity	Molecular Function	1	0.0764222	GH_A13G1611.gene
GO:0050625	2-hydroxy-1,4-benzoquinone reductase activity	Molecular Function	1	0.0764222	GHnewGene_15322
GO:0022821	potassium ion antiporter activity	Molecular Function	1	0.0764222	GH_D05G2928.gene
GO:0019209	kinase activator activity	Molecular Function	1	0.0764222	GHnewGene_14388
GO:0045486	naringenin 3-dioxygenase activity	Molecular Function	1	0.0764222	GH_A11G1836.gene
GO:0016208	AMP binding	Molecular Function	6	0.0815102	GH_D07G2447.gene;GH_A11G3040.gene;GH_D11G3071.gene;GH_A12G1424.gene;GH_A11G3039.gene;GH_D11G3072.gene
GO:0016831	carboxy-lyase activity	Molecular Function	6	0.0815102	GH_D05G1602.gene;GH_A05G1572.gene;GH_D09G1778.gene;GH_A01G1657.gene;GH_D01G1751.gene;GH_A01G2146.gene
GO:0015267	channel activity	Molecular Function	11	0.0815311	GH_D10G0364.gene;GH_A11G3691.gene;GH_A10G2271.gene;GH_A05G1039.gene;GH_A12G0388.gene;GH_D08G0013.gene;GH_D04G1262.gene;GH_A03G0443.gene;GH_A01G2321.gene;GH_A03G0492.gene;GH_D11G0957.gene
GO:0016209	antioxidant activity	Molecular Function	5	0.08388	GH_D05G1715.gene;GH_D11G1680.gene;GH_D06G0136.gene;GH_A05G1685.gene;GH_A02G1062.gene
GO:0009927	histidine phosphotransfer kinase activity	Molecular Function	3	0.0860484	GHnewGene_7951;GH_A11G2927.gene;GH_D09G1517.gene
GO:0004014	adenosylmethionine decarboxylase activity	Molecular Function	3	0.0860484	GH_A09G2527.gene;GH_A13G1107.gene;GH_D02G1453.gene
GO:0016879	ligase activity, forming carbon-nitrogen bonds	Molecular Function	3	0.0860484	GH_D11G2121.gene;GH_D01G0694.gene;GH_A01G0694.gene
GO:1901265	nucleoside phosphate binding	Molecular Function	10	0.0889992	GH_A11G3040.gene;GH_A05G0695.gene;GH_D11G3071.gene;GH_A12G1424.gene;GH_A11G3039.gene;GH_A08G2635.gene;GH_D07G1925.gene;GHnewGene_8331;GH_D05G0695.gene;GH_D11G3072.gene
GO:0005385	zinc ion transmembrane transporter activity	Molecular Function	6	0.0896183	GH_D11G1660.gene;GH_D12G1356.gene;GH_D01G1566.gene;GH_D10G0490.gene;GH_A01G1465.gene;GH_A03G0379.gene
GO:0008289	lipid binding	Molecular Function	36	0.0912403	GH_A09G2329.gene;GH_D12G2734.gene;GH_D08G0861.gene;GH_A08G0153.gene;GH_D07G0830.gene;GH_A02G0350.gene;GH_D06G1732.gene;GH_A01G0248.gene;GH_A11G0883.gene;GH_D06G1013.gene;GH_A12G0559.gene;GH_D10G0040.gene;GH_D10G1267.gene;GH_A02G0349.gene;GH_D05G0474.gene;GH_A02G0297.gene;GH_A09G2027.gene;GH_D11G0171.gene;GH_D07G1245.gene;GH_A12G1753.gene;GH_D13G2085.gene;GH_D09G1012.gene;GH_D07G1136.gene;GH_D02G0…
GO:0004568	chitinase activity	Molecular Function	7	0.0918157	GH_A10G1543.gene;GH_A12G1275.gene;GH_D06G0527.gene;GH_A09G2294.gene;GH_D09G2226.gene;GH_D02G2501.gene;GH_A11G1782.gene
GO:0008810	cellulase activity	Molecular Function	7	0.0918157	GH_D11G1214.gene;GH_D06G1380.gene;GH_A11G1184.gene;GH_A02G1132.gene;GH_A12G2552.gene;GH_D11G1637.gene;GH_A08G1234.gene
GO:0004866	endopeptidase inhibitor activity	Molecular Function	4	0.0940598	GH_A09G0692.gene;GH_A10G2374.gene;GH_D10G2471.gene;GH_D10G2470.gene
GO:0016744	transferase activity, transferring aldehyde or ketonic groups	Molecular Function	2	0.0947604	GH_A08G0271.gene;GH_D08G0284.gene
GO:0035312	5'-3' exodeoxyribonuclease activity	Molecular Function	2	0.0947604	GH_D10G0355.gene;GH_A13G0702.gene
GO:0000150	recombinase activity	Molecular Function	2	0.0947604	GH_A09G2405.gene;GH_D09G2346.gene
GO:0031072	heat shock protein binding	Molecular Function	9	0.0971778	GHnewGene_5245;GH_D11G0195.gene;GH_D13G2613.gene;GH_D05G0717.gene;GH_D05G0960.gene;GH_A13G2624.gene;GH_D11G3746.gene;GHnewGene_5136;GHnewGene_8331
GO:0017076	purine nucleotide binding	Molecular Function	8	0.0988911	GH_D07G1925.gene;GH_D11G3072.gene;GH_A11G3039.gene;GH_A12G1424.gene;GH_D11G3071.gene;GH_A11G2026.gene;GHnewGene_8331;GH_A11G3040.gene
GO:0004565	beta-galactosidase activity	Molecular Function	8	0.0988911	GH_D05G0756.gene;GH_A05G1369.gene;GH_A05G0759.gene;GH_D12G2249.gene;GH_A01G1796.gene;GH_A03G2219.gene;GH_D07G0123.gene;GH_A07G0116.gene
GO:0046556	alpha-L-arabinofuranosidase activity	Molecular Function	3	0.101692	GH_D10G1961.gene;GH_D05G2305.gene;GH_A05G2284.gene
GO:0003968	RNA-directed 5'-3' RNA polymerase activity	Molecular Function	3	0.101692	GHnewGene_13249;GH_D07G0095.gene;GH_D05G0558.gene
GO:0016984	ribulose-bisphosphate carboxylase activity	Molecular Function	3	0.101692	GH_A07G1719.gene;GH_A11G1527.gene;GH_A03G0320.gene
GO:0097367	carbohydrate derivative binding	Molecular Function	11	0.103219	GHnewGene_8331;GH_D08G1426.gene;GH_D11G3072.gene;GH_D01G1983.gene;GH_A11G3040.gene;GH_A08G1404.gene;GH_A12G1275.gene;GH_D11G3071.gene;GH_A12G1424.gene;GH_A11G3039.gene;GH_D07G1925.gene
GO:0051015	actin filament binding	Molecular Function	13	0.105637	GH_D03G0437.gene;GH_A11G1497.gene;GH_D07G0951.gene;GH_D11G1528.gene;GHnewGene_8420;GH_A10G1287.gene;GH_D03G0439.gene;GH_D12G2481.gene;GH_D13G0618.gene;GH_A02G1567.gene;GH_D07G1768.gene;GH_A07G1620.gene;GH_A02G1566.gene
GO:0015297	antiporter activity	Molecular Function	20	0.105984	GH_A06G1714.gene;GH_D07G0402.gene;GH_A05G1705.gene;GH_A11G3773.gene;GH_A11G2487.gene;GH_A06G0290.gene;GH_A11G3762.gene;GH_A03G0619.gene;GH_A08G2485.gene;GH_A11G2507.gene;GH_D05G0267.gene;GH_D09G1284.gene;GH_A13G1149.gene;GH_D11G2046.gene;GH_D06G0334.gene;GH_D11G2273.gene;GH_A07G1088.gene;GH_D03G1792.gene;GH_A06G0349.gene;GH_D02G1883.gene
GO:0010997	anaphase-promoting complex binding	Molecular Function	4	0.106376	GHnewGene_5234;GHnewGene_5147;GHnewGene_14761;GHnewGene_1998
GO:0008144	drug binding	Molecular Function	11	0.109123	GHnewGene_8331;GH_D11G3072.gene;GH_D08G1426.gene;GH_D01G1983.gene;GH_A08G1404.gene;GH_A11G3040.gene;GH_D11G3071.gene;GH_A12G1275.gene;GH_A11G3039.gene;GH_A12G1424.gene;GH_D07G1925.gene
GO:0008374	O-acyltransferase activity	Molecular Function	9	0.110548	GH_D06G2246.gene;GH_D02G1046.gene;GH_D05G3965.gene;GH_D10G0344.gene;GH_A08G2599.gene;GH_A07G0079.gene;GH_A04G0099.gene;GH_A13G0971.gene;GH_A07G1148.gene
GO:0005506	iron ion binding	Molecular Function	84	0.111733	GH_D03G1359.gene;GH_D10G2289.gene;GH_D06G0110.gene;GH_A08G2017.gene;GHnewGene_5364;GH_A08G1746.gene;GHnewGene_10014;GH_A06G0147.gene;GH_D07G1302.gene;GH_D12G2504.gene;GH_D11G1957.gene;GH_D01G0726.gene;GH_A12G2012.gene;GH_A13G0637.gene;GH_A08G2688.gene;GH_D06G1740.gene;GH_A02G0253.gene;GH_D04G0747.gene;GH_D08G2683.gene;GH_A11G3449.gene;GH_A03G0198.gene;GH_A13G0611.gene;GH_D08G2113.gene;GH_D07G0626…
GO:0044183	protein binding involved in protein folding	Molecular Function	5	0.114215	GH_D05G0960.gene;GH_D11G3746.gene;GH_A13G2624.gene;GH_D13G2613.gene;GHnewGene_5136
GO:0004478	methionine adenosyltransferase activity	Molecular Function	3	0.118363	GH_D02G0631.gene;GH_A02G0616.gene;GH_A09G1633.gene
GO:0003955	NAD(P)H dehydrogenase (quinone) activity	Molecular Function	3	0.118363	GH_D01G0690.gene;GHnewGene_15322;GH_D05G3839.gene
GO:0005381	iron ion transmembrane transporter activity	Molecular Function	3	0.118363	GH_D13G0270.gene;GH_A01G1825.gene;GH_D01G1941.gene
GO:0004791	thioredoxin-disulfide reductase activity	Molecular Function	4	0.119377	GH_D05G1715.gene;GH_A05G1685.gene;GH_A02G1062.gene;GH_D06G0136.gene
GO:0016760	cellulose synthase (UDP-forming) activity	Molecular Function	10	0.120089	GH_A09G2448.gene;GH_D11G2647.gene;GH_D02G0408.gene;GH_D11G1649.gene;GH_A12G0957.gene;GH_A11G2596.gene;GH_D12G1462.gene;GH_D09G2382.gene;GH_A12G1449.gene;GH_D09G2383.gene
GO:0048029	monosaccharide binding	Molecular Function	2	0.120133	GH_D08G1158.gene;GH_A08G1214.gene
GO:0004024	alcohol dehydrogenase activity, zinc-dependent	Molecular Function	2	0.120133	GH_D08G1266.gene;GH_A06G0364.gene
GO:0004612	phosphoenolpyruvate carboxykinase (ATP) activity	Molecular Function	2	0.120133	GH_D12G0883.gene;GH_A12G0934.gene
GO:0005093	Rab GDP-dissociation inhibitor activity	Molecular Function	2	0.120133	GH_D13G0505.gene;GH_D02G2181.gene
GO:0016702	oxidoreductase activity, acting on single donors with incorporation of molecular oxygen, incorporation of two atoms of oxygen	Molecular Function	9	0.124888	GH_D10G0585.gene;GH_D09G2298.gene;GH_A13G1284.gene;GH_A10G0553.gene;GH_D11G2603.gene;GH_A11G2552.gene;GH_D08G2661.gene;GH_A02G0326.gene;GH_D02G0353.gene
GO:0051787	misfolded protein binding	Molecular Function	5	0.125346	GHnewGene_5136;GH_D13G2613.gene;GH_A13G2624.gene;GH_D11G3746.gene;GH_D05G0960.gene
GO:0016759	cellulose synthase activity	Molecular Function	5	0.125346	GH_D11G2647.gene;GH_A09G2448.gene;GH_D11G1649.gene;GH_D02G0408.gene;GH_D09G2383.gene
GO:0003700	transcription factor activity, sequence-specific DNA binding	Molecular Function	184	0.12751	GH_A11G2859.gene;GH_A06G2099.gene;GH_A04G1759.gene;GH_D11G1332.gene;GH_A08G1141.gene;GH_D11G2825.gene;GH_D13G0718.gene;GH_D12G2468.gene;GH_D10G0830.gene;GH_A10G0419.gene;GH_D12G2833.gene;GH_D11G0092.gene;GH_D12G2366.gene;GH_A13G0454.gene;GH_D07G0218.gene;GH_A03G1130.gene;GH_A08G2745.gene;GH_A04G0108.gene;GH_D04G1292.gene;GH_D10G0304.gene;GH_D10G0330.gene;GH_A04G0382.gene;GH_A02G1697.gene;GH_D03G1…
GO:0000268	peroxisome targeting sequence binding	Molecular Function	4	0.133023	GH_scaffold515_objG0006.gene;GHnewGene_11227;GH_A07G2645.gene;GH_A09G2712.gene
GO:0016429	tRNA (adenine-N1-)-methyltransferase activity	Molecular Function	4	0.133023	GH_A07G2642.gene;GH_D08G2870.gene;GH_A02G0003.gene;GH_A12G0002.gene
GO:0008061	chitin binding	Molecular Function	7	0.133426	GH_A11G2839.gene;GH_D01G1983.gene;GH_A11G1782.gene;GH_A12G1275.gene;GH_A10G1543.gene;GH_A09G2294.gene;GH_D09G2226.gene
GO:0004439	phosphatidylinositol-4,5-bisphosphate 5-phosphatase activity	Molecular Function	3	0.13596	GH_A09G1752.gene;GH_D08G0710.gene;GH_D09G1700.gene
GO:1901681	sulfur compound binding	Molecular Function	3	0.13596	GH_D11G1680.gene;GH_A08G1404.gene;GH_D08G1426.gene
GO:0008553	hydrogen-exporting ATPase activity, phosphorylative mechanism	Molecular Function	6	0.136296	GH_D05G0656.gene;GH_A13G2082.gene;GH_A05G0035.gene;GH_A05G0658.gene;GH_D06G1184.gene;GH_A08G0234.gene
GO:0005089	Rho guanyl-nucleotide exchange factor activity	Molecular Function	5	0.136953	GH_D05G1311.gene;GH_A08G1741.gene;GH_A07G0058.gene;GH_A10G2501.gene;GH_D12G1264.gene
GO:0030170	pyridoxal phosphate binding	Molecular Function	26	0.136963	GH_D02G1939.gene;GH_D05G0121.gene;GH_D02G1518.gene;GH_D02G1940.gene;GH_D11G1789.gene;GH_A12G2594.gene;GH_A02G0056.gene;GH_A01G1657.gene;GH_D13G1691.gene;GH_D10G1289.gene;GH_D01G1751.gene;GH_D09G2254.gene;GH_D03G0881.gene;GH_scaffold38643_objG0001.gene;GH_D03G1974.gene;GH_D12G2614.gene;GH_A03G1780.gene;GH_D12G2532.gene;GH_A01G2146.gene;GH_A13G1736.gene;GH_D02G0056.gene;GH_A03G1779.gene;GH_A10G1601…
GO:0033218	amide binding	Molecular Function	7	0.142707	GH_A08G1404.gene;GH_A07G2645.gene;GH_D11G1680.gene;GHnewGene_11227;GH_D08G1426.gene;GH_scaffold515_objG0006.gene;GH_A09G2712.gene
GO:0036374	glutathione hydrolase activity	Molecular Function	2	0.146915	GHnewGene_5305;GH_A06G0747.gene
GO:0070402	NADPH binding	Molecular Function	2	0.146915	GH_D11G0015.gene;GH_A11G0010.gene
GO:0004042	acetyl-CoA:L-glutamate N-acetyltransferase activity	Molecular Function	2	0.146915	GH_A10G0898.gene;GHnewGene_9356
GO:0051753	mannan synthase activity	Molecular Function	2	0.146915	GH_A08G0073.gene;GH_D12G1462.gene
GO:0016435	rRNA (guanine) methyltransferase activity	Molecular Function	1	0.147006	GH_D08G0238.gene
GO:0034594	phosphatidylinositol trisphosphate phosphatase activity	Molecular Function	1	0.147006	GH_D11G2102.gene
GO:0050308	sugar-phosphatase activity	Molecular Function	1	0.147006	GHnewGene_3320
GO:0001094	TFIID-class transcription factor binding	Molecular Function	1	0.147006	GH_D01G2090.gene
GO:0004305	ethanolamine kinase activity	Molecular Function	1	0.147006	GH_D05G2487.gene
GO:0001091	RNA polymerase II basal transcription factor binding	Molecular Function	1	0.147006	GH_D01G2090.gene
GO:0004103	choline kinase activity	Molecular Function	1	0.147006	GH_D05G2487.gene
GO:0010242	oxygen evolving activity	Molecular Function	1	0.147006	GH_A11G1964.gene
GO:0042937	tripeptide transporter activity	Molecular Function	1	0.147006	GH_A02G0439.gene
GO:0046406	magnesium protoporphyrin IX methyltransferase activity	Molecular Function	1	0.147006	GH_A07G0530.gene
GO:0017049	GTP-Rho binding	Molecular Function	1	0.147006	GH_D11G2402.gene
GO:0001158	enhancer sequence-specific DNA binding	Molecular Function	1	0.147006	GH_A11G2855.gene
GO:0001965	G-protein alpha-subunit binding	Molecular Function	1	0.147006	GHnewGene_8331
GO:0061503	tRNA threonylcarbamoyladenosine dehydratase	Molecular Function	1	0.147006	GH_D11G1798.gene
GO:0004573	mannosyl-oligosaccharide glucosidase activity	Molecular Function	1	0.147006	GH_A01G1673.gene
GO:0034595	phosphatidylinositol phosphate 5-phosphatase activity	Molecular Function	1	0.147006	GH_D11G2102.gene
GO:0106017	phosphatidylinositol-3,4-bisphosphate phosphatase activity	Molecular Function	1	0.147006	GH_D11G2102.gene
GO:0043136	glycerol-3-phosphatase activity	Molecular Function	1	0.147006	GH_D05G0052.gene
GO:1990841	promoter-specific chromatin binding	Molecular Function	1	0.147006	GHnewGene_18447
GO:0004846	urate oxidase activity	Molecular Function	1	0.147006	GH_D04G0191.gene
GO:0004411	homogentisate 1,2-dioxygenase activity	Molecular Function	1	0.147006	GH_D01G0545.gene
GO:0004028	3-chloroallyl aldehyde dehydrogenase activity	Molecular Function	1	0.147006	GH_D02G0803.gene
GO:0004329	formate-tetrahydrofolate ligase activity	Molecular Function	1	0.147006	GH_A05G4206.gene
GO:0008995	ribonuclease E activity	Molecular Function	1	0.147006	GH_A09G1335.gene
GO:0003868	4-hydroxyphenylpyruvate dioxygenase activity	Molecular Function	1	0.147006	GH_A07G0894.gene
GO:0032542	sulfiredoxin activity	Molecular Function	1	0.147006	GH_A12G0456.gene
GO:0033843	xyloglucan 6-xylosyltransferase activity	Molecular Function	1	0.147006	GH_D02G0526.gene
GO:0008442	3-hydroxyisobutyrate dehydrogenase activity	Molecular Function	1	0.147006	GH_A03G0999.gene
GO:0051800	phosphatidylinositol-3,4-bisphosphate 3-phosphatase activity	Molecular Function	1	0.147006	GH_D11G2102.gene
GO:0017125	deoxycytidyl transferase activity	Molecular Function	1	0.147006	GHnewGene_4390
GO:0035326	enhancer binding	Molecular Function	1	0.147006	GH_A11G2855.gene
GO:0008115	sarcosine oxidase activity	Molecular Function	1	0.147006	GH_D06G1170.gene
GO:0004070	aspartate carbamoyltransferase activity	Molecular Function	1	0.147006	GH_D05G3944.gene
GO:0019139	cytokinin dehydrogenase activity	Molecular Function	4	0.14727	GH_A13G2171.gene;GH_A05G0390.gene;GH_D04G0740.gene;GH_D10G2783.gene
GO:0008378	galactosyltransferase activity	Molecular Function	3	0.154381	GH_D04G0583.gene;GH_D12G1418.gene;GH_A05G3763.gene
GO:0016765	transferase activity, transferring alkyl or aryl (other than methyl) groups	Molecular Function	8	0.155168	GH_D09G1723.gene;GH_D08G1426.gene;GH_A04G0536.gene;GH_A13G1793.gene;GH_D13G1748.gene;GH_A08G1404.gene;GH_D11G1680.gene;GH_A04G0534.gene
GO:0031267	small GTPase binding	Molecular Function	6	0.157622	GH_D07G2366.gene;GHnewGene_7285;GHnewGene_9022;GH_D08G2057.gene;GHnewGene_11517;GH_D13G0223.gene
GO:0017016	Ras GTPase binding	Molecular Function	6	0.157622	GHnewGene_11517;GH_D13G0223.gene;GHnewGene_9022;GH_D08G2057.gene;GH_D07G2366.gene;GHnewGene_7285
GO:0033293	monocarboxylic acid binding	Molecular Function	4	0.162074	GH_A08G1214.gene;GH_D12G2734.gene;GH_D08G1158.gene;GH_A12G2288.gene
GO:0016668	oxidoreductase activity, acting on a sulfur group of donors, NAD(P) as acceptor	Molecular Function	4	0.162074	GH_D05G1715.gene;GH_D06G0136.gene;GH_A02G1062.gene;GH_A05G1685.gene
GO:0030554	adenyl nucleotide binding	Molecular Function	7	0.162159	GH_D07G1925.gene;GH_D11G3072.gene;GH_A11G3039.gene;GH_A12G1424.gene;GH_D11G3071.gene;GHnewGene_8331;GH_A11G3040.gene
GO:0032559	adenyl ribonucleotide binding	Molecular Function	7	0.162159	GH_D07G1925.gene;GH_A11G3039.gene;GH_D11G3072.gene;GH_A12G1424.gene;GH_D11G3071.gene;GHnewGene_8331;GH_A11G3040.gene
GO:0004857	enzyme inhibitor activity	Molecular Function	22	0.163692	GH_D08G1993.gene;GH_D10G1994.gene;GH_A12G2288.gene;GH_A06G0921.gene;GH_D12G2734.gene;GH_D05G1446.gene;GH_A06G2385.gene;GH_A09G1335.gene;GH_A09G1425.gene;GH_A07G0183.gene;GH_D11G0615.gene;GH_D03G1243.gene;GH_A11G0588.gene;GH_D06G2420.gene;GH_D07G0194.gene;GH_D01G1700.gene;GH_A11G2448.gene;GH_D13G2161.gene;GH_D08G2359.gene;GH_D02G1559.gene;GH_A06G0920.gene;GH_A03G0704.gene
GO:0000250	lanosterol synthase activity	Molecular Function	3	0.173521	GH_D06G2151.gene;GH_scaffold418_objG0001.gene;GH_D06G2150.gene
GO:0042300	beta-amyrin synthase activity	Molecular Function	3	0.173521	GH_D06G2150.gene;GH_scaffold418_objG0001.gene;GH_D06G2151.gene
GO:0045300	acyl-[acyl-carrier-protein] desaturase activity	Molecular Function	3	0.173521	GH_D05G2733.gene;GH_A10G1561.gene;GH_A12G0134.gene
GO:0047769	arogenate dehydratase activity	Molecular Function	2	0.174743	GH_D09G1063.gene;GH_D08G0077.gene
GO:0003918	DNA topoisomerase type II (ATP-hydrolyzing) activity	Molecular Function	2	0.174743	GH_D10G2528.gene;GH_A10G2429.gene
GO:0042500	aspartic endopeptidase activity, intramembrane cleaving	Molecular Function	2	0.174743	GHnewGene_14759;GH_A13G2471.gene
GO:0008419	RNA lariat debranching enzyme activity	Molecular Function	2	0.174743	GH_A07G2646.gene;GH_A07G2644.gene
GO:0019207	kinase regulator activity	Molecular Function	2	0.174743	GHnewGene_14388;GH_D03G1445.gene
GO:0015036	disulfide oxidoreductase activity	Molecular Function	4	0.177387	GH_D06G0136.gene;GH_A05G1685.gene;GH_A02G1062.gene;GH_D05G1715.gene
GO:0003872	6-phosphofructokinase activity	Molecular Function	4	0.177387	GH_A07G0253.gene;GH_D06G0723.gene;GH_A10G0099.gene;GH_D05G0280.gene
GO:0032555	purine ribonucleotide binding	Molecular Function	7	0.182724	GH_D07G1925.gene;GH_A12G1424.gene;GH_D11G3072.gene;GH_A11G3039.gene;GH_D11G3071.gene;GH_A11G3040.gene;GHnewGene_8331
GO:0032553	ribonucleotide binding	Molecular Function	7	0.182724	GHnewGene_8331;GH_A11G3040.gene;GH_D11G3071.gene;GH_A11G3039.gene;GH_D11G3072.gene;GH_A12G1424.gene;GH_D07G1925.gene
GO:0015333	peptide:proton symporter activity	Molecular Function	7	0.182724	GH_D10G0905.gene;GH_A10G2024.gene;GH_A05G0490.gene;GH_D12G1937.gene;GH_A03G1178.gene;GH_A02G0439.gene;GH_A09G0281.gene
GO:0016757	transferase activity, transferring glycosyl groups	Molecular Function	45	0.186576	GH_D11G2256.gene;GH_D02G0894.gene;GH_D02G1823.gene;GH_A13G1347.gene;GH_A01G0799.gene;GH_D08G1742.gene;GH_A05G2678.gene;GH_D05G1475.gene;GH_A09G0685.gene;GH_D09G1351.gene;GH_D08G1957.gene;GH_A08G1014.gene;GH_D09G0355.gene;GH_D03G0836.gene;GH_D04G0538.gene;GH_D05G2953.gene;GH_D02G2506.gene;GH_D04G0601.gene;GH_A05G3818.gene;GH_D12G1418.gene;GH_D13G1279.gene;GH_A08G2316.gene;GHnewGene_15165;GH_A01G05…
GO:0061659	ubiquitin-like protein ligase activity	Molecular Function	12	0.19062	GH_D07G1136.gene;GH_D09G1012.gene;GH_A02G1725.gene;GH_A02G0576.gene;GH_D03G0337.gene;GH_A06G0297.gene;GH_D07G0541.gene;GH_D01G2064.gene;GH_A05G3419.gene;GH_D11G2221.gene;GH_A01G0177.gene;GH_D06G0283.gene
GO:0043169	cation binding	Molecular Function	15	0.192548	GH_A11G3039.gene;GH_A12G1424.gene;GH_A13G0637.gene;GH_D11G3071.gene;GHnewGene_17863;GH_A08G1404.gene;GH_A11G3040.gene;GHnewGene_3320;GH_D08G1426.gene;GH_D11G3072.gene;GHnewGene_11137;GH_D05G3940.gene;GH_D11G1680.gene;GH_D09G1012.gene;GH_D07G1136.gene
GO:0050664	oxidoreductase activity, acting on NAD(P)H, oxygen as acceptor	Molecular Function	3	0.193279	GH_A12G2152.gene;GH_A02G1173.gene;GH_D12G2536.gene
GO:0008878	glucose-1-phosphate adenylyltransferase activity	Molecular Function	3	0.193279	GH_D07G2142.gene;GH_D02G2372.gene;GH_D07G1789.gene
GO:0043531	ADP binding	Molecular Function	77	0.197192	GH_A04G0213.gene;GH_D01G0611.gene;GHnewGene_5038;GH_A05G3025.gene;GH_A11G3580.gene;GH_D11G3633.gene;GH_D08G2658.gene;GH_A11G3430.gene;GH_A11G3177.gene;GH_D11G3228.gene;GH_D11G2016.gene;GH_A11G3173.gene;GH_D11G3229.gene;GH_D11G1686.gene;GH_A11G3606.gene;GH_A10G2551.gene;GH_D11G3638.gene;GH_A11G3607.gene;GH_D05G3887.gene;GH_A11G3630.gene;GH_D11G3308.gene;GH_A10G2544.gene;GHnewGene_17891;GH_D11G3795…
GO:0004450	isocitrate dehydrogenase (NADP+) activity	Molecular Function	2	0.203301	GHnewGene_3047;GHnewGene_8590
GO:0017048	Rho GTPase binding	Molecular Function	2	0.203301	GHnewGene_11517;GHnewGene_9022
GO:0016888	endodeoxyribonuclease activity, producing 5'-phosphomonoesters	Molecular Function	2	0.203301	GH_A05G3928.gene;GH_D11G3793.gene
GO:0001085	RNA polymerase II transcription factor binding	Molecular Function	2	0.203301	GH_D01G2090.gene;GHnewGene_13260
GO:0001228	transcriptional activator activity, RNA polymerase II transcription regulatory region sequence-specific binding	Molecular Function	6	0.204171	GH_A02G2063.gene;GH_D10G1419.gene;GH_A10G1472.gene;GH_D06G1066.gene;GHnewGene_13260;GH_A11G3306.gene
GO:0004674	protein serine/threonine kinase activity	Molecular Function	106	0.207153	GH_A10G1690.gene;GH_A09G1952.gene;GH_D07G0210.gene;GH_A04G0430.gene;GH_D04G0656.gene;GH_A05G0685.gene;GH_A10G1669.gene;GH_D05G1074.gene;GH_A06G1696.gene;GH_D13G2112.gene;GH_A01G1941.gene;GH_D10G2575.gene;GH_D02G0917.gene;GH_D02G0723.gene;GH_D05G0322.gene;GH_D01G2038.gene;GH_A13G2613.gene;GH_A01G0989.gene;GH_D05G2821.gene;GH_A01G0329.gene;GH_D07G1348.gene;GH_A05G2523.gene;GH_D11G2816.gene;GH_A02G0…
GO:0103025	alpha-amylase activity (releasing maltohexaose)	Molecular Function	4	0.209354	GH_D05G2061.gene;GH_D01G1246.gene;GH_A06G0006.gene;GH_A05G2029.gene
GO:0016705	oxidoreductase activity, acting on paired donors, with incorporation or reduction of molecular oxygen	Molecular Function	57	0.209784	GH_D10G2289.gene;GH_D06G0110.gene;GH_D03G1359.gene;GH_A08G1746.gene;GHnewGene_5364;GH_A12G2012.gene;GH_D12G2504.gene;GH_D11G1957.gene;GH_D07G1302.gene;GH_A06G0147.gene;GH_D06G1740.gene;GH_A11G3449.gene;GH_A02G0253.gene;GH_A13G0611.gene;GH_D07G0626.gene;GH_D08G2113.gene;GH_A01G0625.gene;GH_A05G1878.gene;GH_A13G2635.gene;GH_D12G2010.gene;GH_A01G2120.gene;GH_D05G0691.gene;GH_A09G0267.gene;GH_D07G062…
GO:0004601	peroxidase activity	Molecular Function	26	0.209848	GH_D01G0116.gene;GH_A05G2603.gene;GH_D03G1634.gene;GH_A08G0848.gene;GH_A05G4223.gene;GH_A08G0854.gene;GH_A03G0339.gene;GH_D05G0625.gene;GH_D11G1680.gene;GH_A12G2152.gene;GH_D08G0854.gene;GH_D04G0154.gene;GH_D12G2536.gene;GH_D04G0423.gene;GH_A03G1283.gene;GH_D06G0467.gene;GH_D05G0254.gene;GH_D12G2674.gene;GH_D04G1285.gene;GH_D05G1740.gene;GH_A09G1681.gene;GH_A08G2617.gene;GH_D02G1472.gene;GH_D13G0…
GO:0070678	preprotein binding	Molecular Function	1	0.212196	GHnewGene_5245
GO:0045140	inositol phosphoceramide synthase activity	Molecular Function	1	0.212196	GH_D01G2492.gene
GO:0052858	peptidyl-lysine acetyltransferase activity	Molecular Function	1	0.212196	GH_A04G0242.gene
GO:0047493	ceramide cholinephosphotransferase activity	Molecular Function	1	0.212196	GH_D01G2492.gene
GO:0043024	ribosomal small subunit binding	Molecular Function	1	0.212196	GH_D08G1212.gene
GO:0015204	urea transmembrane transporter activity	Molecular Function	1	0.212196	GH_A13G2572.gene
GO:0033188	sphingomyelin synthase activity	Molecular Function	1	0.212196	GH_D01G2492.gene
GO:1990259	histone-glutamine methyltransferase activity	Molecular Function	1	0.212196	GH_D09G0519.gene
GO:0010296	prenylcysteine methylesterase activity	Molecular Function	1	0.212196	GH_A12G1651.gene
GO:0004766	spermidine synthase activity	Molecular Function	1	0.212196	GH_A03G1623.gene
GO:0045504	dynein heavy chain binding	Molecular Function	1	0.212196	GHnewGene_11517
GO:0045552	dihydrokaempferol 4-reductase activity	Molecular Function	1	0.212196	GH_D06G0066.gene
GO:0008171	O-methyltransferase activity	Molecular Function	10	0.21514	GH_D08G1219.gene;GH_D04G1784.gene;GH_D04G1191.gene;GH_A09G1282.gene;GH_D12G2680.gene;GH_A04G1681.gene;GH_D13G1855.gene;GH_A12G2656.gene;GH_D05G0713.gene;GH_A04G1441.gene
GO:0004427	inorganic diphosphatase activity	Molecular Function	5	0.215223	GH_D13G2294.gene;GH_D08G1012.gene;GH_D05G0137.gene;GH_A04G1546.gene;GH_A07G1453.gene
GO:0016614	oxidoreductase activity, acting on CH-OH group of donors	Molecular Function	4	0.225909	GH_D02G1694.gene;GH_A10G1871.gene;GH_A11G0084.gene;GHnewGene_14426
GO:0035673	oligopeptide transmembrane transporter activity	Molecular Function	7	0.226795	GH_A05G0490.gene;GH_D10G0905.gene;GH_A09G0281.gene;GH_A10G2024.gene;GH_D12G1937.gene;GH_A02G0439.gene;GH_A03G1178.gene
GO:0051020	GTPase binding	Molecular Function	6	0.229105	GHnewGene_9022;GH_D08G2057.gene;GH_D07G2366.gene;GHnewGene_7285;GHnewGene_11517;GH_D13G0223.gene
GO:0005388	calcium-transporting ATPase activity	Molecular Function	5	0.229451	GH_A07G2175.gene;GH_A08G0701.gene;GH_D09G2350.gene;GH_A09G2409.gene;GH_D08G0695.gene
GO:0004869	cysteine-type endopeptidase inhibitor activity	Molecular Function	2	0.232315	GHnewGene_1739;GHnewGene_13722
GO:0004664	prephenate dehydratase activity	Molecular Function	2	0.232315	GH_D09G1063.gene;GH_D08G0077.gene
GO:0008661	1-deoxy-D-xylulose-5-phosphate synthase activity	Molecular Function	2	0.232315	GH_A08G0271.gene;GH_D08G0284.gene
GO:0004185	serine-type carboxypeptidase activity	Molecular Function	10	0.233377	GH_D05G2147.gene;GH_A08G2593.gene;GH_D08G2586.gene;GH_D13G0239.gene;GH_A04G1292.gene;GH_A08G1681.gene;GH_D09G1275.gene;GH_A13G0244.gene;GH_A09G1057.gene;GH_A09G0846.gene
GO:0004602	glutathione peroxidase activity	Molecular Function	3	0.234253	GH_D11G1680.gene;GH_D12G2492.gene;GH_D08G0756.gene
GO:0019210	kinase inhibitor activity	Molecular Function	3	0.234253	GH_A10G2315.gene;GH_D09G1706.gene;GH_D04G1304.gene
GO:0020037	heme binding	Molecular Function	90	0.234757	GH_D02G0909.gene;GH_A08G1746.gene;GHnewGene_5364;GH_A08G2017.gene;GH_D04G0154.gene;GH_D06G1740.gene;GH_D12G2504.gene;GH_D07G1302.gene;GH_A06G0147.gene;GH_A13G0611.gene;GH_A03G0198.gene;GH_A11G3449.gene;GH_D12G0969.gene;GH_A03G0339.gene;GH_A05G1878.gene;GH_A13G2635.gene;GH_A01G2120.gene;GH_D12G2010.gene;GH_D06G1641.gene;GH_A09G1681.gene;GH_D02G1472.gene;GH_D05G0691.gene;GH_A07G0878.gene;GH_D13G090…
GO:1904680	peptide transmembrane transporter activity	Molecular Function	7	0.238346	GH_A02G0439.gene;GH_A03G1178.gene;GH_A10G2024.gene;GH_D12G1937.gene;GH_A09G0281.gene;GH_A05G0490.gene;GH_D10G0905.gene
GO:0008236	serine-type peptidase activity	Molecular Function	6	0.241919	GH_D11G1898.gene;GH_D05G1542.gene;GH_A09G1054.gene;GH_A05G2375.gene;GH_A05G0528.gene;GH_A06G1019.gene
GO:0052689	carboxylic ester hydrolase activity	Molecular Function	4	0.242782	GH_A08G1738.gene;GH_A12G1651.gene;GH_A12G2374.gene;GH_A12G0271.gene
GO:0004471	malate dehydrogenase (decarboxylating) (NAD+) activity	Molecular Function	4	0.242782	GHnewGene_8397;GH_A05G0467.gene;GH_D08G1243.gene;GH_A06G0991.gene
GO:0016893	endonuclease activity, active with either ribo- or deoxyribonucleic acids and producing 5'-phosphomonoesters	Molecular Function	3	0.255282	GH_A07G2644.gene;GH_D11G3793.gene;GH_A07G2646.gene
GO:0004650	polygalacturonase activity	Molecular Function	15	0.2568	GH_D02G1767.gene;GH_A08G1367.gene;GH_D12G2780.gene;GH_D04G1997.gene;GH_D11G0978.gene;GH_A10G0753.gene;GH_A03G1597.gene;GH_D06G0834.gene;GH_A09G0815.gene;GH_A12G2752.gene;GH_A11G1578.gene;GH_D11G0240.gene;GH_D03G1675.gene;GH_D08G1390.gene;GH_A03G0300.gene
GO:0016407	acetyltransferase activity	Molecular Function	5	0.25866	GH_A05G4035.gene;GH_A07G1148.gene;GH_A04G0242.gene;GH_D10G0344.gene;GH_A13G0971.gene
GO:0016624	oxidoreductase activity, acting on the aldehyde or oxo group of donors, disulfide as acceptor	Molecular Function	2	0.261549	GHnewGene_337;GH_A02G0747.gene
GO:0016410	N-acyltransferase activity	Molecular Function	2	0.261549	GH_A06G1391.gene;GH_A04G0242.gene
GO:0048256	flap endonuclease activity	Molecular Function	2	0.261549	GH_D09G0626.gene;GH_D11G3793.gene
GO:0016251	obsolete general RNA polymerase II transcription factor activity	Molecular Function	2	0.261549	GH_A13G0646.gene;GH_D05G3961.gene
GO:0008121	ubiquinol-cytochrome-c reductase activity	Molecular Function	2	0.261549	GH_A05G4249.gene;GH_A13G0082.gene
GO:0015120	phosphoglycerate transmembrane transporter activity	Molecular Function	1	0.272406	GH_A06G1714.gene
GO:0005460	UDP-glucose transmembrane transporter activity	Molecular Function	1	0.272406	GH_D07G0402.gene
GO:0030785	[ribulose-bisphosphate carboxylase]-lysine N-methyltransferase activity	Molecular Function	1	0.272406	GH_A03G1202.gene
GO:0046422	violaxanthin de-epoxidase activity	Molecular Function	1	0.272406	GH_D11G2720.gene
GO:0004001	adenosine kinase activity	Molecular Function	1	0.272406	GHnewGene_557
GO:0097747	RNA polymerase activity	Molecular Function	1	0.272406	GHnewGene_6705
GO:0051777	ent-kaurenoate oxidase activity	Molecular Function	1	0.272406	GH_A08G1843.gene
GO:0035243	protein-arginine omega-N symmetric methyltransferase activity	Molecular Function	1	0.272406	GH_A05G3843.gene
GO:0004425	indole-3-glycerol-phosphate synthase activity	Molecular Function	1	0.272406	GH_D11G1578.gene
GO:0000213	tRNA-intron endonuclease activity	Molecular Function	1	0.272406	GH_A13G2485.gene
GO:0052793	pectin acetylesterase activity	Molecular Function	1	0.272406	GH_A08G1738.gene
GO:0047918	GDP-mannose 3,5-epimerase activity	Molecular Function	1	0.272406	GH_A08G2422.gene
GO:0003852	2-isopropylmalate synthase activity	Molecular Function	1	0.272406	GH_D02G1217.gene
GO:0004797	thymidine kinase activity	Molecular Function	1	0.272406	GH_D11G1602.gene
GO:0034062	5'-3' RNA polymerase activity	Molecular Function	1	0.272406	GHnewGene_6705
GO:0004073	aspartate-semialdehyde dehydrogenase activity	Molecular Function	1	0.272406	GH_A12G1738.gene
GO:0003995	acyl-CoA dehydrogenase activity	Molecular Function	1	0.272406	GH_D13G1015.gene
GO:0034593	phosphatidylinositol bisphosphate phosphatase activity	Molecular Function	1	0.272406	GH_D11G2102.gene
GO:0016603	glutaminyl-peptide cyclotransferase activity	Molecular Function	1	0.272406	GH_D08G1141.gene
GO:0004806	triglyceride lipase activity	Molecular Function	1	0.272406	GH_D13G0023.gene
GO:0004798	thymidylate kinase activity	Molecular Function	1	0.272406	GH_A07G0833.gene
GO:0047216	inositol 3-alpha-galactosyltransferase activity	Molecular Function	1	0.272406	GH_A11G1123.gene
GO:0000104	succinate dehydrogenase activity	Molecular Function	1	0.272406	GH_D03G0150.gene
GO:0035597	N6-isopentenyladenosine methylthiotransferase activity	Molecular Function	1	0.272406	GH_D11G1917.gene
GO:0008891	glycolate oxidase activity	Molecular Function	1	0.272406	GH_A05G1486.gene
GO:0004637	phosphoribosylamine-glycine ligase activity	Molecular Function	1	0.272406	GH_A01G2008.gene
GO:0004516	nicotinate phosphoribosyltransferase activity	Molecular Function	1	0.272406	GH_D12G0991.gene
GO:0071917	triose-phosphate transmembrane transporter activity	Molecular Function	1	0.272406	GH_A06G1714.gene
GO:0005366	myo-inositol:proton symporter activity	Molecular Function	1	0.272406	GH_A05G1481.gene
GO:0008240	tripeptidyl-peptidase activity	Molecular Function	1	0.272406	GH_D08G1154.gene
GO:0003980	UDP-glucose:glycoprotein glucosyltransferase activity	Molecular Function	1	0.272406	GH_D12G0265.gene
GO:0051723	protein methylesterase activity	Molecular Function	1	0.272406	GH_A12G1651.gene
GO:0102483	scopolin beta-glucosidase activity	Molecular Function	1	0.272406	GH_D11G3478.gene
GO:0009976	tocopherol cyclase activity	Molecular Function	1	0.272406	GH_A07G0270.gene
GO:0004029	aldehyde dehydrogenase (NAD) activity	Molecular Function	1	0.272406	GH_D06G0633.gene
GO:0004512	inositol-3-phosphate synthase activity	Molecular Function	1	0.272406	GH_D11G2347.gene
GO:0019781	NEDD8 activating enzyme activity	Molecular Function	1	0.272406	GH_D02G1458.gene
GO:0019212	phosphatase inhibitor activity	Molecular Function	3	0.276555	GH_A12G2288.gene;GH_D12G2734.gene;GH_A09G1335.gene
GO:0005247	voltage-gated chloride channel activity	Molecular Function	3	0.276555	GH_D12G0013.gene;GH_D07G2518.gene;GH_A11G3096.gene
GO:0009678	hydrogen-translocating pyrophosphatase activity	Molecular Function	3	0.276555	GH_D13G2294.gene;GH_D08G1012.gene;GH_D05G0137.gene
GO:0043424	protein histidine kinase binding	Molecular Function	4	0.27729	GH_A11G2927.gene;GH_D09G1517.gene;GH_A10G1005.gene;GHnewGene_7951
GO:0015301	anion:anion antiporter activity	Molecular Function	2	0.290799	GH_D03G0763.gene;GH_A02G1440.gene
GO:0016639	oxidoreductase activity, acting on the CH-NH2 group of donors, NAD or NADP as acceptor	Molecular Function	2	0.290799	GHnewGene_12907;GH_A11G2910.gene
GO:0016866	intramolecular transferase activity	Molecular Function	2	0.290799	GH_A07G0877.gene;GH_D11G0377.gene
GO:0016667	oxidoreductase activity, acting on a sulfur group of donors	Molecular Function	4	0.294832	GH_A05G1685.gene;GH_D06G0136.gene;GH_D05G1715.gene;GH_A02G1062.gene
GO:0017108	5'-flap endonuclease activity	Molecular Function	3	0.297988	GH_D11G3793.gene;GH_D09G0626.gene;GHnewGene_17458
GO:0008097	5S rRNA binding	Molecular Function	3	0.297988	GH_A08G2332.gene;GH_A07G1023.gene;GH_A03G1225.gene
GO:0042578	phosphoric ester hydrolase activity	Molecular Function	7	0.298571	GH_D06G1444.gene;GHnewGene_8331;GH_A06G1463.gene;GHnewGene_3320;GH_A07G0178.gene;GH_D09G0228.gene;GH_D11G2102.gene
GO:0000978	RNA polymerase II core promoter proximal region sequence-specific DNA binding	Molecular Function	11	0.300617	GH_A08G2745.gene;GH_A08G2327.gene;GH_A05G0234.gene;GH_D04G1003.gene;GH_A12G1737.gene;GH_D02G2387.gene;GH_D11G1332.gene;GH_A11G3306.gene;GH_D03G1554.gene;GH_D12G2474.gene;GH_A06G0672.gene
GO:0022857	transmembrane transporter activity	Molecular Function	59	0.306365	GH_D01G2031.gene;GH_D08G1864.gene;GH_D13G2027.gene;GH_D10G2473.gene;GH_A13G2053.gene;GH_A03G0140.gene;GH_D04G1536.gene;GH_D09G1699.gene;GH_D11G2273.gene;GH_D08G2615.gene;GH_D07G0478.gene;GH_A07G0475.gene;GH_A05G1549.gene;GH_D11G2422.gene;GH_D08G1974.gene;GH_D09G1284.gene;GH_D04G1848.gene;GH_A13G1495.gene;GH_A10G0375.gene;GH_D05G1070.gene;GH_A12G2186.gene;GH_D12G2463.gene;GH_A08G2485.gene;GH_A01G1…
GO:0042626	ATPase activity, coupled to transmembrane movement of substances	Molecular Function	17	0.306931	GH_D01G0226.gene;GH_D12G1492.gene;GH_A05G1332.gene;GH_D07G2402.gene;GH_D11G0335.gene;GH_A10G0529.gene;GH_A12G1371.gene;GH_D03G1924.gene;GH_D11G1229.gene;GH_A07G0750.gene;GH_A10G0335.gene;GH_A06G0725.gene;GH_D12G1387.gene;GH_A03G0038.gene;GH_A10G0660.gene;GH_A11G0127.gene;GH_D04G0535.gene
GO:0005484	SNAP receptor activity	Molecular Function	9	0.311884	GH_A04G0585.gene;GH_A13G1929.gene;GH_D13G1155.gene;GH_A13G1207.gene;GH_D13G1888.gene;GH_D10G0317.gene;GH_A09G1494.gene;GH_D04G1015.gene;GH_D04G1269.gene
GO:0008271	secondary active sulfate transmembrane transporter activity	Molecular Function	4	0.312507	GH_A02G1440.gene;GH_D05G1290.gene;GH_D06G0389.gene;GH_D03G0763.gene
GO:0004252	serine-type endopeptidase activity	Molecular Function	26	0.315515	GH_D08G0024.gene;GHnewGene_14757;GH_D12G1198.gene;GH_D08G2791.gene;GH_D08G1154.gene;GH_A09G1950.gene;GH_A05G0501.gene;GH_A10G0518.gene;GH_A02G0895.gene;GHnewGene_16623;GHnewGene_493;GH_D11G1736.gene;GH_A11G3062.gene;GH_D11G0900.gene;GH_A12G2978.gene;GH_A08G0021.gene;GH_A08G2052.gene;GH_A03G0245.gene;GH_D08G2050.gene;GHnewGene_17197;GH_D05G2652.gene;GH_D07G0685.gene;GH_A12G2793.gene;GH_D06G1932.ge…
GO:0019787	ubiquitin-like protein transferase activity	Molecular Function	25	0.318495	GH_D12G0732.gene;GH_A13G2524.gene;GH_A09G1675.gene;GH_A07G2369.gene;GH_D06G0283.gene;GH_A08G1525.gene;GH_A01G0177.gene;GH_D11G1356.gene;GH_D07G0541.gene;GH_A02G1725.gene;GH_D09G0357.gene;GH_D06G1129.gene;GH_D01G2064.gene;GH_A06G0297.gene;GH_D03G0337.gene;GH_D08G2703.gene;GH_A02G0576.gene;GH_D05G0886.gene;GH_A12G0995.gene;GH_D09G1012.gene;GH_D07G1136.gene;GH_A07G2542.gene;GH_A05G3419.gene;GH_D11G2…
GO:0004325	ferrochelatase activity	Molecular Function	2	0.319893	GH_D11G2494.gene;GHnewGene_8407
GO:0016860	intramolecular oxidoreductase activity	Molecular Function	2	0.319893	GH_A05G1685.gene;GH_D05G1715.gene
GO:0016864	intramolecular oxidoreductase activity, transposing S-S bonds	Molecular Function	2	0.319893	GH_D05G1715.gene;GH_A05G1685.gene
GO:0061733	peptide-lysine-N-acetyltransferase activity	Molecular Function	1	0.328015	GH_A04G0242.gene
GO:0004140	dephospho-CoA kinase activity	Molecular Function	1	0.328015	GH_A05G4330.gene
GO:0102132	3-oxo-pimeloyl-[acp] methyl ester reductase activity	Molecular Function	1	0.328015	GH_D02G1665.gene
GO:0140033	acetylation-dependent protein binding	Molecular Function	1	0.328015	GH_D01G2090.gene
GO:0018580	nitronate monooxygenase activity	Molecular Function	1	0.328015	GH_D04G1719.gene
GO:0030295	protein kinase activator activity	Molecular Function	1	0.328015	GHnewGene_14388
GO:0004316	3-oxoacyl-[acyl-carrier-protein] reductase (NADPH) activity	Molecular Function	1	0.328015	GH_D02G1665.gene
GO:0035258	steroid hormone receptor binding	Molecular Function	1	0.328015	GH_A13G0637.gene
GO:0016894	endonuclease activity, active with either ribo- or deoxyribonucleic acids and producing 3'-phosphomonoesters	Molecular Function	1	0.328015	GH_D11G3793.gene
GO:0004040	amidase activity	Molecular Function	1	0.328015	GH_D11G2992.gene
GO:0043864	indoleacetamide hydrolase activity	Molecular Function	1	0.328015	GH_D11G2992.gene
GO:0102131	3-oxo-glutaryl-[acp] methyl ester reductase activity	Molecular Function	1	0.328015	GH_D02G1665.gene
GO:0050681	androgen receptor binding	Molecular Function	1	0.328015	GH_A13G0637.gene
GO:0004197	cysteine-type endopeptidase activity	Molecular Function	9	0.333564	GH_scaffold2422_objG0001.gene;GH_scaffold7752_objG0001.gene;GH_A10G2153.gene;GH_D02G2154.gene;GH_A06G1510.gene;GH_A13G0307.gene;GH_A03G0769.gene;GH_D12G0127.gene;GH_A05G2061.gene
GO:0036094	small molecule binding	Molecular Function	14	0.339107	GH_A08G1214.gene;GH_D07G1925.gene;GH_D12G2734.gene;GHnewGene_8331;GH_A12G2288.gene;GH_D11G3071.gene;GH_A05G0695.gene;GH_A11G3040.gene;GH_A08G2635.gene;GH_A11G3039.gene;GH_A12G1424.gene;GH_D11G3072.gene;GH_D05G0695.gene;GH_D08G1158.gene
GO:0004506	squalene monooxygenase activity	Molecular Function	3	0.341034	GH_D03G0309.gene;GH_A04G1555.gene;GH_A04G1552.gene
GO:0030983	mismatched DNA binding	Molecular Function	3	0.341034	GH_D13G1346.gene;GH_D06G0631.gene;GH_A06G0663.gene
GO:0003682	chromatin binding	Molecular Function	14	0.347661	GH_A11G2026.gene;GH_D13G0079.gene;GH_D03G1130.gene;GH_D07G0511.gene;GH_D08G0182.gene;GH_D01G2087.gene;GH_A13G0637.gene;GH_D07G1337.gene;GH_A07G0507.gene;GH_A05G0468.gene;GH_A08G0175.gene;GH_D08G0329.gene;GH_A13G0076.gene;GHnewGene_13260
GO:0005048	signal sequence binding	Molecular Function	4	0.348086	GH_A07G2645.gene;GHnewGene_11227;GH_scaffold515_objG0006.gene;GH_A09G2712.gene
GO:0050897	cobalt ion binding	Molecular Function	2	0.348683	GH_A08G1404.gene;GH_D08G1426.gene
GO:0008199	ferric iron binding	Molecular Function	2	0.348683	GH_A09G1832.gene;GH_D09G1786.gene
GO:0003713	transcription coactivator activity	Molecular Function	5	0.350216	GH_D12G1337.gene;GH_A08G2441.gene;GHnewGene_18447;GH_A12G1316.gene;GH_D13G1923.gene
GO:0016740	transferase activity	Molecular Function	62	0.364004	GH_D06G1201.gene;GH_D06G0641.gene;GH_D05G0886.gene;GH_A02G0576.gene;GH_D09G1723.gene;GH_D09G1012.gene;GH_A09G0705.gene;GH_A05G3419.gene;GH_D11G1680.gene;GH_D12G1418.gene;GHnewGene_6705;GHnewGene_15165;GH_D05G2487.gene;GH_D09G0835.gene;GH_D04G1173.gene;GH_D06G1821.gene;GH_D06G0283.gene;GH_A08G1525.gene;GH_A01G0177.gene;GH_A04G0534.gene;GH_D11G1356.gene;GH_D04G0583.gene;GH_D07G0541.gene;GHnewGene_9…
GO:0004575	sucrose alpha-glucosidase activity	Molecular Function	4	0.36591	GH_A01G1300.gene;GH_A12G2389.gene;GH_A03G0710.gene;GH_D12G2400.gene
GO:0004566	beta-glucuronidase activity	Molecular Function	2	0.377046	GHnewGene_16048;GH_A08G2867.gene
GO:0003886	DNA (cytosine-5-)-methyltransferase activity	Molecular Function	1	0.379376	GH_D07G0511.gene
GO:0004473	malate dehydrogenase (decarboxylating) (NADP+) activity	Molecular Function	1	0.379376	GH_A06G0991.gene
GO:0034212	peptide N-acetyltransferase activity	Molecular Function	1	0.379376	GH_A04G0242.gene
GO:0052866	phosphatidylinositol phosphate phosphatase activity	Molecular Function	1	0.379376	GH_D11G2102.gene
GO:0071568	UFM1 transferase activity	Molecular Function	1	0.379376	GH_A05G2658.gene
GO:0003885	D-arabinono-1,4-lactone oxidase activity	Molecular Function	1	0.379376	GH_D12G1344.gene
GO:0003839	gamma-glutamylcyclotransferase activity	Molecular Function	1	0.379376	GH_D06G1201.gene
GO:0048040	UDP-glucuronate decarboxylase activity	Molecular Function	1	0.379376	GH_D05G0964.gene
GO:0046975	histone methyltransferase activity (H3-K36 specific)	Molecular Function	1	0.379376	GH_A13G2343.gene
GO:0004596	peptide alpha-N-acetyltransferase activity	Molecular Function	1	0.379376	GH_A04G0242.gene
GO:0004181	metallocarboxypeptidase activity	Molecular Function	1	0.379376	GH_A01G1029.gene
GO:0004818	glutamate-tRNA ligase activity	Molecular Function	1	0.379376	GH_A01G0140.gene
GO:0051745	4-hydroxy-3-methylbut-2-en-1-yl diphosphate reductase activity	Molecular Function	1	0.379376	GH_A12G0168.gene
GO:0004160	dihydroxy-acid dehydratase activity	Molecular Function	1	0.379376	GH_A10G1311.gene
GO:0016630	protochlorophyllide reductase activity	Molecular Function	1	0.379376	GH_D13G1660.gene
GO:0034647	histone demethylase activity (H3-trimethyl-K4 specific)	Molecular Function	1	0.379376	GH_A05G1124.gene
GO:0045505	dynein intermediate chain binding	Molecular Function	1	0.379376	GHnewGene_6147
GO:0004657	proline dehydrogenase activity	Molecular Function	1	0.379376	GH_A11G1755.gene
GO:0045174	glutathione dehydrogenase (ascorbate) activity	Molecular Function	1	0.379376	GH_A05G3712.gene
GO:0004768	stearoyl-CoA 9-desaturase activity	Molecular Function	1	0.379376	GH_A12G0134.gene
GO:0004107	chorismate synthase activity	Molecular Function	1	0.379376	GH_A10G2279.gene
GO:0015112	nitrate transmembrane transporter activity	Molecular Function	1	0.379376	GH_D03G1822.gene
GO:0051959	dynein light intermediate chain binding	Molecular Function	1	0.379376	GHnewGene_6147
GO:0010485	H4 histone acetyltransferase activity	Molecular Function	1	0.379376	GH_A04G0242.gene
GO:0001872	(1->3)-beta-D-glucan binding	Molecular Function	1	0.379376	GH_D12G2013.gene
GO:0047134	protein-disulfide reductase activity	Molecular Function	3	0.38387	GH_A05G1685.gene;GH_D06G0136.gene;GH_D05G1715.gene
GO:0019829	cation-transporting ATPase activity	Molecular Function	3	0.38387	GH_A08G0701.gene;GH_A07G2175.gene;GH_A08G2078.gene
GO:0048037	cofactor binding	Molecular Function	3	0.38387	GH_D11G1680.gene;GH_D08G1426.gene;GH_A08G1404.gene
GO:0016746	transferase activity, transferring acyl groups	Molecular Function	10	0.393979	GH_A13G0971.gene;GH_A06G2402.gene;GH_A06G0434.gene;GH_D06G0100.gene;GH_A07G1148.gene;GH_D10G0344.gene;GH_A09G2583.gene;GH_A06G0116.gene;GH_D11G0958.gene;GH_A04G0242.gene
GO:0032454	histone demethylase activity (H3-K9 specific)	Molecular Function	2	0.404879	GH_A13G0637.gene;GH_D13G1449.gene
GO:0070180	large ribosomal subunit rRNA binding	Molecular Function	2	0.404879	GHnewGene_12364;GH_D09G1615.gene
GO:0030976	thiamine pyrophosphate binding	Molecular Function	3	0.40506	GH_A05G1572.gene;GH_D09G1778.gene;GH_D05G1602.gene
GO:0031490	chromatin DNA binding	Molecular Function	3	0.40506	GH_A13G0637.gene;GH_D13G1449.gene;GH_D05G1226.gene
GO:0019208	phosphatase regulator activity	Molecular Function	3	0.40506	GH_A09G1335.gene;GH_A12G2288.gene;GH_D12G2734.gene
GO:0016791	phosphatase activity	Molecular Function	8	0.405983	GH_D04G0727.gene;GH_A10G0353.gene;GHnewGene_3320;GHnewGene_8331;GH_D05G0052.gene;GH_D11G2102.gene;GH_D05G1364.gene;GH_A05G1359.gene
GO:0071949	FAD binding	Molecular Function	14	0.408426	GH_D04G0740.gene;GH_D10G0068.gene;GH_D10G1472.gene;GHnewGene_5264;GH_A05G0390.gene;GH_D02G0200.gene;GH_A04G1504.gene;GH_A13G2171.gene;GH_A10G1415.gene;GH_D10G2783.gene;GHnewGene_1940;GH_D12G1344.gene;GH_A11G2090.gene;GH_A10G0064.gene
GO:0004222	metalloendopeptidase activity	Molecular Function	12	0.411744	GH_A05G3870.gene;GH_D10G2297.gene;GH_A05G3401.gene;GHnewGene_15217;GH_A06G1309.gene;GH_D05G2003.gene;GH_A07G0458.gene;GH_D07G0461.gene;GH_D05G3363.gene;GH_D08G2769.gene;GH_A01G1045.gene;GH_A10G2194.gene
GO:0005200	structural constituent of cytoskeleton	Molecular Function	9	0.422015	GH_D09G1737.gene;GH_A07G2428.gene;GH_D07G2372.gene;GH_A02G0865.gene;GH_D02G1082.gene;GH_A13G2534.gene;GH_A09G1787.gene;GH_A08G2085.gene;GH_A07G1298.gene
GO:0004144	diacylglycerol O-acyltransferase activity	Molecular Function	3	0.426028	GH_D07G1492.gene;GH_D04G1571.gene;GH_D04G1575.gene
GO:0070290	N-acylphosphatidylethanolamine-specific phospholipase D activity	Molecular Function	3	0.426028	GH_D03G0594.gene;GH_D08G2049.gene;GH_D03G0050.gene
GO:0008948	oxaloacetate decarboxylase activity	Molecular Function	1	0.426812	GH_A05G4131.gene
GO:0004640	phosphoribosylanthranilate isomerase activity	Molecular Function	1	0.426812	GH_D11G1578.gene
GO:0070577	lysine-acetylated histone binding	Molecular Function	1	0.426812	GH_D01G2090.gene
GO:0047443	4-hydroxy-4-methyl-2-oxoglutarate aldolase activity	Molecular Function	1	0.426812	GH_A05G4131.gene
GO:0016174	NAD(P)H oxidase activity	Molecular Function	1	0.426812	GH_A05G2603.gene
GO:0035252	UDP-xylosyltransferase activity	Molecular Function	1	0.426812	GH_D02G0526.gene
GO:0004781	sulfate adenylyltransferase (ATP) activity	Molecular Function	1	0.426812	GH_A02G0365.gene
GO:0008428	ribonuclease inhibitor activity	Molecular Function	1	0.426812	GH_A05G4131.gene
GO:0042282	hydroxymethylglutaryl-CoA reductase activity	Molecular Function	1	0.426812	GH_D02G2102.gene
GO:1990610	acetolactate synthase regulator activity	Molecular Function	1	0.426812	GH_A10G1592.gene
GO:0047631	ADP-ribose diphosphatase activity	Molecular Function	1	0.426812	GH_A06G2373.gene
GO:0010331	gibberellin binding	Molecular Function	1	0.426812	GH_A12G0065.gene
GO:0001098	basal transcription machinery binding	Molecular Function	1	0.426812	GH_D01G2090.gene
GO:0001099	basal RNA polymerase II transcription machinery binding	Molecular Function	1	0.426812	GH_D01G2090.gene
GO:0042286	glutamate-1-semialdehyde 2,1-aminomutase activity	Molecular Function	1	0.426812	GH_D03G1974.gene
GO:1990269	RNA polymerase II C-terminal domain phosphoserine binding	Molecular Function	1	0.426812	GH_D12G0855.gene
GO:0015189	L-lysine transmembrane transporter activity	Molecular Function	1	0.426812	GH_D02G2589.gene
GO:0019904	protein domain specific binding	Molecular Function	2	0.432097	GH_A08G1404.gene;GH_D08G1426.gene
GO:0003910	DNA ligase (ATP) activity	Molecular Function	2	0.432097	GH_D03G1584.gene;GH_D13G2357.gene
GO:0032452	histone demethylase activity	Molecular Function	2	0.432097	GH_A05G1124.gene;GH_A13G0637.gene
GO:0004864	protein phosphatase inhibitor activity	Molecular Function	9	0.433115	GH_D12G2734.gene;GH_A10G1864.gene;GH_A02G0536.gene;GH_A09G1335.gene;GH_A05G4338.gene;GH_A04G1252.gene;GH_D02G1800.gene;GH_A12G2288.gene;GH_D04G1587.gene
GO:0010181	FMN binding	Molecular Function	6	0.433719	GH_D05G1191.gene;GH_D05G3839.gene;GHnewGene_15322;GH_D01G0690.gene;GH_D05G1192.gene;GH_A05G1486.gene
GO:0005509	calcium ion binding	Molecular Function	56	0.435392	GH_D01G1246.gene;GH_D02G1131.gene;GH_A08G1798.gene;GH_D03G0050.gene;GH_D08G2049.gene;GH_D13G2451.gene;GH_D03G0594.gene;GH_D13G1634.gene;GH_D02G1238.gene;GH_A05G2603.gene;GH_D11G0405.gene;GH_A12G1300.gene;GH_A07G1345.gene;GH_A11G1956.gene;GH_D05G0017.gene;GH_A10G2000.gene;GH_D12G1319.gene;GH_A03G1172.gene;GH_D09G2481.gene;GH_D05G1869.gene;GH_A08G2713.gene;GH_A10G0094.gene;GH_D10G0105.gene;GH_A07G0…
GO:0038023	signaling receptor activity	Molecular Function	12	0.440262	GH_A04G1252.gene;GH_A12G0065.gene;GH_D04G1587.gene;GH_A12G2288.gene;GH_D12G2734.gene;GH_D11G2175.gene;GH_A10G1864.gene;GH_A02G0536.gene;GH_A05G4338.gene;GH_D02G1800.gene;GH_D13G2288.gene;GH_A02G2056.gene
GO:0031386	protein tag	Molecular Function	3	0.44673	GH_D02G0941.gene;GH_A09G1679.gene;GH_D11G3673.gene
GO:0004630	phospholipase D activity	Molecular Function	3	0.44673	GH_D03G0594.gene;GH_D03G0050.gene;GH_D08G2049.gene
GO:0051539	4 iron, 4 sulfur cluster binding	Molecular Function	11	0.448215	GH_D05G0057.gene;GH_D11G1917.gene;GH_D11G2065.gene;GH_D09G2478.gene;GH_D05G0837.gene;GH_A05G0844.gene;GH_A11G2026.gene;GH_A13G1632.gene;GH_D02G1610.gene;GH_A03G1345.gene;GH_A11G1225.gene
GO:0051879	Hsp90 protein binding	Molecular Function	2	0.458633	GHnewGene_5245;GHnewGene_8331
GO:0072542	protein phosphatase activator activity	Molecular Function	2	0.458633	GH_D13G2240.gene;GH_D05G2536.gene
GO:0004861	cyclin-dependent protein serine/threonine kinase inhibitor activity	Molecular Function	2	0.458633	GH_D09G2141.gene;GH_D09G2142.gene
GO:0004435	phosphatidylinositol phospholipase C activity	Molecular Function	2	0.458633	GH_D04G0709.gene;GH_D04G0976.gene
GO:0004693	cyclin-dependent protein serine/threonine kinase activity	Molecular Function	3	0.467125	GH_D04G0434.gene;GH_D02G1949.gene;GH_D09G2613.gene
GO:0004084	branched-chain-amino-acid transaminase activity	Molecular Function	1	0.470623	GH_A05G2136.gene
GO:0016971	flavin-linked sulfhydryl oxidase activity	Molecular Function	1	0.470623	GH_D13G0450.gene
GO:0004347	glucose-6-phosphate isomerase activity	Molecular Function	1	0.470623	GHnewGene_10705
GO:0004034	aldose 1-epimerase activity	Molecular Function	1	0.470623	GH_D04G0512.gene
GO:0033862	UMP kinase activity	Molecular Function	1	0.470623	GH_A12G0005.gene
GO:0004635	phosphoribosyl-AMP cyclohydrolase activity	Molecular Function	1	0.470623	GHnewGene_8407
GO:0090729	toxin activity	Molecular Function	1	0.470623	GH_D13G0788.gene
GO:0016987	sigma factor activity	Molecular Function	1	0.470623	GH_D09G1600.gene
GO:1990538	xylan O-acetyltransferase activity	Molecular Function	1	0.470623	GH_A13G0971.gene
GO:0008821	crossover junction endodeoxyribonuclease activity	Molecular Function	1	0.470623	GH_D11G3793.gene
GO:0000995	transcription factor activity, core RNA polymerase III binding	Molecular Function	1	0.470623	GH_A06G1654.gene
GO:0035257	nuclear hormone receptor binding	Molecular Function	1	0.470623	GH_A13G0637.gene
GO:0015930	glutamate synthase activity	Molecular Function	1	0.470623	GHnewGene_12907
GO:0003984	acetolactate synthase activity	Molecular Function	1	0.470623	GH_A10G1592.gene
GO:0009882	blue light photoreceptor activity	Molecular Function	1	0.470623	GH_D05G2286.gene
GO:0001047	core promoter binding	Molecular Function	1	0.470623	GH_D01G2090.gene
GO:0051427	hormone receptor binding	Molecular Function	1	0.470623	GH_A13G0637.gene
GO:0004449	isocitrate dehydrogenase (NAD+) activity	Molecular Function	1	0.470623	GH_D12G0392.gene
GO:0047334	diphosphate-fructose-6-phosphate 1-phosphotransferase activity	Molecular Function	1	0.470623	GH_A10G0099.gene
GO:0004109	coproporphyrinogen oxidase activity	Molecular Function	1	0.470623	GH_A11G1619.gene
GO:0035529	NADH pyrophosphatase activity	Molecular Function	1	0.470623	GH_A06G2373.gene
GO:0003865	3-oxo-5-alpha-steroid 4-dehydrogenase activity	Molecular Function	1	0.470623	GH_A10G2663.gene
GO:0008177	succinate dehydrogenase (ubiquinone) activity	Molecular Function	1	0.470623	GH_D03G0150.gene
GO:0004579	dolichyl-diphosphooligosaccharide-protein glycotransferase activity	Molecular Function	1	0.470623	GH_A01G0999.gene
GO:0016790	thiolester hydrolase activity	Molecular Function	2	0.48443	GH_A07G0031.gene;GH_D08G0540.gene
GO:0016891	endoribonuclease activity, producing 5'-phosphomonoesters	Molecular Function	2	0.48443	GH_A07G2646.gene;GH_A07G2644.gene
GO:0016717	oxidoreductase activity, acting on paired donors, with oxidation of a pair of donors resulting in the reduction of molecular oxygen to two molecules of water	Molecular Function	2	0.48443	GH_D04G1454.gene;GH_D01G1463.gene
GO:1990837	sequence-specific double-stranded DNA binding	Molecular Function	3	0.487176	GH_A11G2855.gene;GH_A13G0637.gene;GHnewGene_13260
GO:0016810	hydrolase activity, acting on carbon-nitrogen (but not peptide) bonds	Molecular Function	3	0.487176	GHnewGene_7432;GH_D11G2992.gene;GHnewGene_5942
GO:0003684	damaged DNA binding	Molecular Function	5	0.488443	GH_D03G1107.gene;GH_D12G2243.gene;GH_D13G0433.gene;GHnewGene_4390;GH_A03G0843.gene
GO:0005337	nucleoside transmembrane transporter activity	Molecular Function	3	0.506853	GH_D01G0987.gene;GH_D06G1807.gene;GH_A13G0866.gene
GO:0019840	isoprenoid binding	Molecular Function	2	0.509448	GH_D12G2734.gene;GH_A12G2288.gene
GO:0046906	tetrapyrrole binding	Molecular Function	1	0.511086	GHnewGene_8331
GO:0004421	hydroxymethylglutaryl-CoA synthase activity	Molecular Function	1	0.511086	GH_A08G2039.gene
GO:0016813	hydrolase activity, acting on carbon-nitrogen (but not peptide) bonds, in linear amidines	Molecular Function	1	0.511086	GH_D09G0703.gene
GO:0034511	U3 snoRNA binding	Molecular Function	1	0.511086	GH_A01G1032.gene
GO:0004623	phospholipase A2 activity	Molecular Function	1	0.511086	GH_D05G0017.gene
GO:0048487	beta-tubulin binding	Molecular Function	1	0.511086	GH_D11G3455.gene
GO:0008477	purine nucleosidase activity	Molecular Function	1	0.511086	GH_D04G1125.gene
GO:0016706	oxidoreductase activity, acting on paired donors, with incorporation or reduction of molecular oxygen, 2-oxoglutarate as one donor, and incorporation of one atom each of oxygen into both donors	Molecular Function	1	0.511086	GH_A13G1611.gene
GO:0048365	Rac GTPase binding	Molecular Function	1	0.511086	GHnewGene_9022
GO:0008506	sucrose:proton symporter activity	Molecular Function	1	0.511086	GH_D13G1380.gene
GO:0004013	adenosylhomocysteinase activity	Molecular Function	1	0.511086	GH_D02G0229.gene
GO:0004520	endodeoxyribonuclease activity	Molecular Function	1	0.511086	GH_D11G3793.gene
GO:0046577	long-chain-alcohol oxidase activity	Molecular Function	1	0.511086	GH_D09G2431.gene
GO:0008759	UDP-3-O-[3-hydroxymyristoyl] N-acetylglucosamine deacetylase activity	Molecular Function	1	0.511086	GH_D13G1500.gene
GO:0002094	polyprenyltransferase activity	Molecular Function	1	0.511086	GH_A13G2680.gene
GO:0004536	deoxyribonuclease activity	Molecular Function	1	0.511086	GH_D11G3793.gene
GO:0008649	rRNA methyltransferase activity	Molecular Function	1	0.511086	GH_D09G0519.gene
GO:0005459	UDP-galactose transmembrane transporter activity	Molecular Function	1	0.511086	GH_D07G0402.gene
GO:0046914	transition metal ion binding	Molecular Function	8	0.511354	GH_A13G0637.gene;GH_A08G1404.gene;GHnewGene_17863;GH_D11G1680.gene;GH_D08G1426.gene;GHnewGene_11137;GH_D07G1136.gene;GH_D09G1012.gene
GO:0010427	abscisic acid binding	Molecular Function	8	0.511354	GH_A12G2288.gene;GH_D04G1587.gene;GH_D02G1800.gene;GH_A05G4338.gene;GH_A04G1252.gene;GH_A02G0536.gene;GH_D12G2734.gene;GH_A10G1864.gene
GO:0016773	phosphotransferase activity, alcohol group as acceptor	Molecular Function	8	0.511354	GH_A09G1943.gene;GH_D02G0980.gene;GH_A09G2278.gene;GH_D05G2487.gene;GH_D09G2213.gene;GHnewGene_9022;GH_D07G2244.gene;GH_D09G1897.gene
GO:0008194	UDP-glycosyltransferase activity	Molecular Function	25	0.522892	GH_D10G2636.gene;GH_D13G0413.gene;GH_A03G0861.gene;GH_A05G0313.gene;GH_A12G2738.gene;GH_D03G0521.gene;GH_D13G2618.gene;GH_D06G2326.gene;GHnewGene_17651;GH_D12G2766.gene;GH_D03G0387.gene;GH_D12G0227.gene;GH_A02G0633.gene;GHnewGene_17796;GHnewGene_9985;GH_D04G1782.gene;GH_A07G2528.gene;GH_D13G1782.gene;GH_D07G2043.gene;GH_D01G1589.gene;GH_A01G2112.gene;GH_D02G0211.gene;GH_D12G0678.gene;GH_A03G2097.…
GO:0004521	endoribonuclease activity	Molecular Function	3	0.526128	GH_A07G2646.gene;GH_D07G2152.gene;GH_A07G2644.gene
GO:0005384	manganese ion transmembrane transporter activity	Molecular Function	3	0.526128	GH_D13G0270.gene;GH_A13G0273.gene;GH_D12G2657.gene
GO:0061630	ubiquitin protein ligase activity	Molecular Function	27	0.527119	GH_D07G0541.gene;GH_D06G0283.gene;GH_A01G0177.gene;GH_A05G3679.gene;GH_A05G2185.gene;GH_D04G0664.gene;GH_A12G0188.gene;GH_A12G1244.gene;GH_A13G0199.gene;GH_A09G1725.gene;GH_A07G1092.gene;GH_A05G3419.gene;GH_D11G2221.gene;GH_A03G0566.gene;GH_D10G2556.gene;GH_A09G0675.gene;GH_A02G0576.gene;GH_D07G1077.gene;GH_D03G0337.gene;GH_D07G1136.gene;GH_D09G1012.gene;GH_A01G0413.gene;GH_D01G2064.gene;GH_A06G0…
GO:0051213	dioxygenase activity	Molecular Function	14	0.529922	GH_A11G1836.gene;GH_D01G1456.gene;GH_A06G0721.gene;GH_A05G1744.gene;GH_D10G1876.gene;GH_D04G1719.gene;GH_A13G0732.gene;GH_A09G2464.gene;GH_D04G1190.gene;GH_A01G0032.gene;GH_A09G2467.gene;GH_D01G0032.gene;GH_D05G1775.gene;GH_A13G1611.gene
GO:0015631	tubulin binding	Molecular Function	5	0.53239	GHnewGene_11517;GH_A01G1095.gene;GH_D11G3455.gene;GHnewGene_8331;GH_A13G2167.gene
GO:0003854	3-beta-hydroxy-delta5-steroid dehydrogenase activity	Molecular Function	2	0.533654	GH_D04G0573.gene;GH_D07G0806.gene
GO:2001070	starch binding	Molecular Function	2	0.533654	GH_D10G0128.gene;GH_A10G0118.gene
GO:0016308	1-phosphatidylinositol-4-phosphate 5-kinase activity	Molecular Function	2	0.533654	GH_A05G2701.gene;GH_D01G2372.gene
GO:0070006	metalloaminopeptidase activity	Molecular Function	2	0.533654	GH_D05G1397.gene;GH_A11G2974.gene
GO:0004865	protein serine/threonine phosphatase inhibitor activity	Molecular Function	1	0.548458	GH_A09G1335.gene
GO:0030598	rRNA N-glycosylase activity	Molecular Function	1	0.548458	GH_D13G0788.gene
GO:0004351	glutamate decarboxylase activity	Molecular Function	1	0.548458	GH_D02G1518.gene
GO:0008239	dipeptidyl-peptidase activity	Molecular Function	1	0.548458	GH_A05G0528.gene
GO:0051920	peroxiredoxin activity	Molecular Function	1	0.548458	GH_D05G0254.gene
GO:0004385	guanylate kinase activity	Molecular Function	1	0.548458	GH_D11G3584.gene
GO:0016730	oxidoreductase activity, acting on iron-sulfur proteins as donors	Molecular Function	1	0.548458	GH_D12G2454.gene
GO:0001012	RNA polymerase II regulatory region DNA binding	Molecular Function	1	0.548458	GHnewGene_13260
GO:0030410	nicotianamine synthase activity	Molecular Function	1	0.548458	GH_A13G2043.gene
GO:0061575	cyclin-dependent protein serine/threonine kinase activator activity	Molecular Function	1	0.548458	GH_A07G1153.gene
GO:0004106	chorismate mutase activity	Molecular Function	1	0.548458	GH_A11G0729.gene
GO:0004834	tryptophan synthase activity	Molecular Function	1	0.548458	GH_D11G1789.gene
GO:0004809	tRNA (guanine-N2-)-methyltransferase activity	Molecular Function	1	0.548458	GH_A01G0147.gene
GO:0000386	second spliceosomal transesterification activity	Molecular Function	1	0.548458	GHnewGene_5504
GO:0016889	endodeoxyribonuclease activity, producing 3'-phosphomonoesters	Molecular Function	1	0.548458	GH_D11G3793.gene
GO:0004618	phosphoglycerate kinase activity	Molecular Function	1	0.548458	GH_D09G1595.gene
GO:0080019	fatty-acyl-CoA reductase (alcohol-forming) activity	Molecular Function	1	0.548458	GH_A07G1194.gene
GO:0046923	ER retention sequence binding	Molecular Function	2	0.557027	GH_D07G2021.gene;GH_D05G1564.gene
GO:0052692	raffinose alpha-galactosidase activity	Molecular Function	2	0.557027	GH_D04G1664.gene;GH_D13G0601.gene
GO:0004652	polynucleotide adenylyltransferase activity	Molecular Function	2	0.557027	GH_A02G0589.gene;GH_A06G0987.gene
GO:0102229	amylopectin maltohydrolase activity	Molecular Function	3	0.56338	GH_D12G2342.gene;GH_A10G1043.gene;GH_A12G2327.gene
GO:0008083	growth factor activity	Molecular Function	3	0.56338	GH_A01G2260.gene;GH_D09G1062.gene;GH_D01G2343.gene
GO:0019901	protein kinase binding	Molecular Function	6	0.567057	GH_D06G2327.gene;GH_A07G1153.gene;GH_A12G1140.gene;GH_A11G0807.gene;GH_A10G1005.gene;GH_D05G0088.gene
GO:0043138	3'-5' DNA helicase activity	Molecular Function	2	0.579552	GH_A13G0352.gene;GH_A11G3052.gene
GO:0004356	glutamate-ammonia ligase activity	Molecular Function	2	0.579552	GH_D07G1948.gene;GH_A11G1761.gene
GO:0008641	small protein activating enzyme activity	Molecular Function	2	0.579552	GH_D11G1798.gene;GHnewGene_8203
GO:0016671	oxidoreductase activity, acting on a sulfur group of donors, disulfide as acceptor	Molecular Function	3	0.581321	GH_D06G0136.gene;GH_A05G1685.gene;GH_D05G1715.gene
GO:0080030	methyl indole-3-acetate esterase activity	Molecular Function	1	0.582973	GH_A05G2793.gene
GO:0080031	methyl salicylate esterase activity	Molecular Function	1	0.582973	GH_A05G2793.gene
GO:0008143	poly(A) binding	Molecular Function	1	0.582973	GH_D05G0089.gene
GO:0001871	pattern binding	Molecular Function	1	0.582973	GH_D12G2013.gene
GO:0051377	mannose-ethanolamine phosphotransferase activity	Molecular Function	1	0.582973	GH_D05G1185.gene
GO:0046524	sucrose-phosphate synthase activity	Molecular Function	1	0.582973	GH_D13G2289.gene
GO:0008253	5'-nucleotidase activity	Molecular Function	1	0.582973	GH_A05G2885.gene
GO:0004366	glycerol-3-phosphate O-acyltransferase activity	Molecular Function	1	0.582973	GH_D03G1027.gene
GO:0004482	mRNA (guanine-N7-)-methyltransferase activity	Molecular Function	1	0.582973	GH_D10G2294.gene
GO:0004534	5'-3' exoribonuclease activity	Molecular Function	1	0.582973	GH_A13G0702.gene
GO:0016763	transferase activity, transferring pentosyl groups	Molecular Function	1	0.582973	GH_D01G0726.gene
GO:0016684	oxidoreductase activity, acting on peroxide as acceptor	Molecular Function	1	0.582973	GH_D11G1680.gene
GO:0008235	metalloexopeptidase activity	Molecular Function	1	0.582973	GH_D04G1479.gene
GO:0004061	arylformamidase activity	Molecular Function	1	0.582973	GH_D01G0081.gene
GO:0120013	intermembrane lipid transfer activity	Molecular Function	1	0.582973	GH_A03G1179.gene
GO:0047196	long-chain-alcohol O-fatty-acyltransferase activity	Molecular Function	1	0.582973	GH_D04G1575.gene
GO:0030234	enzyme regulator activity	Molecular Function	11	0.592031	GH_D07G2366.gene;GH_A12G0559.gene;GH_D03G1445.gene;GH_A12G2288.gene;GH_D13G0223.gene;GHnewGene_14388;GH_A09G1425.gene;GH_A09G1335.gene;GH_D05G0717.gene;GH_A12G0355.gene;GH_D12G2734.gene
GO:0045735	nutrient reservoir activity	Molecular Function	9	0.593068	GH_A12G1353.gene;GH_A07G0153.gene;GH_A05G0338.gene;GH_D04G1805.gene;GH_A04G1465.gene;GH_A08G0391.gene;GH_D05G0343.gene;GH_D09G1509.gene;GH_D07G1257.gene
GO:0016811	hydrolase activity, acting on carbon-nitrogen (but not peptide) bonds, in linear amides	Molecular Function	3	0.598787	GHnewGene_7432;GH_D11G2992.gene;GHnewGene_5942
GO:1901981	phosphatidylinositol phosphate binding	Molecular Function	2	0.601223	GH_D09G1012.gene;GH_D07G1136.gene
GO:0003978	UDP-glucose 4-epimerase activity	Molecular Function	2	0.601223	GH_D10G0063.gene;GH_A12G2464.gene
GO:0004739	pyruvate dehydrogenase (acetyl-transferring) activity	Molecular Function	2	0.601223	GH_D12G1601.gene;GH_D11G2344.gene
GO:0004842	ubiquitin-protein transferase activity	Molecular Function	47	0.603864	GH_A09G1675.gene;GH_D02G2460.gene;GH_D04G0328.gene;GH_A13G2524.gene;GH_D12G0732.gene;GH_A07G2465.gene;GH_A10G0956.gene;GH_A01G2185.gene;GH_A07G2369.gene;GH_A06G0297.gene;GH_D01G2064.gene;GH_D06G1129.gene;GH_A07G1540.gene;GH_D09G0357.gene;GH_A12G1776.gene;GH_A02G1725.gene;GH_A13G0276.gene;GH_D13G0273.gene;GH_D05G1479.gene;GH_D02G0046.gene;GH_D11G2221.gene;GH_A07G2542.gene;GH_D07G1136.gene;GH_A12G0…
GO:0015114	phosphate ion transmembrane transporter activity	Molecular Function	1	0.614851	GH_D10G1752.gene
GO:0070403	NAD+ binding	Molecular Function	1	0.614851	GH_D05G0964.gene
GO:0004751	ribose-5-phosphate isomerase activity	Molecular Function	1	0.614851	GH_D02G1597.gene
GO:0080032	methyl jasmonate esterase activity	Molecular Function	1	0.614851	GH_A05G2793.gene
GO:0048027	mRNA 5'-UTR binding	Molecular Function	1	0.614851	GH_A11G3646.gene
GO:0004180	carboxypeptidase activity	Molecular Function	1	0.614851	GH_A05G0528.gene
GO:0003999	adenine phosphoribosyltransferase activity	Molecular Function	1	0.614851	GH_D05G1235.gene
GO:0016161	beta-amylase activity	Molecular Function	3	0.615767	GH_A12G2327.gene;GH_A10G1043.gene;GH_D12G2342.gene
GO:0004620	phospholipase activity	Molecular Function	3	0.615767	GH_D05G1727.gene;GH_D09G0831.gene;GH_A12G0271.gene
GO:0043177	organic acid binding	Molecular Function	4	0.628547	GH_A12G2288.gene;GH_D12G2734.gene;GH_D08G1158.gene;GH_A08G1214.gene
GO:0031406	carboxylic acid binding	Molecular Function	4	0.628547	GH_D08G1158.gene;GH_D12G2734.gene;GH_A08G1214.gene;GH_A12G2288.gene
GO:0005351	sugar:proton symporter activity	Molecular Function	3	0.632254	GH_D12G0060.gene;GH_D05G2293.gene;GH_D11G2970.gene
GO:0008146	sulfotransferase activity	Molecular Function	6	0.639259	GH_D13G0885.gene;GH_scaffold7261_objG0001.gene;GH_A05G4189.gene;GH_D04G1212.gene;GH_D05G3953.gene;GH_D11G2612.gene
GO:0001067	regulatory region nucleic acid binding	Molecular Function	7	0.639455	GH_A04G0617.gene;GH_D01G2090.gene;GHnewGene_13260;GH_A13G0637.gene;GH_A11G2855.gene;GH_D04G1049.gene;GH_D07G1605.gene
GO:0044212	transcription regulatory region DNA binding	Molecular Function	7	0.639455	GHnewGene_13260;GH_A13G0637.gene;GH_D01G2090.gene;GH_A04G0617.gene;GH_A11G2855.gene;GH_D04G1049.gene;GH_D07G1605.gene
GO:0051087	chaperone binding	Molecular Function	5	0.640054	GH_A11G3116.gene;GH_D11G0095.gene;GH_A11G0089.gene;GH_D05G1413.gene;GH_D08G1545.gene
GO:0008353	RNA polymerase II carboxy-terminal domain kinase activity	Molecular Function	2	0.642001	GH_D02G1949.gene;GH_D09G2613.gene
GO:0008320	protein transmembrane transporter activity	Molecular Function	2	0.642001	GH_D01G0133.gene;GH_A09G2021.gene
GO:0016780	phosphotransferase activity, for other substituted phosphate groups	Molecular Function	1	0.644293	GH_A11G1785.gene
GO:0042132	fructose 1,6-bisphosphate 1-phosphatase activity	Molecular Function	1	0.644293	GH_A04G1526.gene
GO:0070696	transmembrane receptor protein serine/threonine kinase binding	Molecular Function	1	0.644293	GH_D06G1129.gene
GO:0032451	demethylase activity	Molecular Function	1	0.644293	GH_A13G0637.gene
GO:0022841	potassium ion leak channel activity	Molecular Function	1	0.644293	GH_D01G0882.gene
GO:0015386	potassium:proton antiporter activity	Molecular Function	1	0.644293	GH_D08G1578.gene
GO:0004749	ribose phosphate diphosphokinase activity	Molecular Function	1	0.644293	GH_A04G1653.gene
GO:0060590	ATPase regulator activity	Molecular Function	1	0.644293	GH_D05G0717.gene
GO:0017091	AU-rich element binding	Molecular Function	1	0.644293	GH_D07G0145.gene
GO:0016872	intramolecular lyase activity	Molecular Function	1	0.644293	GH_D07G0208.gene
GO:0043168	anion binding	Molecular Function	17	0.64953	GH_A12G1424.gene;GH_A12G0559.gene;GH_A11G3039.gene;GH_A11G3040.gene;GH_A08G1404.gene;GH_D11G3071.gene;GH_D11G3072.gene;GH_D08G1426.gene;GH_D08G1158.gene;GH_D12G2734.gene;GH_A08G1214.gene;GH_D07G1925.gene;GH_D11G1680.gene;GH_A12G2288.gene;GH_D07G1136.gene;GHnewGene_8331;GH_D09G1012.gene
GO:0005516	calmodulin binding	Molecular Function	12	0.654489	GH_A10G2663.gene;GH_D02G2342.gene;GH_D09G0602.gene;GH_D12G0131.gene;GH_D12G2996.gene;GH_A08G2342.gene;GH_D08G2346.gene;GH_A09G0666.gene;GH_D05G2138.gene;GH_A13G0677.gene;GH_A03G2170.gene;GH_A11G2855.gene
GO:0000149	SNARE binding	Molecular Function	4	0.656188	GH_A04G0585.gene;GH_A13G1207.gene;GH_D04G1269.gene;GH_D02G2641.gene
GO:0004176	ATP-dependent peptidase activity	Molecular Function	3	0.663728	GH_A05G3870.gene;GH_A11G3062.gene;GHnewGene_493
GO:0004322	ferroxidase activity	Molecular Function	4	0.669478	GH_A09G1832.gene;GH_D09G1786.gene;GH_D06G1886.gene;GH_A05G1817.gene
GO:0031683	G-protein beta/gamma-subunit complex binding	Molecular Function	1	0.671485	GH_A04G1566.gene
GO:0009881	photoreceptor activity	Molecular Function	1	0.671485	GH_D13G1972.gene
GO:0004605	phosphatidate cytidylyltransferase activity	Molecular Function	1	0.671485	GH_D11G0526.gene
GO:0008375	acetylglucosaminyltransferase activity	Molecular Function	1	0.671485	GH_A03G0297.gene
GO:0005227	calcium activated cation channel activity	Molecular Function	1	0.671485	GH_D05G1763.gene
GO:0030151	molybdenum ion binding	Molecular Function	1	0.671485	GH_D05G0121.gene
GO:0008094	DNA-dependent ATPase activity	Molecular Function	5	0.676195	GH_A12G0659.gene;GH_A09G2405.gene;GH_D06G0892.gene;GH_D09G2346.gene;GH_D05G0051.gene
GO:0008308	voltage-gated anion channel activity	Molecular Function	3	0.678711	GH_D02G1239.gene;GH_D12G1860.gene;GH_D08G1135.gene
GO:0035639	purine ribonucleoside triphosphate binding	Molecular Function	2	0.679412	GH_D07G1925.gene;GHnewGene_8331
GO:0060589	nucleoside-triphosphatase regulator activity	Molecular Function	4	0.682409	GH_D05G0717.gene;GH_D07G2366.gene;GH_A12G0559.gene;GH_D13G0223.gene
GO:0098772	molecular function regulator	Molecular Function	10	0.685807	GH_D07G2366.gene;GH_A12G0559.gene;GH_D03G1445.gene;GH_A12G2288.gene;GHnewGene_14388;GH_D13G0223.gene;GH_D05G0717.gene;GH_A09G1425.gene;GH_A09G1335.gene;GH_D12G2734.gene
GO:0045330	aspartyl esterase activity	Molecular Function	13	0.685992	GH_A11G0823.gene;GH_A06G0921.gene;GH_D05G1446.gene;GH_A12G2374.gene;GH_A07G0183.gene;GH_A11G0588.gene;GH_D11G0615.gene;GH_D07G0194.gene;GHnewGene_7878;GH_D13G2161.gene;GH_A06G0920.gene;GHnewGene_7879;GH_D08G2359.gene
GO:0030599	pectinesterase activity	Molecular Function	13	0.693233	GH_A07G0183.gene;GH_A12G2374.gene;GH_D05G1446.gene;GH_A06G0921.gene;GH_A11G0823.gene;GHnewGene_7879;GH_D08G2359.gene;GH_A06G0920.gene;GH_D13G2161.gene;GHnewGene_7878;GH_D07G0194.gene;GH_D11G0615.gene;GH_A11G0588.gene
GO:0003690	double-stranded DNA binding	Molecular Function	11	0.693373	GH_A13G0637.gene;GH_A09G2405.gene;GH_D11G1889.gene;GH_A05G4370.gene;GHnewGene_13260;GH_A11G2855.gene;GH_D13G1936.gene;GH_A13G1975.gene;GH_D11G1361.gene;GH_A10G2417.gene;GH_A07G0104.gene
GO:0004459	L-lactate dehydrogenase activity	Molecular Function	1	0.696599	GH_A05G1486.gene
GO:0008195	phosphatidate phosphatase activity	Molecular Function	1	0.696599	GH_D07G0820.gene
GO:0004470	malic enzyme activity	Molecular Function	1	0.696599	GH_A06G0991.gene
GO:0004420	hydroxymethylglutaryl-CoA reductase (NADPH) activity	Molecular Function	1	0.696599	GH_D02G2102.gene
GO:0008198	ferrous iron binding	Molecular Function	1	0.696599	GH_D09G1786.gene
GO:0004725	protein tyrosine phosphatase activity	Molecular Function	5	0.698902	GH_A07G0936.gene;GH_A07G2141.gene;GH_D08G1493.gene;GH_D07G0939.gene;GH_D11G2102.gene
GO:0030695	GTPase regulator activity	Molecular Function	3	0.707176	GH_A12G0559.gene;GH_D13G0223.gene;GH_D07G2366.gene
GO:0015079	potassium ion transmembrane transporter activity	Molecular Function	4	0.707191	GHnewGene_17790;GHnewGene_17410;GH_A01G1955.gene;GH_D01G2051.gene
GO:0019887	protein kinase regulator activity	Molecular Function	2	0.713564	GH_D03G1445.gene;GHnewGene_14388
GO:0030570	pectate lyase activity	Molecular Function	6	0.713712	GH_D03G1174.gene;GH_A03G0768.gene;GH_D12G2066.gene;GH_A10G1307.gene;GH_D06G1996.gene;GH_A04G1774.gene
GO:0004675	transmembrane receptor protein serine/threonine kinase activity	Molecular Function	15	0.71382	GH_A12G0060.gene;GH_D04G0009.gene;GH_D10G1867.gene;GH_D02G0219.gene;GH_D09G1458.gene;GHnewGene_16420;GH_A05G4360.gene;GH_D08G2009.gene;GH_A11G1768.gene;GH_D06G2149.gene;GH_A05G0559.gene;GH_A10G1683.gene;GH_D05G3022.gene;GH_A06G2105.gene;GH_A05G3155.gene
GO:0010277	chlorophyllide a oxygenase [overall] activity	Molecular Function	1	0.719793	GH_D08G0154.gene
GO:0004550	nucleoside diphosphate kinase activity	Molecular Function	1	0.719793	GH_A12G1137.gene
GO:0008964	phosphoenolpyruvate carboxylase activity	Molecular Function	1	0.719793	GH_A02G0782.gene
GO:0000774	adenyl-nucleotide exchange factor activity	Molecular Function	1	0.719793	GH_A11G3116.gene
GO:0004332	fructose-bisphosphate aldolase activity	Molecular Function	1	0.719793	GH_A12G0610.gene
GO:0015078	hydrogen ion transmembrane transporter activity	Molecular Function	5	0.720482	GHnewGene_17051;GH_D13G0990.gene;GH_D09G2544.gene;GH_scaffold9518_objG0001.gene;GH_A01G0042.gene
GO:0000977	RNA polymerase II regulatory region sequence-specific DNA binding	Molecular Function	14	0.720568	GH_D08G1564.gene;GH_A05G2081.gene;GH_D13G0624.gene;GH_A11G0860.gene;GH_A04G1295.gene;GH_D03G0109.gene;GHnewGene_13260;GH_A02G2063.gene;GH_A13G0639.gene;GH_A08G1545.gene;GH_A09G2653.gene;GH_D11G0897.gene;GH_A05G2581.gene;GH_A02G1953.gene
GO:0003924	GTPase activity	Molecular Function	41	0.721663	GH_A13G0065.gene;GH_D07G2372.gene;GH_D01G0588.gene;GH_A02G0865.gene;GHnewGene_12762;GH_D11G3330.gene;GH_A01G1032.gene;GH_A11G3320.gene;GH_A07G2238.gene;GH_A07G2428.gene;GH_D13G1700.gene;GH_A13G0506.gene;GH_A12G0981.gene;GH_A13G1744.gene;GH_A02G0177.gene;GH_A08G2085.gene;GH_D06G2327.gene;GH_D06G0671.gene;GH_D02G1337.gene;GH_A10G0309.gene;GH_D12G1053.gene;GH_D02G1082.gene;GH_D10G0321.gene;GH_A08G19…
GO:0050660	flavin adenine dinucleotide binding	Molecular Function	14	0.727083	GH_A11G2090.gene;GH_D03G0150.gene;GH_D13G1015.gene;GH_A04G1555.gene;GH_D13G0450.gene;GH_A09G0311.gene;GH_A11G0084.gene;GHnewGene_1703;GH_D03G0309.gene;GH_A01G0843.gene;GH_D09G2431.gene;GH_A04G1552.gene;GH_A07G1675.gene;GH_A10G1871.gene
GO:0042803	protein homodimerization activity	Molecular Function	7	0.727173	GH_A11G3116.gene;GH_D01G0209.gene;GH_D12G2734.gene;GH_D13G1972.gene;GH_A07G2326.gene;GH_D11G0662.gene;GH_A12G2288.gene
GO:0042802	identical protein binding	Molecular Function	9	0.727921	GH_D05G3209.gene;GH_D01G0209.gene;GH_A05G0532.gene;GH_A07G2326.gene;GH_D12G2734.gene;GH_A12G2288.gene;GHnewGene_8331;GH_D11G0662.gene;GH_D08G2703.gene
GO:0004812	aminoacyl-tRNA ligase activity	Molecular Function	2	0.729464	GHnewGene_7972;GH_D08G2773.gene
GO:0003993	acid phosphatase activity	Molecular Function	5	0.730849	GH_A05G1891.gene;GHnewGene_7148;GH_D01G1602.gene;GH_D13G0854.gene;GHnewGene_1994
GO:0004540	ribonuclease activity	Molecular Function	3	0.733663	GH_A07G2646.gene;GH_A07G2644.gene;GH_A09G1335.gene
GO:0008047	enzyme activator activity	Molecular Function	5	0.740933	GH_D07G2366.gene;GH_D13G0223.gene;GHnewGene_14388;GH_D05G0717.gene;GH_A12G0559.gene
GO:0009378	four-way junction helicase activity	Molecular Function	1	0.741215	GH_A11G3052.gene
GO:0008381	mechanically-gated ion channel activity	Molecular Function	1	0.741215	GH_A06G0900.gene
GO:0017025	TBP-class protein binding	Molecular Function	1	0.741215	GH_D06G0608.gene
GO:0015095	magnesium ion transmembrane transporter activity	Molecular Function	2	0.744607	GH_D02G0236.gene;GH_A01G0105.gene
GO:0016874	ligase activity	Molecular Function	14	0.758189	GH_D07G2484.gene;GH_D01G0694.gene;GH_D06G1666.gene;GHnewGene_1406;GH_A05G0051.gene;GH_D11G1574.gene;GH_A11G1253.gene;GH_A01G0694.gene;GH_D05G3254.gene;GH_A12G2622.gene;GH_A02G1654.gene;GH_D11G2121.gene;GH_A02G0557.gene;GH_A09G0675.gene
GO:0004525	ribonuclease III activity	Molecular Function	2	0.759016	GH_A04G0390.gene;GH_D13G2157.gene
GO:0004784	superoxide dismutase activity	Molecular Function	1	0.761	GH_A11G2585.gene
GO:0019783	ubiquitin-like protein-specific protease activity	Molecular Function	1	0.761	GH_A03G0614.gene
GO:0047372	acylglycerol lipase activity	Molecular Function	1	0.761	GH_A12G0271.gene
GO:0005544	calcium-dependent phospholipid binding	Molecular Function	2	0.772715	GH_A03G0686.gene;GH_A10G2000.gene
GO:0016655	oxidoreductase activity, acting on NAD(P)H, quinone or similar compound as acceptor	Molecular Function	1	0.779272	GH_D10G1191.gene
GO:0030145	manganese ion binding	Molecular Function	8	0.784933	GH_D05G0343.gene;GH_A08G0391.gene;GH_D09G1509.gene;GH_A11G0010.gene;GH_A12G1353.gene;GH_A07G0153.gene;GH_A05G0338.gene;GH_D04G1479.gene
GO:0043167	ion binding	Molecular Function	21	0.791325	GHnewGene_8331;GH_D12G2734.gene;GH_D07G1925.gene;GH_A12G0559.gene;GH_A11G3039.gene;GH_A11G3040.gene;GH_A08G1404.gene;GH_A12G2288.gene;GH_D07G1136.gene;GH_D09G1012.gene;GH_A08G1214.gene;GH_D11G1680.gene;GHnewGene_3320;GH_D11G3072.gene;GH_D08G1426.gene;GHnewGene_11137;GH_D08G1158.gene;GH_A12G1424.gene;GH_A13G0637.gene;GHnewGene_17863;GH_D11G3071.gene
GO:0047262	polygalacturonate 4-alpha-galacturonosyltransferase activity	Molecular Function	3	0.791582	GH_A11G0740.gene;GH_D07G1975.gene;GH_D12G0588.gene
GO:0016018	cyclosporin A binding	Molecular Function	1	0.796148	GH_A04G1475.gene
GO:0046527	glucosyltransferase activity	Molecular Function	1	0.796148	GH_D10G1192.gene
GO:0070181	small ribosomal subunit rRNA binding	Molecular Function	1	0.796148	GH_A11G3646.gene
GO:0030628	pre-mRNA 3'-splice site binding	Molecular Function	1	0.796148	GHnewGene_5504
GO:0004462	lactoylglutathione lyase activity	Molecular Function	1	0.796148	GH_A06G1016.gene
GO:0008137	NADH dehydrogenase (ubiquinone) activity	Molecular Function	3	0.811623	GH_D02G1519.gene;GH_D07G1862.gene;GH_A02G0732.gene
GO:0030674	protein binding, bridging	Molecular Function	1	0.811734	GH_A06G0278.gene
GO:0030898	actin-dependent ATPase activity	Molecular Function	1	0.811734	GH_A10G1287.gene
GO:0140030	modification-dependent protein binding	Molecular Function	1	0.811734	GH_D01G2090.gene
GO:0000146	microfilament motor activity	Molecular Function	1	0.811734	GH_A10G1287.gene
GO:0045159	myosin II binding	Molecular Function	1	0.811734	GH_D13G1828.gene
GO:0003997	acyl-CoA oxidase activity	Molecular Function	1	0.811734	GH_A11G2090.gene
GO:0008233	peptidase activity	Molecular Function	7	0.812814	GH_A03G0614.gene;GH_D09G1220.gene;GH_D06G0608.gene;GH_A09G1263.gene;GH_A07G0240.gene;GHnewGene_6727;GH_A06G0615.gene
GO:0070569	uridylyltransferase activity	Molecular Function	2	0.820904	GH_A10G1000.gene;GHnewGene_10246
GO:0030515	snoRNA binding	Molecular Function	1	0.826128	GH_A13G1026.gene
GO:0061631	ubiquitin conjugating enzyme activity	Molecular Function	3	0.830007	GH_D11G3660.gene;GH_D12G2508.gene;GH_D01G0166.gene
GO:0016853	isomerase activity	Molecular Function	3	0.830007	GH_A11G0010.gene;GH_A05G1685.gene;GH_D05G1715.gene
GO:0042562	hormone binding	Molecular Function	2	0.831424	GH_D12G2734.gene;GH_A12G2288.gene
GO:0043178	alcohol binding	Molecular Function	2	0.831424	GH_A12G2288.gene;GH_D12G2734.gene
GO:0008757	S-adenosylmethionine-dependent methyltransferase activity	Molecular Function	3	0.838607	GH_A09G1282.gene;GH_D04G1191.gene;GH_D13G1855.gene
GO:0004089	carbonate dehydratase activity	Molecular Function	2	0.841383	GH_A09G0306.gene;GH_D09G1322.gene
GO:0008092	cytoskeletal protein binding	Molecular Function	6	0.841856	GH_A13G2167.gene;GHnewGene_8331;GH_D13G1828.gene;GH_A01G1351.gene;GH_A01G1095.gene;GHnewGene_11517
GO:0003824	catalytic activity	Molecular Function	141	0.842903	GH_D05G1711.gene;GH_A13G2477.gene;GHnewGene_8853;GH_A07G2369.gene;GH_A10G0361.gene;GH_D12G0732.gene;GH_A13G0784.gene;GH_D02G1694.gene;GH_D11G0403.gene;GH_D11G2890.gene;GH_A07G1148.gene;GH_D13G1748.gene;GH_A09G1675.gene;GH_D12G0165.gene;GH_A11G0741.gene;GH_A12G0995.gene;GH_D08G2703.gene;GH_D03G0337.gene;GH_A07G2646.gene;GH_D07G1136.gene;GH_D02G0844.gene;GH_A07G2542.gene;GH_D11G2975.gene;GH_D11G222…
GO:0016651	oxidoreductase activity, acting on NAD(P)H	Molecular Function	7	0.844141	GH_A05G1685.gene;GH_A05G2112.gene;GH_D05G1715.gene;GH_A02G1062.gene;GH_D05G2143.gene;GH_D06G0136.gene;GH_scaffold19810_objG0001.gene
GO:0044877	macromolecular complex binding	Molecular Function	3	0.846828	GH_D05G2281.gene;GH_D03G1445.gene;GHnewGene_11517
GO:0016274	protein-arginine N-methyltransferase activity	Molecular Function	2	0.850804	GHnewGene_9813;GH_A05G2855.gene
GO:0009931	calcium-dependent protein serine/threonine kinase activity	Molecular Function	2	0.850804	GH_A13G0677.gene;GH_D12G0131.gene
GO:0043023	ribosomal large subunit binding	Molecular Function	1	0.8517	GH_A04G0549.gene
GO:0005319	lipid transporter activity	Molecular Function	1	0.8517	GH_D11G0335.gene
GO:0004315	3-oxoacyl-[acyl-carrier-protein] synthase activity	Molecular Function	1	0.8517	GH_D06G0846.gene
GO:0004843	thiol-dependent ubiquitin-specific protease activity	Molecular Function	5	0.853902	GH_A10G2153.gene;GH_scaffold7752_objG0001.gene;GH_scaffold2422_objG0001.gene;GH_A03G0614.gene;GHnewGene_18185
GO:0017137	Rab GTPase binding	Molecular Function	4	0.856052	GH_D13G0223.gene;GH_D07G2366.gene;GH_D02G2181.gene;GH_A06G0587.gene
GO:0003756	protein disulfide isomerase activity	Molecular Function	2	0.859713	GH_A05G1685.gene;GH_D05G1715.gene
GO:0003755	peptidyl-prolyl cis-trans isomerase activity	Molecular Function	8	0.862745	GH_A04G1475.gene;GH_D13G0367.gene;GH_D09G2177.gene;GH_D01G2368.gene;GH_A01G0901.gene;GH_D11G0462.gene;GH_D04G1557.gene;GH_A09G2245.gene
GO:0005546	phosphatidylinositol-4,5-bisphosphate binding	Molecular Function	1	0.86304	GH_D11G2402.gene
GO:0004032	alditol:NADP+ 1-oxidoreductase activity	Molecular Function	1	0.86304	GH_A04G1040.gene
GO:0015098	molybdate ion transmembrane transporter activity	Molecular Function	1	0.86304	GH_A06G0524.gene
GO:0048038	quinone binding	Molecular Function	7	0.866051	GH_A08G1985.gene;GH_A02G0328.gene;GH_A02G0732.gene;GH_D01G1050.gene;GH_scaffold19810_objG0001.gene;GH_D02G0355.gene;GH_A03G0692.gene
GO:0017022	myosin binding	Molecular Function	2	0.868131	GH_D13G1828.gene;GH_A01G1351.gene
GO:0046983	protein dimerization activity	Molecular Function	80	0.868181	GH_A12G1738.gene;GH_D02G0191.gene;GH_D07G2377.gene;GH_D04G1538.gene;GHnewGene_12726;GH_A05G2081.gene;GH_A08G1821.gene;GH_D08G1287.gene;GH_D10G1419.gene;GH_A05G2581.gene;GH_D04G0832.gene;GH_A02G0112.gene;GH_D11G2224.gene;GH_A10G2651.gene;GHnewGene_6847;GH_A03G0054.gene;GH_A11G0860.gene;GH_D01G1303.gene;GH_A13G2019.gene;GH_A02G1953.gene;GH_A10G1472.gene;GH_A08G1545.gene;GH_D03G0109.gene;GH_A07G2326…
GO:0016168	chlorophyll binding	Molecular Function	4	0.86914	GH_D01G2541.gene;GH_D01G1769.gene;GH_D10G2712.gene;GH_A01G1741.gene
GO:0019843	rRNA binding	Molecular Function	6	0.870764	GH_A10G0805.gene;GHnewGene_7058;GHnewGene_3338;GHnewGene_4849;GH_D02G0124.gene;GH_D09G1615.gene
GO:0003989	acetyl-CoA carboxylase activity	Molecular Function	1	0.873513	GH_A13G1007.gene
GO:0008106	alcohol dehydrogenase (NADP+) activity	Molecular Function	1	0.873513	GH_A04G1040.gene
GO:0005315	inorganic phosphate transmembrane transporter activity	Molecular Function	1	0.873513	GH_A07G2404.gene
GO:0004721	phosphoprotein phosphatase activity	Molecular Function	6	0.875983	GHnewGene_8331;GH_D04G1504.gene;GH_A13G2406.gene;GH_D13G2402.gene;GH_D11G2102.gene;GH_D10G0367.gene
GO:0060089	molecular transducer activity	Molecular Function	2	0.876083	GH_D12G2734.gene;GH_A12G2288.gene
GO:0004707	MAP kinase activity	Molecular Function	3	0.876165	GH_D12G0641.gene;GH_D05G1003.gene;GH_A03G0460.gene
GO:0016829	lyase activity	Molecular Function	3	0.876165	GHnewGene_10940;GH_A01G1239.gene;GH_D11G2241.gene
GO:0001671	ATPase activator activity	Molecular Function	1	0.883185	GH_D05G0717.gene
GO:0000030	mannosyltransferase activity	Molecular Function	1	0.883185	GH_A01G1090.gene
GO:0015035	protein disulfide oxidoreductase activity	Molecular Function	10	0.884716	GH_D09G0223.gene;GH_D02G1929.gene;GH_A05G3852.gene;GH_A05G1685.gene;GH_D11G1912.gene;GH_D13G0450.gene;GH_D04G0508.gene;GH_D06G0136.gene;GH_D13G1664.gene;GH_D05G1715.gene
GO:0003712	transcription cofactor activity	Molecular Function	11	0.886857	GH_D05G0107.gene;GH_A06G0216.gene;GH_A04G1432.gene;GH_D11G0662.gene;GH_D05G2037.gene;GH_D11G2572.gene;GH_D07G0614.gene;GH_D05G1226.gene;GH_D05G3209.gene;GH_A11G3594.gene;GH_A10G0419.gene
GO:0050661	NADP binding	Molecular Function	8	0.890044	GH_D01G0223.gene;GH_A03G0999.gene;GH_D07G2499.gene;GH_A09G0427.gene;GH_D04G0822.gene;GH_D13G0340.gene;GH_A07G1675.gene;GH_A12G1738.gene
GO:0047938	glucose-6-phosphate 1-epimerase activity	Molecular Function	1	0.892117	GH_A11G0977.gene
GO:0005199	structural constituent of cell wall	Molecular Function	1	0.892117	GHnewGene_5197
GO:0008139	nuclear localization sequence binding	Molecular Function	1	0.892117	GH_A12G1441.gene
GO:0046910	pectinesterase inhibitor activity	Molecular Function	3	0.89478	GH_A11G0823.gene;GH_D11G3338.gene;GH_A11G3326.gene
GO:0008234	cysteine-type peptidase activity	Molecular Function	6	0.89512	GH_D02G2633.gene;GH_A03G2111.gene;GH_D03G1173.gene;GH_D07G0273.gene;GH_A03G0614.gene;GH_D02G0118.gene
GO:0005543	phospholipid binding	Molecular Function	5	0.897628	GH_D07G1136.gene;GH_D09G1012.gene;GH_D10G0718.gene;GH_A12G0559.gene;GH_D06G0335.gene
GO:0070011	peptidase activity, acting on L-amino acid peptides	Molecular Function	1	0.900367	GH_A03G0614.gene
GO:0101005	ubiquitinyl hydrolase activity	Molecular Function	1	0.900367	GH_A03G0614.gene
GO:0004402	histone acetyltransferase activity	Molecular Function	2	0.903654	GH_A04G0242.gene;GH_D07G0614.gene
GO:0004672	protein kinase activity	Molecular Function	127	0.905424	GH_A05G2525.gene;GH_A12G0503.gene;GH_A06G0319.gene;GH_A10G2011.gene;GH_D10G2023.gene;GH_A11G3316.gene;GH_D06G0078.gene;GH_D10G1401.gene;GH_D09G1072.gene;GH_A06G0340.gene;GH_D12G2060.gene;GH_D02G1236.gene;GHnewGene_6074;GH_D08G2743.gene;GH_D13G1683.gene;GH_A11G2337.gene;GHnewGene_13053;GH_D02G0329.gene;GH_A11G2975.gene;GH_A09G2335.gene;GH_D11G2113.gene;GH_A04G1243.gene;GH_D11G3299.gene;GH_D02G0493…
GO:0000981	RNA polymerase II transcription factor activity, sequence-specific DNA binding	Molecular Function	10	0.906445	GHnewGene_13260;GH_D04G1003.gene;GH_D13G0624.gene;GH_D13G2046.gene;GH_A05G2581.gene;GH_A02G1953.gene;GH_D03G1554.gene;GH_A13G0639.gene;GH_A08G2327.gene;GH_D02G2387.gene
GO:0003714	transcription corepressor activity	Molecular Function	4	0.907173	GH_D05G0107.gene;GH_D05G3209.gene;GHnewGene_5437;GH_A01G2228.gene
GO:0005525	GTP binding	Molecular Function	52	0.907931	GHnewGene_12762;GH_A10G0094.gene;GH_D01G0588.gene;GH_A02G0865.gene;GH_A13G0065.gene;GH_D07G2372.gene;GH_D10G0105.gene;GH_A02G1770.gene;GH_A11G2275.gene;GH_A07G2238.gene;GH_A11G3320.gene;GH_D11G3330.gene;GH_A01G1032.gene;GH_A07G2428.gene;GH_A13G0506.gene;GH_D13G1700.gene;GH_A02G0177.gene;GH_A13G1744.gene;GH_A12G0981.gene;GH_A08G2085.gene;GH_D11G2167.gene;GH_D12G1053.gene;GH_A10G0309.gene;GH_D02G13…
GO:0004177	aminopeptidase activity	Molecular Function	1	0.907986	GH_D04G1479.gene
GO:0008970	phosphatidylcholine 1-acylhydrolase activity	Molecular Function	1	0.907986	GH_A12G1277.gene
GO:0033926	glycopeptide alpha-N-acetylgalactosaminidase activity	Molecular Function	1	0.907986	GH_A01G1300.gene
GO:0051287	NAD binding	Molecular Function	14	0.914811	GH_D13G0340.gene;GHnewGene_8397;GHnewGene_8590;GH_A06G2373.gene;GH_A12G1738.gene;GH_A02G0732.gene;GH_scaffold19810_objG0001.gene;GHnewGene_3047;GH_A03G0999.gene;GH_D02G1665.gene;GH_D08G1243.gene;GH_A05G0467.gene;GH_A06G0991.gene;GH_A08G2422.gene
GO:0016627	oxidoreductase activity, acting on the CH-CH group of donors	Molecular Function	1	0.915023	GH_D12G1368.gene
GO:0019888	protein phosphatase regulator activity	Molecular Function	4	0.920221	GH_A09G1335.gene;GH_D07G2365.gene;GH_D12G2734.gene;GH_A12G2288.gene
GO:0015165	pyrimidine nucleotide-sugar transmembrane transporter activity	Molecular Function	1	0.921522	GH_A11G0985.gene
GO:0060090	binding, bridging	Molecular Function	1	0.921522	GH_D05G0088.gene
GO:0016709	oxidoreductase activity, acting on paired donors, with incorporation or reduction of molecular oxygen, NAD(P)H as one donor, and incorporation of one atom of oxygen	Molecular Function	8	0.922383	GH_A10G2115.gene;GH_D12G0969.gene;GH_A03G0198.gene;GH_A04G1683.gene;GH_A07G0863.gene;GH_A08G2017.gene;GH_D12G0432.gene;GH_D11G1068.gene
GO:0008134	transcription factor binding	Molecular Function	8	0.922383	GH_A05G2581.gene;GH_A02G1953.gene;GH_A13G0637.gene;GH_A13G0639.gene;GHnewGene_13260;GH_D01G2090.gene;GH_D13G0624.gene;GH_D08G2703.gene
GO:0016818	hydrolase activity, acting on acid anhydrides, in phosphorus-containing anhydrides	Molecular Function	4	0.92419	GH_D02G1273.gene;GH_D09G2396.gene;GH_A09G2460.gene;GH_D13G0010.gene
GO:0015299	solute:proton antiporter activity	Molecular Function	3	0.924639	GH_D03G0910.gene;GH_A01G2378.gene;GH_D13G2214.gene
GO:0016844	strictosidine synthase activity	Molecular Function	1	0.927524	GH_D09G2216.gene
GO:0000822	inositol hexakisphosphate binding	Molecular Function	1	0.927524	GH_D10G1752.gene
GO:0035091	phosphatidylinositol binding	Molecular Function	4	0.927981	GH_A09G1580.gene;GH_D09G1012.gene;GH_A01G0481.gene;GH_D07G1136.gene
GO:0016788	hydrolase activity, acting on ester bonds	Molecular Function	56	0.928442	GH_A10G0345.gene;GH_A03G1545.gene;GH_A04G0172.gene;GH_D11G2102.gene;GH_A07G0001.gene;GH_D13G1164.gene;GH_D13G2634.gene;GH_D02G1726.gene;GH_D04G1290.gene;GH_D07G1293.gene;GH_A07G2646.gene;GH_A11G0741.gene;GH_A04G0004.gene;GH_D11G0411.gene;GH_A05G2241.gene;GH_A13G0784.gene;GH_D04G1753.gene;GH_A09G1335.gene;GH_A11G0394.gene;GH_A12G1651.gene;GHnewGene_8853;GH_D03G0073.gene;GHnewGene_10490;GH_D05G2547…
GO:0004298	threonine-type endopeptidase activity	Molecular Function	3	0.928785	GH_A06G0295.gene;GH_D09G0688.gene;GH_A03G2286.gene
GO:0008138	protein tyrosine/serine/threonine phosphatase activity	Molecular Function	2	0.930067	GH_A07G2141.gene;GH_A05G4143.gene
GO:0036459	thiol-dependent ubiquitinyl hydrolase activity	Molecular Function	3	0.93272	GH_A11G0285.gene;GH_D13G2291.gene;GH_A03G0614.gene
GO:0000287	magnesium ion binding	Molecular Function	20	0.933505	GH_A11G1527.gene;GH_A05G1944.gene;GHnewGene_8590;GH_D09G0090.gene;GH_D11G1311.gene;GH_A05G2885.gene;GH_A05G3388.gene;GH_A11G1284.gene;GH_D09G1778.gene;GH_D05G1984.gene;GH_D13G0604.gene;GH_A04G1653.gene;GH_D05G0052.gene;GH_A05G1572.gene;GH_D05G1602.gene;GH_A04G1546.gene;GH_A07G1719.gene;GH_A07G1453.gene;GHnewGene_3320;GHnewGene_3047
GO:0051536	iron-sulfur cluster binding	Molecular Function	2	0.934454	GH_D07G1862.gene;GHnewGene_12907
GO:0031418	L-ascorbic acid binding	Molecular Function	2	0.934454	GH_A09G0267.gene;GH_D09G2470.gene
GO:0051117	ATPase binding	Molecular Function	1	0.938186	GHnewGene_493
GO:0047617	acyl-CoA hydrolase activity	Molecular Function	1	0.938186	GH_D05G0906.gene
GO:0042393	histone binding	Molecular Function	5	0.941874	GH_D13G0972.gene;GH_A02G1340.gene;GH_D01G2090.gene;GH_A07G1153.gene;GH_A11G2425.gene
GO:0016597	amino acid binding	Molecular Function	1	0.942913	GH_D05G3944.gene
GO:0015211	purine nucleoside transmembrane transporter activity	Molecular Function	1	0.942913	GH_D02G0179.gene
GO:0005086	ARF guanyl-nucleotide exchange factor activity	Molecular Function	1	0.942913	GH_D02G2104.gene
GO:0016836	hydro-lyase activity	Molecular Function	1	0.942913	GH_A10G1311.gene
GO:0016279	protein-lysine N-methyltransferase activity	Molecular Function	1	0.942913	GH_A03G1202.gene
GO:0017056	structural constituent of nuclear pore	Molecular Function	1	0.94728	GH_D10G0718.gene
GO:0015276	ligand-gated ion channel activity	Molecular Function	1	0.94728	GH_A02G2056.gene
GO:0030955	potassium ion binding	Molecular Function	1	0.951312	GH_D13G0604.gene
GO:0004743	pyruvate kinase activity	Molecular Function	1	0.951312	GH_D13G0604.gene
GO:0008168	methyltransferase activity	Molecular Function	24	0.951443	GH_A05G1124.gene;GH_D11G2882.gene;GH_A03G1463.gene;GH_A08G2398.gene;GH_A07G1564.gene;GH_D12G2069.gene;GH_A01G0147.gene;GHnewGene_15872;GH_D08G0608.gene;GH_D01G2087.gene;GH_A05G3471.gene;GH_A10G1676.gene;GH_A09G1328.gene;GH_D04G0726.gene;GH_A11G0459.gene;GH_D13G1449.gene;GH_A07G0507.gene;GH_A05G4131.gene;GH_D07G0305.gene;GH_D02G0781.gene;GH_A05G2689.gene;GH_A12G2227.gene;GH_D10G1185.gene;GH_A04G09…
GO:0003774	motor activity	Molecular Function	3	0.952407	GH_D13G0618.gene;GH_D02G1273.gene;GHnewGene_15297
GO:0016772	transferase activity, transferring phosphorus-containing groups	Molecular Function	4	0.952645	GHnewGene_6705;GHnewGene_9022;GH_D05G2487.gene;GH_D02G0980.gene
GO:0019900	kinase binding	Molecular Function	1	0.955036	GH_A10G1005.gene
GO:0004527	exonuclease activity	Molecular Function	1	0.955036	GH_D09G0626.gene
GO:0005249	voltage-gated potassium channel activity	Molecular Function	1	0.958475	GH_D06G1164.gene
GO:0016798	hydrolase activity, acting on glycosyl bonds	Molecular Function	2	0.958591	GH_D12G2013.gene;GH_A12G1275.gene
GO:0008536	Ran GTPase binding	Molecular Function	2	0.96125	GH_D08G2057.gene;GHnewGene_7285
GO:0061608	nuclear import signal receptor activity	Molecular Function	1	0.964585	GH_A12G1441.gene
GO:0008408	3'-5' exonuclease activity	Molecular Function	1	0.967294	GH_A09G0248.gene
GO:0044389	ubiquitin-like protein ligase binding	Molecular Function	4	0.967575	GH_D07G0541.gene;GH_A01G0177.gene;GH_A04G0608.gene;GH_A05G3551.gene
GO:0005096	GTPase activator activity	Molecular Function	7	0.968285	GH_D09G1688.gene;GH_A06G0522.gene;GH_D13G0223.gene;GH_D03G1262.gene;GH_D07G2366.gene;GH_A06G0587.gene;GH_A12G0559.gene
GO:0052716	hydroquinone:oxygen oxidoreductase activity	Molecular Function	3	0.97037	GH_A02G0671.gene;GH_D06G1886.gene;GH_D05G2502.gene
GO:0005102	receptor binding	Molecular Function	3	0.97037	GH_A13G0637.gene;GH_D06G1129.gene;GHnewGene_16420
GO:0016787	hydrolase activity	Molecular Function	84	0.970935	GH_D07G1373.gene;GH_A11G2780.gene;GH_D02G1313.gene;GH_D12G1236.gene;GH_D12G0552.gene;GH_A10G0631.gene;GH_A05G2020.gene;GH_A03G0614.gene;GH_A08G2533.gene;GH_A05G2793.gene;GH_A07G0138.gene;GH_A12G0537.gene;GH_A13G1251.gene;GH_D06G2407.gene;GH_D11G1581.gene;GH_D02G2646.gene;GH_A11G3507.gene;GH_D02G1269.gene;GH_A03G1386.gene;GH_A03G1063.gene;GH_A11G0484.gene;GH_A04G1019.gene;GH_A09G1335.gene;GH_D04G1…
GO:0008324	cation transmembrane transporter activity	Molecular Function	1	0.972106	GH_D11G2584.gene
GO:0003746	translation elongation factor activity	Molecular Function	4	0.972518	GH_D02G1399.gene;GH_D09G0046.gene;GH_D02G1337.gene;GH_A02G0894.gene
GO:0019899	enzyme binding	Molecular Function	11	0.974904	GH_D08G2057.gene;GH_A10G1005.gene;GH_D07G2366.gene;GH_A04G0608.gene;GH_D13G0223.gene;GH_A05G3551.gene;GH_A01G0177.gene;GHnewGene_11517;GH_D07G0541.gene;GHnewGene_9022;GHnewGene_7285
GO:0033612	receptor serine/threonine kinase binding	Molecular Function	1	0.976211	GH_D06G1129.gene
GO:0031625	ubiquitin protein ligase binding	Molecular Function	8	0.977397	GH_A01G0682.gene;GH_A05G3551.gene;GH_A01G0177.gene;GH_A09G1679.gene;GH_D07G0541.gene;GH_D11G3673.gene;GHnewGene_5435;GH_A04G0608.gene
GO:0000049	tRNA binding	Molecular Function	1	0.979712	GH_A01G0140.gene
GO:0009055	electron carrier activity	Molecular Function	18	0.981311	GH_D12G1024.gene;GH_D03G0150.gene;GH_D04G0508.gene;GH_D02G0747.gene;GH_D13G2276.gene;GH_D02G1929.gene;GH_A04G1536.gene;GHnewGene_16936;GH_D12G0262.gene;GH_D05G0609.gene;GH_A13G1721.gene;GH_D04G0473.gene;GH_A05G3852.gene;GH_A02G1082.gene;GH_D06G1641.gene;GH_A05G0149.gene;GH_D07G1862.gene;GH_D09G0223.gene
GO:0000987	core promoter proximal region sequence-specific DNA binding	Molecular Function	1	0.982697	GH_D13G2046.gene
GO:0043022	ribosome binding	Molecular Function	2	0.983881	GH_D02G1399.gene;GH_D08G1212.gene
GO:0004499	N,N-dimethylaniline monooxygenase activity	Molecular Function	1	0.984021	GH_A07G1675.gene
GO:0005215	transporter activity	Molecular Function	1	0.987415	GH_A13G2606.gene
GO:0018024	histone-lysine N-methyltransferase activity	Molecular Function	1	0.987415	GH_A05G2877.gene
GO:0003964	RNA-directed DNA polymerase activity	Molecular Function	45	0.9881	GHnewGene_16558;GH_D05G3979.gene;GHnewGene_15354;GHnewGene_12418;GH_D04G1051.gene;GHnewGene_14636;GHnewGene_16916;GH_A01G1492.gene;GHnewGene_2563;GHnewGene_16777;GHnewGene_12938;GHnewGene_2407;GHnewGene_8682;GHnewGene_12913;GHnewGene_4564;GHnewGene_16283;GH_A13G0727.gene;GHnewGene_16766;GHnewGene_13085;GHnewGene_16628;GHnewGene_8192;GH_A06G1014.gene;GHnewGene_4637;GHnewGene_11511;GHnewGene_2826;G…
GO:0016462	pyrophosphatase activity	Molecular Function	2	0.988567	GH_A13G1323.gene;GH_D02G1273.gene
GO:0030276	clathrin binding	Molecular Function	1	0.990089	GH_A08G2829.gene
GO:0030247	polysaccharide binding	Molecular Function	8	0.991119	GH_A11G1721.gene;GH_D02G2021.gene;GHnewGene_17605;GH_D12G2013.gene;GH_A04G1727.gene;GH_D10G2575.gene;GH_A11G3316.gene;GH_D05G2014.gene
GO:0010333	terpene synthase activity	Molecular Function	3	0.991909	GH_D09G0090.gene;GH_D11G1311.gene;GH_A11G1284.gene
GO:0046933	proton-transporting ATP synthase activity, rotational mechanism	Molecular Function	1	0.992792	GH_D11G2380.gene
GO:0003899	DNA-directed 5'-3' RNA polymerase activity	Molecular Function	5	0.993283	GH_D03G1368.gene;GH_A08G2041.gene;GHnewGene_6705;GH_D08G1178.gene;GHnewGene_10200
GO:0004386	helicase activity	Molecular Function	8	0.993365	GH_D12G0666.gene;GH_A10G0315.gene;GH_D12G2855.gene;GH_A12G0659.gene;GH_D04G1009.gene;GHnewGene_7277;GH_D01G2404.gene;GH_A02G1543.gene
GO:0008080	N-acetyltransferase activity	Molecular Function	2	0.99344	GH_A04G0242.gene;GH_A02G0352.gene
GO:0051537	2 iron, 2 sulfur cluster binding	Molecular Function	2	0.993883	GH_D08G0154.gene;GH_D12G0262.gene
GO:0003735	structural constituent of ribosome	Molecular Function	65	0.994249	GH_D09G1406.gene;GH_D08G2775.gene;GH_D09G1615.gene;GH_D05G2558.gene;GH_D12G1466.gene;GH_A10G1936.gene;GH_D07G1171.gene;GH_D09G2568.gene;GH_D08G2244.gene;GH_D10G2822.gene;GHnewGene_13785;GH_A07G1023.gene;GH_D02G0121.gene;GHnewGene_6274;GHnewGene_18397;GH_A12G0228.gene;GH_A09G1951.gene;GH_D05G0289.gene;GH_D12G1956.gene;GH_A03G1225.gene;GH_A07G1004.gene;GH_A12G0857.gene;GH_D03G0701.gene;GH_A02G0688.…
GO:0003779	actin binding	Molecular Function	5	0.994933	GHnewGene_15297;GH_D11G2252.gene;GH_A11G2187.gene;GH_A12G0371.gene;GH_D07G1623.gene
GO:0016779	nucleotidyltransferase activity	Molecular Function	1	0.99553	GHnewGene_6705
GO:0016616	oxidoreductase activity, acting on the CH-OH group of donors, NAD or NADP as acceptor	Molecular Function	1	0.995872	GH_D06G0066.gene
GO:0003680	AT DNA binding	Molecular Function	2	0.996259	GH_A04G0847.gene;GH_D09G1536.gene
GO:0043130	ubiquitin binding	Molecular Function	1	0.99648	GH_A07G1153.gene
GO:0019706	protein-cysteine S-palmitoyltransferase activity	Molecular Function	1	0.996998	GH_D04G1560.gene
GO:0016301	kinase activity	Molecular Function	25	0.997044	GH_A09G1943.gene;GH_D09G2213.gene;GH_D08G0768.gene;GH_D09G1897.gene;GH_D10G0302.gene;GH_D07G2316.gene;GH_A07G1153.gene;GH_D13G0604.gene;GH_D07G2244.gene;GH_D09G1706.gene;GH_A07G1765.gene;GH_D02G0980.gene;GH_D11G0408.gene;GH_A13G0431.gene;GH_A09G2278.gene;GHnewGene_9022;GH_D08G0678.gene;GH_D05G2487.gene;GHnewGene_15090;GH_A04G1653.gene;GH_A10G2315.gene;GH_D09G2141.gene;GH_A04G0423.gene;GH_A11G0391…
GO:0017111	nucleoside-triphosphatase activity	Molecular Function	1	0.997228	GH_D02G1273.gene
GO:0005347	ATP transmembrane transporter activity	Molecular Function	2	0.999102	GHnewGene_8699;GH_D06G0935.gene
GO:0003729	mRNA binding	Molecular Function	13	0.99927	GH_A09G1335.gene;GH_D05G2699.gene;GH_D11G2912.gene;GH_A07G0138.gene;GH_D02G2363.gene;GH_D11G0300.gene;GH_A13G0220.gene;GH_D06G0142.gene;GH_D07G2455.gene;GH_D11G1249.gene;GH_D07G0145.gene;GH_D13G1770.gene;GH_D05G2644.gene
GO:0016817	hydrolase activity, acting on acid anhydrides	Molecular Function	1	0.999284	GH_D02G1273.gene
GO:0003724	RNA helicase activity	Molecular Function	1	0.99959	GH_A09G1025.gene
GO:0003743	translation initiation factor activity	Molecular Function	7	0.999678	GH_D01G0779.gene;GH_D05G2334.gene;GH_A01G0771.gene;GHnewGene_18447;GH_A07G2143.gene;GH_A11G3137.gene;GH_A13G1619.gene
GO:0004523	RNA-DNA hybrid ribonuclease activity	Molecular Function	76	0.999684	GHnewGene_6572;GH_A06G1014.gene;GH_D09G0731.gene;GHnewGene_12281;GH_D05G2812.gene;GH_D03G1805.gene;GH_A09G1278.gene;GHnewGene_16795;GHnewGene_7777;GHnewGene_8033;GHnewGene_5495;GHnewGene_1410;GHnewGene_15874;GHnewGene_15031;GHnewGene_16844;GH_D10G0702.gene;GHnewGene_9081;GH_D06G1267.gene;GHnewGene_7369;GHnewGene_1742;GHnewGene_4622;GHnewGene_9125;GHnewGene_12061;GH_D11G2367.gene;GH_D05G3979.gene;…
GO:1901363	heterocyclic compound binding	Molecular Function	49	0.999748	GH_D13G1718.gene;GH_A07G2326.gene;GH_D02G1269.gene;GH_A13G0637.gene;GH_A12G1424.gene;GH_D01G0209.gene;GH_A06G0465.gene;GH_A05G0695.gene;GH_D11G3071.gene;GH_A05G0532.gene;GH_D12G1236.gene;GH_D02G1273.gene;GH_A13G0454.gene;GH_A11G2780.gene;GH_D11G2912.gene;GH_A10G0631.gene;GHnewGene_8331;GH_A08G1835.gene;GH_A11G3039.gene;GH_A08G1404.gene;GH_A08G2533.gene;GHnewGene_4849;GH_D12G2468.gene;GH_A09G1794.…
GO:0097159	organic cyclic compound binding	Molecular Function	49	0.999756	GH_A10G2417.gene;GH_D02G2242.gene;GH_A11G2855.gene;GH_D01G2090.gene;GHnewGene_13260;GH_D04G1290.gene;GH_D05G0695.gene;GH_D08G1426.gene;GH_D11G3072.gene;GH_D04G1049.gene;GH_D07G1605.gene;GHnewGene_8853;GH_D04G1753.gene;GH_A09G1335.gene;GH_A13G1026.gene;GH_D10G0570.gene;GH_A06G2367.gene;GH_D07G1925.gene;GH_A03G2075.gene;GH_A13G0784.gene;GH_A11G0741.gene;GH_A04G0004.gene;GH_A11G3040.gene;GH_A08G2635…
GO:0005515	protein binding	Molecular Function	128	0.999802	GH_D10G0142.gene;GH_D05G0717.gene;GH_A13G2113.gene;GHnewGene_9952;GHnewGene_16356;GH_D10G0496.gene;GH_D06G1129.gene;GH_D11G1321.gene;GH_D05G0695.gene;GHnewGene_11227;GH_D02G1218.gene;GH_A13G0121.gene;GHnewGene_4848;GH_A01G1351.gene;GH_A10G1005.gene;GH_D07G2366.gene;GHnewGene_18042;GH_D04G1465.gene;GH_A09G1685.gene;GH_D10G2645.gene;GH_D04G0099.gene;GH_D05G2138.gene;GH_D05G3209.gene;GH_D06G1748.gen…
GO:0005198	structural molecule activity	Molecular Function	2	0.999906	GH_D02G1966.gene;GH_D06G2348.gene
GO:0004518	nuclease activity	Molecular Function	21	0.999986	GH_D13G1718.gene;GH_A07G2644.gene;GH_D11G3793.gene;GH_D02G1269.gene;GH_D05G1950.gene;GH_A11G2780.gene;GH_D12G1236.gene;GH_A10G0631.gene;GHnewGene_10089;GH_A08G2533.gene;GH_D11G1828.gene;GH_D04G1290.gene;GH_A07G2646.gene;GH_D04G1753.gene;GH_A09G1335.gene;GH_A13G0141.gene;GHnewGene_8853;GH_A11G0741.gene;GH_A04G0004.gene;GH_D02G0984.gene;GH_A13G0784.gene
GO:0005488	binding	Molecular Function	99	0.999993	GHnewGene_11227;GH_D04G1753.gene;GH_A09G1335.gene;GH_D07G1605.gene;GH_A01G1351.gene;GH_A04G0608.gene;GH_scaffold515_objG0006.gene;GH_A12G0559.gene;GH_A04G0004.gene;GH_D05G2281.gene;GH_A11G3040.gene;GH_A09G2712.gene;GH_A10G1005.gene;GH_D13G0079.gene;GH_A03G2075.gene;GH_D07G2366.gene;GH_D07G1245.gene;GHnewGene_13260;GH_D04G1290.gene;GH_D05G0717.gene;GH_A10G2417.gene;GH_D06G1129.gene;GH_D04G1049.gen…
GO:0004519	endonuclease activity	Molecular Function	18	0.999999	GH_A07G2646.gene;GH_D10G0224.gene;GH_D04G1290.gene;GHnewGene_8853;GH_A10G0212.gene;GH_D04G1753.gene;GH_A13G0784.gene;GH_A04G0004.gene;GH_A11G0741.gene;GH_D02G1269.gene;GH_D11G3793.gene;GH_A07G2644.gene;GH_D13G1718.gene;GH_A10G0631.gene;GH_D12G1236.gene;GH_A11G2780.gene;GH_A09G0894.gene;GH_A08G2533.gene
GO:0046872	metal ion binding	Molecular Function	156	1	GH_D09G2387.gene;GH_A01G2403.gene;GH_A10G0947.gene;GH_A13G0168.gene;GH_A05G1744.gene;GH_A03G0580.gene;GH_D03G0083.gene;GH_D06G1996.gene;GH_D06G2351.gene;GH_D13G2602.gene;GH_D06G1461.gene;GH_A12G0957.gene;GH_D06G2184.gene;GH_D03G1174.gene;GH_A12G0134.gene;GH_D01G2481.gene;GH_D02G0353.gene;GH_A12G1118.gene;GH_D12G2066.gene;GH_D09G1896.gene;GH_A13G1284.gene;GH_D03G1634.gene;GH_D10G0982.gene;GH_A02G1…
GO:0003677	DNA binding	Molecular Function	172	1	GH_A10G2429.gene;GH_D02G0118.gene;GH_D08G0335.gene;GH_A12G2453.gene;GH_D08G0369.gene;GH_D05G0474.gene;GH_A12G1118.gene;GH_A10G0291.gene;GH_A11G1232.gene;GH_A07G1886.gene;GH_D05G1362.gene;GH_A05G0593.gene;GH_A11G1169.gene;GH_A03G0510.gene;GH_A12G1292.gene;GH_D11G2002.gene;GHnewGene_13372;GH_D07G1177.gene;GH_D01G2327.gene;GH_A13G0141.gene;GH_D06G0807.gene;GH_D08G1435.gene;GH_D05G3025.gene;GH_D10G05…
GO:0003674	molecular_function	Molecular Function	118	1	GHnewGene_14426;GH_A10G2417.gene;GH_D04G1290.gene;GHnewGene_13260;GH_D01G2239.gene;GH_A13G2570.gene;GH_D11G3072.gene;GH_A01G0694.gene;GH_D07G1605.gene;GH_A06G0376.gene;GH_A03G0497.gene;GH_D04G1753.gene;GH_A09G1335.gene;GHnewGene_5942;GH_A13G2524.gene;GH_A09G2712.gene;GH_A04G0004.gene;GH_D06G0136.gene;GH_D05G2281.gene;GH_A13G1611.gene;GH_A04G0608.gene;GH_D11G2888.gene;GH_A12G0559.gene;GH_scaffold5…
GO:0003723	RNA binding	Molecular Function	55	1	GH_D05G0558.gene;GH_A02G0688.gene;GH_D05G3975.gene;GH_D11G2385.gene;GH_A08G0384.gene;GH_A05G0532.gene;GH_D07G2268.gene;GH_D09G0519.gene;GHnewGene_8853;GH_A13G1026.gene;GH_D02G2363.gene;GH_A12G2269.gene;GH_A11G3137.gene;GH_A12G0144.gene;GH_A11G3013.gene;GH_D11G2912.gene;GH_D12G1236.gene;GH_A04G0862.gene;GH_A13G0620.gene;GH_D12G1661.gene;GH_A10G0412.gene;GH_D12G2855.gene;GH_D13G0557.gene;GH_D01G201…
GO:0003676	nucleic acid binding	Molecular Function	82	1	GHnewGene_4622;GH_D06G1267.gene;GH_A04G0617.gene;GH_A01G0905.gene;GH_A13G0485.gene;GH_A13G1026.gene;GH_A05G2327.gene;GH_A06G2367.gene;GH_D10G0570.gene;GHnewGene_1410;GHnewGene_5495;GH_A10G0212.gene;GHnewGene_16844;GHnewGene_8853;GHnewGene_12459;GH_A09G1278.gene;GH_A12G0590.gene;GHnewGene_16795;GH_A06G1014.gene;GHnewGene_10299;GH_A11G2855.gene;GH_D01G2090.gene;GHnewGene_6572;GH_D05G2812.gene;GH_D0…
GO:0008270	zinc ion binding	Molecular Function	72	1	GH_A05G2877.gene;GH_D06G1666.gene;GH_D05G1397.gene;GH_D08G1402.gene;GH_A05G3875.gene;GH_A12G2813.gene;GH_A12G2622.gene;GH_A12G0145.gene;GH_A08G1378.gene;GH_A05G3401.gene;GH_D02G0265.gene;GH_A07G2059.gene;GH_D13G0010.gene;GH_D13G1951.gene;GH_A09G1552.gene;GH_D06G0301.gene;GH_D05G0837.gene;GHnewGene_17190;GH_A09G1725.gene;GH_A05G1884.gene;GH_D10G2297.gene;GH_D11G2243.gene;GH_D10G2652.gene;GH_D11G33…
GO:0005524	ATP binding	Molecular Function	154	1	GH_A12G0060.gene;GH_D13G0618.gene;GH_D05G1869.gene;GH_D04G0434.gene;GH_D12G2508.gene;GH_D13G2244.gene;GH_D11G3740.gene;GH_A07G0833.gene;GH_D09G0822.gene;GH_D09G2387.gene;GH_A07G1363.gene;GH_D08G0391.gene;GH_D02G0896.gene;GH_A12G0342.gene;GH_D06G2100.gene;GH_D05G0656.gene;GH_A11G1721.gene;GH_D10G1239.gene;GH_D08G0182.gene;GH_D07G0467.gene;GH_D11G2755.gene;GH_D03G0326.gene;GH_A02G0708.gene;GH_A05G0…
GO:0000786	nucleosome	Cellular Component	48	0	GH_A10G0520.gene;GH_D13G1524.gene;GH_A10G0521.gene;GH_A08G0773.gene;GH_D08G0369.gene;GH_A08G0035.gene;GH_D08G0035.gene;GH_A08G2137.gene;GH_D10G0547.gene;GH_D08G0038.gene;GH_D10G0518.gene;GH_D10G0549.gene;GH_D13G2429.gene;GH_A05G0169.gene;GH_D07G2295.gene;GH_A09G1063.gene;GH_D05G0173.gene;GH_A13G2568.gene;GH_D05G0986.gene;GH_D03G1463.gene;GH_A11G1327.gene;GH_D11G1361.gene;GH_A13G2438.gene;GH_D13G1…
GO:0042555	MCM complex	Cellular Component	19	2.90476e-17	GH_D01G2404.gene;GH_A05G1505.gene;GH_A09G0030.gene;GH_A11G1148.gene;GH_A13G2142.gene;GH_D10G0426.gene;GH_D09G0029.gene;GH_D13G0079.gene;GH_D02G2609.gene;GH_A13G0305.gene;GH_A10G0407.gene;GH_A03G2446.gene;GH_A03G1008.gene;GH_D11G1177.gene;GH_D05G1530.gene;GH_A13G0076.gene;GH_D13G2127.gene;GH_D02G1104.gene;GH_D13G0304.gene
GO:0009505	plant-type cell wall	Cellular Component	32	3.42545e-08	GH_A01G1848.gene;GH_D13G0543.gene;GH_A03G1283.gene;GHnewGene_16048;GH_D05G1646.gene;GH_A08G2867.gene;GH_D04G1664.gene;GH_D05G2276.gene;GH_D04G1720.gene;GH_D01G1965.gene;GH_A08G1956.gene;GH_D02G0848.gene;GH_D13G0601.gene;GH_A01G0513.gene;GH_A09G1425.gene;GH_D12G2621.gene;GH_D11G0884.gene;GH_D05G0625.gene;GH_A02G0833.gene;GH_D05G1740.gene;GH_A12G1587.gene;GH_A12G1188.gene;GH_A05G2284.gene;GH_D10G19…
GO:0005618	cell wall	Cellular Component	67	3.72778e-08	GH_D08G1711.gene;GH_D13G0780.gene;GH_D05G1646.gene;GH_D08G1813.gene;GH_D04G0452.gene;GH_D08G1426.gene;GH_A08G0267.gene;GH_A08G0273.gene;GH_D13G2049.gene;GH_D01G1876.gene;GH_D08G0287.gene;GH_A05G0056.gene;GH_A12G1353.gene;GH_A13G2638.gene;GH_A11G0625.gene;GH_A02G0833.gene;GH_A09G1425.gene;GH_D12G2621.gene;GH_D11G1680.gene;GH_D11G0884.gene;GH_A05G3134.gene;GH_A08G1792.gene;GH_D13G0655.gene;GH_A08G0…
GO:0030312	external encapsulating structure	Cellular Component	27	5.93743e-08	GH_D07G2083.gene;GH_A12G1587.gene;GH_D05G1646.gene;GH_A08G1404.gene;GH_D12G2621.gene;GH_A09G1425.gene;GH_D11G1680.gene;GH_D11G0884.gene;GH_A02G0833.gene;GH_D13G0543.gene;GH_A06G1416.gene;GH_D07G1925.gene;GH_D05G2276.gene;GH_A12G1188.gene;GH_D02G0443.gene;GH_D01G1876.gene;GH_D04G1720.gene;GH_A02G0430.gene;GH_D01G0529.gene;GH_A01G1670.gene;GH_A04G1374.gene;GH_D08G1426.gene;GH_A01G0513.gene;GH_D01G0…
GO:0005871	kinesin complex	Cellular Component	21	1.34903e-06	GH_D10G2327.gene;GH_A13G0998.gene;GH_D11G2218.gene;GH_A07G0743.gene;GH_D03G0248.gene;GH_D04G1345.gene;GH_D09G0808.gene;GH_D02G1273.gene;GH_D01G2121.gene;GH_D09G1494.gene;GH_A03G0887.gene;GH_A12G2875.gene;GH_A02G1811.gene;GH_D05G2220.gene;GH_D05G0785.gene;GH_D03G1155.gene;GH_A01G2223.gene;GH_A12G1035.gene;GH_A09G1571.gene;GH_A11G2885.gene;GH_A10G2232.gene
GO:0042025	host cell nucleus	Cellular Component	67	1.46032e-06	GH_A10G0288.gene;GH_A01G1026.gene;GH_D03G0294.gene;GH_D02G1611.gene;GH_D05G0986.gene;GH_A07G0128.gene;GH_D13G2148.gene;GH_D12G1732.gene;GH_A11G3492.gene;GH_D03G1925.gene;GH_D01G1065.gene;GH_A08G0868.gene;GH_D08G0038.gene;GH_D05G2570.gene;GH_A12G1737.gene;GH_D08G0025.gene;GH_D11G2505.gene;GH_D06G0173.gene;GH_A12G1441.gene;GH_A13G2166.gene;GH_A05G2374.gene;GH_A05G3971.gene;GH_A02G2036.gene;GH_A01G1…
GO:0005662	DNA replication factor A complex	Cellular Component	6	3.80679e-06	GH_D03G1107.gene;GH_A03G0843.gene;GH_A05G0043.gene;GH_A13G2081.gene;GH_D13G2061.gene;GH_D12G2243.gene
GO:0005658	alpha DNA polymerase:primase complex	Cellular Component	5	1.19163e-05	GH_A11G2026.gene;GH_D05G3236.gene;GH_A03G1345.gene;GH_D12G2569.gene;GH_D02G1610.gene
GO:0005874	microtubule	Cellular Component	52	5.73326e-05	GH_A08G0199.gene;GH_A04G1012.gene;GH_A08G2085.gene;GHnewGene_11517;GH_D05G2220.gene;GH_D10G2327.gene;GH_D09G0808.gene;GH_D11G3002.gene;GH_D03G0248.gene;GH_A03G1660.gene;GH_A11G2885.gene;GH_A09G1787.gene;GH_D06G0268.gene;GH_A04G0951.gene;GH_D03G1762.gene;GH_D02G0896.gene;GH_D09G1737.gene;GH_A03G0887.gene;GH_A13G0998.gene;GH_A07G2428.gene;GH_D11G3417.gene;GH_A07G0743.gene;GH_D11G2218.gene;GH_A12G10…
GO:0000307	cyclin-dependent protein kinase holoenzyme complex	Cellular Component	15	6.79908e-05	GH_D09G1205.gene;GH_D05G0108.gene;GH_A06G0224.gene;GH_D12G0204.gene;GH_A13G0596.gene;GH_A02G2036.gene;GH_D03G0026.gene;GH_D09G2613.gene;GH_A08G0868.gene;GH_D05G2395.gene;GH_A07G1153.gene;GH_D02G1949.gene;GH_D08G0869.gene;GH_D05G2570.gene;GH_D06G0208.gene
GO:0008622	epsilon DNA polymerase complex	Cellular Component	4	0.000135999	GH_D05G0837.gene;GH_D05G0038.gene;GH_A05G0034.gene;GH_A05G0844.gene
GO:0009506	plasmodesma	Cellular Component	52	0.000366074	GH_D05G1740.gene;GH_A12G1587.gene;GH_A10G2583.gene;GHnewGene_15737;GH_D09G1169.gene;GH_A06G1416.gene;GH_D13G2289.gene;GH_D12G2865.gene;GH_A11G0899.gene;GH_D07G1925.gene;GH_A09G1266.gene;GHnewGene_8331;GH_A01G2197.gene;GH_A07G1843.gene;GH_D01G1983.gene;GH_A11G2342.gene;GH_A04G1374.gene;GH_A09G1514.gene;GH_A08G1404.gene;GH_D13G0543.gene;GH_A08G2092.gene;GH_A03G0712.gene;GH_D02G2515.gene;GH_A10G1005…
GO:0033186	CAF-1 complex	Cellular Component	4	0.000844161	GH_A02G1340.gene;GH_D03G0658.gene;GH_A11G2425.gene;GH_D13G0972.gene
GO:0071944	cell periphery	Cellular Component	86	0.000994918	GH_D02G0848.gene;GH_D02G0443.gene;GH_A07G0720.gene;GH_A10G1005.gene;GH_D04G1720.gene;GH_A12G0559.gene;GH_D05G2276.gene;GH_A07G2469.gene;GH_A09G1675.gene;GH_A11G3040.gene;GH_D13G0543.gene;GH_D05G2281.gene;GH_A04G1374.gene;GH_D01G0530.gene;GH_A02G0430.gene;GH_A06G1416.gene;GH_D05G1915.gene;GH_A12G1188.gene;GH_D07G1925.gene;GH_A02G1725.gene;GH_D11G3072.gene;GH_D08G1426.gene;GH_D03G0280.gene;GH_D10G0…
GO:0032432	actin filament bundle	Cellular Component	3	0.00352369	GH_D07G1768.gene;GH_D11G1528.gene;GH_A11G1497.gene
GO:0005773	vacuole	Cellular Component	32	0.00376214	GH_A04G0564.gene;GH_D11G3375.gene;GH_A08G1681.gene;GH_D08G1426.gene;GH_D11G3377.gene;GH_D02G2461.gene;GH_A11G3362.gene;GH_A04G1684.gene;GH_D11G1680.gene;GH_D03G1698.gene;GH_D01G0529.gene;GH_D12G1356.gene;GH_D02G1639.gene;GH_A08G2092.gene;GH_A03G2219.gene;GH_A08G1404.gene;GH_A01G0513.gene;GH_A11G1558.gene;GH_A10G1005.gene;GH_A05G0296.gene;GH_A13G2572.gene;GH_D05G0756.gene;GH_D12G2865.gene;GH_A11G0…
GO:0043626	PCNA complex	Cellular Component	2	0.00538166	GH_D13G2527.gene;GH_A13G2532.gene
GO:0005971	ribonucleoside-diphosphate reductase complex	Cellular Component	2	0.00538166	GH_A11G2370.gene;GH_D03G0490.gene
GO:0031907	microbody lumen	Cellular Component	2	0.00538166	GH_A11G1410.gene;GH_D11G1446.gene
GO:0005794	Golgi apparatus	Cellular Component	66	0.00941551	GH_A05G2027.gene;GH_A05G0504.gene;GH_A09G2448.gene;GH_D13G1014.gene;GH_A06G0179.gene;GH_D05G2059.gene;GH_A11G2966.gene;GH_D06G1892.gene;GH_D02G0894.gene;GH_D06G0162.gene;GH_A04G1146.gene;GH_D06G2320.gene;GH_A12G1651.gene;GH_D07G1925.gene;GH_A11G3725.gene;GH_A03G1463.gene;GH_A04G1374.gene;GH_D01G0530.gene;GH_D12G1462.gene;GH_A07G1564.gene;GH_D13G0543.gene;GH_A10G0610.gene;GH_A05G4035.gene;GH_D07G1…
GO:0031226	intrinsic component of plasma membrane	Cellular Component	9	0.0141834	GH_A11G1558.gene;GH_D01G1983.gene;GH_A12G0271.gene;GH_A01G1670.gene;GH_D07G1245.gene;GH_A12G1188.gene;GH_D12G2013.gene;GH_A12G1587.gene;GH_D11G0884.gene
GO:0000799	nuclear condensin complex	Cellular Component	2	0.0153561	GH_A09G0175.gene;GH_D09G0168.gene
GO:0031436	BRCA1-BARD1 complex	Cellular Component	2	0.0153561	GH_D01G1344.gene;GH_A01G1264.gene
GO:0000326	protein storage vacuole	Cellular Component	3	0.0166899	GH_A13G2572.gene;GH_A11G3362.gene;GH_D11G3377.gene
GO:0005884	actin filament	Cellular Component	3	0.0166899	GH_A11G1497.gene;GH_D11G1528.gene;GH_D07G1768.gene
GO:0031012	extracellular matrix	Cellular Component	5	0.0194463	GH_D02G0747.gene;GH_A10G2194.gene;GH_A05G3401.gene;GH_D05G3363.gene;GH_D10G2297.gene
GO:0044438	microbody part	Cellular Component	6	0.0199767	GH_A07G2645.gene;GH_A11G1410.gene;GH_A09G2712.gene;GH_D11G1446.gene;GH_scaffold515_objG0006.gene;GHnewGene_11227
GO:0044439	peroxisomal part	Cellular Component	6	0.0199767	GHnewGene_11227;GH_scaffold515_objG0006.gene;GH_A09G2712.gene;GH_D11G1446.gene;GH_A11G1410.gene;GH_A07G2645.gene
GO:0000781	chromosome, telomeric region	Cellular Component	3	0.0236865	GH_A05G0043.gene;GH_A13G2081.gene;GH_D13G2061.gene
GO:0005576	extracellular region	Cellular Component	74	0.024853	GH_A08G0854.gene;GH_D10G1170.gene;GH_D05G0017.gene;GH_D02G1008.gene;GH_A05G3134.gene;GH_D11G0884.gene;GH_D01G0116.gene;GH_D11G3754.gene;GH_D03G1634.gene;GH_A05G4223.gene;GH_A08G1892.gene;GH_D05G3319.gene;GH_D13G0780.gene;GH_D04G0423.gene;GH_D06G0834.gene;GH_D07G2152.gene;GH_D08G2247.gene;GH_A03G1597.gene;GH_A01G1848.gene;GH_A09G0815.gene;GH_D08G1426.gene;GH_D04G0452.gene;GH_A11G1578.gene;GH_D13G2…
GO:0005875	microtubule associated complex	Cellular Component	9	0.0300064	GH_D05G1915.gene;GH_D02G1273.gene;GHnewGene_11517;GH_A11G3455.gene;GH_D07G0707.gene;GH_D08G2064.gene;GH_A08G2383.gene;GH_A07G0720.gene;GH_A05G1877.gene
GO:0000796	condensin complex	Cellular Component	3	0.0320232	GH_D11G1796.gene;GH_D11G2157.gene;GH_A11G1764.gene
GO:0005886	plasma membrane	Cellular Component	196	0.032631	GH_A03G2346.gene;GH_D03G1973.gene;GH_A06G0822.gene;GH_D09G2383.gene;GH_A10G0075.gene;GH_D05G1763.gene;GH_D02G1236.gene;GH_A04G0430.gene;GH_D05G0057.gene;GH_D10G2575.gene;GH_D13G1380.gene;GH_D06G0283.gene;GHnewGene_16936;GH_D12G2481.gene;GH_A04G1475.gene;GH_D11G3314.gene;GH_A04G1243.gene;GH_A01G0329.gene;GH_A09G2335.gene;GH_D10G1752.gene;GH_D02G0219.gene;GH_A12G2119.gene;GH_D08G2573.gene;GH_D12G13…
GO:0012505	endomembrane system	Cellular Component	51	0.0330704	GH_A05G0505.gene;GH_A06G0465.gene;GH_D08G2057.gene;GH_A09G1425.gene;GH_A02G0833.gene;GH_A11G3362.gene;GH_D01G0529.gene;GH_A01G2378.gene;GH_A01G1670.gene;GH_D06G0100.gene;GH_A13G0971.gene;GH_A04G0585.gene;GH_D02G1639.gene;GHnewGene_4551;GH_D10G0344.gene;GH_A01G0513.gene;GH_A12G1587.gene;GH_A13G1429.gene;GHnewGene_15737;GH_D07G0541.gene;GH_A10G1557.gene;GH_D12G2865.gene;GHnewGene_8331;GH_A06G0116.g…
GO:0031225	anchored component of membrane	Cellular Component	12	0.0338313	GH_D11G0884.gene;GH_D08G0577.gene;GH_A12G1587.gene;GH_A08G0782.gene;GH_A11G3703.gene;GH_A08G0578.gene;GH_D07G1245.gene;GH_A12G1188.gene;GH_D12G2013.gene;GH_A11G1558.gene;GH_D01G1983.gene;GH_A01G1670.gene
GO:0009501	amyloplast	Cellular Component	4	0.0385645	GH_D09G1945.gene;GHnewGene_15165;GH_A07G2327.gene;GH_A08G1286.gene
GO:0000790	nuclear chromatin	Cellular Component	9	0.0395704	GH_A12G2729.gene;GH_A08G0773.gene;GH_D07G2295.gene;GH_D13G0079.gene;GH_D09G2613.gene;GH_D02G1949.gene;GH_A13G0076.gene;GHnewGene_18447;GH_A07G2352.gene
GO:0000148	1,3-beta-D-glucan synthase complex	Cellular Component	6	0.0400604	GH_A10G1706.gene;GH_A04G1249.gene;GH_A05G4004.gene;GH_D10G1192.gene;GH_D08G0850.gene;GH_A08G0161.gene
GO:0048046	apoplast	Cellular Component	43	0.0442471	GH_D04G1047.gene;GH_A08G0273.gene;GH_A01G1774.gene;GH_A08G0267.gene;GH_D08G1426.gene;GH_D08G1813.gene;GH_D01G0032.gene;GH_D01G0529.gene;GH_D02G1023.gene;GH_D02G2026.gene;GH_A08G0391.gene;GH_D05G0343.gene;GH_D11G0884.gene;GH_D11G1680.gene;GH_D13G0655.gene;GH_A08G1792.gene;GH_A05G0056.gene;GH_A12G1353.gene;GH_D08G0287.gene;GH_A11G0625.gene;GH_A01G1772.gene;GH_D05G3276.gene;GH_A10G0144.gene;GH_A01G0…
GO:0046658	anchored component of plasma membrane	Cellular Component	20	0.0457102	GH_D12G2013.gene;GH_A01G1670.gene;GH_A09G1514.gene;GH_D01G1983.gene;GH_A01G2197.gene;GH_D08G2764.gene;GH_A05G2316.gene;GH_D07G1245.gene;GH_A12G1188.gene;GH_A09G0946.gene;GHnewGene_16936;GH_D11G0884.gene;GH_A12G1587.gene;GH_A04G0113.gene;GH_A11G1558.gene;GH_A07G1739.gene;GH_D06G1215.gene;GH_D02G0747.gene;GH_A01G2196.gene;GH_A08G0895.gene
GO:0000778	condensed nuclear chromosome kinetochore	Cellular Component	2	0.0463528	GH_A10G0789.gene;GH_D13G0692.gene
GO:0005947	mitochondrial alpha-ketoglutarate dehydrogenase complex	Cellular Component	2	0.0463528	GHnewGene_337;GH_A02G0747.gene
GO:0055044	symplast	Cellular Component	24	0.0473825	GHnewGene_15737;GH_A09G1425.gene;GH_D11G1680.gene;GH_A12G1587.gene;GH_D12G2865.gene;GH_A11G0899.gene;GH_A09G1266.gene;GH_D07G1925.gene;GH_D11G2221.gene;GH_A06G1416.gene;GH_D09G1223.gene;GH_A07G1843.gene;GHnewGene_8331;GH_D03G0337.gene;GH_D12G2013.gene;GH_A04G1374.gene;GH_D01G1983.gene;GH_D13G0543.gene;GH_D05G1646.gene;GH_A08G1404.gene;GH_A10G1005.gene;GH_D04G1720.gene;GH_A02G1725.gene;GH_D08G1426…
GO:0031965	nuclear membrane	Cellular Component	4	0.0543909	GH_A13G1026.gene;GH_D08G2057.gene;GH_A06G0465.gene;GH_D10G0718.gene
GO:0005911	cell-cell junction	Cellular Component	25	0.0590803	GH_A02G1725.gene;GH_D08G1426.gene;GH_D04G1720.gene;GH_A10G1005.gene;GH_D08G1853.gene;GH_D05G1646.gene;GH_A08G1404.gene;GH_D13G0543.gene;GH_A04G1374.gene;GH_D01G1983.gene;GH_D12G2013.gene;GH_D03G0337.gene;GHnewGene_8331;GH_A07G1843.gene;GH_D09G1223.gene;GH_D11G2221.gene;GH_A06G1416.gene;GH_A09G1266.gene;GH_D07G1925.gene;GH_D12G2865.gene;GH_A11G0899.gene;GH_A12G1587.gene;GH_A09G1425.gene;GH_D11G168…
GO:0035861	site of double-strand break	Cellular Component	3	0.0647829	GH_D13G2061.gene;GH_A05G0043.gene;GH_A13G2081.gene
GO:0016607	nuclear speck	Cellular Component	8	0.0653671	GH_D01G2014.gene;GH_A10G2417.gene;GH_A11G1103.gene;GH_A12G1301.gene;GHnewGene_8331;GH_D05G2281.gene;GH_A09G1335.gene;GH_A13G0220.gene
GO:0043625	delta DNA polymerase complex	Cellular Component	2	0.0661976	GH_A13G1632.gene;GH_D05G3601.gene
GO:0101031	chaperone complex	Cellular Component	2	0.0661976	GH_A08G1335.gene;GHnewGene_8331
GO:0016604	nuclear body	Cellular Component	6	0.0697167	GHnewGene_16470;GH_A11G1103.gene;GH_A10G2417.gene;GHnewGene_8331;GH_D05G2281.gene;GH_A09G1335.gene
GO:0008328	ionotropic glutamate receptor complex	Cellular Component	1	0.0733821	GH_A12G0271.gene
GO:0098802	plasma membrane receptor complex	Cellular Component	1	0.0733821	GH_A12G0271.gene
GO:0098878	neurotransmitter receptor complex	Cellular Component	1	0.0733821	GH_A12G0271.gene
GO:1902495	transmembrane transporter complex	Cellular Component	1	0.0733821	GH_A12G0271.gene
GO:0031592	centrosomal corona	Cellular Component	1	0.0733821	GHnewGene_11517
GO:0043235	receptor complex	Cellular Component	1	0.0733821	GH_A12G0271.gene
GO:1990351	transporter complex	Cellular Component	1	0.0733821	GH_A12G0271.gene
GO:0032281	AMPA glutamate receptor complex	Cellular Component	1	0.0733821	GH_A12G0271.gene
GO:0034702	ion channel complex	Cellular Component	1	0.0733821	GH_A12G0271.gene
GO:0034703	cation channel complex	Cellular Component	1	0.0733821	GH_A12G0271.gene
GO:0031224	intrinsic component of membrane	Cellular Component	13	0.0787322	GH_A01G1670.gene;GH_D01G1983.gene;GH_A11G1558.gene;GH_D12G2013.gene;GHnewGene_8331;GH_A12G0271.gene;GH_A12G1188.gene;GH_A01G1351.gene;GH_D07G1245.gene;GH_A12G1587.gene;GH_A11G3703.gene;GH_A08G0782.gene;GH_D11G0884.gene
GO:0005774	vacuolar membrane	Cellular Component	19	0.0861322	GH_D01G0529.gene;GH_D01G0530.gene;GH_A01G2462.gene;GH_A01G0911.gene;GH_A02G2053.gene;GH_D11G1229.gene;GH_D12G2865.gene;GH_A05G1421.gene;GH_A01G1598.gene;GH_A10G1005.gene;GH_A13G2572.gene;GH_D13G0270.gene;GH_A01G0513.gene;GH_A11G1558.gene;GH_A09G1809.gene;GH_D13G0990.gene;GH_D09G0006.gene;GH_D09G1761.gene;GH_A04G0564.gene
GO:0043240	Fanconi anaemia nuclear complex	Cellular Component	2	0.0882656	GH_D07G1651.gene;GH_D06G0752.gene
GO:0031380	nuclear RNA-directed RNA polymerase complex	Cellular Component	2	0.0882656	GH_D05G0558.gene;GH_D07G0095.gene
GO:0005967	mitochondrial pyruvate dehydrogenase complex	Cellular Component	2	0.0882656	GH_D11G2344.gene;GH_D12G1601.gene
GO:0030054	cell junction	Cellular Component	25	0.0909751	GH_D03G0337.gene;GH_D12G2013.gene;GH_D09G1223.gene;GH_D11G2221.gene;GH_D11G1680.gene;GH_A09G1425.gene;GH_D08G1426.gene;GH_A02G1725.gene;GH_D05G1646.gene;GH_D01G1983.gene;GH_A04G1374.gene;GHnewGene_8331;GH_A07G1843.gene;GH_A06G1416.gene;GH_A11G0899.gene;GH_D12G2865.gene;GH_D07G1925.gene;GH_A09G1266.gene;GH_A12G1587.gene;GHnewGene_15737;GH_A10G1005.gene;GH_D04G1720.gene;GH_A08G1404.gene;GH_D08G1853…
GO:0032153	cell division site	Cellular Component	3	0.0925088	GHnewGene_14388;GH_A01G0817.gene;GH_D11G2102.gene
GO:0000784	nuclear chromosome, telomeric region	Cellular Component	3	0.0925088	GH_D03G1107.gene;GH_A03G0843.gene;GH_D12G2243.gene
GO:0005819	spindle	Cellular Component	9	0.0974251	GH_D02G1273.gene;GH_A01G0198.gene;GHnewGene_9199;GH_A12G0813.gene;GH_D10G2193.gene;GH_D03G1762.gene;GH_A09G1794.gene;GHnewGene_8331;GH_D01G0192.gene
GO:0005802	trans-Golgi network	Cellular Component	18	0.0995963	GH_D09G2383.gene;GH_D11G2503.gene;GH_D12G1462.gene;GH_D11G1649.gene;GH_A05G0504.gene;GH_A09G2448.gene;GH_A05G3388.gene;GH_A05G3471.gene;GH_D01G2492.gene;GH_D10G1185.gene;GH_D02G1131.gene;GH_A07G1564.gene;GH_A05G0505.gene;GH_D02G0408.gene;GH_D02G2104.gene;GH_D11G1701.gene;GH_D02G0526.gene;GH_D11G2647.gene
GO:0042579	microbody	Cellular Component	8	0.102016	GH_A07G2645.gene;GH_A11G1410.gene;GH_A09G2712.gene;GH_D11G1446.gene;GH_D06G0165.gene;GHnewGene_11227;GH_scaffold515_objG0006.gene;GH_A04G0564.gene
GO:0009536	plastid	Cellular Component	50	0.107661	GHnewGene_15737;GH_A11G2780.gene;GH_D08G2046.gene;GH_D08G1183.gene;GH_D04G0583.gene;GH_A12G1973.gene;GH_A13G0076.gene;GH_A12G1275.gene;GH_A08G1404.gene;GH_A05G3763.gene;GH_A05G0852.gene;GH_D07G1086.gene;GH_D03G1499.gene;GH_D11G1680.gene;GH_A05G1877.gene;GH_D07G0705.gene;GH_A03G2275.gene;GH_D09G2311.gene;GH_A03G0320.gene;GH_D02G1256.gene;GH_A05G0695.gene;GHnewGene_16470;GH_A11G1815.gene;GHnewGene_…
GO:0005777	peroxisome	Cellular Component	15	0.111901	GH_A09G2712.gene;GH_D11G1446.gene;GH_A11G2090.gene;GHnewGene_15322;GH_A04G0564.gene;GH_A11G1081.gene;GH_scaffold515_objG0006.gene;GH_A05G1486.gene;GH_A11G1410.gene;GH_D04G0191.gene;GH_A07G2645.gene;GH_D11G1110.gene;GH_D02G0844.gene;GHnewGene_11227;GH_D06G0165.gene
GO:0031298	replication fork protection complex	Cellular Component	2	0.112124	GH_D03G1130.gene;GH_A12G2729.gene
GO:0005782	peroxisomal matrix	Cellular Component	2	0.112124	GH_A11G1410.gene;GH_D11G1446.gene
GO:0005811	lipid droplet	Cellular Component	6	0.118283	GH_D06G2151.gene;GH_D02G1639.gene;GH_D11G3375.gene;GH_A04G1684.gene;GH_D06G2150.gene;GH_scaffold418_objG0001.gene
GO:0048471	perinuclear region of cytoplasm	Cellular Component	5	0.120716	GH_D11G2503.gene;GH_A13G1536.gene;GH_D01G1121.gene;GH_D07G1136.gene;GH_D09G1012.gene
GO:0015030	Cajal body	Cellular Component	2	0.137392	GH_D09G0519.gene;GHnewGene_16470
GO:0030660	Golgi-associated vesicle membrane	Cellular Component	2	0.137392	GHnewGene_4551;GHnewGene_14759
GO:0005764	lysosome	Cellular Component	6	0.137437	GH_A03G0769.gene;GH_D12G0127.gene;GH_A06G1510.gene;GH_A05G2061.gene;GH_A01G1598.gene;GH_A13G0307.gene
GO:0000775	chromosome, centromeric region	Cellular Component	3	0.141353	GH_D11G0387.gene;GHnewGene_11517;GH_A05G1079.gene
GO:0031254	cell trailing edge	Cellular Component	1	0.141383	GH_D11G2102.gene
GO:0044615	nuclear pore nuclear basket	Cellular Component	1	0.141383	GH_D10G0718.gene
GO:0001931	uropod	Cellular Component	1	0.141383	GH_D11G2102.gene
GO:0005753	mitochondrial proton-transporting ATP synthase complex	Cellular Component	1	0.141383	GH_scaffold9518_objG0001.gene
GO:0061673	mitotic spindle astral microtubule	Cellular Component	1	0.141383	GH_D11G2218.gene
GO:0030120	vesicle coat	Cellular Component	1	0.141383	GHnewGene_4551
GO:1990753	equatorial cell cortex	Cellular Component	1	0.141383	GH_D11G2102.gene
GO:0001673	male germ cell nucleus	Cellular Component	1	0.141383	GH_D07G2307.gene
GO:0030662	coated vesicle membrane	Cellular Component	1	0.141383	GHnewGene_4551
GO:1990635	proximal dendrite	Cellular Component	1	0.141383	GHnewGene_8331
GO:0048475	coated membrane	Cellular Component	1	0.141383	GHnewGene_4551
GO:0042807	central vacuole	Cellular Component	1	0.141383	GH_A13G2572.gene
GO:0043073	germ cell nucleus	Cellular Component	1	0.141383	GH_D07G2307.gene
GO:0031257	cell trailing edge membrane	Cellular Component	1	0.141383	GH_D11G2102.gene
GO:0097431	mitotic spindle pole	Cellular Component	1	0.141383	GH_A09G1794.gene
GO:0043204	perikaryon	Cellular Component	1	0.141383	GHnewGene_8331
GO:0031903	microbody membrane	Cellular Component	4	0.145856	GH_A09G2712.gene;GH_A07G2645.gene;GHnewGene_11227;GH_scaffold515_objG0006.gene
GO:0005635	nuclear envelope	Cellular Component	6	0.157936	GHnewGene_7524;GHnewGene_8331;GH_D08G2057.gene;GH_A13G1026.gene;GHnewGene_15737;GH_A06G0465.gene
GO:0030658	transport vesicle membrane	Cellular Component	3	0.159214	GH_D06G1446.gene;GH_A05G1646.gene;GHnewGene_18082
GO:0031515	tRNA (m1A) methyltransferase complex	Cellular Component	4	0.159989	GH_D08G2870.gene;GH_A07G2642.gene;GH_A02G0003.gene;GH_A12G0002.gene
GO:0044459	plasma membrane part	Cellular Component	11	0.161191	GH_D08G1853.gene;GH_A12G1587.gene;GH_D11G0884.gene;GH_D11G2102.gene;GH_A12G0271.gene;GH_D07G1245.gene;GH_A12G1188.gene;GH_A11G1558.gene;GH_D01G1983.gene;GH_A01G1670.gene;GH_D12G2013.gene
GO:0071556	integral component of lumenal side of endoplasmic reticulum membrane	Cellular Component	2	0.163734	GHnewGene_14759;GH_A13G2471.gene
GO:0071458	integral component of cytoplasmic side of endoplasmic reticulum membrane	Cellular Component	2	0.163734	GHnewGene_14759;GH_A13G2471.gene
GO:0070531	BRCA1-A complex	Cellular Component	2	0.163734	GH_D01G1344.gene;GH_A01G1264.gene
GO:0033557	Slx1-Slx4 complex	Cellular Component	2	0.163734	GH_D11G3793.gene;GHnewGene_17458
GO:0031090	organelle membrane	Cellular Component	24	0.190779	GH_D09G1244.gene;GHnewGene_4551;GH_D05G1846.gene;GH_A10G1005.gene;GH_A11G1558.gene;GH_D08G1082.gene;GH_A01G0513.gene;GH_A09G2712.gene;GH_scaffold515_objG0006.gene;GH_A07G2645.gene;GH_D11G2503.gene;GH_D01G0530.gene;GH_A13G1026.gene;GH_A01G1598.gene;GH_A12G1651.gene;GHnewGene_11227;GH_D12G2865.gene;GH_D08G2046.gene;GH_D08G2057.gene;GH_A06G0465.gene;GH_A04G0564.gene;GH_A01G1050.gene;GH_D01G0529.gene…
GO:0008278	cohesin complex	Cellular Component	2	0.190857	GH_A05G2467.gene;GH_A08G0310.gene
GO:0031465	Cul4B-RING E3 ubiquitin ligase complex	Cellular Component	2	0.190857	GHnewGene_2737;GHnewGene_12584
GO:0031464	Cul4A-RING E3 ubiquitin ligase complex	Cellular Component	3	0.196758	GHnewGene_2737;GHnewGene_12584;GH_A01G1420.gene
GO:0000793	condensed chromosome	Cellular Component	3	0.196758	GH_D11G1796.gene;GH_A11G1764.gene;GH_A11G3455.gene
GO:1990023	mitotic spindle midzone	Cellular Component	1	0.204396	GH_D11G2218.gene
GO:0031595	nuclear proteasome complex	Cellular Component	1	0.204396	GH_D06G0608.gene
GO:0042643	actomyosin, actin portion	Cellular Component	1	0.204396	GHnewGene_8420
GO:0005798	Golgi-associated vesicle	Cellular Component	1	0.204396	GHnewGene_4551
GO:0032587	ruffle membrane	Cellular Component	1	0.204396	GH_A01G0481.gene
GO:0012506	vesicle membrane	Cellular Component	1	0.204396	GHnewGene_4551
GO:0034998	oligosaccharyltransferase I complex	Cellular Component	1	0.204396	GH_D13G2211.gene
GO:0098572	stromal side of plastid thylakoid membrane	Cellular Component	1	0.204396	GH_D07G1086.gene
GO:0070449	elongin complex	Cellular Component	1	0.204396	GH_D09G0046.gene
GO:0005813	centrosome	Cellular Component	4	0.205072	GHnewGene_11517;GH_D02G1273.gene;GHnewGene_12584;GHnewGene_2737
GO:0044425	membrane part	Cellular Component	23	0.213607	GH_D11G0884.gene;GH_D07G1245.gene;GH_A01G1050.gene;GH_D12G2013.gene;GH_A01G1670.gene;GH_A08G0782.gene;GH_A11G3703.gene;GH_D11G2102.gene;GH_A12G1587.gene;GH_A12G1188.gene;GH_A01G1598.gene;GH_A12G1651.gene;GHnewGene_8331;GH_D01G1983.gene;GH_A12G1275.gene;GH_D08G1853.gene;GH_A01G1351.gene;GH_A12G0271.gene;GH_D07G1086.gene;GHnewGene_4551;GH_D05G1846.gene;GH_A11G1558.gene;GH_D08G1082.gene
GO:0005778	peroxisomal membrane	Cellular Component	6	0.214321	GH_A07G2645.gene;GHnewGene_11228;GH_scaffold515_objG0006.gene;GHnewGene_11227;GH_D02G2102.gene;GH_A09G2712.gene
GO:0000228	nuclear chromosome	Cellular Component	5	0.218904	GH_A13G0076.gene;GH_A11G3455.gene;GH_A12G2729.gene;GH_D13G0079.gene;GH_D11G3793.gene
GO:0070469	respiratory chain	Cellular Component	7	0.21934	GH_A13G0082.gene;GH_D05G2143.gene;GH_A05G4249.gene;GH_A05G2112.gene;GH_A01G1050.gene;GH_D05G1846.gene;GH_D08G1082.gene
GO:0005746	mitochondrial respiratory chain	Cellular Component	4	0.220853	GHnewGene_2327;GH_D05G1846.gene;GH_A01G1050.gene;GH_D08G1082.gene
GO:0044454	nuclear chromosome part	Cellular Component	4	0.220853	GH_D11G3793.gene;GH_D13G0079.gene;GH_A13G0076.gene;GH_A11G3455.gene
GO:0015630	microtubule cytoskeleton	Cellular Component	16	0.227669	GH_A05G1877.gene;GHnewGene_2737;GH_D02G1273.gene;GHnewGene_11517;GH_D05G1915.gene;GHnewGene_8331;GHnewGene_12584;GH_D11G3455.gene;GH_D11G3417.gene;GH_D08G2064.gene;GH_D07G0707.gene;GH_A11G3455.gene;GH_A07G0720.gene;GH_A04G0951.gene;GH_A09G1794.gene;GH_A13G2167.gene
GO:0030014	CCR4-NOT complex	Cellular Component	5	0.232612	GH_D08G0111.gene;GH_A07G1220.gene;GH_A08G0107.gene;GH_A07G1219.gene;GH_A09G1151.gene
GO:0098588	bounding membrane of organelle	Cellular Component	15	0.237311	GH_D11G2503.gene;GH_D01G0530.gene;GH_D01G0529.gene;GH_A07G2645.gene;GHnewGene_11227;GH_A12G1651.gene;GH_A01G1598.gene;GH_D12G2865.gene;GH_A01G0513.gene;GH_A11G1558.gene;GH_A09G2712.gene;GHnewGene_4551;GH_A10G1005.gene;GH_scaffold515_objG0006.gene;GH_A04G0564.gene
GO:0044451	nucleoplasm part	Cellular Component	9	0.242125	GHnewGene_16470;GH_D07G1698.gene;GH_A09G1335.gene;GH_D05G2281.gene;GH_D02G1727.gene;GH_D02G1548.gene;GH_A10G2417.gene;GH_A11G1103.gene;GHnewGene_8331
GO:0044437	vacuolar part	Cellular Component	8	0.252777	GH_D12G2865.gene;GH_A04G0564.gene;GH_A01G1598.gene;GH_A10G1005.gene;GH_D01G0529.gene;GH_D01G0530.gene;GH_A01G0513.gene;GH_A11G1558.gene
GO:0051285	cell cortex of cell tip	Cellular Component	1	0.262787	GH_D11G2102.gene
GO:0000229	cytoplasmic chromosome	Cellular Component	1	0.262787	GH_D07G1086.gene
GO:0030496	midbody	Cellular Component	1	0.262787	GH_D03G1445.gene
GO:0099568	cytoplasmic region	Cellular Component	6	0.276409	GHnewGene_11517;GHnewGene_14388;GH_D11G2102.gene;GH_D05G2281.gene;GH_D11G3417.gene;GH_D08G1853.gene
GO:0098805	whole membrane	Cellular Component	14	0.285827	GH_scaffold515_objG0006.gene;GH_A04G0564.gene;GH_A11G1558.gene;GH_A01G0513.gene;GH_A09G2712.gene;GHnewGene_4551;GH_A10G1005.gene;GH_A01G1598.gene;GHnewGene_11227;GH_D12G2865.gene;GH_D11G2503.gene;GH_D01G0530.gene;GH_A07G2645.gene;GH_D01G0529.gene
GO:0005887	integral component of plasma membrane	Cellular Component	13	0.290834	GH_A05G1481.gene;GH_D12G0060.gene;GH_D05G2293.gene;GH_A07G2264.gene;GH_D05G2537.gene;GH_D03G0763.gene;GH_D13G1380.gene;GH_D11G2970.gene;GH_A12G0271.gene;GH_D01G0882.gene;GH_A13G1441.gene;GH_A02G1440.gene;GH_D01G2492.gene
GO:0009570	chloroplast stroma	Cellular Component	24	0.293369	GH_D12G0804.gene;GH_A12G0134.gene;GH_A08G1404.gene;GH_D01G0347.gene;GHnewGene_15181;GH_D07G1086.gene;GH_D08G0077.gene;GH_D06G1570.gene;GH_A01G0365.gene;GH_D08G2046.gene;GH_D05G1190.gene;GH_A05G1190.gene;GH_D01G0726.gene;GH_A10G1311.gene;GH_D09G1063.gene;GH_D06G0846.gene;GHnewGene_15165;GH_D13G1744.gene;GH_D08G1426.gene;GH_D05G2733.gene;GH_D11G1680.gene;GH_A08G1335.gene;GH_A12G2220.gene;GH_D02G125…
GO:0072686	mitotic spindle	Cellular Component	2	0.302514	GH_A09G1794.gene;GHnewGene_8331
GO:0005664	nuclear origin of replication recognition complex	Cellular Component	2	0.302514	GH_D11G0961.gene;GH_D13G0762.gene
GO:0000322	storage vacuole	Cellular Component	2	0.302514	GH_A11G3362.gene;GH_D11G3377.gene
GO:0005747	mitochondrial respiratory chain complex I	Cellular Component	5	0.30415	GH_D05G1846.gene;GH_A01G1050.gene;GH_D09G0587.gene;GH_D08G1082.gene;GH_A09G0653.gene
GO:0044430	cytoskeletal part	Cellular Component	16	0.312861	GH_A11G3455.gene;GH_D05G2281.gene;GHnewGene_12584;GH_D08G2064.gene;GH_D07G0707.gene;GH_D11G3417.gene;GH_A04G0951.gene;GH_A09G1794.gene;GH_A07G0720.gene;GH_A13G2167.gene;GHnewGene_11517;GH_D02G1273.gene;GH_D05G1915.gene;GH_A05G1877.gene;GHnewGene_2737;GHnewGene_8331
GO:0043596	nuclear replication fork	Cellular Component	1	0.316896	GH_D03G1130.gene
GO:0045263	proton-transporting ATP synthase complex, coupling factor F(o)	Cellular Component	1	0.316896	GHnewGene_17051
GO:0009508	plastid chromosome	Cellular Component	1	0.316896	GH_D07G1086.gene
GO:0098852	lytic vacuole membrane	Cellular Component	1	0.316896	GH_A01G1598.gene
GO:0032155	cell division site part	Cellular Component	1	0.316896	GH_D11G2102.gene
GO:0030137	COPI-coated vesicle	Cellular Component	1	0.316896	GHnewGene_4551
GO:0005938	cell cortex	Cellular Component	6	0.328702	GH_D11G3417.gene;GH_D08G1853.gene;GH_D06G2327.gene;GH_D11G2102.gene;GHnewGene_11517;GHnewGene_14388
GO:0000794	condensed nuclear chromosome	Cellular Component	2	0.330314	GH_A11G3455.gene;GH_A09G2405.gene
GO:0042644	chloroplast nucleoid	Cellular Component	2	0.330314	GH_A08G1335.gene;GH_D07G1086.gene
GO:0030964	NADH dehydrogenase complex	Cellular Component	3	0.338569	GH_A01G1050.gene;GH_D05G1846.gene;GH_D08G1082.gene
GO:0005856	cytoskeleton	Cellular Component	22	0.342375	GHnewGene_8331;GH_D02G1273.gene;GH_D05G1915.gene;GH_A09G1794.gene;GH_A07G0720.gene;GH_A13G2167.gene;GH_D02G2515.gene;GH_D06G2327.gene;GH_D05G2281.gene;GH_D01G2483.gene;GH_D07G0707.gene;GH_A03G2346.gene;GH_D03G1438.gene;GHnewGene_11517;GH_A05G3690.gene;GH_A05G1877.gene;GHnewGene_2737;GH_A04G0951.gene;GH_A11G3455.gene;GHnewGene_12584;GH_D08G2064.gene;GH_D11G3417.gene
GO:0009507	chloroplast	Cellular Component	82	0.358199	GH_A11G1527.gene;GHnewGene_3338;GH_A01G0817.gene;GH_D04G0583.gene;GH_A12G1973.gene;GH_A12G1275.gene;GH_A08G1404.gene;GH_A05G3763.gene;GH_D08G1578.gene;GH_D11G1311.gene;GH_D11G1680.gene;GH_D03G1974.gene;GH_A11G1284.gene;GH_D13G1660.gene;GH_D09G2311.gene;GH_D02G1256.gene;GHnewGene_16470;GH_A11G1815.gene;GH_A08G1286.gene;GH_A11G0560.gene;GH_A07G0031.gene;GH_D07G2142.gene;GH_D07G1925.gene;GH_A11G1816…
GO:0000798	nuclear cohesin complex	Cellular Component	1	0.367036	GH_D08G0329.gene
GO:0070847	core mediator complex	Cellular Component	1	0.367036	GH_A11G3594.gene
GO:0030135	coated vesicle	Cellular Component	1	0.367036	GHnewGene_4551
GO:0031901	early endosome membrane	Cellular Component	1	0.367036	GH_A01G1598.gene
GO:0048226	Casparian strip	Cellular Component	1	0.367036	GH_A11G1225.gene
GO:0043025	neuronal cell body	Cellular Component	1	0.367036	GHnewGene_8331
GO:0099738	cell cortex region	Cellular Component	1	0.367036	GH_D11G2102.gene
GO:0005948	acetolactate synthase complex	Cellular Component	1	0.367036	GH_A10G1592.gene
GO:0099086	synaptonemal structure	Cellular Component	1	0.367036	GH_A11G3455.gene
GO:0098803	respiratory chain complex	Cellular Component	3	0.379683	GH_D08G1082.gene;GH_A01G1050.gene;GH_D05G1846.gene
GO:0045271	respiratory chain complex I	Cellular Component	3	0.379683	GH_D08G1082.gene;GH_D05G1846.gene;GH_A01G1050.gene
GO:1990204	oxidoreductase complex	Cellular Component	3	0.379683	GH_A01G1050.gene;GH_D05G1846.gene;GH_D08G1082.gene
GO:0044427	chromosomal part	Cellular Component	6	0.382104	GH_A13G0076.gene;GH_D13G0079.gene;GH_D11G3793.gene;GHnewGene_11517;GH_A11G3455.gene;GH_A13G0637.gene
GO:0000785	chromatin	Cellular Component	6	0.382104	GH_A13G0637.gene;GH_D13G1449.gene;GH_D01G2169.gene;GH_A13G0076.gene;GH_A13G2343.gene;GH_D13G0079.gene
GO:0055029	nuclear DNA-directed RNA polymerase complex	Cellular Component	2	0.384848	GH_D02G1727.gene;GHnewGene_6705
GO:0009654	photosystem II oxygen evolving complex	Cellular Component	4	0.4058	GH_A05G3049.gene;GH_A04G0557.gene;GH_D05G3499.gene;GH_A11G1964.gene
GO:0042646	plastid nucleoid	Cellular Component	2	0.411393	GH_D07G1086.gene;GH_A08G1335.gene
GO:0000428	DNA-directed RNA polymerase complex	Cellular Component	2	0.411393	GH_D02G1727.gene;GHnewGene_6705
GO:0046695	SLIK (SAGA-like) complex	Cellular Component	2	0.411393	GH_D05G3961.gene;GH_A13G0646.gene
GO:0000323	lytic vacuole	Cellular Component	2	0.411393	GH_D02G2641.gene;GH_A01G1598.gene
GO:0000776	kinetochore	Cellular Component	2	0.411393	GH_D10G0782.gene;GHnewGene_11517
GO:0044613	nuclear pore central transport channel	Cellular Component	1	0.413497	GH_D10G0718.gene
GO:0035339	SPOTS complex	Cellular Component	1	0.413497	GH_A12G1298.gene
GO:0032838	cell projection cytoplasm	Cellular Component	1	0.413497	GH_D05G2281.gene
GO:0098807	chloroplast thylakoid membrane protein complex	Cellular Component	1	0.413497	GH_A12G1275.gene
GO:0002189	ribose phosphate diphosphokinase complex	Cellular Component	1	0.413497	GH_A04G1653.gene
GO:0005845	mRNA cap binding complex	Cellular Component	1	0.413497	GH_D10G2294.gene
GO:0044450	microtubule organizing center part	Cellular Component	1	0.413497	GHnewGene_11517
GO:0005930	axoneme	Cellular Component	1	0.413497	GH_D05G2281.gene
GO:0030663	COPI-coated vesicle membrane	Cellular Component	1	0.413497	GHnewGene_4551
GO:0097014	ciliary plasm	Cellular Component	1	0.413497	GH_D05G2281.gene
GO:0098797	plasma membrane protein complex	Cellular Component	1	0.413497	GH_A12G0271.gene
GO:0044297	cell body	Cellular Component	1	0.413497	GHnewGene_8331
GO:0030130	clathrin coat of trans-Golgi network vesicle	Cellular Component	2	0.437358	GH_D02G1966.gene;GH_D06G2348.gene
GO:0061695	transferase complex, transferring phosphorus-containing groups	Cellular Component	2	0.437358	GH_D02G1727.gene;GHnewGene_6705
GO:0044431	Golgi apparatus part	Cellular Component	5	0.43772	GHnewGene_4551;GH_A05G0505.gene;GH_A12G1651.gene;GH_A05G0504.gene;GH_D11G2503.gene
GO:0009986	cell surface	Cellular Component	1	0.456551	GH_A13G1536.gene
GO:0000795	synaptonemal complex	Cellular Component	1	0.456551	GH_A11G3455.gene
GO:0031227	intrinsic component of endoplasmic reticulum membrane	Cellular Component	1	0.456551	GHnewGene_8331
GO:0031428	box C/D snoRNP complex	Cellular Component	1	0.456551	GH_D09G0519.gene
GO:0030870	Mre11 complex	Cellular Component	1	0.456551	GH_D02G0230.gene
GO:0005880	nuclear microtubule	Cellular Component	1	0.456551	GH_D04G0976.gene
GO:0034657	GID complex	Cellular Component	1	0.456551	GHnewGene_7285
GO:0044433	cytoplasmic vesicle part	Cellular Component	3	0.459817	GHnewGene_4551;GH_D11G2503.gene;GH_A01G1598.gene
GO:0030132	clathrin coat of coated pit	Cellular Component	2	0.462684	GH_D06G2348.gene;GH_D02G1966.gene
GO:0009941	chloroplast envelope	Cellular Component	17	0.479201	GH_D01G2541.gene;GH_D09G0527.gene;GH_A12G1275.gene;GH_D09G1244.gene;GH_A13G2572.gene;GH_D13G0079.gene;GHnewGene_15181;GH_D07G1086.gene;GH_D08G1183.gene;GH_D05G1915.gene;GH_D07G0705.gene;GH_D08G2046.gene;GH_A05G1877.gene;GH_A09G2021.gene;GH_A13G0076.gene;GH_A05G3870.gene;GH_D11G2506.gene
GO:0005615	extracellular space	Cellular Component	7	0.481681	GH_A13G0307.gene;GH_A06G1510.gene;GH_A04G0442.gene;GH_A05G2061.gene;GH_D12G0127.gene;GH_A13G1602.gene;GH_A03G0769.gene
GO:0016602	CCAAT-binding factor complex	Cellular Component	2	0.487326	GH_A05G4269.gene;GH_D06G0794.gene
GO:0030659	cytoplasmic vesicle membrane	Cellular Component	1	0.496446	GHnewGene_4551
GO:0097447	dendritic tree	Cellular Component	1	0.496446	GHnewGene_8331
GO:0031597	cytosolic proteasome complex	Cellular Component	1	0.496446	GH_D06G0608.gene
GO:0030864	cortical actin cytoskeleton	Cellular Component	1	0.496446	GHnewGene_8420
GO:0030425	dendrite	Cellular Component	1	0.496446	GHnewGene_8331
GO:0030906	retromer, cargo-selective complex	Cellular Component	1	0.496446	GH_D01G1119.gene
GO:0005814	centriole	Cellular Component	1	0.496446	GH_D09G2481.gene
GO:0098796	membrane protein complex	Cellular Component	6	0.501043	GH_D08G1082.gene;GH_A01G1050.gene;GHnewGene_4551;GH_D05G1846.gene;GH_A12G0271.gene;GH_A12G1275.gene
GO:0000276	mitochondrial proton-transporting ATP synthase complex, coupling factor F(o)	Cellular Component	2	0.511247	GH_scaffold9518_objG0001.gene;GH_D09G2544.gene
GO:0031967	organelle envelope	Cellular Component	19	0.514084	GH_A12G1275.gene;GH_D08G1082.gene;GH_D07G1086.gene;GH_D13G0079.gene;GHnewGene_15181;GH_D05G1846.gene;GH_D09G1244.gene;GH_D08G2046.gene;GH_D08G1183.gene;GH_D05G1915.gene;GHnewGene_15737;GH_A13G1026.gene;GH_A13G0076.gene;GHnewGene_8331;GH_A06G0465.gene;GH_D08G2057.gene;GH_D07G0705.gene;GH_A05G1877.gene;GH_A01G1050.gene
GO:0022625	cytosolic large ribosomal subunit	Cellular Component	13	0.51485	GHnewGene_12364;GH_D02G0121.gene;GH_D05G2558.gene;GH_A02G0688.gene;GHnewGene_14540;GH_D08G2244.gene;GH_D09G1197.gene;GH_D09G1615.gene;GH_D03G0701.gene;GH_A09G1951.gene;GH_D12G1466.gene;GH_D03G1284.gene;GH_D07G1749.gene
GO:0098791	Golgi subcompartment	Cellular Component	4	0.520722	GH_A05G0504.gene;GH_D11G2503.gene;GH_A12G1651.gene;GH_A05G0505.gene
GO:0005768	endosome	Cellular Component	13	0.523366	GH_D02G1131.gene;GH_A05G3471.gene;GH_D10G1185.gene;GH_D13G1700.gene;GH_D02G2641.gene;GH_D02G0526.gene;GH_D11G1701.gene;GH_A05G0505.gene;GH_A07G1564.gene;GH_D11G2503.gene;GH_A05G0504.gene;GH_A01G1598.gene;GH_A09G1231.gene
GO:0044444	cytoplasmic part	Cellular Component	133	0.526973	GH_A08G1335.gene;GH_A11G1293.gene;GH_A05G0504.gene;GH_A04G1684.gene;GH_D07G1136.gene;GH_A12G2288.gene;GHnewGene_14388;GH_D11G3417.gene;GH_A04G0564.gene;GH_D11G2102.gene;GH_D11G3377.gene;GH_D11G1446.gene;GH_A04G0242.gene;GH_D08G1426.gene;GH_D02G0941.gene;GH_D07G1925.gene;GH_A11G3471.gene;GH_A11G1816.gene;GH_A01G1598.gene;GH_A05G1190.gene;GH_D05G1190.gene;GH_A07G2645.gene;GH_A04G1374.gene;GH_D12G19…
GO:1990316	ATG1/ULK1 kinase complex	Cellular Component	1	0.533413	GH_D05G0088.gene
GO:0035097	histone methyltransferase complex	Cellular Component	1	0.533413	GH_A05G1124.gene
GO:0098552	side of membrane	Cellular Component	1	0.533413	GH_D07G1086.gene
GO:0030133	transport vesicle	Cellular Component	1	0.533413	GH_A01G1351.gene
GO:0005763	mitochondrial small ribosomal subunit	Cellular Component	1	0.533413	GH_D13G1674.gene
GO:0005749	mitochondrial respiratory chain complex II, succinate dehydrogenase complex (ubiquinone)	Cellular Component	1	0.533413	GH_D03G0150.gene
GO:0000126	transcription factor TFIIIB complex	Cellular Component	1	0.533413	GH_A06G1654.gene
GO:0000220	vacuolar proton-transporting V-type ATPase, V0 domain	Cellular Component	1	0.533413	GH_A01G0042.gene
GO:0009360	DNA polymerase III complex	Cellular Component	1	0.533413	GH_D05G1635.gene
GO:0034388	Pwp2p-containing subcomplex of 90S preribosome	Cellular Component	1	0.533413	GH_A13G1026.gene
GO:0005849	mRNA cleavage factor complex	Cellular Component	2	0.534421	GH_A07G0138.gene;GH_D07G0145.gene
GO:0000178	exosome (RNase complex)	Cellular Component	2	0.534421	GH_A09G1280.gene;GH_D11G2385.gene
GO:0030880	RNA polymerase complex	Cellular Component	2	0.534421	GH_D02G1727.gene;GHnewGene_6705
GO:0005815	microtubule organizing center	Cellular Component	4	0.536308	GHnewGene_11517;GH_D02G1273.gene;GHnewGene_2737;GHnewGene_12584
GO:0015629	actin cytoskeleton	Cellular Component	7	0.540454	GH_D03G0437.gene;GH_A10G1287.gene;GH_D07G1623.gene;GH_D03G0439.gene;GH_D12G2481.gene;GH_A12G0371.gene;GH_A07G1620.gene
GO:0031975	envelope	Cellular Component	19	0.542086	GH_D08G1082.gene;GH_D05G1846.gene;GH_D09G1244.gene;GH_D07G1086.gene;GHnewGene_15181;GH_D13G0079.gene;GH_A12G1275.gene;GH_A13G0076.gene;GHnewGene_8331;GH_D05G1915.gene;GH_D08G1183.gene;GH_D08G2046.gene;GHnewGene_15737;GH_A13G1026.gene;GH_D08G2057.gene;GH_A06G0465.gene;GH_A01G1050.gene;GH_D07G0705.gene;GH_A05G1877.gene
GO:0005736	DNA-directed RNA polymerase I complex	Cellular Component	2	0.556828	GHnewGene_6705;GH_D02G1727.gene
GO:0098687	chromosomal region	Cellular Component	1	0.567669	GHnewGene_11517
GO:0005873	plus-end kinesin complex	Cellular Component	1	0.567669	GH_D02G1273.gene
GO:0097525	spliceosomal snRNP complex	Cellular Component	1	0.567669	GH_A09G1794.gene
GO:0070160	occluding junction	Cellular Component	1	0.567669	GH_D08G1853.gene
GO:0016327	apicolateral plasma membrane	Cellular Component	1	0.567669	GH_D08G1853.gene
GO:0005918	septate junction	Cellular Component	1	0.567669	GH_D08G1853.gene
GO:0031262	Ndc80 complex	Cellular Component	1	0.567669	GH_A06G2118.gene
GO:0045178	basal part of cell	Cellular Component	1	0.567669	GH_D08G1853.gene
GO:0097255	R2TP complex	Cellular Component	1	0.567669	GHnewGene_14271
GO:0043296	apical junction complex	Cellular Component	1	0.567669	GH_D08G1853.gene
GO:1990794	basolateral part of cell	Cellular Component	1	0.567669	GH_D08G1853.gene
GO:0045169	fusome	Cellular Component	1	0.567669	GH_D08G1853.gene
GO:0005923	bicellular tight junction	Cellular Component	1	0.567669	GH_D08G1853.gene
GO:0009522	photosystem I	Cellular Component	5	0.577898	GH_D01G2541.gene;GH_D05G4056.gene;GH_D01G1769.gene;GH_A01G1741.gene;GH_D10G2712.gene
GO:0005741	mitochondrial outer membrane	Cellular Component	4	0.58146	GH_D01G0133.gene;GH_A07G2311.gene;GH_D12G1860.gene;GH_D02G1239.gene
GO:0000325	plant-type vacuole	Cellular Component	3	0.587569	GH_D11G3377.gene;GH_D11G1229.gene;GH_A11G3362.gene
GO:0005783	endoplasmic reticulum	Cellular Component	39	0.589908	GH_D11G3377.gene;GH_A11G3455.gene;GH_A01G1657.gene;GH_D03G0309.gene;GHnewGene_14426;GH_A09G2452.gene;GH_A04G1684.gene;GH_A10G1405.gene;GH_D02G1694.gene;GH_A13G1611.gene;GH_D08G2129.gene;GH_A10G0610.gene;GH_A11G3725.gene;GH_D09G2387.gene;GH_A12G1651.gene;GH_A08G1843.gene;GH_D11G1209.gene;GH_A06G0465.gene;GH_D05G1564.gene;GH_A01G1670.gene;GH_A04G1552.gene;GH_D01G1751.gene;GH_A11G3362.gene;GH_D11G24…
GO:0005854	nascent polypeptide-associated complex	Cellular Component	1	0.599411	GH_A08G1320.gene
GO:0097574	lateral part of cell	Cellular Component	1	0.599411	GH_D08G1853.gene
GO:0090568	nuclear transcriptional repressor complex	Cellular Component	1	0.599411	GH_D07G1698.gene
GO:0034045	pre-autophagosomal structure membrane	Cellular Component	1	0.599411	GH_D05G0088.gene
GO:0005765	lysosomal membrane	Cellular Component	1	0.599411	GH_A01G1598.gene
GO:0036477	somatodendritic compartment	Cellular Component	1	0.599411	GHnewGene_8331
GO:0044432	endoplasmic reticulum part	Cellular Component	3	0.60417	GHnewGene_8331;GH_A12G1651.gene;GH_A13G1611.gene
GO:0031201	SNARE complex	Cellular Component	3	0.60417	GH_A04G0585.gene;GH_A13G1207.gene;GH_D04G1269.gene
GO:0009295	nucleoid	Cellular Component	2	0.619355	GH_D07G1086.gene;GH_A08G1335.gene
GO:0009528	plastid inner membrane	Cellular Component	2	0.619355	GH_D09G1244.gene;GH_D07G0705.gene
GO:0009898	cytoplasmic side of plasma membrane	Cellular Component	1	0.628824	GH_A13G2237.gene
GO:0032300	mismatch repair complex	Cellular Component	1	0.628824	GH_D13G1346.gene
GO:0030688	preribosome, small subunit precursor	Cellular Component	1	0.628824	GH_A01G1032.gene
GO:0005669	transcription factor TFIID complex	Cellular Component	3	0.636019	GH_A13G0646.gene;GHnewGene_18447;GH_D05G3961.gene
GO:0030008	TRAPP complex	Cellular Component	2	0.638628	GH_A11G3725.gene;GH_D11G2486.gene
GO:0012511	monolayer-surrounded lipid storage body	Cellular Component	2	0.638628	GH_A05G0457.gene;GH_D01G1686.gene
GO:0044452	nucleolar part	Cellular Component	3	0.651256	GH_A13G1026.gene;GH_D02G1727.gene;GHnewGene_6705
GO:0043005	neuron projection	Cellular Component	1	0.656079	GHnewGene_8331
GO:0000127	transcription factor TFIIIC complex	Cellular Component	1	0.656079	GH_D11G1727.gene
GO:0097458	neuron part	Cellular Component	1	0.656079	GHnewGene_8331
GO:0009532	plastid stroma	Cellular Component	11	0.657446	GH_D02G1256.gene;GH_A05G1190.gene;GH_D05G1190.gene;GH_A08G1335.gene;GH_D08G2046.gene;GH_D11G1680.gene;GH_D08G1426.gene;GHnewGene_15165;GH_D07G1086.gene;GHnewGene_15181;GH_A08G1404.gene
GO:0030687	preribosome, large subunit precursor	Cellular Component	3	0.666032	GHnewGene_4849;GH_D11G1573.gene;GH_D02G0124.gene
GO:0009705	plant-type vacuole membrane	Cellular Component	3	0.666032	GH_D05G2928.gene;GH_A13G2572.gene;GH_D01G0882.gene
GO:0022627	cytosolic small ribosomal subunit	Cellular Component	8	0.671076	GH_D07G0737.gene;GHnewGene_1203;GHnewGene_18397;GHnewGene_10445;GH_D05G0289.gene;GH_D08G1212.gene;GHnewGene_7956;GH_D01G1429.gene
GO:0043232	intracellular non-membrane-bounded organelle	Cellular Component	35	0.67287	GHnewGene_8331;GH_D13G1416.gene;GH_A13G0076.gene;GH_A11G1291.gene;GH_A13G1026.gene;GHnewGene_15737;GH_D02G1273.gene;GH_D05G1915.gene;GH_A09G1794.gene;GH_D13G0079.gene;GH_D07G1086.gene;GH_A07G0720.gene;GH_A13G2167.gene;GH_D05G2281.gene;GH_D07G0707.gene;GH_A04G0617.gene;GH_D02G1639.gene;GH_D11G3793.gene;GH_A05G1877.gene;GHnewGene_2737;GH_A11G1293.gene;GH_A08G1335.gene;GHnewGene_11517;GH_A04G1684.ge…
GO:0043228	non-membrane-bounded organelle	Cellular Component	35	0.67287	GH_A11G3455.gene;GH_D11G3375.gene;GHnewGene_16470;GH_A13G0637.gene;GH_D04G1049.gene;GHnewGene_12584;GH_D11G3417.gene;GH_D02G1727.gene;GH_D08G2064.gene;GHnewGene_6705;GH_A04G0951.gene;GH_A08G1335.gene;GHnewGene_11517;GH_A11G1293.gene;GH_A04G1684.gene;GHnewGene_2737;GH_A05G1877.gene;GH_D11G3793.gene;GH_D02G1639.gene;GH_A04G0617.gene;GH_D05G2281.gene;GH_D07G0707.gene;GH_D07G1086.gene;GH_A07G0720.gen…
GO:0098800	inner mitochondrial membrane protein complex	Cellular Component	3	0.680345	GH_D05G1846.gene;GH_A01G1050.gene;GH_D08G1082.gene
GO:0044455	mitochondrial membrane part	Cellular Component	3	0.680345	GH_A01G1050.gene;GH_D05G1846.gene;GH_D08G1082.gene
GO:0030904	retromer complex	Cellular Component	1	0.681334	GH_A09G1231.gene
GO:0005750	mitochondrial respiratory chain complex III	Cellular Component	1	0.681334	GH_D01G2319.gene
GO:0044434	chloroplast part	Cellular Component	20	0.688285	GH_D08G1426.gene;GHnewGene_15165;GH_D07G0705.gene;GH_A08G1335.gene;GH_D11G1680.gene;GH_A05G1877.gene;GH_D02G1256.gene;GH_D09G2311.gene;GH_A08G1404.gene;GH_A12G1275.gene;GH_D09G1244.gene;GHnewGene_15181;GH_D13G0079.gene;GH_D07G1086.gene;GH_D08G1183.gene;GH_D05G1915.gene;GH_D08G2046.gene;GH_A13G0076.gene;GH_D05G1190.gene;GH_A05G1190.gene
GO:0044448	cell cortex part	Cellular Component	2	0.691829	GH_D11G3417.gene;GH_D11G2102.gene
GO:0008180	COP9 signalosome	Cellular Component	2	0.691829	GH_A06G1309.gene;GH_D08G0321.gene
GO:0044440	endosomal part	Cellular Component	2	0.691829	GH_D11G2503.gene;GH_A01G1598.gene
GO:0098798	mitochondrial protein complex	Cellular Component	3	0.694197	GH_D08G1082.gene;GH_A01G1050.gene;GH_D05G1846.gene
GO:0019866	organelle inner membrane	Cellular Component	5	0.697163	GH_D08G1082.gene;GH_D09G1244.gene;GH_A01G1050.gene;GH_D05G1846.gene;GH_D07G0705.gene
GO:0043233	organelle lumen	Cellular Component	26	0.699704	GHnewGene_8331;GH_D11G2912.gene;GH_A11G1291.gene;GH_A13G0076.gene;GH_D13G1416.gene;GH_A09G1335.gene;GHnewGene_15737;GH_A13G1026.gene;GH_D13G0079.gene;GH_D05G2281.gene;GH_D11G2992.gene;GH_A13G1611.gene;GH_D11G3793.gene;GH_A10G2417.gene;GH_A11G1410.gene;GH_D05G0717.gene;GH_D02G1548.gene;GH_D07G1698.gene;GH_D08G2057.gene;GHnewGene_6705;GH_A11G1103.gene;GH_D11G1446.gene;GH_D02G1727.gene;GHnewGene_164…
GO:0070013	intracellular organelle lumen	Cellular Component	26	0.699704	GH_D02G1727.gene;GH_A11G3455.gene;GHnewGene_16470;GH_A13G0637.gene;GH_D08G2057.gene;GH_D11G1446.gene;GH_A11G1103.gene;GHnewGene_6705;GH_D02G1548.gene;GH_D05G0717.gene;GH_D07G1698.gene;GH_D11G3793.gene;GH_A11G1410.gene;GH_A10G2417.gene;GH_D05G2281.gene;GH_D11G2992.gene;GH_A13G1611.gene;GH_D13G0079.gene;GHnewGene_15737;GH_A09G1335.gene;GH_A13G1026.gene;GHnewGene_8331;GH_D11G2912.gene;GH_D13G1416.ge…
GO:0031974	membrane-enclosed lumen	Cellular Component	26	0.699704	GH_D13G0079.gene;GH_D05G2281.gene;GH_A13G1611.gene;GH_D11G2992.gene;GH_D11G2912.gene;GHnewGene_8331;GH_D13G1416.gene;GH_A13G0076.gene;GH_A11G1291.gene;GH_A13G1026.gene;GH_A09G1335.gene;GHnewGene_15737;GH_D08G2057.gene;GH_A11G1103.gene;GH_D11G1446.gene;GHnewGene_6705;GH_D02G1727.gene;GH_A11G3455.gene;GH_A13G0637.gene;GHnewGene_16470;GH_D11G3793.gene;GH_A11G1410.gene;GH_A10G2417.gene;GH_D02G1548.ge…
GO:0005694	chromosome	Cellular Component	11	0.703339	GH_A05G2877.gene;GH_A11G3052.gene;GH_D13G0079.gene;GH_D07G1086.gene;GH_A13G0637.gene;GH_A11G3455.gene;GH_D03G1251.gene;GH_A13G0076.gene;GH_A03G0715.gene;GH_D11G3793.gene;GHnewGene_11517
GO:0044441	ciliary part	Cellular Component	1	0.704735	GH_D05G2281.gene
GO:0030532	small nuclear ribonucleoprotein complex	Cellular Component	1	0.704735	GH_A09G1794.gene
GO:0051286	cell tip	Cellular Component	1	0.704735	GH_D11G2102.gene
GO:0016328	lateral plasma membrane	Cellular Component	1	0.704735	GH_D08G1853.gene
GO:0031594	neuromuscular junction	Cellular Component	1	0.704735	GH_D08G1853.gene
GO:0016459	myosin complex	Cellular Component	3	0.707591	GH_D13G0618.gene;GHnewGene_15297;GH_A10G1287.gene
GO:0098827	endoplasmic reticulum subcompartment	Cellular Component	2	0.708066	GH_A12G1651.gene;GHnewGene_8331
GO:0042175	nuclear outer membrane-endoplasmic reticulum membrane network	Cellular Component	2	0.708066	GHnewGene_8331;GH_A12G1651.gene
GO:0044435	plastid part	Cellular Component	20	0.710652	GH_D08G1183.gene;GH_D05G1915.gene;GH_D08G2046.gene;GH_A05G1190.gene;GH_D05G1190.gene;GH_A13G0076.gene;GH_A08G1404.gene;GH_A12G1275.gene;GH_D09G1244.gene;GH_D07G1086.gene;GHnewGene_15181;GH_D13G0079.gene;GH_A05G1877.gene;GH_D11G1680.gene;GH_A08G1335.gene;GH_D07G0705.gene;GH_D09G2311.gene;GH_D02G1256.gene;GHnewGene_15165;GH_D08G1426.gene
GO:0009526	plastid envelope	Cellular Component	11	0.717754	GH_A12G1275.gene;GH_D07G1086.gene;GHnewGene_15181;GH_D13G0079.gene;GH_D09G1244.gene;GH_D08G2046.gene;GH_D07G0705.gene;GH_D05G1915.gene;GH_D08G1183.gene;GH_A05G1877.gene;GH_A13G0076.gene
GO:0009706	chloroplast inner membrane	Cellular Component	3	0.720529	GH_D07G0705.gene;GH_A09G2021.gene;GH_D09G1244.gene
GO:0009707	chloroplast outer membrane	Cellular Component	4	0.723174	GH_D10G0343.gene;GH_D06G1534.gene;GH_A10G0058.gene;GH_D06G2215.gene
GO:0031966	mitochondrial membrane	Cellular Component	4	0.723174	GH_D08G1082.gene;GH_D02G2174.gene;GH_A01G1050.gene;GH_D05G1846.gene
GO:0120038	plasma membrane bounded cell projection part	Cellular Component	2	0.723582	GHnewGene_8331;GH_D05G2281.gene
GO:0044463	cell projection part	Cellular Component	2	0.723582	GH_D05G2281.gene;GHnewGene_8331
GO:0030117	membrane coat	Cellular Component	1	0.726419	GHnewGene_4551
GO:0030684	preribosome	Cellular Component	2	0.738394	GHnewGene_4849;GH_A13G1026.gene
GO:0009574	preprophase band	Cellular Component	1	0.746511	GH_A08G2383.gene
GO:0005742	mitochondrial outer membrane translocase complex	Cellular Component	1	0.746511	GH_A04G1564.gene
GO:0009317	acetyl-CoA carboxylase complex	Cellular Component	1	0.746511	GH_A13G1007.gene
GO:0009368	endopeptidase Clp complex	Cellular Component	1	0.746511	GHnewGene_493
GO:0000815	ESCRT III complex	Cellular Component	1	0.746511	GH_A13G2237.gene
GO:0042995	cell projection	Cellular Component	5	0.747274	GHnewGene_8331;GHnewGene_9952;GH_D06G2327.gene;GH_D05G2281.gene;GH_D11G2102.gene
GO:0005769	early endosome	Cellular Component	2	0.752523	GH_A01G1598.gene;GH_D02G0236.gene
GO:0005654	nucleoplasm	Cellular Component	16	0.761551	GH_A11G1103.gene;GH_D08G2057.gene;GH_D11G2992.gene;GH_A13G0637.gene;GHnewGene_16470;GH_D05G2281.gene;GH_D02G1727.gene;GH_A10G2417.gene;GH_D11G3793.gene;GH_D11G2912.gene;GHnewGene_8331;GH_D07G1698.gene;GH_A13G1026.gene;GH_A09G1335.gene;GH_D02G1548.gene;GH_D05G0717.gene
GO:0008250	oligosaccharyltransferase complex	Cellular Component	1	0.765129	GH_D09G0835.gene
GO:0016323	basolateral plasma membrane	Cellular Component	1	0.765129	GH_D08G1853.gene
GO:0045202	synapse	Cellular Component	1	0.765129	GH_D08G1853.gene
GO:0019773	proteasome core complex, alpha-subunit complex	Cellular Component	2	0.765988	GH_A03G2286.gene;GH_D09G0688.gene
GO:0044446	intracellular organelle part	Cellular Component	76	0.772821	GHnewGene_8331;GH_D13G1416.gene;GH_D12G2865.gene;GH_D02G1273.gene;GH_A01G0513.gene;GH_A08G1404.gene;GH_D07G0707.gene;GH_A12G1275.gene;GH_D11G2992.gene;GH_D09G2311.gene;GH_D01G0529.gene;GH_D11G3793.gene;GH_D02G1256.gene;GH_D11G1680.gene;GHnewGene_11517;GH_D08G2064.gene;GHnewGene_12584;GHnewGene_16470;GH_A05G1190.gene;GH_A07G2645.gene;GH_D05G1190.gene;GH_A13G1026.gene;GH_A01G1598.gene;GH_D05G1846.g…
GO:0005929	cilium	Cellular Component	2	0.778812	GHnewGene_9952;GH_D05G2281.gene
GO:0010008	endosome membrane	Cellular Component	2	0.778812	GH_A01G1598.gene;GH_D11G2503.gene
GO:0030915	Smc5-Smc6 complex	Cellular Component	1	0.78238	GH_D07G1443.gene
GO:0017053	transcriptional repressor complex	Cellular Component	1	0.78238	GH_D07G1698.gene
GO:0005643	nuclear pore	Cellular Component	3	0.788933	GH_D08G2057.gene;GHnewGene_15737;GH_A12G2627.gene
GO:0044422	organelle part	Cellular Component	76	0.795266	GH_D11G2912.gene;GH_A13G0076.gene;GH_A11G1291.gene;GH_D11G2503.gene;GHnewGene_15737;GH_D08G1183.gene;GH_D08G2046.gene;GHnewGene_4551;GH_A13G2167.gene;GH_A09G1794.gene;GH_D07G1086.gene;GH_A11G1558.gene;GH_D08G1082.gene;GH_A01G1050.gene;GH_A11G1410.gene;GH_A05G1877.gene;GH_D07G0705.gene;GHnewGene_15165;GH_D08G2057.gene;GHnewGene_6705;GH_A11G1103.gene;GH_A05G0505.gene;GH_D02G1727.gene;GH_A13G0637.ge…
GO:0031359	integral component of chloroplast outer membrane	Cellular Component	1	0.798365	GH_A11G0149.gene
GO:0072546	ER membrane protein complex	Cellular Component	1	0.798365	GH_A06G1086.gene
GO:0031982	vesicle	Cellular Component	9	0.798781	GH_A05G0504.gene;GH_A01G1598.gene;GH_D05G1995.gene;GH_A10G1287.gene;GH_D11G2503.gene;GH_A05G0505.gene;GH_A01G1150.gene;GH_A01G1351.gene;GHnewGene_4551
GO:0031981	nuclear lumen	Cellular Component	23	0.801451	GH_D02G1548.gene;GH_D05G0717.gene;GH_D07G1698.gene;GH_D11G3793.gene;GH_A10G2417.gene;GH_D02G1727.gene;GH_A11G3455.gene;GH_A13G0637.gene;GHnewGene_16470;GH_D08G2057.gene;GH_A11G1103.gene;GHnewGene_6705;GH_A13G1026.gene;GHnewGene_15737;GH_A09G1335.gene;GH_D11G2912.gene;GHnewGene_8331;GH_D13G1416.gene;GH_A13G0076.gene;GH_A11G1291.gene;GH_D05G2281.gene;GH_D11G2992.gene;GH_D13G0079.gene
GO:0005666	DNA-directed RNA polymerase III complex	Cellular Component	2	0.80262	GH_D02G1727.gene;GH_A13G2206.gene
GO:0022626	cytosolic ribosome	Cellular Component	2	0.80262	GH_D04G1049.gene;GH_A04G0617.gene
GO:0120025	plasma membrane bounded cell projection	Cellular Component	4	0.809919	GHnewGene_9952;GHnewGene_8331;GH_D05G2281.gene;GH_D11G2102.gene
GO:0031902	late endosome membrane	Cellular Component	1	0.813176	GH_A01G1598.gene
GO:0042721	mitochondrial inner membrane protein insertion complex	Cellular Component	1	0.813176	GH_A09G2021.gene
GO:0016593	Cdc73/Paf1 complex	Cellular Component	1	0.813176	GH_D12G0855.gene
GO:0030686	90S preribosome	Cellular Component	1	0.813176	GH_A13G1026.gene
GO:0031410	cytoplasmic vesicle	Cellular Component	7	0.819629	GHnewGene_4551;GH_D11G2503.gene;GH_A05G0505.gene;GH_D06G2327.gene;GH_A05G0504.gene;GH_A01G1598.gene;GH_A01G1351.gene
GO:0097708	intracellular vesicle	Cellular Component	6	0.819743	GHnewGene_4551;GH_D11G2503.gene;GH_A05G0505.gene;GH_A01G1351.gene;GH_A01G1598.gene;GH_A05G0504.gene
GO:0009523	photosystem II	Cellular Component	5	0.821482	GH_D01G1769.gene;GH_D10G2712.gene;GH_A01G1741.gene;GH_D05G0334.gene;GH_D01G2541.gene
GO:0005759	mitochondrial matrix	Cellular Component	4	0.825847	GH_D10G2023.gene;GH_A05G3665.gene;GH_A11G3062.gene;GH_A11G3116.gene
GO:0015934	large ribosomal subunit	Cellular Component	4	0.825847	GH_D11G3742.gene;GH_A08G2590.gene;GH_D09G1615.gene;GH_D08G2583.gene
GO:0000922	spindle pole	Cellular Component	1	0.8269	GH_A09G1794.gene
GO:0005801	cis-Golgi network	Cellular Component	1	0.8269	GH_D08G1365.gene
GO:0010494	cytoplasmic stress granule	Cellular Component	1	0.8269	GH_A11G1293.gene
GO:0009524	phragmoplast	Cellular Component	1	0.8269	GH_D04G1465.gene
GO:0005829	cytosol	Cellular Component	103	0.838534	GH_A12G0559.gene;GH_scaffold515_objG0006.gene;GH_A04G0608.gene;GH_D05G1848.gene;GH_D11G3455.gene;GH_D05G2281.gene;GH_A09G2712.gene;GH_A09G1889.gene;GHnewGene_11227;GH_D05G1915.gene;GH_A10G1592.gene;GH_A01G1180.gene;GH_D01G0530.gene;GH_D06G1129.gene;GH_A02G1970.gene;GH_D04G1049.gene;GH_A04G1040.gene;GH_D05G2644.gene;GH_D01G1119.gene;GH_A08G0826.gene;GH_D05G0717.gene;GHnewGene_9952;GHnewGene_5245;G…
GO:0030981	cortical microtubule cytoskeleton	Cellular Component	1	0.839617	GH_D11G3417.gene
GO:0005762	mitochondrial large ribosomal subunit	Cellular Component	1	0.839617	GH_D10G2822.gene
GO:0005665	DNA-directed RNA polymerase II, core complex	Cellular Component	1	0.839617	GH_D08G1178.gene
GO:0099513	polymeric cytoskeletal fiber	Cellular Component	4	0.840652	GH_A04G0951.gene;GH_A13G2167.gene;GHnewGene_11517;GH_D11G3417.gene
GO:0000145	exocyst	Cellular Component	5	0.841927	GH_D10G2324.gene;GH_D07G1035.gene;GH_A09G1511.gene;GH_A07G1047.gene;GH_D11G2402.gene
GO:0030173	integral component of Golgi membrane	Cellular Component	2	0.843494	GH_A11G0985.gene;GH_D01G2492.gene
GO:0030176	integral component of endoplasmic reticulum membrane	Cellular Component	3	0.850538	GHnewGene_8331;GH_D01G2492.gene;GH_A01G1090.gene
GO:0032991	macromolecular complex	Cellular Component	46	0.850638	GH_A13G1536.gene;GH_A07G0720.gene;GH_D13G0079.gene;GH_D05G1846.gene;GH_A04G0608.gene;GH_A04G0617.gene;GH_A01G1598.gene;GH_D05G1915.gene;GH_A13G1026.gene;GH_A11G3455.gene;GH_D04G1049.gene;GH_D13G2094.gene;GH_A05G3551.gene;GH_A11G1293.gene;GH_A08G1335.gene;GH_D07G1698.gene;GHnewGene_13260;GHnewGene_2737;GH_A02G1340.gene;GH_A13G2113.gene;GH_D02G1548.gene;GHnewGene_7285;GH_D08G1082.gene;GHnewGene_142…
GO:0017119	Golgi transport complex	Cellular Component	1	0.8514	GH_D02G1131.gene
GO:0055028	cortical microtubule	Cellular Component	1	0.8514	GH_D11G3417.gene
GO:0033179	proton-transporting V-type ATPase, V0 domain	Cellular Component	1	0.8514	GH_D13G0990.gene
GO:0005770	late endosome	Cellular Component	1	0.8514	GH_A01G1598.gene
GO:0044445	cytosolic part	Cellular Component	2	0.852435	GH_A04G0617.gene;GH_D04G1049.gene
GO:0010287	plastoglobule	Cellular Component	2	0.860908	GH_D01G2541.gene;GH_D02G1256.gene
GO:0005740	mitochondrial envelope	Cellular Component	3	0.864989	GH_A01G1050.gene;GH_D05G1846.gene;GH_D08G1082.gene
GO:0042170	plastid membrane	Cellular Component	3	0.871742	GH_D08G2046.gene;GH_D07G0705.gene;GH_D09G1244.gene
GO:0008540	proteasome regulatory particle, base subcomplex	Cellular Component	1	0.872434	GH_D06G0608.gene
GO:0000124	SAGA complex	Cellular Component	2	0.87653	GH_D05G3961.gene;GH_A13G0646.gene
GO:0044429	mitochondrial part	Cellular Component	3	0.878194	GH_A01G1050.gene;GH_D05G1846.gene;GH_D08G1082.gene
GO:0044428	nuclear part	Cellular Component	25	0.878623	GH_D05G2281.gene;GH_D11G2992.gene;GH_D13G0079.gene;GH_A09G1794.gene;GH_A13G1026.gene;GHnewGene_15737;GH_A09G1335.gene;GH_D11G2912.gene;GHnewGene_8331;GH_D13G1416.gene;GH_A13G0076.gene;GH_A11G1291.gene;GH_D02G1727.gene;GH_A11G3455.gene;GH_A13G0637.gene;GH_A06G0465.gene;GHnewGene_16470;GH_D08G2057.gene;GH_A11G1103.gene;GHnewGene_6705;GH_D05G0717.gene;GH_D02G1548.gene;GH_D07G1698.gene;GH_D11G3793.ge…
GO:0005771	multivesicular body	Cellular Component	1	0.881807	GH_A13G2237.gene
GO:0035770	ribonucleoprotein granule	Cellular Component	1	0.881807	GH_A11G1293.gene
GO:0036464	cytoplasmic ribonucleoprotein granule	Cellular Component	1	0.881807	GH_A11G1293.gene
GO:0005681	spliceosomal complex	Cellular Component	4	0.884374	GH_A08G0384.gene;GH_A09G1794.gene;GHnewGene_5504;GH_A12G1301.gene
GO:0019005	SCF ubiquitin ligase complex	Cellular Component	9	0.887936	GH_A13G2113.gene;GH_A05G3551.gene;GH_D13G2094.gene;GH_D07G2307.gene;GH_D05G0561.gene;GH_D06G0349.gene;GH_D06G1092.gene;GH_A04G0608.gene;GH_A07G1153.gene
GO:0032040	small-subunit processome	Cellular Component	3	0.890239	GH_A13G1026.gene;GH_D07G0737.gene;GH_D09G0519.gene
GO:0005788	endoplasmic reticulum lumen	Cellular Component	1	0.890492	GH_A13G1611.gene
GO:0005881	cytoplasmic microtubule	Cellular Component	1	0.890492	GH_D11G3417.gene
GO:0005682	U5 snRNP	Cellular Component	1	0.890492	GH_A09G1794.gene
GO:0030863	cortical cytoskeleton	Cellular Component	1	0.890492	GH_D11G3417.gene
GO:0005743	mitochondrial inner membrane	Cellular Component	9	0.891744	GH_D05G2143.gene;GHnewGene_17051;GH_D06G0935.gene;GH_A05G2112.gene;GH_A01G1050.gene;GH_A05G4249.gene;GH_A13G0082.gene;GH_D08G1082.gene;GH_D05G1846.gene
GO:0099081	supramolecular polymer	Cellular Component	4	0.894775	GH_A04G0951.gene;GH_A13G2167.gene;GHnewGene_11517;GH_D11G3417.gene
GO:0099512	supramolecular fiber	Cellular Component	4	0.894775	GHnewGene_11517;GH_D11G3417.gene;GH_A04G0951.gene;GH_A13G2167.gene
GO:0030015	CCR4-NOT core complex	Cellular Component	1	0.912904	GH_D09G1108.gene
GO:0055035	plastid thylakoid membrane	Cellular Component	4	0.913134	GH_D07G1086.gene;GH_D09G2311.gene;GH_D08G1183.gene;GH_A12G1275.gene
GO:0099080	supramolecular complex	Cellular Component	4	0.913134	GH_A13G2167.gene;GH_A04G0951.gene;GHnewGene_11517;GH_D11G3417.gene
GO:0019898	extrinsic component of membrane	Cellular Component	3	0.915806	GH_D05G0088.gene;GH_A05G3049.gene;GH_A01G1598.gene
GO:0030126	COPI vesicle coat	Cellular Component	2	0.932978	GHnewGene_4551;GH_D08G1771.gene
GO:0034357	photosynthetic membrane	Cellular Component	4	0.935336	GH_D08G1183.gene;GH_A12G1275.gene;GH_D09G2311.gene;GH_D07G1086.gene
GO:0098590	plasma membrane region	Cellular Component	1	0.935823	GH_D08G1853.gene
GO:0000502	proteasome complex	Cellular Component	1	0.940541	GH_A12G0355.gene
GO:0031984	organelle subcompartment	Cellular Component	9	0.941629	GH_D07G1086.gene;GH_A12G1275.gene;GH_A05G0505.gene;GHnewGene_8331;GH_D09G2311.gene;GH_D11G2503.gene;GH_A05G0504.gene;GH_A12G1651.gene;GH_D08G1183.gene
GO:0044436	thylakoid part	Cellular Component	4	0.949757	GH_D09G2311.gene;GH_D07G1086.gene;GH_D08G1183.gene;GH_A12G1275.gene
GO:0000159	protein phosphatase type 2A complex	Cellular Component	3	0.951372	GH_D13G2240.gene;GH_D05G2536.gene;GH_D07G2365.gene
GO:0071011	precatalytic spliceosome	Cellular Component	1	0.952714	GH_A09G1794.gene
GO:0009579	thylakoid	Cellular Component	6	0.957809	GH_A12G1275.gene;GH_D11G1005.gene;GH_D07G1086.gene;GH_D08G1183.gene;GH_D11G1680.gene;GH_D09G2311.gene
GO:0031969	chloroplast membrane	Cellular Component	3	0.958931	GH_D08G2046.gene;GH_D07G0705.gene;GH_D09G1244.gene
GO:0042651	thylakoid membrane	Cellular Component	4	0.9591	GH_A12G1275.gene;GH_D08G1183.gene;GH_D09G2311.gene;GH_D07G1086.gene
GO:0031011	Ino80 complex	Cellular Component	1	0.959412	GH_D07G1434.gene
GO:0031976	plastid thylakoid	Cellular Component	4	0.96117	GH_A12G1275.gene;GH_D08G1183.gene;GH_D07G1086.gene;GH_D09G2311.gene
GO:0005689	U12-type spliceosomal complex	Cellular Component	1	0.962396	GH_D11G3789.gene
GO:0045261	proton-transporting ATP synthase complex, catalytic core F(1)	Cellular Component	1	0.962396	GH_D11G2380.gene
GO:0005839	proteasome core complex	Cellular Component	1	0.962396	GH_A06G0295.gene
GO:1990904	ribonucleoprotein complex	Cellular Component	12	0.963778	GH_A10G0412.gene;GH_A13G1026.gene;GH_D05G3975.gene;GH_D11G0300.gene;GH_A11G1293.gene;GH_A09G1794.gene;GH_D08G2057.gene;GHnewGene_4849;GH_D04G1049.gene;GH_D12G1661.gene;GH_D02G2363.gene;GH_A04G0617.gene
GO:0030286	dynein complex	Cellular Component	1	0.967723	GHnewGene_6147
GO:0005789	endoplasmic reticulum membrane	Cellular Component	21	0.968224	GH_A07G2264.gene;GH_A01G1673.gene;GH_A08G1905.gene;GHnewGene_8331;GH_D13G2111.gene;GH_D09G2387.gene;GH_A12G1651.gene;GHnewGene_11459;GH_D05G0537.gene;GH_A01G0999.gene;GH_A06G2348.gene;GH_D05G1185.gene;GH_D10G0157.gene;GH_A09G2452.gene;GH_A12G2735.gene;GH_A09G0705.gene;GH_A03G0097.gene;GH_D11G0124.gene;GH_D02G2102.gene;GH_D02G0410.gene;GHnewGene_15309
GO:0009535	chloroplast thylakoid membrane	Cellular Component	13	0.968632	GH_D01G2541.gene;GH_A05G3870.gene;GH_D09G2311.gene;GH_D01G1769.gene;GH_A05G4187.gene;GH_A07G0511.gene;GH_D12G2454.gene;GH_A12G1275.gene;GH_D10G2712.gene;GH_D07G1086.gene;GH_D08G1183.gene;GH_A02G0732.gene;GH_A01G1741.gene
GO:0071013	catalytic step 2 spliceosome	Cellular Component	1	0.970097	GH_A09G1794.gene
GO:0009534	chloroplast thylakoid	Cellular Component	4	0.97834	GH_D07G1086.gene;GH_D09G2311.gene;GH_D08G1183.gene;GH_A12G1275.gene
GO:0000932	P-body	Cellular Component	2	0.978746	GH_D09G1108.gene;GH_A11G1293.gene
GO:0080008	Cul4-RING E3 ubiquitin ligase complex	Cellular Component	2	0.981348	GHnewGene_2737;GHnewGene_12584
GO:0016020	membrane	Cellular Component	134	0.981915	GH_A07G0863.gene;GH_D08G1082.gene;GH_A11G1558.gene;GH_A11G3039.gene;GH_D12G1368.gene;GH_A05G4329.gene;GH_A10G1626.gene;GH_A11G0899.gene;GH_D08G2057.gene;GH_D02G1116.gene;GH_A11G3224.gene;GH_A11G3169.gene;GH_A11G3703.gene;GH_A08G0782.gene;GH_A06G0465.gene;GH_A12G1424.gene;GH_A01G1050.gene;GH_D09G2431.gene;GH_A01G1670.gene;GH_A05G1877.gene;GH_A09G1425.gene;GH_A01G1095.gene;GH_D07G0705.gene;GH_D09G1…
GO:0005667	transcription factor complex	Cellular Component	1	0.982483	GHnewGene_13260
GO:0030127	COPII vesicle coat	Cellular Component	1	0.984966	GH_D13G1951.gene
GO:0005840	ribosome	Cellular Component	42	0.988554	GH_D04G1637.gene;GH_A13G0448.gene;GHnewGene_8203;GH_A11G3646.gene;GHnewGene_7843;GH_A08G1879.gene;GH_A07G1004.gene;GH_D10G0746.gene;GH_D08G0543.gene;GH_A03G1225.gene;GH_D12G1956.gene;GH_D08G0933.gene;GH_A08G2332.gene;GH_D11G0463.gene;GH_A12G0857.gene;GH_D09G2568.gene;GHnewGene_12927;GHnewGene_6274;GH_A07G1023.gene;GH_A07G1454.gene;GH_A07G1544.gene;GHnewGene_13785;GH_D11G3670.gene;GH_A12G0228.gene…
GO:0016592	mediator complex	Cellular Component	2	0.990982	GH_D02G1548.gene;GH_A11G3594.gene
GO:1990234	transferase complex	Cellular Component	10	0.994283	GH_D13G2094.gene;GH_A05G3551.gene;GH_D07G2307.gene;GHnewGene_2737;GH_A13G2113.gene;GHnewGene_6705;GHnewGene_12584;GH_D02G1727.gene;GH_D05G0561.gene;GH_A04G0608.gene
GO:0031461	cullin-RING ubiquitin ligase complex	Cellular Component	8	0.994854	GH_D13G2094.gene;GH_A05G3551.gene;GH_D07G2307.gene;GHnewGene_2737;GH_A13G2113.gene;GH_D05G0561.gene;GHnewGene_12584;GH_A04G0608.gene
GO:0005852	eukaryotic translation initiation factor 3 complex	Cellular Component	1	0.996203	GH_A02G1512.gene
GO:0000151	ubiquitin ligase complex	Cellular Component	9	0.99702	GHnewGene_2737;GH_A13G2113.gene;GH_D13G2094.gene;GH_A05G3551.gene;GH_D07G2307.gene;GHnewGene_12584;GH_D05G0561.gene;GH_A09G1725.gene;GH_A04G0608.gene
GO:1902494	catalytic complex	Cellular Component	14	0.997438	GH_D05G0561.gene;GH_A04G0608.gene;GH_D05G1846.gene;GH_A09G1794.gene;GH_D08G1082.gene;GH_D02G1727.gene;GHnewGene_12584;GHnewGene_6705;GH_A13G2113.gene;GHnewGene_2737;GH_A01G1050.gene;GH_A05G3551.gene;GH_D13G2094.gene;GH_D07G2307.gene
GO:0015935	small ribosomal subunit	Cellular Component	1	0.998364	GHnewGene_3338
GO:0000139	Golgi membrane	Cellular Component	7	0.999958	GH_A05G3388.gene;GH_A01G0522.gene;GH_A11G0740.gene;GH_D08G1771.gene;GH_A12G1651.gene;GH_D12G0588.gene;GH_D07G1975.gene
GO:0005730	nucleolus	Cellular Component	9	0.999977	GH_A13G1026.gene;GHnewGene_15737;GH_D13G1416.gene;GH_A11G1291.gene;GH_A09G1238.gene;GH_D02G1727.gene;GHnewGene_16470;GH_D08G0238.gene;GHnewGene_6705
GO:0005739	mitochondrion	Cellular Component	27	0.999998	GH_D02G1269.gene;GH_A01G1050.gene;GH_D02G1519.gene;GH_scaffold19810_objG0001.gene;GH_D11G2494.gene;GH_A12G0271.gene;GH_D08G2769.gene;GH_D13G0450.gene;GH_D11G1917.gene;GH_A08G1404.gene;GH_D08G1082.gene;GH_D08G0484.gene;GH_A08G0826.gene;GH_scaffold23635_objG0003.gene;GH_D08G0828.gene;GH_A07G2059.gene;GH_A05G1465.gene;GH_D08G1426.gene;GH_D06G0846.gene;GH_D07G1925.gene;GHnewGene_8590;GH_A05G3843.gene…
GO:0043227	membrane-bounded organelle	Cellular Component	141	1	GH_A11G1291.gene;GH_D13G0972.gene;GH_A12G1813.gene;GH_A10G0631.gene;GH_A11G0899.gene;GH_D12G2734.gene;GH_A13G1429.gene;GH_A11G2780.gene;GH_A11G1558.gene;GH_D08G1082.gene;GH_A09G1794.gene;GH_A05G0852.gene;GH_A13G2167.gene;GH_A08G2533.gene;GH_D02G1269.gene;GH_A01G1670.gene;GH_A11G2784.gene;GH_A01G1050.gene;GH_D07G0705.gene;GH_A09G1425.gene;GH_A07G2326.gene;GH_A05G1877.gene;GHnewGene_6705;GH_A11G316…
GO:0005634	nucleus	Cellular Component	157	1	GH_A13G0606.gene;GH_A01G2186.gene;GH_D06G0340.gene;GH_D11G0442.gene;GH_D08G1426.gene;GH_A07G0128.gene;GH_A04G0242.gene;GH_A03G1361.gene;GH_D11G1980.gene;GH_A08G1713.gene;GH_A03G2446.gene;GH_A11G2425.gene;GH_A05G0664.gene;GH_A09G1769.gene;GH_D07G0161.gene;GH_D05G2037.gene;GH_D02G2242.gene;GH_A03G0460.gene;GH_A10G1822.gene;GH_D13G0297.gene;GH_A12G2351.gene;GH_D13G1923.gene;GH_D11G2575.gene;GH_A08G0…
GO:0043229	intracellular organelle	Cellular Component	110	1	GH_A11G3362.gene;GH_A02G0833.gene;GH_D04G1465.gene;GH_A11G1410.gene;GH_A03G2275.gene;GH_D05G3209.gene;GH_A11G1103.gene;GHnewGene_15165;GH_D11G1356.gene;GH_D12G1236.gene;GH_D07G0541.gene;GH_D08G1183.gene;GH_D08G2046.gene;GH_A13G0454.gene;GHnewGene_9022;GHnewGene_15737;GH_D11G2503.gene;GH_D12G0052.gene;GH_A13G0076.gene;GH_D11G2912.gene;GH_A08G1835.gene;GH_D02G1639.gene;GHnewGene_5245;GH_D05G0561.ge…
GO:0005575	cellular_component	Cellular Component	117	1	GH_D11G3375.gene;GH_D05G2487.gene;GH_A05G1120.gene;GH_A11G1815.gene;GHnewGene_11517;GH_D01G0529.gene;GH_D11G2992.gene;GH_A05G3763.gene;GH_A12G1275.gene;GH_D07G0707.gene;GH_A04G0536.gene;GHnewGene_14271;GH_D02G1273.gene;GH_D06G0283.gene;GH_A04G0534.gene;GH_A01G0177.gene;GH_A12G1973.gene;GH_D13G1416.gene;GH_A03G1756.gene;GH_D11G2102.gene;GH_D03G1445.gene;GH_D11G3417.gene;GH_A06G0297.gene;GH_A04G024…
GO:0044424	intracellular part	Cellular Component	131	1	GH_A11G1291.gene;GH_D13G0972.gene;GH_A12G1813.gene;GH_A10G0631.gene;GH_A11G0899.gene;GH_D12G2734.gene;GH_A13G1429.gene;GH_A11G2780.gene;GH_A11G1558.gene;GH_D08G1082.gene;GH_A09G1794.gene;GH_A05G0852.gene;GH_A13G2167.gene;GH_A08G2533.gene;GH_D02G1269.gene;GH_A01G1670.gene;GH_D09G1723.gene;GH_A01G1050.gene;GH_A11G2784.gene;GH_D07G0705.gene;GH_A09G1425.gene;GH_A07G2326.gene;GH_A05G1877.gene;GH_A11G3…
GO:0005622	intracellular	Cellular Component	111	1	GH_D05G0695.gene;GH_D01G0694.gene;GH_A04G0951.gene;GH_D06G1129.gene;GH_A11G3455.gene;GH_D04G1049.gene;GH_D11G0209.gene;GHnewGene_9952;GH_A13G2113.gene;GH_D05G0717.gene;GH_A08G0826.gene;GH_D02G1548.gene;GH_D05G1479.gene;GH_D05G0107.gene;GH_D07G2366.gene;GH_A10G1005.gene;GH_D13G0079.gene;GH_A03G2075.gene;GH_A01G1351.gene;GH_D13G0027.gene;GH_D07G1059.gene;GH_D02G2448.gene;GHnewGene_11227;GH_A12G1651…
GO:0005623	cell	Cellular Component	132	1	GH_A13G0971.gene;GH_A08G1404.gene;GH_A13G1793.gene;GH_A12G0271.gene;GH_D05G1715.gene;GH_A01G0513.gene;GH_D11G0813.gene;GH_A12G1587.gene;GH_A02G1062.gene;GH_D12G2865.gene;GH_D04G0583.gene;GH_A10G1557.gene;GHnewGene_8331;GH_D01G1983.gene;GHnewGene_12584;GH_D08G2064.gene;GHnewGene_16470;GH_D01G0209.gene;GH_D08G1158.gene;GH_D13G1718.gene;GH_D11G1680.gene;GH_A07G2644.gene;GH_D11G3793.gene;GH_D09G2311.…
GO:0005737	cytoplasm	Cellular Component	141	1	GH_D02G1639.gene;GH_D06G0507.gene;GH_D08G1853.gene;GH_A05G4338.gene;GH_A01G0857.gene;GH_D08G2046.gene;GHnewGene_9022;GH_D02G1458.gene;GH_D05G3944.gene;GH_A07G0999.gene;GHnewGene_17318;GHnewGene_6001;GH_D04G1465.gene;GH_A02G0833.gene;GH_A11G1410.gene;GH_D09G1012.gene;GH_A03G2275.gene;GH_D05G2138.gene;GH_D05G0960.gene;GH_D07G1059.gene;GH_D13G0027.gene;GH_D13G0079.gene;GH_A12G1651.gene;GHnewGene_825…
GO:0043231	intracellular membrane-bounded organelle	Cellular Component	102	1	GH_D13G0027.gene;GH_D07G1059.gene;GH_A03G2075.gene;GH_D13G0079.gene;GH_A10G1005.gene;GH_D02G2640.gene;GH_D06G0165.gene;GH_A12G1651.gene;GHnewGene_11227;GH_D02G2448.gene;GH_D04G1049.gene;GH_D06G1129.gene;GH_A11G3455.gene;GH_A04G0951.gene;GH_D01G0694.gene;GH_D05G0695.gene;GH_D02G1548.gene;GH_D05G0717.gene;GH_A08G0826.gene;GH_A13G2113.gene;GH_D05G0107.gene;GH_D05G1479.gene;GH_D06G0080.gene;GH_D05G05…
GO:0016021	integral component of membrane	Cellular Component	142	1	GH_A12G0060.gene;GH_D09G1351.gene;GH_D08G1957.gene;GH_A11G2507.gene;GH_D10G0696.gene;GH_A07G1564.gene;GHnewGene_15308;GH_A12G1650.gene;GH_D11G3740.gene;GH_D05G0196.gene;GH_D13G2244.gene;GHnewGene_17790;GH_A05G0539.gene;GH_D09G2387.gene;GH_D09G0822.gene;GH_D08G0577.gene;GH_A11G0529.gene;GH_A02G0439.gene;GH_D03G0977.gene;GH_D12G2400.gene;GH_D08G1742.gene;GH_A10G0661.gene;GH_A04G1056.gene;GH_D05G016…
GO:0044464	cell part	Cellular Component	122	1	GH_D07G2366.gene;GH_A10G1005.gene;GH_D13G0079.gene;GH_A03G2075.gene;GH_A01G1351.gene;GH_D13G0027.gene;GH_A11G3040.gene;GH_D07G1059.gene;GH_D02G2448.gene;GHnewGene_11227;GH_A12G1651.gene;GH_A06G1416.gene;GH_A12G1188.gene;GH_D06G0165.gene;GH_D05G0695.gene;GH_D01G0694.gene;GH_A04G0951.gene;GH_D06G1129.gene;GH_A11G3455.gene;GH_D05G1646.gene;GH_D04G1049.gene;GH_D11G0209.gene;GHnewGene_9952;GH_D07G1245…
GO:0043226	organelle	Cellular Component	106	1	GH_D02G1273.gene;GH_A12G1973.gene;GH_D13G1416.gene;GH_A03G1756.gene;GH_A05G3763.gene;GH_D11G2992.gene;GH_A12G1275.gene;GH_D07G0707.gene;GHnewGene_11517;GH_D01G0529.gene;GH_D11G3375.gene;GH_A05G1120.gene;GH_A11G1815.gene;GH_D05G1995.gene;GH_D07G1925.gene;GH_A13G1026.gene;GH_D10G0570.gene;GH_A06G2367.gene;GH_A05G1190.gene;GHnewGene_8853;GH_A08G2635.gene;GH_A04G0617.gene;GH_A12G0228.gene;GHnewGene_1…
GO:0042542	response to hydrogen peroxide	Biological Process	25	5.64881e-13	GH_D05G0405.gene;GH_A07G0216.gene;GH_A07G0768.gene;GH_D05G0915.gene;GH_D05G1410.gene;GH_D08G0060.gene;GH_D03G1499.gene;GH_D08G1873.gene;GH_A05G0403.gene;GH_A08G1335.gene;GH_A05G1395.gene;GHnewGene_5245;GH_A08G1856.gene;GH_D07G1101.gene;GHnewGene_8331;GH_D06G0919.gene;GH_A08G0826.gene;GH_A05G1273.gene;GH_D02G0370.gene;GH_D02G0617.gene;GH_A05G0924.gene;GH_D05G1270.gene;GH_D13G1367.gene;GH_A03G0477.…
GO:0000302	response to reactive oxygen species	Biological Process	28	4.86644e-12	GH_A03G0477.gene;GH_A05G0924.gene;GHnewGene_8331;GH_A05G1273.gene;GH_A11G1410.gene;GH_A08G1856.gene;GH_A05G1395.gene;GH_D11G1446.gene;GH_D08G0060.gene;GH_D05G1410.gene;GH_D03G1499.gene;GH_D13G1367.gene;GH_D05G1270.gene;GH_D02G0617.gene;GH_A10G2658.gene;GH_D12G1538.gene;GH_D07G1101.gene;GH_D02G0370.gene;GH_A08G0826.gene;GH_D06G0919.gene;GHnewGene_5245;GH_A08G1335.gene;GH_A05G0403.gene;GH_D05G0915.…
GO:0007018	microtubule-based movement	Biological Process	48	1.95011e-11	GH_D02G0442.gene;GH_D11G3514.gene;GH_D10G0172.gene;GH_D09G1494.gene;GH_A03G0887.gene;GH_D01G2121.gene;GH_D05G4036.gene;GH_D05G2281.gene;GH_A13G0998.gene;GH_D11G2218.gene;GH_A07G0743.gene;GH_D12G2790.gene;GH_D04G1345.gene;GH_A05G4316.gene;GH_A11G2885.gene;GH_A10G2232.gene;GH_D06G0268.gene;GH_D10G1749.gene;GH_D03G1155.gene;GH_A06G0254.gene;GH_A01G0905.gene;GH_A01G2223.gene;GH_D02G0896.gene;GH_A11G0…
GO:0009408	response to heat	Biological Process	35	3.64662e-10	GH_A05G0403.gene;GH_A08G1335.gene;GH_D05G1270.gene;GH_D02G0617.gene;GH_A13G1429.gene;GH_D02G0941.gene;GH_D12G1538.gene;GH_D02G0370.gene;GH_D08G1971.gene;GH_D12G2013.gene;GH_A11G1410.gene;GH_D05G1410.gene;GH_D08G0060.gene;GH_A12G2185.gene;GH_D09G1723.gene;GHnewGene_5245;GH_D12G2202.gene;GH_D05G0915.gene;GH_A07G0216.gene;GH_A07G0768.gene;GH_D05G0405.gene;GH_A06G1105.gene;GH_D08G1873.gene;GH_D13G136…
GO:0051259	protein oligomerization	Biological Process	22	7.84328e-10	GH_D12G1538.gene;GH_D02G0617.gene;GH_D05G1270.gene;GH_D13G1367.gene;GH_D02G0370.gene;GH_D06G0919.gene;GH_D07G1101.gene;GH_A05G0403.gene;GH_D08G1873.gene;GH_D05G0915.gene;GH_D05G0405.gene;GH_A07G0768.gene;GH_A07G0216.gene;GH_D09G1012.gene;GH_A05G0924.gene;GH_A03G0477.gene;GH_D07G1136.gene;GHnewGene_8331;GH_A08G1856.gene;GH_A05G1395.gene;GH_D08G0060.gene;GH_D05G1410.gene
GO:1902975	mitotic DNA replication initiation	Biological Process	8	1.11459e-09	GH_D05G1530.gene;GH_D13G0304.gene;GH_D02G1104.gene;GH_A13G0305.gene;GH_A10G0407.gene;GH_A11G2026.gene;GH_D09G0029.gene;GH_D10G0426.gene
GO:0006260	DNA replication	Biological Process	32	5.7404e-09	GH_D03G1584.gene;GH_A05G2367.gene;GH_D13G0079.gene;GH_A05G0844.gene;GH_A11G2370.gene;GH_D03G0490.gene;GH_D05G0837.gene;GH_A06G1887.gene;GH_D11G2386.gene;GH_D11G2065.gene;GH_D11G3674.gene;GH_A07G2393.gene;GH_D07G2336.gene;GH_A11G3647.gene;GH_D11G1380.gene;GH_D08G0182.gene;GH_A05G0664.gene;GH_A05G0043.gene;GH_D11G2505.gene;GH_D13G2061.gene;GH_D10G2527.gene;GH_A10G2417.gene;GH_D05G1635.gene;GH_A02G1…
GO:0006270	DNA replication initiation	Biological Process	15	1.90789e-08	GH_A03G2446.gene;GH_D05G3236.gene;GH_A11G1148.gene;GH_D01G2404.gene;GH_A09G0030.gene;GH_D03G1332.gene;GH_D11G0961.gene;GH_D13G0762.gene;GH_D02G2609.gene;GH_A13G2142.gene;GH_A05G1505.gene;GH_D13G2127.gene;GH_D11G1177.gene;GH_A03G1008.gene;GH_A03G0621.gene
GO:0006334	nucleosome assembly	Biological Process	25	4.43101e-08	GH_D08G0025.gene;GH_D13G0972.gene;GH_D07G1043.gene;GH_A13G2565.gene;GH_A09G1063.gene;GH_D05G0986.gene;GH_D03G0658.gene;GH_D03G1463.gene;GH_A11G1852.gene;GH_A11G1327.gene;GH_A02G1340.gene;GH_D11G1361.gene;GH_A13G1975.gene;GH_D13G1936.gene;GH_A03G0510.gene;GH_D03G1468.gene;GH_A08G0038.gene;GH_D05G1393.gene;GH_A11G2425.gene;GH_A11G1169.gene;GH_A08G0022.gene;GH_D01G2458.gene;GH_D10G0518.gene;GH_D11G1…
GO:0000727	double-strand break repair via break-induced replication	Biological Process	8	4.1744e-07	GH_D13G0304.gene;GH_A13G0305.gene;GH_D02G1104.gene;GH_A10G0407.gene;GH_D08G1916.gene;GH_D09G0029.gene;GH_D10G0426.gene;GH_D05G1530.gene
GO:0009651	response to salt stress	Biological Process	37	6.65511e-07	GH_D02G2242.gene;GH_D10G0236.gene;GH_D02G1269.gene;GH_D12G0052.gene;GH_D08G0060.gene;GH_D05G1410.gene;GH_D12G1538.gene;GH_D02G0617.gene;GH_D05G1270.gene;GH_A08G0826.gene;GH_D02G0370.gene;GH_A05G0403.gene;GH_D09G1182.gene;GH_A13G0454.gene;GH_A05G0504.gene;GH_A05G3419.gene;GH_A03G2075.gene;GH_A10G0224.gene;GH_A05G0924.gene;GH_A03G0477.gene;GH_A05G1395.gene;GH_A08G1856.gene;GH_D08G1426.gene;GH_D13G1…
GO:0006267	pre-replicative complex assembly involved in nuclear cell cycle DNA replication	Biological Process	7	1.4342e-06	GH_D05G1530.gene;GH_D13G0304.gene;GH_D02G1104.gene;GH_A13G0305.gene;GH_A10G0407.gene;GH_D09G0029.gene;GH_D10G0426.gene
GO:0044772	mitotic cell cycle phase transition	Biological Process	15	1.56101e-06	GH_A08G0868.gene;GH_D05G0108.gene;GH_A02G1340.gene;GH_D03G0026.gene;GH_D13G0972.gene;GH_D09G1205.gene;GH_D06G0208.gene;GH_D05G2570.gene;GH_D08G0869.gene;GH_D11G2430.gene;GH_A02G2036.gene;GH_A13G0596.gene;GH_D12G0204.gene;GH_A06G0224.gene;GH_D05G2395.gene
GO:0005975	carbohydrate metabolic process	Biological Process	113	4.05716e-06	GH_D06G0527.gene;GH_A12G2752.gene;GH_D11G0240.gene;GH_A07G1256.gene;GH_A10G1543.gene;GH_A08G0585.gene;GH_D13G0690.gene;GH_D13G0601.gene;GH_D07G1379.gene;GH_A01G1582.gene;GH_D04G1763.gene;GH_A02G1566.gene;GH_D09G0627.gene;GH_A13G1700.gene;GH_D07G2185.gene;GH_A13G0971.gene;GH_A12G0989.gene;GH_A10G0753.gene;GH_A06G0006.gene;GH_A05G2029.gene;GH_D12G2249.gene;GH_A07G0840.gene;GH_D02G1767.gene;GH_A02G1…
GO:0006268	DNA unwinding involved in DNA replication	Biological Process	8	8.22043e-06	GH_D02G1104.gene;GH_D13G0304.gene;GH_D03G1107.gene;GH_A11G3052.gene;GH_D09G0029.gene;GH_A13G0305.gene;GH_A03G0843.gene;GH_D12G2243.gene
GO:0006271	DNA strand elongation involved in DNA replication	Biological Process	6	3.10452e-05	GH_A13G0305.gene;GH_A10G0407.gene;GH_D13G0304.gene;GH_D10G0426.gene;GH_D05G1530.gene;GH_D05G3601.gene
GO:1905775	negative regulation of DNA helicase activity	Biological Process	4	3.34976e-05	GH_A09G0030.gene;GH_D09G0029.gene;GH_A03G1008.gene;GH_D02G1104.gene
GO:0010411	xyloglucan metabolic process	Biological Process	17	4.56839e-05	GH_A05G0056.gene;GH_D08G0287.gene;GH_A11G0625.gene;GH_A05G3249.gene;GH_D13G0655.gene;GH_D08G1813.gene;GH_D02G0206.gene;GH_A08G1792.gene;GH_D09G1574.gene;GH_A11G0524.gene;GH_A10G0144.gene;GH_D02G1499.gene;GH_A08G0267.gene;GH_D05G3276.gene;GH_A08G0273.gene;GH_D02G1023.gene;GH_D02G2026.gene
GO:0000076	DNA replication checkpoint	Biological Process	5	0.00011721	GH_D07G2336.gene;GH_A12G2729.gene;GH_D11G1380.gene;GH_A07G2393.gene;GH_A11G1350.gene
GO:0009800	cinnamic acid biosynthetic process	Biological Process	6	0.000119505	GH_A10G2258.gene;GH_A01G2316.gene;GH_A11G3700.gene;GH_D09G1608.gene;GH_D11G3728.gene;GH_D01G2395.gene
GO:0019441	tryptophan catabolic process to kynurenine	Biological Process	7	0.000144165	GH_D10G2690.gene;GH_A10G2586.gene;GH_A13G0168.gene;GH_D01G0081.gene;GH_A05G3106.gene;GH_D13G0176.gene;GH_D05G3108.gene
GO:0071163	DNA replication preinitiation complex assembly	Biological Process	4	0.000157305	GH_D07G2336.gene;GH_D11G1380.gene;GH_A07G2393.gene;GH_A11G1350.gene
GO:0045492	xylan biosynthetic process	Biological Process	13	0.00015965	GH_D02G2285.gene;GH_D05G2059.gene;GH_A11G0503.gene;GH_A06G0179.gene;GH_D03G1298.gene;GH_D06G0162.gene;GH_A13G0971.gene;GH_A03G0650.gene;GH_D12G1684.gene;GH_A03G1463.gene;GH_A05G2027.gene;GH_D13G1341.gene;GH_D11G0524.gene
GO:0007076	mitotic chromosome condensation	Biological Process	6	0.00020762	GH_A09G0175.gene;GH_A11G1764.gene;GH_D11G3519.gene;GH_D09G0168.gene;GH_D10G1896.gene;GH_D11G1796.gene
GO:0010197	polar nucleus fusion	Biological Process	5	0.000247124	GH_A12G1500.gene;GH_D12G1510.gene;GH_D03G0337.gene;GH_D11G2221.gene;GH_A02G1725.gene
GO:0009734	auxin-activated signaling pathway	Biological Process	35	0.000257546	GH_A05G0148.gene;GH_D11G2820.gene;GH_A09G2432.gene;GH_A02G0372.gene;GH_D13G2578.gene;GH_D11G1427.gene;GH_A09G1902.gene;GH_D06G2213.gene;GH_A11G3498.gene;GH_A12G1292.gene;GH_A06G0899.gene;GH_D05G1323.gene;GH_D05G1621.gene;GH_A05G1393.gene;GHnewGene_11307;GH_A05G1283.gene;GH_D08G0684.gene;GH_D11G1124.gene;GH_A07G0431.gene;GH_A05G1593.gene;GH_A01G1637.gene;GH_A01G0694.gene;GH_D12G1311.gene;GH_D01G06…
GO:0009628	response to abiotic stimulus	Biological Process	72	0.000292054	GH_D12G1418.gene;GH_A11G1103.gene;GHnewGene_15165;GH_A01G1150.gene;GHnewGene_2688;GHnewGene_16470;GH_D12G2202.gene;GH_A08G0782.gene;GH_A05G0505.gene;GHnewGene_12584;GH_D13G0438.gene;GH_D02G1269.gene;GH_D12G2013.gene;GH_A11G1410.gene;GH_A11G2784.gene;GH_D11G2121.gene;GH_D09G1723.gene;GH_A05G3419.gene;GH_A03G1858.gene;GH_D08G1971.gene;GH_D11G1680.gene;GH_A02G0833.gene;GH_D03G1499.gene;GH_A05G3763.g…
GO:0006261	DNA-dependent DNA replication	Biological Process	10	0.000330389	GH_D12G2243.gene;GH_D13G0079.gene;GH_D10G1985.gene;GH_D03G1107.gene;GH_A13G1632.gene;GH_D05G0038.gene;GH_A05G0034.gene;GH_A03G0843.gene;GH_D03G1130.gene;GH_A13G0076.gene
GO:0042546	cell wall biogenesis	Biological Process	19	0.000381325	GH_A08G0267.gene;GH_D02G1499.gene;GH_A10G0144.gene;GH_A11G0524.gene;GH_D02G2026.gene;GH_D02G1023.gene;GH_D05G3276.gene;GH_A08G0273.gene;GH_A11G0625.gene;GH_A05G3249.gene;GH_A05G0056.gene;GH_D08G0287.gene;GH_A08G1792.gene;GH_D02G0206.gene;GH_A11G3703.gene;GH_D09G1574.gene;GH_D08G1813.gene;GH_D13G0655.gene;GH_A13G0971.gene
GO:0006281	DNA repair	Biological Process	34	0.000715623	GH_A13G0076.gene;GH_A13G1596.gene;GH_D13G0972.gene;GH_D12G2243.gene;GH_D02G0230.gene;GH_D13G2061.gene;GHnewGene_17458;GH_D02G1576.gene;GH_D09G2346.gene;GH_A13G2081.gene;GH_A02G1340.gene;GH_D02G2645.gene;GHnewGene_2737;GH_D05G0047.gene;GH_D07G1443.gene;GH_A13G0352.gene;GH_D05G0051.gene;GH_D11G3674.gene;GH_A03G0843.gene;GH_D10G0355.gene;GH_A11G3647.gene;GH_D03G1130.gene;GH_D09G0075.gene;GH_A05G0844…
GO:0009636	response to toxic substance	Biological Process	19	0.000773299	GHnewGene_8331;GH_D05G1715.gene;GH_A05G1273.gene;GH_A05G1685.gene;GH_D09G1723.gene;GH_D08G1426.gene;GH_D03G1499.gene;GH_A04G0536.gene;GH_A08G1404.gene;GH_D13G1748.gene;GH_A13G1793.gene;GH_A08G0826.gene;GH_D11G1680.gene;GH_D06G0136.gene;GHnewGene_2688;GHnewGene_5245;GH_A08G1335.gene;GH_A02G1062.gene;GH_A04G0534.gene
GO:0006559	L-phenylalanine catabolic process	Biological Process	7	0.000901111	GH_D09G1608.gene;GH_D01G2395.gene;GH_A10G2258.gene;GH_A01G2316.gene;GH_A11G3700.gene;GH_D11G3728.gene;GH_D01G0545.gene
GO:0006833	water transport	Biological Process	5	0.00127916	GH_A13G2572.gene;GH_D01G0530.gene;GH_D12G2621.gene;GH_A01G0513.gene;GH_D01G0529.gene
GO:0033993	response to lipid	Biological Process	35	0.0015161	GH_D08G0971.gene;GH_A08G0826.gene;GH_D05G1479.gene;GH_A02G0833.gene;GH_A05G1877.gene;GH_D12G2621.gene;GH_A11G1293.gene;GH_A12G2288.gene;GH_D09G1723.gene;GH_D02G2242.gene;GH_D02G1269.gene;GH_D04G1049.gene;GH_A13G0637.gene;GH_A10G0224.gene;GH_D12G2734.gene;GH_A12G1651.gene;GH_D04G0583.gene;GH_D05G1915.gene;GHnewGene_4757;GH_A13G0454.gene;GHnewGene_8331;GH_D04G1529.gene;GHnewGene_11307;GH_D12G0052.g…
GO:0006979	response to oxidative stress	Biological Process	47	0.00158408	GH_D04G0423.gene;GHnewGene_2688;GH_D12G2492.gene;GH_D06G0467.gene;GH_A03G1283.gene;GH_D08G0854.gene;GH_D11G1446.gene;GH_D12G1418.gene;GH_D08G1426.gene;GH_A03G0926.gene;GH_D04G0154.gene;GH_A03G0339.gene;GH_A08G1335.gene;GH_A08G0854.gene;GH_D05G0625.gene;GH_A08G0826.gene;GH_D08G0756.gene;GH_D03G1634.gene;GH_D02G1269.gene;GH_D02G2242.gene;GH_A11G1410.gene;GH_D01G0116.gene;GH_A05G1685.gene;GH_A05G422…
GO:0051639	actin filament network formation	Biological Process	3	0.00166186	GH_A11G1497.gene;GH_D07G1768.gene;GH_D11G1528.gene
GO:0006272	leading strand elongation	Biological Process	3	0.00166186	GH_A11G2026.gene;GH_D13G2527.gene;GH_A13G2532.gene
GO:0009263	deoxyribonucleotide biosynthetic process	Biological Process	4	0.00182643	GH_A11G2370.gene;GH_D10G0858.gene;GH_D03G0490.gene;GH_A10G0722.gene
GO:0003333	amino acid transmembrane transport	Biological Process	13	0.00191226	GH_D04G1427.gene;GH_D13G1466.gene;GH_A02G2053.gene;GH_D07G1978.gene;GH_A13G1521.gene;GH_A04G1088.gene;GH_A05G3478.gene;GH_A13G0541.gene;GH_A05G3868.gene;GH_D04G0733.gene;GH_A10G2524.gene;GH_D01G1958.gene;GH_A01G2061.gene
GO:0002239	response to oomycetes	Biological Process	5	0.00194887	GH_D04G1720.gene;GH_A08G1404.gene;GH_D13G0543.gene;GH_D08G1426.gene;GH_A04G1374.gene
GO:0000724	double-strand break repair via homologous recombination	Biological Process	13	0.00218766	GH_D04G1493.gene;GH_A05G0043.gene;GH_A01G1264.gene;GH_A13G2081.gene;GH_A02G1340.gene;GH_A03G0843.gene;GH_D01G1344.gene;GH_D13G2061.gene;GH_A04G1150.gene;GH_A11G3052.gene;GH_D03G1107.gene;GH_D12G2243.gene;GH_D13G0972.gene
GO:0000079	regulation of cyclin-dependent protein serine/threonine kinase activity	Biological Process	14	0.00238691	GH_A11G0807.gene;GH_D09G1205.gene;GH_D05G0108.gene;GH_A02G2036.gene;GH_A13G0596.gene;GH_A06G0224.gene;GH_D12G0204.gene;GH_D03G0026.gene;GH_A08G0868.gene;GH_A12G1140.gene;GH_D05G2395.gene;GH_D05G2570.gene;GH_D08G0869.gene;GH_D06G0208.gene
GO:0005992	trehalose biosynthetic process	Biological Process	10	0.00244424	GH_A10G0361.gene;GH_D08G0959.gene;GH_A12G2390.gene;GH_A08G0954.gene;GH_D12G2401.gene;GH_A12G2190.gene;GH_D05G2302.gene;GH_D02G1793.gene;GH_D03G0368.gene;GH_A05G2281.gene
GO:0009404	toxin metabolic process	Biological Process	10	0.00244424	GH_D01G0694.gene;GH_D08G1426.gene;GH_A04G0536.gene;GH_A04G0534.gene;GH_A13G1793.gene;GH_D13G1748.gene;GH_A08G1404.gene;GH_D11G1680.gene;GH_D09G1723.gene;GH_A01G0694.gene
GO:0009834	plant-type secondary cell wall biogenesis	Biological Process	10	0.00244424	GH_D09G1182.gene;GH_D12G1588.gene;GH_D06G0162.gene;GH_D05G2059.gene;GH_A06G0179.gene;GH_D03G1298.gene;GH_A11G3703.gene;GH_D08G0560.gene;GH_A05G2027.gene;GH_A03G1463.gene
GO:0098754	detoxification	Biological Process	12	0.00255701	GH_A02G1062.gene;GH_A04G0536.gene;GH_A04G0534.gene;GH_D08G1426.gene;GH_D09G1723.gene;GH_A05G1685.gene;GH_D06G0136.gene;GH_D11G1680.gene;GH_D13G1748.gene;GH_A08G1404.gene;GH_D05G1715.gene;GH_A13G1793.gene
GO:0006535	cysteine biosynthetic process from serine	Biological Process	8	0.00275795	GH_D13G1191.gene;GHnewGene_17318;GH_D01G0873.gene;GH_D13G1952.gene;GH_D13G2215.gene;GH_A01G0857.gene;GH_A13G1255.gene;GHnewGene_17204
GO:0046713	borate transport	Biological Process	5	0.00284273	GH_A12G1392.gene;GH_A09G2632.gene;GH_A10G1926.gene;GH_D10G2024.gene;GH_A02G0605.gene
GO:0030261	chromosome condensation	Biological Process	4	0.00308987	GH_D11G1889.gene;GH_A13G1975.gene;GH_D13G1936.gene;GH_D11G1361.gene
GO:0030174	regulation of DNA-dependent DNA replication initiation	Biological Process	4	0.00308987	GH_D11G1380.gene;GH_A07G2393.gene;GH_A11G1350.gene;GH_D07G2336.gene
GO:0007264	small GTPase mediated signal transduction	Biological Process	10	0.00337634	GH_A06G1562.gene;GH_A06G0694.gene;GH_D10G0321.gene;GH_D13G0505.gene;GHnewGene_9022;GH_D05G0253.gene;GH_D06G2327.gene;GH_D06G0671.gene;GH_A10G0309.gene;GH_D02G2181.gene
GO:0006269	DNA replication, synthesis of RNA primer	Biological Process	3	0.0039187	GH_A03G1345.gene;GH_D12G2569.gene;GH_D02G1610.gene
GO:0035264	multicellular organism growth	Biological Process	3	0.0039187	GH_A03G2075.gene;GH_A13G0454.gene;GH_D02G2242.gene
GO:0008643	carbohydrate transport	Biological Process	14	0.00475908	GH_A08G1254.gene;GH_A02G1060.gene;GH_D07G0549.gene;GH_A12G2577.gene;GH_A12G2119.gene;GH_D02G1889.gene;GH_D11G3314.gene;GH_D07G0402.gene;GH_D03G0998.gene;GH_A11G3012.gene;GH_D02G0734.gene;GH_A11G3303.gene;GH_D08G1297.gene;GH_A08G0793.gene
GO:0042044	fluid transport	Biological Process	4	0.00484098	GH_D01G0530.gene;GH_D12G2621.gene;GH_A01G0513.gene;GH_D01G0529.gene
GO:1902749	regulation of cell cycle G2/M phase transition	Biological Process	4	0.00484098	GH_A02G1340.gene;GH_D13G0972.gene;GHnewGene_12584;GHnewGene_2737
GO:0009629	response to gravity	Biological Process	6	0.00497816	GH_D03G0280.gene;GH_D03G0337.gene;GH_D06G0283.gene;GH_A06G0297.gene;GH_D11G2221.gene;GH_A02G1725.gene
GO:0050896	response to stimulus	Biological Process	144	0.00499653	GH_A05G1190.gene;GHnewGene_11307;GH_D05G1190.gene;GH_A07G2645.gene;GH_D04G1529.gene;GH_A07G2369.gene;GH_A04G1374.gene;GH_D02G0941.gene;GH_D05G1995.gene;GH_A09G1266.gene;GH_D07G1925.gene;GH_A01G1598.gene;GH_D04G1720.gene;GH_D13G0543.gene;GH_D13G1748.gene;GH_A09G1675.gene;GH_D05G2276.gene;GH_A04G0617.gene;GH_D13G2094.gene;GH_D09G1223.gene;GH_A12G2288.gene;GH_D03G0337.gene;GH_D02G2242.gene;GH_D11G06…
GO:0080186	developmental vegetative growth	Biological Process	5	0.005456	GH_A02G1340.gene;GH_D13G0972.gene;GH_D11G3375.gene;GH_A04G1684.gene;GH_D02G1639.gene
GO:0006097	glyoxylate cycle	Biological Process	2	0.00579256	GH_A07G0594.gene;GH_D07G0599.gene
GO:0030149	sphingolipid catabolic process	Biological Process	2	0.00579256	GH_A01G1657.gene;GH_D01G1751.gene
GO:0006226	dUMP biosynthetic process	Biological Process	2	0.00579256	GH_A05G1944.gene;GH_D05G1984.gene
GO:0046081	dUTP catabolic process	Biological Process	2	0.00579256	GH_A05G1944.gene;GH_D05G1984.gene
GO:0010448	vegetative meristem growth	Biological Process	2	0.00579256	GH_D13G0972.gene;GH_A02G1340.gene
GO:0042221	response to chemical	Biological Process	90	0.00723803	GH_A12G2185.gene;GHnewGene_8331;GH_D10G0236.gene;GH_D12G0052.gene;GH_A11G1291.gene;GH_A10G2658.gene;GH_A04G0534.gene;GH_A13G0454.gene;GH_A02G1062.gene;GH_D07G0541.gene;GH_D11G1356.gene;GH_D04G0583.gene;GH_D12G2734.gene;GH_D05G1715.gene;GH_A04G0536.gene;GH_D11G0813.gene;GH_D03G1499.gene;GH_A12G0533.gene;GH_D05G0561.gene;GH_A13G1793.gene;GH_A08G1404.gene;GH_D08G1853.gene;GH_A05G3763.gene;GHnewGene_…
GO:0009961	response to 1-aminocyclopropane-1-carboxylic acid	Biological Process	3	0.00739409	GH_D09G0851.gene;GH_A10G0224.gene;GH_D10G0236.gene
GO:0009606	tropism	Biological Process	6	0.00787769	GH_D03G0280.gene;GH_D03G0337.gene;GH_D06G0283.gene;GH_A06G0297.gene;GH_D11G2221.gene;GH_A02G1725.gene
GO:0071555	cell wall organization	Biological Process	45	0.00865421	GH_A12G1449.gene;GH_D12G0588.gene;GH_D02G1499.gene;GH_A01G1762.gene;GH_D12G1462.gene;GH_A11G0524.gene;GH_D04G1997.gene;GH_D02G0206.gene;GH_D11G1649.gene;GH_A05G3249.gene;GH_D05G3276.gene;GH_D11G0240.gene;GH_D09G2382.gene;GH_A10G0144.gene;GH_A12G0957.gene;GH_A13G0971.gene;GH_D02G0408.gene;GH_D09G1574.gene;GH_D07G1975.gene;GH_A10G0753.gene;GH_D11G2647.gene;GH_D08G1755.gene;GH_D09G2383.gene;GH_D02G2…
GO:0080143	regulation of amino acid export	Biological Process	5	0.00941988	GH_D07G1973.gene;GH_A13G2389.gene;GH_A08G0958.gene;GH_A07G1978.gene;GH_A06G1322.gene
GO:1901987	regulation of cell cycle phase transition	Biological Process	5	0.00941988	GHnewGene_15737;GHnewGene_12584;GHnewGene_2737;GH_A02G1340.gene;GH_D13G0972.gene
GO:0046686	response to cadmium ion	Biological Process	11	0.00950306	GH_D11G1680.gene;GH_A08G1404.gene;GH_D07G1925.gene;GH_D12G2202.gene;GHnewGene_5245;GH_A03G0926.gene;GH_A12G2185.gene;GH_D09G1723.gene;GHnewGene_8331;GH_D03G1499.gene;GH_D08G1426.gene
GO:0009644	response to high light intensity	Biological Process	7	0.0108075	GH_A05G1273.gene;GH_A03G2075.gene;GH_D02G2242.gene;GH_A11G1103.gene;GH_A08G1335.gene;GH_A13G0454.gene;GHnewGene_5245
GO:0009407	toxin catabolic process	Biological Process	8	0.0110435	GH_D08G1426.gene;GH_A04G0536.gene;GH_A04G0534.gene;GH_D13G1748.gene;GH_A08G1404.gene;GH_A13G1793.gene;GH_D09G1723.gene;GH_D11G1680.gene
GO:0046777	protein autophosphorylation	Biological Process	21	0.0115812	GH_A11G2767.gene;GH_A13G0677.gene;GH_A05G3722.gene;GH_D05G1563.gene;GH_A11G2342.gene;GH_D01G0444.gene;GH_A10G0486.gene;GH_A11G2832.gene;GH_D11G3277.gene;GH_D05G0142.gene;GH_D09G0907.gene;GH_D11G1692.gene;GH_A01G0447.gene;GH_D01G0441.gene;GH_A09G2335.gene;GHnewGene_8791;GH_A09G2424.gene;GH_D12G0131.gene;GH_A05G1535.gene;GH_A04G0430.gene;GH_D02G1236.gene
GO:0045493	xylan catabolic process	Biological Process	5	0.0119965	GH_D05G2305.gene;GH_A01G1780.gene;GH_A05G2284.gene;GH_D10G1961.gene;GH_D02G2232.gene
GO:0009559	embryo sac central cell differentiation	Biological Process	3	0.0122108	GH_D03G0337.gene;GH_D11G2221.gene;GH_A02G1725.gene
GO:0070298	negative regulation of phosphorelay signal transduction system	Biological Process	3	0.0122108	GH_D13G2094.gene;GH_D05G0561.gene;GH_A13G2113.gene
GO:0010105	negative regulation of ethylene-activated signaling pathway	Biological Process	3	0.0122108	GH_D13G2094.gene;GH_D05G0561.gene;GH_A13G2113.gene
GO:0043200	response to amino acid	Biological Process	3	0.0122108	GH_D10G0236.gene;GH_D09G0851.gene;GH_A10G0224.gene
GO:0010117	photoprotection	Biological Process	3	0.0122108	GH_D02G2242.gene;GH_A13G0454.gene;GH_A03G2075.gene
GO:0070297	regulation of phosphorelay signal transduction system	Biological Process	3	0.0122108	GH_A13G2113.gene;GH_D05G0561.gene;GH_D13G2094.gene
GO:0009266	response to temperature stimulus	Biological Process	22	0.0122898	GHnewGene_16470;GHnewGene_5245;GH_D12G2202.gene;GH_A08G1404.gene;GH_D07G1059.gene;GH_D08G1426.gene;GH_D03G1499.gene;GH_D11G1446.gene;GH_A07G1072.gene;GH_A05G1273.gene;GH_A03G2075.gene;GH_A08G1335.gene;GH_A13G0454.gene;GH_D08G1971.gene;GH_A08G0826.gene;GH_D02G0941.gene;GH_A13G1429.gene;GH_A11G1410.gene;GH_D12G2013.gene;GH_D02G2242.gene;GH_D09G1723.gene;GH_A12G2185.gene
GO:0008610	lipid biosynthetic process	Biological Process	15	0.0132291	GH_A03G1165.gene;GH_D13G2350.gene;GH_A06G0617.gene;GH_A12G2507.gene;GH_D02G1360.gene;GH_A12G2421.gene;GH_D08G2683.gene;GH_D04G0747.gene;GH_D07G1182.gene;GH_A06G1830.gene;GH_A08G2688.gene;GH_D02G1363.gene;GH_D06G2132.gene;GH_D05G2487.gene;GHnewGene_10014
GO:0016584	nucleosome positioning	Biological Process	4	0.0137069	GH_D11G1889.gene;GH_D11G1361.gene;GH_D13G1936.gene;GH_A13G1975.gene
GO:1902532	negative regulation of intracellular signal transduction	Biological Process	4	0.0137069	GH_D13G2094.gene;GH_D05G0561.gene;GH_A13G2113.gene;GH_A09G1794.gene
GO:0006310	DNA recombination	Biological Process	14	0.0163205	GH_D13G0972.gene;GH_D03G1584.gene;GH_A11G3052.gene;GH_D11G3674.gene;GH_A11G3647.gene;GH_A02G1340.gene;GH_A13G0352.gene;GH_D07G1443.gene;GH_D05G0047.gene;GH_A11G3455.gene;GH_A05G0664.gene;GH_D13G2357.gene;GHnewGene_17458;GH_D02G1576.gene
GO:1903321	negative regulation of protein modification by small protein conjugation or removal	Biological Process	2	0.0164965	GHnewGene_15737;GH_A11G1103.gene
GO:0036377	arbuscular mycorrhizal association	Biological Process	2	0.0164965	GH_A02G1790.gene;GH_D12G2241.gene
GO:0036149	phosphatidylinositol acyl-chain remodeling	Biological Process	2	0.0164965	GH_D06G0100.gene;GH_A06G0116.gene
GO:0035067	negative regulation of histone acetylation	Biological Process	2	0.0164965	GH_D01G1344.gene;GH_A01G1264.gene
GO:0046475	glycerophospholipid catabolic process	Biological Process	2	0.0164965	GH_D10G0873.gene;GH_D07G2563.gene
GO:2000034	regulation of seed maturation	Biological Process	2	0.0164965	GH_A06G1416.gene;GH_D05G1646.gene
GO:0051048	negative regulation of secretion	Biological Process	2	0.0164965	GHnewGene_8331;GH_A09G1794.gene
GO:1903531	negative regulation of secretion by cell	Biological Process	2	0.0164965	GH_A09G1794.gene;GHnewGene_8331
GO:0006575	cellular modified amino acid metabolic process	Biological Process	8	0.0167449	GH_A13G1793.gene;GH_D13G1748.gene;GH_A08G1404.gene;GH_D11G1680.gene;GH_D09G1723.gene;GH_D08G1426.gene;GH_A04G0536.gene;GH_A04G0534.gene
GO:0007062	sister chromatid cohesion	Biological Process	6	0.0169933	GH_A08G0310.gene;GH_A05G2467.gene;GH_D08G0329.gene;GH_A13G0076.gene;GH_D13G0079.gene;GH_A04G0242.gene
GO:0007142	male meiosis II	Biological Process	3	0.0184414	GH_D07G2023.gene;GH_A11G2771.gene;GH_A07G2027.gene
GO:0048284	organelle fusion	Biological Process	3	0.0184414	GH_A02G1725.gene;GH_D11G2221.gene;GH_D03G0337.gene
GO:0031400	negative regulation of protein modification process	Biological Process	7	0.0199881	GH_A11G1103.gene;GH_D11G2102.gene;GH_D12G2734.gene;GH_A09G1335.gene;GHnewGene_15737;GH_A12G2288.gene;GHnewGene_8331
GO:0009737	response to abscisic acid	Biological Process	27	0.0223175	GH_A10G0224.gene;GH_A03G2075.gene;GH_D05G1848.gene;GH_A09G1675.gene;GH_A05G3763.gene;GH_A07G2469.gene;GH_D09G1884.gene;GH_D09G0851.gene;GH_D09G1723.gene;GH_D04G1529.gene;GH_A12G2288.gene;GH_D02G2242.gene;GH_D02G1269.gene;GH_D10G0236.gene;GH_D12G0052.gene;GH_A05G1877.gene;GH_D12G2621.gene;GH_A08G0826.gene;GH_A12G2512.gene;GHnewGene_4757;GH_D09G1182.gene;GH_A11G1293.gene;GH_A13G0454.gene;GH_D12G273…
GO:0080142	regulation of salicylic acid biosynthetic process	Biological Process	5	0.022471	GH_D09G0602.gene;GH_D12G2996.gene;GH_A08G2342.gene;GH_A09G0666.gene;GH_D08G2346.gene
GO:0032147	activation of protein kinase activity	Biological Process	12	0.0229447	GH_D01G0192.gene;GH_D13G1682.gene;GH_D03G1762.gene;GH_D05G1074.gene;GHnewGene_14388;GH_A12G0813.gene;GHnewGene_9199;GH_A13G2613.gene;GH_A01G0198.gene;GH_A08G2286.gene;GHnewGene_9022;GH_D08G2292.gene
GO:0009395	phospholipid catabolic process	Biological Process	4	0.0231629	GH_D03G0594.gene;GH_D11G2526.gene;GH_A12G0271.gene;GH_D03G0050.gene
GO:0006457	protein folding	Biological Process	37	0.024937	GH_A12G2751.gene;GH_A05G0403.gene;GH_D05G0717.gene;GH_D02G0617.gene;GH_D05G1410.gene;GH_D08G0060.gene;GH_A11G1410.gene;GH_A07G0768.gene;GH_A07G0216.gene;GH_D06G0919.gene;GH_A06G0514.gene;GH_D13G1367.gene;GH_D03G1673.gene;GH_D11G1446.gene;GH_A05G1395.gene;GHnewGene_17644;GH_A05G0924.gene;GH_A03G0302.gene;GH_D08G1443.gene;GH_D02G0370.gene;GH_D12G1538.gene;GH_A04G1475.gene;GH_D05G1270.gene;GH_A11G31…
GO:0000741	karyogamy	Biological Process	3	0.0261172	GH_D03G0337.gene;GH_D11G2221.gene;GH_A02G1725.gene
GO:0006656	phosphatidylcholine biosynthetic process	Biological Process	3	0.0261172	GH_A03G1075.gene;GH_D05G2487.gene;GH_D02G1331.gene
GO:0000082	G1/S transition of mitotic cell cycle	Biological Process	3	0.0261172	GH_D05G2876.gene;GH_A05G4195.gene;GH_A05G2857.gene
GO:0090379	secondary cell wall biogenesis involved in seed trichome differentiation	Biological Process	3	0.0261172	GH_D11G3731.gene;GHnewGene_15322;GH_A10G1631.gene
GO:0051017	actin filament bundle assembly	Biological Process	7	0.0261766	GH_D11G1528.gene;GH_D07G1768.gene;GH_D03G0437.gene;GH_D03G0439.gene;GH_A11G1497.gene;GH_D12G2481.gene;GH_D07G0951.gene
GO:0097305	response to alcohol	Biological Process	25	0.0263921	GH_A05G1877.gene;GH_D12G2621.gene;GH_A08G0826.gene;GH_A11G1293.gene;GH_A13G0454.gene;GHnewGene_4757;GH_D04G0583.gene;GH_A12G1651.gene;GH_D12G2734.gene;GH_D05G1915.gene;GH_D09G1723.gene;GH_A12G2288.gene;GH_D04G1529.gene;GH_D10G0236.gene;GH_D02G1269.gene;GH_D02G2242.gene;GH_D12G0052.gene;GH_A09G1675.gene;GH_A05G3763.gene;GH_A07G2469.gene;GHnewGene_2688;GH_D09G0851.gene;GH_A10G0224.gene;GH_A03G2075.…
GO:0006970	response to osmotic stress	Biological Process	23	0.0268302	GH_D08G1426.gene;GH_A10G0224.gene;GH_A03G2075.gene;GH_D09G0851.gene;GH_D11G2102.gene;GH_A12G0559.gene;GH_A07G2469.gene;GH_D12G2202.gene;GH_A05G0505.gene;GH_A08G1404.gene;GH_D12G0052.gene;GH_D02G2242.gene;GH_D02G1269.gene;GH_D10G0236.gene;GH_A12G2185.gene;GHnewGene_11307;GH_A05G3419.gene;GH_A05G0504.gene;GH_A13G0454.gene;GH_A02G1719.gene;GH_D08G1971.gene;GH_A08G0826.gene;GH_D12G2621.gene
GO:0046486	glycerolipid metabolic process	Biological Process	4	0.0290653	GH_D11G2102.gene;GH_D05G2487.gene;GH_D05G2138.gene;GH_A12G0271.gene
GO:0016121	carotene catabolic process	Biological Process	4	0.0290653	GH_A01G0365.gene;GH_D13G1744.gene;GH_A12G2220.gene;GH_D01G0347.gene
GO:0042335	cuticle development	Biological Process	4	0.0290653	GH_A01G1670.gene;GH_A13G1611.gene;GH_D07G1245.gene;GH_D12G2621.gene
GO:0045910	negative regulation of DNA recombination	Biological Process	4	0.0290653	GH_D11G1889.gene;GH_D13G1936.gene;GH_A13G1975.gene;GH_D11G1361.gene
GO:0009739	response to gibberellin	Biological Process	10	0.0295806	GH_D09G1723.gene;GH_A12G0065.gene;GH_D05G1479.gene;GH_D04G1049.gene;GH_A12G0533.gene;GH_D04G0496.gene;GH_A10G2154.gene;GH_A04G0617.gene;GH_D09G1182.gene;GH_A07G2469.gene
GO:0009664	plant-type cell wall organization	Biological Process	15	0.0301409	GH_D13G0780.gene;GH_A13G2638.gene;GH_A05G3134.gene;GH_A05G0959.gene;GH_A09G1722.gene;GH_A13G0971.gene;GH_A10G1626.gene;GH_D11G3754.gene;GH_A01G1762.gene;GHnewGene_5197;GH_D04G0452.gene;GH_A04G0951.gene;GH_scaffold6206_objG0001.gene;GH_D01G1876.gene;GH_D10G2061.gene
GO:0030244	cellulose biosynthetic process	Biological Process	14	0.0301879	GH_A09G2448.gene;GH_A07G0733.gene;GH_D11G2647.gene;GH_D07G0725.gene;GH_A12G0957.gene;GH_A13G0971.gene;GH_D09G2103.gene;GH_D02G0408.gene;GH_D11G1649.gene;GH_D12G1462.gene;GH_A11G2596.gene;GH_A12G1449.gene;GH_D09G2383.gene;GH_D09G2382.gene
GO:0052319	regulation of phytoalexin biosynthetic process	Biological Process	2	0.0313312	GH_D01G0694.gene;GH_A01G0694.gene
GO:0052318	regulation of phytoalexin metabolic process	Biological Process	2	0.0313312	GH_A01G0694.gene;GH_D01G0694.gene
GO:0010389	regulation of G2/M transition of mitotic cell cycle	Biological Process	2	0.0313312	GH_D13G0972.gene;GH_A02G1340.gene
GO:0052317	camalexin metabolic process	Biological Process	2	0.0313312	GH_A01G0694.gene;GH_D01G0694.gene
GO:0046217	indole phytoalexin metabolic process	Biological Process	2	0.0313312	GH_A01G0694.gene;GH_D01G0694.gene
GO:0009700	indole phytoalexin biosynthetic process	Biological Process	2	0.0313312	GH_D01G0694.gene;GH_A01G0694.gene
GO:0052320	positive regulation of phytoalexin metabolic process	Biological Process	2	0.0313312	GH_D01G0694.gene;GH_A01G0694.gene
GO:1901183	positive regulation of camalexin biosynthetic process	Biological Process	2	0.0313312	GH_A01G0694.gene;GH_D01G0694.gene
GO:0052322	positive regulation of phytoalexin biosynthetic process	Biological Process	2	0.0313312	GH_A01G0694.gene;GH_D01G0694.gene
GO:0006297	nucleotide-excision repair, DNA gap filling	Biological Process	2	0.0313312	GH_A13G1632.gene;GH_D05G3601.gene
GO:1901182	regulation of camalexin biosynthetic process	Biological Process	2	0.0313312	GH_A01G0694.gene;GH_D01G0694.gene
GO:0031507	heterochromatin assembly	Biological Process	2	0.0313312	GH_A02G1340.gene;GH_D13G0972.gene
GO:0019935	cyclic-nucleotide-mediated signaling	Biological Process	2	0.0313312	GH_D06G0165.gene;GHnewGene_11517
GO:0019933	cAMP-mediated signaling	Biological Process	2	0.0313312	GH_D06G0165.gene;GHnewGene_11517
GO:0043455	regulation of secondary metabolic process	Biological Process	6	0.0315663	GH_D12G2621.gene;GH_A01G0694.gene;GH_A09G1889.gene;GH_A04G0608.gene;GH_D07G1698.gene;GH_D01G0694.gene
GO:0097237	cellular response to toxic substance	Biological Process	6	0.0315663	GH_D11G1680.gene;GH_D06G0136.gene;GH_A05G1685.gene;GHnewGene_8331;GH_D05G1715.gene;GH_A02G1062.gene
GO:0060236	regulation of mitotic spindle organization	Biological Process	5	0.0319827	GH_D01G0192.gene;GHnewGene_9199;GH_A12G0813.gene;GH_A01G0198.gene;GH_D03G1762.gene
GO:0009414	response to water deprivation	Biological Process	18	0.0326228	GH_A08G1404.gene;GH_D05G1848.gene;GH_A08G2092.gene;GHnewGene_2688;GH_D09G1884.gene;GH_A05G3763.gene;GH_A03G2075.gene;GH_D08G1426.gene;GH_A08G0826.gene;GH_D03G1698.gene;GH_D11G1680.gene;GH_A10G2583.gene;GH_D04G0583.gene;GH_D11G1356.gene;GH_A13G0454.gene;GH_A07G2369.gene;GH_D12G0052.gene;GH_D02G2242.gene
GO:0009308	amine metabolic process	Biological Process	7	0.033556	GH_A03G0692.gene;GH_A08G1985.gene;GH_D01G1050.gene;GH_D09G0357.gene;GH_A07G2542.gene;GH_D02G0355.gene;GH_A02G0328.gene
GO:0019748	secondary metabolic process	Biological Process	11	0.033706	GH_A08G1404.gene;GH_D13G1748.gene;GH_A13G1793.gene;GH_A01G0694.gene;GH_D11G1680.gene;GH_D12G2621.gene;GH_A04G0534.gene;GH_D09G1723.gene;GH_D08G1426.gene;GH_D01G0694.gene;GH_A04G0536.gene
GO:0009934	regulation of meristem structural organization	Biological Process	3	0.0352356	GH_D13G0972.gene;GH_A02G1340.gene;GH_D11G2430.gene
GO:0006308	DNA catabolic process	Biological Process	3	0.0352356	GH_A09G0894.gene;GH_D10G0224.gene;GH_A10G0212.gene
GO:0019985	translesion synthesis	Biological Process	4	0.0357773	GHnewGene_2737;GHnewGene_12584;GH_D13G2527.gene;GH_A13G2532.gene
GO:0032269	negative regulation of cellular protein metabolic process	Biological Process	9	0.0368182	GH_D05G1479.gene;GH_A09G1335.gene;GHnewGene_15737;GHnewGene_8331;GH_A05G2347.gene;GH_A12G2288.gene;GH_A11G1103.gene;GH_D12G2734.gene;GH_D11G2102.gene
GO:0120029	hydrogen ion export across plasma membrane	Biological Process	6	0.0412029	GH_A05G0658.gene;GH_A08G0234.gene;GH_D06G1184.gene;GH_A13G2082.gene;GH_D05G0656.gene;GH_A05G0035.gene
GO:1901700	response to oxygen-containing compound	Biological Process	54	0.0413541	GH_D02G2242.gene;GH_A12G2288.gene;GH_A11G1293.gene;GH_A08G1335.gene;GH_D08G0971.gene;GH_A08G0826.gene;GH_D05G1479.gene;GH_D12G2621.gene;GH_D08G1426.gene;GH_D11G1446.gene;GH_A13G2570.gene;GH_A10G0224.gene;GH_D05G1646.gene;GH_D04G1049.gene;GH_A03G0497.gene;GH_A07G2369.gene;GH_D04G1529.gene;GHnewGene_11307;GH_A06G1416.gene;GH_A12G1651.gene;GH_D05G1915.gene;GHnewGene_4757;GH_D02G0848.gene;GH_A05G1273…
GO:0006644	phospholipid metabolic process	Biological Process	8	0.0417131	GH_D07G0820.gene;GH_D02G1046.gene;GH_D05G2138.gene;GH_D05G0017.gene;GH_A06G0617.gene;GH_D11G2102.gene;GH_D05G2487.gene;GH_A12G0271.gene
GO:0000278	mitotic cell cycle	Biological Process	17	0.0421153	GH_A04G0242.gene;GH_D03G1130.gene;GH_A07G2393.gene;GH_D07G2336.gene;GH_D09G2481.gene;GH_D11G2102.gene;GH_D11G1380.gene;GH_A08G1540.gene;GH_D11G2430.gene;GH_D07G2307.gene;GH_D11G0387.gene;GH_D13G0972.gene;GHnewGene_8331;GH_D02G1273.gene;GH_A11G1350.gene;GHnewGene_15737;GH_A02G1340.gene
GO:0009725	response to hormone	Biological Process	55	0.0428474	GH_D09G0851.gene;GH_scaffold515_objG0006.gene;GH_A04G0617.gene;GH_D04G0496.gene;GH_A07G2469.gene;GH_D05G2276.gene;GH_A09G1675.gene;GH_D02G0848.gene;GH_A09G2712.gene;GH_A03G2075.gene;GH_D08G0704.gene;GH_D11G2175.gene;GH_D05G1915.gene;GH_A12G1651.gene;GH_A06G1416.gene;GHnewGene_11227;GH_A09G1266.gene;GHnewGene_4757;GH_D04G1529.gene;GH_A07G2645.gene;GHnewGene_11307;GH_D05G1646.gene;GH_D04G1049.gene;…
GO:0006790	sulfur compound metabolic process	Biological Process	12	0.0430343	GH_A13G1793.gene;GH_A01G0651.gene;GH_D13G1748.gene;GH_A08G1404.gene;GH_D11G1680.gene;GH_A01G0694.gene;GH_A04G0534.gene;GH_D09G1723.gene;GH_A09G0234.gene;GH_D08G1426.gene;GH_D01G0694.gene;GH_A04G0536.gene
GO:1904668	positive regulation of ubiquitin protein ligase activity	Biological Process	4	0.043308	GHnewGene_5234;GHnewGene_5147;GHnewGene_1998;GHnewGene_14761
GO:0031936	negative regulation of chromatin silencing	Biological Process	4	0.043308	GH_D11G1361.gene;GH_D11G1889.gene;GH_D13G1936.gene;GH_A13G1975.gene
GO:0006986	response to unfolded protein	Biological Process	5	0.0436757	GH_D13G2613.gene;GHnewGene_5136;GH_D05G0960.gene;GH_A13G2624.gene;GH_D11G3746.gene
GO:0034620	cellular response to unfolded protein	Biological Process	5	0.0436757	GH_D13G2613.gene;GHnewGene_5136;GH_D05G0960.gene;GH_D11G3746.gene;GH_A13G2624.gene
GO:0051248	negative regulation of protein metabolic process	Biological Process	9	0.0441814	GH_A11G1103.gene;GH_D12G2734.gene;GH_D11G2102.gene;GH_D05G1479.gene;GHnewGene_15737;GH_A09G1335.gene;GHnewGene_8331;GH_A05G2347.gene;GH_A12G2288.gene
GO:0008283	cell proliferation	Biological Process	10	0.0455626	GH_A02G1340.gene;GH_D12G1337.gene;GHnewGene_9022;GH_D08G1853.gene;GH_D02G1273.gene;GH_A01G2260.gene;GH_D09G1062.gene;GH_D13G0972.gene;GH_D01G2343.gene;GH_A08G2441.gene
GO:1901990	regulation of mitotic cell cycle phase transition	Biological Process	3	0.0457667	GH_A02G1340.gene;GH_D13G0972.gene;GHnewGene_15737
GO:0051270	regulation of cellular component movement	Biological Process	3	0.0457667	GH_D05G2281.gene;GH_D11G2102.gene;GH_A12G0271.gene
GO:0000819	sister chromatid segregation	Biological Process	3	0.0457667	GH_D13G0079.gene;GH_A04G0242.gene;GH_A13G0076.gene
GO:0044770	cell cycle phase transition	Biological Process	3	0.0457667	GH_D11G2430.gene;GH_D13G0972.gene;GH_A02G1340.gene
GO:0006557	S-adenosylmethioninamine biosynthetic process	Biological Process	3	0.0457667	GH_A09G2527.gene;GH_A13G1107.gene;GH_D02G1453.gene
GO:0042430	indole-containing compound metabolic process	Biological Process	3	0.0457667	GH_A01G0694.gene;GH_D11G2992.gene;GH_D01G0694.gene
GO:0010104	regulation of ethylene-activated signaling pathway	Biological Process	3	0.0457667	GH_D13G2094.gene;GH_D05G0561.gene;GH_A13G2113.gene
GO:0042435	indole-containing compound biosynthetic process	Biological Process	3	0.0457667	GH_D01G0694.gene;GH_A01G0694.gene;GH_D11G2992.gene
GO:0031222	arabinan catabolic process	Biological Process	3	0.0457667	GH_D05G2305.gene;GH_A05G2284.gene;GH_D10G1961.gene
GO:1900376	regulation of secondary metabolite biosynthetic process	Biological Process	3	0.0457667	GH_D07G1698.gene;GH_D01G0694.gene;GH_A01G0694.gene
GO:0006075	(1->3)-beta-D-glucan biosynthetic process	Biological Process	6	0.046645	GH_A10G1706.gene;GH_A04G1249.gene;GH_D08G0850.gene;GH_A08G0161.gene;GH_A05G4004.gene;GH_D10G1192.gene
GO:0030001	metal ion transport	Biological Process	22	0.0476689	GH_A08G2273.gene;GH_D04G1231.gene;GH_D10G2276.gene;GHnewGene_7049;GH_A09G1639.gene;GH_D12G1692.gene;GH_A07G0040.gene;GH_D10G0083.gene;GH_A12G1234.gene;GH_A01G2028.gene;GH_D12G1872.gene;GH_D01G2187.gene;GH_A06G2370.gene;GH_A02G1579.gene;GH_D12G2775.gene;GH_A10G2177.gene;GH_A08G2078.gene;GH_D05G1065.gene;GH_D05G0976.gene;GH_A03G0401.gene;GH_A08G0816.gene;GH_A12G2776.gene
GO:0006950	response to stress	Biological Process	75	0.0493642	GH_D02G0941.gene;GH_A01G1598.gene;GH_A07G2369.gene;GHnewGene_11307;GH_D07G1059.gene;GH_D06G0136.gene;GH_D09G0851.gene;GH_A12G0559.gene;GH_D05G2276.gene;GH_A07G2469.gene;GH_A05G1273.gene;GH_D13G0079.gene;GH_A03G2075.gene;GH_D11G2143.gene;GH_D02G0848.gene;GH_A08G0826.gene;GHnewGene_2737;GH_D05G1479.gene;GH_D05G0107.gene;GH_D12G2621.gene;GH_A02G1340.gene;GH_A05G0504.gene;GH_D07G1698.gene;GH_A08G1335…
GO:0045717	negative regulation of fatty acid biosynthetic process	Biological Process	2	0.0496061	GH_D01G1344.gene;GH_A01G1264.gene
GO:0052315	phytoalexin biosynthetic process	Biological Process	2	0.0496061	GH_A01G0694.gene;GH_D01G0694.gene
GO:0009083	branched-chain amino acid catabolic process	Biological Process	2	0.0496061	GHnewGene_337;GH_A02G0747.gene
GO:0052314	phytoalexin metabolic process	Biological Process	2	0.0496061	GH_A01G0694.gene;GH_D01G0694.gene
GO:0010120	camalexin biosynthetic process	Biological Process	2	0.0496061	GH_A01G0694.gene;GH_D01G0694.gene
GO:0035066	positive regulation of histone acetylation	Biological Process	2	0.0496061	GH_D01G1344.gene;GH_A01G1264.gene
GO:1900378	positive regulation of secondary metabolite biosynthetic process	Biological Process	2	0.0496061	GH_D01G0694.gene;GH_A01G0694.gene
GO:0006301	postreplication repair	Biological Process	5	0.0503639	GH_A13G0076.gene;GH_D11G3660.gene;GH_D13G0079.gene;GHnewGene_2737;GHnewGene_12584
GO:0010200	response to chitin	Biological Process	9	0.0524687	GH_D03G1412.gene;GH_A13G0454.gene;GH_D13G2560.gene;GH_D10G2732.gene;GH_A03G2075.gene;GH_A13G2570.gene;GH_D02G2242.gene;GH_D13G0454.gene;GH_A03G0497.gene
GO:0031408	oxylipin biosynthetic process	Biological Process	6	0.0525115	GH_A10G0553.gene;GH_D02G0353.gene;GH_D10G0585.gene;GH_D09G2298.gene;GH_A13G1284.gene;GH_A02G0326.gene
GO:0006749	glutathione metabolic process	Biological Process	12	0.0530155	GH_D09G1723.gene;GH_A09G1774.gene;GH_A04G0536.gene;GH_D08G1426.gene;GH_D11G1680.gene;GH_A08G1404.gene;GH_D13G1748.gene;GH_A13G1793.gene;GH_A11G2438.gene;GH_D11G2329.gene;GH_D05G3522.gene;GH_A04G0534.gene
GO:0009642	response to light intensity	Biological Process	8	0.0553509	GH_A05G1273.gene;GH_A08G0826.gene;GH_A03G2075.gene;GH_A13G0454.gene;GHnewGene_5245;GH_A08G1335.gene;GH_A11G1103.gene;GH_D02G2242.gene
GO:0030245	cellulose catabolic process	Biological Process	8	0.0553509	GH_D11G1637.gene;GH_D11G3478.gene;GH_A08G1234.gene;GH_D11G1214.gene;GH_D06G1380.gene;GH_A11G1184.gene;GH_A02G1132.gene;GH_A12G2552.gene
GO:0071897	DNA biosynthetic process	Biological Process	5	0.0576184	GHnewGene_2737;GH_D03G1584.gene;GHnewGene_12584;GH_D11G1602.gene;GH_D13G2357.gene
GO:0055129	L-proline biosynthetic process	Biological Process	3	0.0576593	GH_A04G1046.gene;GH_D01G2467.gene;GH_A01G2389.gene
GO:1900034	regulation of cellular response to heat	Biological Process	3	0.0576593	GH_D11G0591.gene;GH_A11G0564.gene;GH_D05G0717.gene
GO:0045017	glycerolipid biosynthetic process	Biological Process	3	0.0576593	GH_D07G1492.gene;GH_D05G2487.gene;GH_D04G1571.gene
GO:0019310	inositol catabolic process	Biological Process	3	0.0576593	GH_A06G0750.gene;GH_D05G1347.gene;GH_D06G0727.gene
GO:0005978	glycogen biosynthetic process	Biological Process	6	0.0588064	GH_D07G1789.gene;GH_D02G2372.gene;GHnewGene_8252;GH_D05G3940.gene;GHnewGene_9467;GH_D07G2142.gene
GO:0006650	glycerophospholipid metabolic process	Biological Process	4	0.0608192	GH_D03G1027.gene;GH_D11G2102.gene;GH_D05G2487.gene;GH_D05G2138.gene
GO:0045859	regulation of protein kinase activity	Biological Process	4	0.0608192	GHnewGene_9022;GHnewGene_14388;GH_D03G1445.gene;GH_D11G2102.gene
GO:1902584	positive regulation of response to water deprivation	Biological Process	4	0.0608192	GH_D02G1639.gene;GH_D11G3375.gene;GH_A04G1684.gene;GH_D12G2621.gene
GO:1902531	regulation of intracellular signal transduction	Biological Process	7	0.0635009	GH_A13G2113.gene;GH_D08G1853.gene;GH_A09G1794.gene;GH_D05G0561.gene;GH_D13G2094.gene;GHnewGene_9022;GH_D03G1445.gene
GO:1990748	cellular detoxification	Biological Process	5	0.0654385	GH_D05G1715.gene;GH_A02G1062.gene;GH_A05G1685.gene;GH_D11G1680.gene;GH_D06G0136.gene
GO:0009630	gravitropism	Biological Process	8	0.0658531	GH_D02G1511.gene;GH_D06G0283.gene;GH_D03G0337.gene;GH_D03G0280.gene;GH_A02G1725.gene;GH_D11G2221.gene;GH_A11G0017.gene;GH_A06G0297.gene
GO:0010033	response to organic substance	Biological Process	64	0.0669679	GH_A12G0533.gene;GH_D05G0561.gene;GH_A05G3763.gene;GH_D03G1499.gene;GH_A10G2658.gene;GH_D07G0541.gene;GH_D12G2734.gene;GH_D04G0583.gene;GH_A13G0454.gene;GHnewGene_8331;GH_D12G0052.gene;GH_D10G0236.gene;GH_A05G2347.gene;GH_D05G3209.gene;GH_A13G0637.gene;GHnewGene_2688;GH_D01G0209.gene;GHnewGene_15165;GH_A11G3169.gene;GH_A02G0833.gene;GH_A05G1877.gene;GH_A03G1858.gene;GH_D11G2121.gene;GH_D09G1723.g…
GO:0009314	response to radiation	Biological Process	25	0.068672	GH_D08G1853.gene;GH_A01G0694.gene;GHnewGene_12584;GH_A01G1150.gene;GHnewGene_5245;GH_A05G1273.gene;GHnewGene_15165;GH_A03G2075.gene;GH_D01G0694.gene;GH_A11G1103.gene;GH_A08G0826.gene;GHnewGene_2737;GH_D13G1656.gene;GH_D05G1995.gene;GH_A08G1335.gene;GH_A13G0454.gene;GH_A03G1858.gene;GH_A11G2784.gene;GHnewGene_8331;GH_D05G1190.gene;GH_D11G2121.gene;GH_A05G1190.gene;GH_D11G0662.gene;GH_D13G0438.gene…
GO:0009736	cytokinin-activated signaling pathway	Biological Process	7	0.0696839	GH_A04G0617.gene;GH_A11G2927.gene;GH_D09G1517.gene;GH_A09G1266.gene;GHnewGene_7951;GH_D04G1049.gene;GH_D09G1223.gene
GO:0006487	protein N-linked glycosylation	Biological Process	7	0.0696839	GH_D04G0601.gene;GHnewGene_11459;GH_D13G2211.gene;GH_A12G1647.gene;GH_A09G0705.gene;GH_A01G1673.gene;GH_D09G0355.gene
GO:0051348	negative regulation of transferase activity	Biological Process	2	0.0707121	GH_A11G1103.gene;GH_D11G2102.gene
GO:0009403	toxin biosynthetic process	Biological Process	2	0.0707121	GH_D01G0694.gene;GH_A01G0694.gene
GO:0071158	positive regulation of cell cycle arrest	Biological Process	2	0.0707121	GH_D01G1344.gene;GH_A01G1264.gene
GO:2000033	regulation of seed dormancy process	Biological Process	2	0.0707121	GH_D05G1646.gene;GH_A06G1416.gene
GO:0070828	heterochromatin organization	Biological Process	2	0.0707121	GH_A02G1340.gene;GH_D13G0972.gene
GO:0090377	seed trichome initiation	Biological Process	3	0.070845	GHnewGene_15322;GH_A06G1106.gene;GH_D10G1267.gene
GO:0006529	asparagine biosynthetic process	Biological Process	3	0.070845	GH_D07G1129.gene;GH_D09G1022.gene;GH_A09G1068.gene
GO:0009690	cytokinin metabolic process	Biological Process	6	0.072687	GH_A05G0390.gene;GH_D09G0357.gene;GH_D10G2783.gene;GH_D04G0740.gene;GH_A07G2542.gene;GH_A13G2171.gene
GO:2000070	regulation of response to water deprivation	Biological Process	6	0.072687	GH_D09G0357.gene;GH_A07G2542.gene;GH_D12G2621.gene;GH_D11G3375.gene;GH_A04G1684.gene;GH_D02G1639.gene
GO:0006298	mismatch repair	Biological Process	5	0.0738201	GH_D13G1346.gene;GH_D13G2527.gene;GH_A06G0663.gene;GH_D06G0631.gene;GH_A13G2532.gene
GO:0009719	response to endogenous stimulus	Biological Process	53	0.0743045	GH_D05G3209.gene;GH_A13G0637.gene;GHnewGene_2688;GH_A05G1877.gene;GH_A02G0833.gene;GH_A03G1858.gene;GH_D11G2121.gene;GH_D09G1723.gene;GH_D13G0438.gene;GH_D02G1269.gene;GH_A12G0533.gene;GH_D05G0561.gene;GH_A05G3763.gene;GH_D04G0583.gene;GH_D12G2734.gene;GH_A13G0454.gene;GH_D12G0052.gene;GH_D10G0236.gene;GH_D05G1646.gene;GH_D04G1049.gene;GH_A01G0694.gene;GH_A10G0224.gene;GH_D01G0694.gene;GH_A08G082…
GO:0043124	negative regulation of I-kappaB kinase/NF-kappaB signaling	Biological Process	1	0.0761248	GH_A09G1794.gene
GO:0080170	hydrogen peroxide transmembrane transport	Biological Process	1	0.0761248	GH_A13G2572.gene
GO:0015840	urea transport	Biological Process	1	0.0761248	GH_A13G2572.gene
GO:0050710	negative regulation of cytokine secretion	Biological Process	1	0.0761248	GH_A09G1794.gene
GO:0019511	peptidyl-proline hydroxylation	Biological Process	1	0.0761248	GH_A13G1611.gene
GO:0071332	cellular response to fructose stimulus	Biological Process	1	0.0761248	GHnewGene_15165
GO:0015768	maltose transport	Biological Process	1	0.0761248	GH_D11G2506.gene
GO:2000124	regulation of endocannabinoid signaling pathway	Biological Process	1	0.0761248	GH_A12G0271.gene
GO:0018996	molting cycle, collagen and cuticulin-based cuticle	Biological Process	1	0.0761248	GH_A13G1611.gene
GO:0040013	negative regulation of locomotion	Biological Process	1	0.0761248	GH_A12G0271.gene
GO:0040018	positive regulation of multicellular organism growth	Biological Process	1	0.0761248	GH_A13G1611.gene
GO:0002832	negative regulation of response to biotic stimulus	Biological Process	1	0.0761248	GH_A09G1794.gene
GO:0050805	negative regulation of synaptic transmission	Biological Process	1	0.0761248	GH_A12G0271.gene
GO:0071324	cellular response to disaccharide stimulus	Biological Process	1	0.0761248	GHnewGene_15165
GO:0051598	meiotic recombination checkpoint	Biological Process	1	0.0761248	GH_D03G1251.gene
GO:1900425	negative regulation of defense response to bacterium	Biological Process	1	0.0761248	GH_A09G1794.gene
GO:0034213	quinolinate catabolic process	Biological Process	1	0.0761248	GH_D01G1740.gene
GO:0050709	negative regulation of protein secretion	Biological Process	1	0.0761248	GH_A09G1794.gene
GO:0040014	regulation of multicellular organism growth	Biological Process	1	0.0761248	GH_A13G1611.gene
GO:0010637	negative regulation of mitochondrial fusion	Biological Process	1	0.0761248	GH_A07G1765.gene
GO:0071329	cellular response to sucrose stimulus	Biological Process	1	0.0761248	GHnewGene_15165
GO:0002792	negative regulation of peptide secretion	Biological Process	1	0.0761248	GH_A09G1794.gene
GO:0032717	negative regulation of interleukin-8 production	Biological Process	1	0.0761248	GH_A09G1794.gene
GO:1903852	positive regulation of cristae formation	Biological Process	1	0.0761248	GH_A07G1765.gene
GO:0051484	isopentenyl diphosphate biosynthetic process, methylerythritol 4-phosphate pathway involved in terpenoid biosynthetic process	Biological Process	1	0.0761248	GH_A11G0010.gene
GO:2000146	negative regulation of cell motility	Biological Process	1	0.0761248	GH_A12G0271.gene
GO:0060292	long term synaptic depression	Biological Process	1	0.0761248	GH_A12G0271.gene
GO:0061842	microtubule organizing center localization	Biological Process	1	0.0761248	GHnewGene_11517
GO:0030336	negative regulation of cell migration	Biological Process	1	0.0761248	GH_A12G0271.gene
GO:0051642	centrosome localization	Biological Process	1	0.0761248	GHnewGene_11517
GO:0046464	acylglycerol catabolic process	Biological Process	1	0.0761248	GH_A12G0271.gene
GO:0033234	negative regulation of protein sumoylation	Biological Process	1	0.0761248	GHnewGene_15737
GO:2000482	regulation of interleukin-8 secretion	Biological Process	1	0.0761248	GH_A09G1794.gene
GO:0006638	neutral lipid metabolic process	Biological Process	1	0.0761248	GH_A12G0271.gene
GO:0015690	aluminum cation transport	Biological Process	1	0.0761248	GHnewGene_16936
GO:0071836	nectar secretion	Biological Process	1	0.0761248	GH_D13G2289.gene
GO:0033233	regulation of protein sumoylation	Biological Process	1	0.0761248	GHnewGene_15737
GO:0040002	collagen and cuticulin-based cuticle development	Biological Process	1	0.0761248	GH_A13G1611.gene
GO:0018208	peptidyl-proline modification	Biological Process	1	0.0761248	GH_A13G1611.gene
GO:2000896	amylopectin metabolic process	Biological Process	1	0.0761248	GHnewGene_15165
GO:0008277	regulation of G-protein coupled receptor protein signaling pathway	Biological Process	1	0.0761248	GH_A12G0271.gene
GO:0000730	DNA recombinase assembly	Biological Process	1	0.0761248	GH_A09G2405.gene
GO:0046434	organophosphate catabolic process	Biological Process	1	0.0761248	GH_A12G0271.gene
GO:0046461	neutral lipid catabolic process	Biological Process	1	0.0761248	GH_A12G0271.gene
GO:0006639	acylglycerol metabolic process	Biological Process	1	0.0761248	GH_A12G0271.gene
GO:0042338	cuticle development involved in collagen and cuticulin-based cuticle molting cycle	Biological Process	1	0.0761248	GH_A13G1611.gene
GO:0046503	glycerolipid catabolic process	Biological Process	1	0.0761248	GH_A12G0271.gene
GO:0048167	regulation of synaptic plasticity	Biological Process	1	0.0761248	GH_A12G0271.gene
GO:0051271	negative regulation of cellular component movement	Biological Process	1	0.0761248	GH_A12G0271.gene
GO:0018126	protein hydroxylation	Biological Process	1	0.0761248	GH_A13G1611.gene
GO:0032677	regulation of interleukin-8 production	Biological Process	1	0.0761248	GH_A09G1794.gene
GO:0010172	embryonic body morphogenesis	Biological Process	1	0.0761248	GH_A13G1611.gene
GO:0050707	regulation of cytokine secretion	Biological Process	1	0.0761248	GH_A09G1794.gene
GO:2000483	negative regulation of interleukin-8 secretion	Biological Process	1	0.0761248	GH_A09G1794.gene
GO:0010021	amylopectin biosynthetic process	Biological Process	1	0.0761248	GHnewGene_15165
GO:0048480	stigma development	Biological Process	1	0.0761248	GH_A06G1106.gene
GO:0006541	glutamine metabolic process	Biological Process	8	0.0775059	GH_A12G0537.gene;GH_A09G1068.gene;GH_D07G1129.gene;GH_D12G0552.gene;GH_D04G1744.gene;GH_D13G0497.gene;GH_D09G1022.gene;GH_A13G0504.gene
GO:0016998	cell wall macromolecule catabolic process	Biological Process	6	0.0802708	GH_D06G0527.gene;GH_A09G2294.gene;GH_D09G2226.gene;GH_A10G1543.gene;GH_A11G1782.gene;GH_D02G2501.gene
GO:0007094	mitotic spindle assembly checkpoint	Biological Process	4	0.0815125	GH_D13G0692.gene;GH_D05G2864.gene;GHnewGene_15737;GH_A13G0570.gene
GO:0098869	cellular oxidant detoxification	Biological Process	5	0.082756	GH_D05G1715.gene;GH_D06G0136.gene;GH_D11G1680.gene;GH_A05G1685.gene;GH_A02G1062.gene
GO:0006013	mannose metabolic process	Biological Process	3	0.085243	GH_D09G0006.gene;GH_D03G0083.gene;GH_A02G1982.gene
GO:1901988	negative regulation of cell cycle phase transition	Biological Process	3	0.085243	GHnewGene_15737;GHnewGene_12584;GHnewGene_2737
GO:0006597	spermine biosynthetic process	Biological Process	3	0.085243	GH_A13G1107.gene;GH_D02G1453.gene;GH_A09G2527.gene
GO:0016477	cell migration	Biological Process	3	0.085243	GH_D03G0437.gene;GH_D03G0439.gene;GHnewGene_9022
GO:0007052	mitotic spindle organization	Biological Process	3	0.085243	GH_D05G2220.gene;GH_A02G1811.gene;GH_D03G0248.gene
GO:0009415	response to water	Biological Process	15	0.0853973	GH_A08G1404.gene;GH_A05G3763.gene;GHnewGene_2688;GH_A03G2075.gene;GH_A01G1052.gene;GH_D08G1426.gene;GH_D11G1680.gene;GH_A08G0826.gene;GH_A13G0454.gene;GH_D11G1356.gene;GH_D04G0583.gene;GH_A07G2369.gene;GH_D02G2242.gene;GH_D12G0052.gene;GH_A05G1813.gene
GO:0009627	systemic acquired resistance	Biological Process	6	0.088279	GH_D04G0683.gene;GH_A10G1508.gene;GH_A11G3737.gene;GH_D01G0833.gene;GH_A05G3660.gene;GH_A10G1509.gene
GO:0042493	response to drug	Biological Process	17	0.089558	GHnewGene_4757;GH_A08G1335.gene;GH_A13G0454.gene;GH_A08G0826.gene;GH_A10G2658.gene;GH_D02G2242.gene;GH_D10G0236.gene;GH_A03G0497.gene;GHnewGene_8331;GH_D09G0851.gene;GHnewGene_2688;GHnewGene_5245;GH_D03G1499.gene;GH_A13G2570.gene;GH_A05G1273.gene;GH_A03G2075.gene;GH_A10G0224.gene
GO:0006032	chitin catabolic process	Biological Process	7	0.0903063	GH_A11G1782.gene;GH_D02G2501.gene;GH_D09G2226.gene;GH_A09G2294.gene;GH_D06G0527.gene;GH_A10G1543.gene;GH_A12G1275.gene
GO:0001932	regulation of protein phosphorylation	Biological Process	5	0.0922355	GHnewGene_8331;GHnewGene_9022;GH_D03G1445.gene;GH_D11G2102.gene;GHnewGene_14388
GO:0046148	pigment biosynthetic process	Biological Process	5	0.0922355	GH_D13G1656.gene;GH_A06G2011.gene;GH_D06G1461.gene;GH_D06G2044.gene;GH_D06G2351.gene
GO:0009741	response to brassinosteroid	Biological Process	5	0.0922355	GH_D02G0848.gene;GH_D05G2276.gene;GH_D08G0971.gene;GHnewGene_11307;GH_A02G0833.gene
GO:0046855	inositol phosphate dephosphorylation	Biological Process	5	0.0922355	GH_D06G1444.gene;GH_A01G0651.gene;GH_A09G0234.gene;GH_A06G1463.gene;GH_D09G0228.gene
GO:0010035	response to inorganic substance	Biological Process	26	0.0935066	GH_A08G1404.gene;GH_A05G3763.gene;GHnewGene_5245;GH_A03G2075.gene;GH_A05G1273.gene;GH_D11G0813.gene;GH_D03G1499.gene;GH_A10G2658.gene;GH_D07G1925.gene;GH_A13G0454.gene;GH_D11G1356.gene;GH_D04G0583.gene;GH_A12G2185.gene;GH_A07G2369.gene;GHnewGene_8331;GH_D12G0052.gene;GH_A11G1291.gene;GH_D12G2202.gene;GHnewGene_2688;GH_A03G0926.gene;GH_D08G1426.gene;GH_D11G1680.gene;GH_A08G0826.gene;GH_A08G1335.ge…
GO:0051382	kinetochore assembly	Biological Process	2	0.0941127	GH_A10G0789.gene;GH_D10G0782.gene
GO:0051176	positive regulation of sulfur metabolic process	Biological Process	2	0.0941127	GH_D01G0694.gene;GH_A01G0694.gene
GO:0072422	signal transduction involved in DNA damage checkpoint	Biological Process	2	0.0941127	GHnewGene_2737;GHnewGene_12584
GO:0072425	signal transduction involved in G2 DNA damage checkpoint	Biological Process	2	0.0941127	GHnewGene_2737;GHnewGene_12584
GO:0042770	signal transduction in response to DNA damage	Biological Process	2	0.0941127	GHnewGene_2737;GHnewGene_12584
GO:0072395	signal transduction involved in cell cycle checkpoint	Biological Process	2	0.0941127	GHnewGene_12584;GHnewGene_2737
GO:0019253	reductive pentose-phosphate cycle	Biological Process	2	0.0941127	GH_A11G1527.gene;GH_A07G1719.gene
GO:0072401	signal transduction involved in DNA integrity checkpoint	Biological Process	2	0.0941127	GHnewGene_12584;GHnewGene_2737
GO:0031572	G2 DNA damage checkpoint	Biological Process	2	0.0941127	GHnewGene_2737;GHnewGene_12584
GO:0016102	diterpenoid biosynthetic process	Biological Process	2	0.0941127	GH_D11G1311.gene;GH_A11G1284.gene
GO:0006044	N-acetylglucosamine metabolic process	Biological Process	2	0.0941127	GH_D04G0601.gene;GH_D09G0355.gene
GO:0019252	starch biosynthetic process	Biological Process	6	0.0967061	GH_D07G1789.gene;GH_D09G1945.gene;GH_D02G2372.gene;GH_A08G1286.gene;GH_D07G2142.gene;GH_A07G2327.gene
GO:0061408	positive regulation of transcription from RNA polymerase II promoter in response to heat stress	Biological Process	6	0.0967061	GH_A12G1737.gene;GH_D12G2474.gene;GH_A06G0672.gene;GH_D11G1332.gene;GH_A08G2745.gene;GH_A05G0234.gene
GO:0009833	plant-type primary cell wall biogenesis	Biological Process	6	0.0967061	GH_D02G0408.gene;GH_D11G1649.gene;GH_D09G2383.gene;GH_D12G1462.gene;GH_A09G2448.gene;GH_D11G2647.gene
GO:0043086	negative regulation of catalytic activity	Biological Process	12	0.0970703	GH_A12G2288.gene;GH_D06G2420.gene;GH_D10G1994.gene;GH_A11G1103.gene;GH_D08G1993.gene;GH_A09G1425.gene;GH_A03G0704.gene;GH_D05G1479.gene;GH_A09G1335.gene;GH_D11G2102.gene;GH_D12G2734.gene;GH_A11G2448.gene
GO:0071669	plant-type cell wall organization or biogenesis	Biological Process	7	0.0978652	GH_A11G3703.gene;GH_D01G1876.gene;GH_A13G0971.gene;GH_A07G0877.gene;GH_A04G0951.gene;GH_D11G0377.gene;GH_A01G1762.gene
GO:0006751	glutathione catabolic process	Biological Process	3	0.100763	GH_D06G1201.gene;GHnewGene_5305;GH_A06G0747.gene
GO:0007004	telomere maintenance via telomerase	Biological Process	3	0.100763	GH_D12G2243.gene;GH_D03G1107.gene;GH_A03G0843.gene
GO:0072663	establishment of protein localization to peroxisome	Biological Process	5	0.102246	GH_A07G2645.gene;GH_scaffold515_objG0006.gene;GHnewGene_11227;GH_A03G1599.gene;GH_A09G2712.gene
GO:0043574	peroxisomal transport	Biological Process	5	0.102246	GH_A07G2645.gene;GH_A09G2712.gene;GH_A03G1599.gene;GHnewGene_11227;GH_scaffold515_objG0006.gene
GO:0072662	protein localization to peroxisome	Biological Process	5	0.102246	GHnewGene_11227;GH_scaffold515_objG0006.gene;GH_A09G2712.gene;GH_A03G1599.gene;GH_A07G2645.gene
GO:0046677	response to antibiotic	Biological Process	12	0.102418	GH_A10G0224.gene;GH_A05G1273.gene;GHnewGene_8331;GH_D10G0236.gene;GH_D03G1499.gene;GH_A10G2658.gene;GH_A08G0826.gene;GHnewGene_4757;GH_A08G1335.gene;GHnewGene_5245;GH_D09G0851.gene;GHnewGene_2688
GO:0006631	fatty acid metabolic process	Biological Process	8	0.104266	GH_D05G1727.gene;GH_A12G0134.gene;GH_D06G0165.gene;GH_A03G1599.gene;GH_A10G1561.gene;GH_D05G2733.gene;GH_D09G0831.gene;GH_D06G2132.gene
GO:0071368	cellular response to cytokinin stimulus	Biological Process	4	0.1052	GH_A04G0617.gene;GH_D04G1049.gene;GH_D09G1223.gene;GH_A09G1266.gene
GO:0006869	lipid transport	Biological Process	18	0.105325	GH_D13G2085.gene;GH_A09G2329.gene;GH_D07G1245.gene;GH_D12G0562.gene;GH_D02G0323.gene;GH_A01G1670.gene;GH_A02G0350.gene;GH_D07G0830.gene;GH_A08G0153.gene;GH_D08G0861.gene;GHnewGene_14289;GH_D05G0009.gene;GH_A10G1631.gene;GH_A02G0349.gene;GH_D11G0335.gene;GH_D10G1267.gene;GH_A02G0297.gene;GH_D06G1225.gene
GO:0001101	response to acid chemical	Biological Process	40	0.109662	GH_D05G3209.gene;GH_D04G1049.gene;GH_D05G1646.gene;GHnewGene_2688;GH_A10G0224.gene;GH_D08G1426.gene;GH_D12G2621.gene;GH_D11G1680.gene;GH_D05G1479.gene;GH_A05G1877.gene;GH_A08G0826.gene;GH_A11G1293.gene;GH_D09G1723.gene;GH_A12G2288.gene;GH_D02G2242.gene;GH_D02G1269.gene;GH_A12G0533.gene;GH_A09G1675.gene;GH_A08G1404.gene;GH_A05G3763.gene;GH_A07G2469.gene;GH_D09G0851.gene;GH_D04G0496.gene;GH_A04G061…
GO:0015919	peroxisomal membrane transport	Biological Process	5	0.11277	GH_scaffold515_objG0006.gene;GHnewGene_11227;GH_A09G2712.gene;GH_A03G1599.gene;GH_A07G2645.gene
GO:0032886	regulation of microtubule-based process	Biological Process	5	0.11277	GHnewGene_8849;GH_A10G2232.gene;GH_A05G4316.gene;GH_D05G2281.gene;GH_D10G2327.gene
GO:0005985	sucrose metabolic process	Biological Process	5	0.11277	GH_A13G2184.gene;GH_A07G0813.gene;GH_D13G2289.gene;GH_D13G2166.gene;GH_D07G0815.gene
GO:0000162	tryptophan biosynthetic process	Biological Process	3	0.117309	GH_D11G1578.gene;GH_D05G3109.gene;GH_A05G3109.gene
GO:0009561	megagametogenesis	Biological Process	3	0.117309	GH_D11G2221.gene;GH_A02G1725.gene;GH_D03G0337.gene
GO:1900424	regulation of defense response to bacterium	Biological Process	3	0.117309	GH_A08G0826.gene;GH_A12G0559.gene;GH_A09G1794.gene
GO:0034389	lipid particle organization	Biological Process	3	0.117309	GH_D02G1639.gene;GH_D11G3375.gene;GH_A04G1684.gene
GO:0009269	response to desiccation	Biological Process	3	0.117309	GH_A07G1518.gene;GH_D11G0994.gene;GH_A11G0963.gene
GO:0006556	S-adenosylmethionine biosynthetic process	Biological Process	3	0.117309	GH_A09G1633.gene;GH_A02G0616.gene;GH_D02G0631.gene
GO:0009914	hormone transport	Biological Process	3	0.117309	GH_A01G0832.gene;GH_A09G1266.gene;GH_D09G1223.gene
GO:0000103	sulfate assimilation	Biological Process	4	0.118086	GH_D06G1444.gene;GH_A06G1463.gene;GH_D09G0228.gene;GH_A02G0365.gene
GO:0046470	phosphatidylcholine metabolic process	Biological Process	4	0.118086	GH_D05G2487.gene;GH_D03G0594.gene;GH_D08G2049.gene;GH_D03G0050.gene
GO:0016540	protein autoprocessing	Biological Process	2	0.119336	GH_D02G0918.gene;GH_A11G0363.gene
GO:1902750	negative regulation of cell cycle G2/M phase transition	Biological Process	2	0.119336	GHnewGene_2737;GHnewGene_12584
GO:0001933	negative regulation of protein phosphorylation	Biological Process	2	0.119336	GHnewGene_8331;GH_D11G2102.gene
GO:0045860	positive regulation of protein kinase activity	Biological Process	2	0.119336	GHnewGene_14388;GHnewGene_9022
GO:0070919	production of siRNA involved in chromatin silencing by small RNA	Biological Process	2	0.119336	GH_D05G0558.gene;GH_D07G0095.gene
GO:1990592	protein K69-linked ufmylation	Biological Process	2	0.119336	GH_A06G0458.gene;GH_A05G2658.gene
GO:0042326	negative regulation of phosphorylation	Biological Process	2	0.119336	GHnewGene_8331;GH_D11G2102.gene
GO:0046688	response to copper ion	Biological Process	2	0.119336	GH_A12G2512.gene;GH_D03G1499.gene
GO:0051103	DNA ligation involved in DNA repair	Biological Process	2	0.119336	GH_D13G2357.gene;GH_D03G1584.gene
GO:0051186	cofactor metabolic process	Biological Process	9	0.122643	GH_D08G1426.gene;GH_A04G0536.gene;GH_D09G1723.gene;GH_D13G1656.gene;GH_A04G0534.gene;GH_A13G1793.gene;GH_A08G1404.gene;GH_D13G1748.gene;GH_D11G1680.gene
GO:0022900	electron transport chain	Biological Process	5	0.123791	GH_A12G1275.gene;GH_D04G1064.gene;GH_A05G2112.gene;GH_D05G2143.gene;GH_D02G1269.gene
GO:0009611	response to wounding	Biological Process	14	0.124284	GH_A13G0454.gene;GH_D05G0107.gene;GH_A12G2512.gene;GH_A08G0826.gene;GH_D10G0236.gene;GH_D02G2242.gene;GH_A12G0559.gene;GH_D09G0851.gene;GH_D05G2487.gene;GHnewGene_2688;GH_D05G3209.gene;GH_D06G0835.gene;GH_A03G2075.gene;GH_A10G0224.gene
GO:0043549	regulation of kinase activity	Biological Process	4	0.131615	GHnewGene_9022;GHnewGene_14388;GH_D11G2102.gene;GH_D03G1445.gene
GO:0007346	regulation of mitotic cell cycle	Biological Process	12	0.131716	GH_A07G1153.gene;GH_D08G2292.gene;GHnewGene_9022;GHnewGene_15737;GH_D10G1353.gene;GH_A08G2286.gene;GH_A13G2613.gene;GH_A02G1340.gene;GH_D02G1145.gene;GH_D05G1074.gene;GH_D13G0972.gene;GH_D13G1682.gene
GO:0046854	phosphatidylinositol phosphorylation	Biological Process	6	0.134433	GH_A06G1463.gene;GH_D09G0228.gene;GH_A09G0234.gene;GH_D05G2138.gene;GH_D06G1444.gene;GH_A01G0651.gene
GO:0034754	cellular hormone metabolic process	Biological Process	3	0.13478	GH_D11G2992.gene;GH_D09G0357.gene;GH_A07G2542.gene
GO:0044550	secondary metabolite biosynthetic process	Biological Process	3	0.13478	GH_D12G2621.gene;GH_A01G0694.gene;GH_D01G0694.gene
GO:0006596	polyamine biosynthetic process	Biological Process	3	0.13478	GH_D06G0913.gene;GH_D11G2890.gene;GH_A03G1623.gene
GO:0006342	chromatin silencing	Biological Process	3	0.13478	GH_A08G0773.gene;GH_D07G2295.gene;GH_A07G2352.gene
GO:0051513	regulation of monopolar cell growth	Biological Process	3	0.13478	GH_A09G2652.gene;GH_A11G1309.gene;GH_A07G2350.gene
GO:0006517	protein deglycosylation	Biological Process	3	0.13478	GH_D09G0006.gene;GH_A02G1982.gene;GH_D03G0083.gene
GO:0010043	response to zinc ion	Biological Process	3	0.13478	GH_D11G1680.gene;GH_D08G1426.gene;GH_A08G1404.gene
GO:0016560	protein import into peroxisome matrix, docking	Biological Process	5	0.135288	GH_A07G2645.gene;GHnewGene_11228;GH_scaffold515_objG0006.gene;GHnewGene_11227;GH_A09G2712.gene
GO:0010564	regulation of cell cycle process	Biological Process	5	0.135288	GHnewGene_2737;GHnewGene_12584;GHnewGene_15737;GH_D13G0972.gene;GH_A02G1340.gene
GO:0000723	telomere maintenance	Biological Process	5	0.135288	GH_D11G3793.gene;GH_D12G2243.gene;GH_D02G0230.gene;GH_D03G1107.gene;GH_A03G0843.gene
GO:0050832	defense response to fungus	Biological Process	13	0.143172	GH_D13G1938.gene;GH_D02G2501.gene;GH_D08G1426.gene;GH_A01G1670.gene;GH_A11G2839.gene;GH_D06G0527.gene;GHnewGene_16936;GH_D02G1547.gene;GH_A10G1557.gene;GH_A01G1598.gene;GH_D05G1479.gene;GH_D12G2621.gene;GH_A08G1404.gene
GO:0090378	seed trichome elongation	Biological Process	8	0.143986	GHnewGene_15322;GH_D07G1948.gene;GH_A10G1626.gene;GH_A05G1417.gene;GHnewGene_14289;GH_A12G0065.gene;GH_D05G0343.gene;GH_A13G2572.gene
GO:0007163	establishment or maintenance of cell polarity	Biological Process	6	0.144813	GH_D11G3417.gene;GH_D08G1853.gene;GH_D06G2327.gene;GH_D11G2102.gene;GH_D03G0439.gene;GH_D03G0437.gene
GO:0006880	intracellular sequestering of iron ion	Biological Process	2	0.14597	GH_D13G0270.gene;GH_D09G1786.gene
GO:0071483	cellular response to blue light	Biological Process	2	0.14597	GH_D05G1995.gene;GH_A01G1150.gene
GO:0051046	regulation of secretion	Biological Process	2	0.14597	GHnewGene_8331;GH_A09G1794.gene
GO:0080050	regulation of seed development	Biological Process	2	0.14597	GH_A06G1416.gene;GH_D05G1646.gene
GO:0009251	glucan catabolic process	Biological Process	2	0.14597	GH_A01G2027.gene;GH_A06G1398.gene
GO:1903530	regulation of secretion by cell	Biological Process	2	0.14597	GH_A09G1794.gene;GHnewGene_8331
GO:0036159	inner dynein arm assembly	Biological Process	1	0.146457	GH_D05G2281.gene
GO:2000121	regulation of removal of superoxide radicals	Biological Process	1	0.146457	GH_A08G1835.gene
GO:0018142	protein-DNA covalent cross-linking	Biological Process	1	0.146457	GH_D07G1761.gene
GO:0045004	DNA replication proofreading	Biological Process	1	0.146457	GH_A13G1632.gene
GO:0031269	pseudopodium assembly	Biological Process	1	0.146457	GH_D11G2102.gene
GO:0006570	tyrosine metabolic process	Biological Process	1	0.146457	GH_D01G0545.gene
GO:2000100	regulation of establishment or maintenance of bipolar cell polarity regulating cell shape	Biological Process	1	0.146457	GHnewGene_14388
GO:0090322	regulation of superoxide metabolic process	Biological Process	1	0.146457	GH_A08G1835.gene
GO:0061709	reticulophagy	Biological Process	1	0.146457	GH_D05G0088.gene
GO:0050919	negative chemotaxis	Biological Process	1	0.146457	GH_D11G2102.gene
GO:0006114	glycerol biosynthetic process	Biological Process	1	0.146457	GH_D05G0052.gene
GO:0001841	neural tube formation	Biological Process	1	0.146457	GH_D08G2057.gene
GO:0072175	epithelial tube formation	Biological Process	1	0.146457	GH_D08G2057.gene
GO:0070542	response to fatty acid	Biological Process	1	0.146457	GHnewGene_8331
GO:0031268	pseudopodium organization	Biological Process	1	0.146457	GH_D11G2102.gene
GO:0007187	G-protein coupled receptor signaling pathway, coupled to cyclic nucleotide second messenger	Biological Process	1	0.146457	GH_D11G2102.gene
GO:0016576	histone dephosphorylation	Biological Process	1	0.146457	GHnewGene_8331
GO:0031279	regulation of cyclase activity	Biological Process	1	0.146457	GH_D11G2102.gene
GO:0050708	regulation of protein secretion	Biological Process	1	0.146457	GH_A09G1794.gene
GO:0001838	embryonic epithelial tube formation	Biological Process	1	0.146457	GH_D08G2057.gene
GO:0032510	endosome to lysosome transport via multivesicular body sorting pathway	Biological Process	1	0.146457	GH_A01G1598.gene
GO:0035874	cellular response to copper ion starvation	Biological Process	1	0.146457	GH_A10G2417.gene
GO:0043327	chemotaxis to cAMP	Biological Process	1	0.146457	GH_D11G2102.gene
GO:0042148	strand invasion	Biological Process	1	0.146457	GH_A09G2405.gene
GO:0032796	uropod organization	Biological Process	1	0.146457	GH_D11G2102.gene
GO:0071333	cellular response to glucose stimulus	Biological Process	1	0.146457	GHnewGene_15165
GO:0071219	cellular response to molecule of bacterial origin	Biological Process	1	0.146457	GH_D01G0209.gene
GO:2000099	regulation of establishment or maintenance of bipolar cell polarity	Biological Process	1	0.146457	GHnewGene_14388
GO:0071276	cellular response to cadmium ion	Biological Process	1	0.146457	GHnewGene_8331
GO:0055047	generative cell mitosis	Biological Process	1	0.146457	GH_D07G2307.gene
GO:0031452	negative regulation of heterochromatin assembly	Biological Process	1	0.146457	GH_D01G2090.gene
GO:0070301	cellular response to hydrogen peroxide	Biological Process	1	0.146457	GHnewGene_8331
GO:0071918	urea transmembrane transport	Biological Process	1	0.146457	GH_A13G2572.gene
GO:0010677	negative regulation of cellular carbohydrate metabolic process	Biological Process	1	0.146457	GHnewGene_7285
GO:0080110	sporopollenin biosynthetic process	Biological Process	1	0.146457	GH_A12G0109.gene
GO:0042303	molting cycle	Biological Process	1	0.146457	GH_A13G1611.gene
GO:0006657	CDP-choline pathway	Biological Process	1	0.146457	GH_D05G2487.gene
GO:1904666	regulation of ubiquitin protein ligase activity	Biological Process	1	0.146457	GH_A11G1103.gene
GO:0031445	regulation of heterochromatin assembly	Biological Process	1	0.146457	GH_D01G2090.gene
GO:0031397	negative regulation of protein ubiquitination	Biological Process	1	0.146457	GH_A11G1103.gene
GO:0010171	body morphogenesis	Biological Process	1	0.146457	GH_A13G1611.gene
GO:0019628	urate catabolic process	Biological Process	1	0.146457	GH_D04G0191.gene
GO:0055121	response to high fluence blue light stimulus by blue high-fluence system	Biological Process	1	0.146457	GH_A11G1103.gene
GO:0060972	left/right pattern formation	Biological Process	1	0.146457	GH_D05G2281.gene
GO:0048194	Golgi vesicle budding	Biological Process	1	0.146457	GH_A05G3388.gene
GO:0046337	phosphatidylethanolamine metabolic process	Biological Process	1	0.146457	GH_D05G2487.gene
GO:0006111	regulation of gluconeogenesis	Biological Process	1	0.146457	GHnewGene_7285
GO:0031272	regulation of pseudopodium assembly	Biological Process	1	0.146457	GH_D11G2102.gene
GO:1904161	DNA synthesis involved in UV-damage excision repair	Biological Process	1	0.146457	GH_D05G3601.gene
GO:1901402	negative regulation of tetrapyrrole metabolic process	Biological Process	1	0.146457	GHnewGene_8331
GO:0071331	cellular response to hexose stimulus	Biological Process	1	0.146457	GHnewGene_15165
GO:1901464	negative regulation of tetrapyrrole biosynthetic process	Biological Process	1	0.146457	GHnewGene_8331
GO:0036052	protein localization to uropod	Biological Process	1	0.146457	GH_D11G2102.gene
GO:0071326	cellular response to monosaccharide stimulus	Biological Process	1	0.146457	GHnewGene_15165
GO:0045798	negative regulation of chromatin assembly or disassembly	Biological Process	1	0.146457	GH_D01G2090.gene
GO:0051339	regulation of lyase activity	Biological Process	1	0.146457	GH_D11G2102.gene
GO:1904950	negative regulation of establishment of protein localization	Biological Process	1	0.146457	GH_A09G1794.gene
GO:2000322	regulation of glucocorticoid receptor signaling pathway	Biological Process	1	0.146457	GHnewGene_8331
GO:0036158	outer dynein arm assembly	Biological Process	1	0.146457	GH_D05G2281.gene
GO:0006287	base-excision repair, gap-filling	Biological Process	1	0.146457	GH_A13G1632.gene
GO:0051444	negative regulation of ubiquitin-protein transferase activity	Biological Process	1	0.146457	GH_A11G1103.gene
GO:1904550	response to arachidonic acid	Biological Process	1	0.146457	GHnewGene_8331
GO:0061504	cyclic threonylcarbamoyladenosine biosynthetic process	Biological Process	1	0.146457	GH_D11G1798.gene
GO:1902325	negative regulation of chlorophyll biosynthetic process	Biological Process	1	0.146457	GHnewGene_8331
GO:0008333	endosome to lysosome transport	Biological Process	1	0.146457	GH_A01G1598.gene
GO:0070987	error-free translesion synthesis	Biological Process	1	0.146457	GHnewGene_4390
GO:0010257	NADH dehydrogenase complex assembly	Biological Process	1	0.146457	GH_D06G1570.gene
GO:0045920	negative regulation of exocytosis	Biological Process	1	0.146457	GHnewGene_8331
GO:0051224	negative regulation of protein transport	Biological Process	1	0.146457	GH_A09G1794.gene
GO:2000324	positive regulation of glucocorticoid receptor signaling pathway	Biological Process	1	0.146457	GHnewGene_8331
GO:0036051	protein localization to trailing edge	Biological Process	1	0.146457	GH_D11G2102.gene
GO:0034461	uropod retraction	Biological Process	1	0.146457	GH_D11G2102.gene
GO:0010563	negative regulation of phosphorus metabolic process	Biological Process	5	0.147238	GH_A09G1335.gene;GHnewGene_8331;GH_A12G2288.gene;GH_D12G2734.gene;GH_D11G2102.gene
GO:0045936	negative regulation of phosphate metabolic process	Biological Process	5	0.147238	GH_D11G2102.gene;GH_D12G2734.gene;GH_A09G1335.gene;GH_A12G2288.gene;GHnewGene_8331
GO:0006974	cellular response to DNA damage stimulus	Biological Process	13	0.149491	GH_D07G1651.gene;GHnewGene_1438;GHnewGene_2688;GH_D07G1761.gene;GH_A02G1340.gene;GHnewGene_12584;GHnewGene_2737;GH_A10G2417.gene;GH_A13G0076.gene;GH_D03G1130.gene;GH_D06G1061.gene;GH_D13G0972.gene;GH_D13G0079.gene
GO:0009416	response to light stimulus	Biological Process	28	0.149655	GH_A01G0694.gene;GHnewGene_12584;GH_A01G1150.gene;GH_D01G2541.gene;GHnewGene_15165;GH_D01G0694.gene;GH_A11G1103.gene;GH_A08G0826.gene;GHnewGene_2737;GH_D13G1656.gene;GH_A08G1335.gene;GH_A03G1858.gene;GH_A11G2784.gene;GH_D11G2121.gene;GH_D01G0633.gene;GH_D11G0662.gene;GH_D13G0438.gene;GH_D02G2242.gene;GH_D08G1853.gene;GHnewGene_5245;GH_A05G1273.gene;GH_A03G2075.gene;GH_D05G1995.gene;GH_A13G0454.ge…
GO:0000070	mitotic sister chromatid segregation	Biological Process	3	0.153074	GH_A04G0242.gene;GH_D11G2157.gene;GH_D11G2218.gene
GO:0000075	cell cycle checkpoint	Biological Process	3	0.153074	GHnewGene_2737;GHnewGene_12584;GHnewGene_15737
GO:0010948	negative regulation of cell cycle process	Biological Process	3	0.153074	GHnewGene_2737;GHnewGene_15737;GHnewGene_12584
GO:0043618	regulation of transcription from RNA polymerase II promoter in response to stress	Biological Process	6	0.155545	GH_D12G2474.gene;GH_A06G0672.gene;GH_A12G1737.gene;GH_A05G0234.gene;GH_A08G2745.gene;GH_D11G1332.gene
GO:0040007	growth	Biological Process	17	0.15647	GH_D02G0848.gene;GH_D01G0694.gene;GH_A03G2075.gene;GH_D05G2276.gene;GH_D02G1639.gene;GH_D11G3375.gene;GH_A01G0694.gene;GH_D11G3417.gene;GH_D02G2242.gene;GH_D13G0972.gene;GH_A01G0832.gene;GH_A11G2784.gene;GHnewGene_9952;GH_A13G0454.gene;GH_A04G1684.gene;GH_A02G0833.gene;GH_A02G1340.gene
GO:0006952	defense response	Biological Process	67	0.156672	GH_D08G1426.gene;GH_D04G0009.gene;GHnewGene_5038;GH_D13G0176.gene;GH_D06G1129.gene;GH_A11G3580.gene;GH_D05G3108.gene;GH_A11G2307.gene;GH_D02G1565.gene;GH_D11G1686.gene;GH_A04G1252.gene;GH_D02G1008.gene;GH_D12G2621.gene;GH_D04G1649.gene;GH_D05G1479.gene;GH_A05G3106.gene;GH_D02G1800.gene;GH_D11G3308.gene;GH_A12G1168.gene;GH_D02G2342.gene;GH_D11G2143.gene;GH_D13G2255.gene;GH_A12G0134.gene;GH_D13G078…
GO:0006625	protein targeting to peroxisome	Biological Process	5	0.159618	GH_scaffold515_objG0006.gene;GHnewGene_11227;GH_A09G2712.gene;GH_A03G1599.gene;GH_A07G2645.gene
GO:0006094	gluconeogenesis	Biological Process	4	0.160433	GHnewGene_10705;GH_A12G0934.gene;GH_D12G0883.gene;GH_D09G1595.gene
GO:0007049	cell cycle	Biological Process	16	0.165623	GH_A05G1120.gene;GH_A04G0242.gene;GH_A11G1148.gene;GH_D11G1177.gene;GH_D13G0079.gene;GH_D11G2102.gene;GH_A11G3455.gene;GH_A07G1153.gene;GH_A13G0076.gene;GH_D07G2307.gene;GH_D11G2430.gene;GHnewGene_8331;GH_D13G0972.gene;GH_D02G1273.gene;GH_A02G1340.gene;GHnewGene_15737
GO:0060562	epithelial tube morphogenesis	Biological Process	6	0.166615	GH_D09G1012.gene;GH_D08G2057.gene;GH_D05G2281.gene;GH_D08G1853.gene;GH_D07G1136.gene;GHnewGene_9952
GO:0071396	cellular response to lipid	Biological Process	10	0.169294	GH_D04G1049.gene;GH_D08G0971.gene;GH_A09G1675.gene;GH_D04G0496.gene;GH_D12G2734.gene;GH_A04G0617.gene;GH_A13G0637.gene;GHnewGene_11307;GH_A12G2288.gene;GH_D12G0052.gene
GO:0070534	protein K63-linked ubiquitination	Biological Process	3	0.172089	GH_D11G3660.gene;GH_D09G0357.gene;GH_A07G2542.gene
GO:0008295	spermidine biosynthetic process	Biological Process	3	0.172089	GH_D02G1453.gene;GH_A13G1107.gene;GH_A09G2527.gene
GO:0016104	triterpenoid biosynthetic process	Biological Process	3	0.172089	GH_D06G2150.gene;GH_D06G2151.gene;GH_scaffold418_objG0001.gene
GO:0010252	auxin homeostasis	Biological Process	3	0.172089	GH_D01G0694.gene;GH_A01G0694.gene;GH_D11G2121.gene
GO:0001934	positive regulation of protein phosphorylation	Biological Process	3	0.172089	GHnewGene_9022;GH_D05G0088.gene;GHnewGene_14388
GO:0006323	DNA packaging	Biological Process	2	0.173654	GH_A02G1340.gene;GH_D13G0972.gene
GO:0033619	membrane protein proteolysis	Biological Process	2	0.173654	GH_A13G2471.gene;GHnewGene_14759
GO:0044272	sulfur compound biosynthetic process	Biological Process	2	0.173654	GH_A01G0694.gene;GH_D01G0694.gene
GO:0055062	phosphate ion homeostasis	Biological Process	2	0.173654	GH_A12G2186.gene;GH_D07G0478.gene
GO:0050826	response to freezing	Biological Process	2	0.173654	GH_D04G0713.gene;GH_A05G3454.gene
GO:0031497	chromatin assembly	Biological Process	2	0.173654	GH_D13G0972.gene;GH_A02G1340.gene
GO:0051131	chaperone-mediated protein complex assembly	Biological Process	2	0.173654	GH_A11G3062.gene;GHnewGene_5245
GO:0046294	formaldehyde catabolic process	Biological Process	2	0.173654	GH_A06G0364.gene;GH_D08G1266.gene
GO:0019725	cellular homeostasis	Biological Process	6	0.178005	GH_A05G1685.gene;GH_D06G0136.gene;GHnewGene_15165;GH_D05G1715.gene;GH_A11G1291.gene;GH_D04G0496.gene
GO:0034605	cellular response to heat	Biological Process	7	0.180188	GH_A13G1536.gene;GH_A05G0234.gene;GH_A08G2745.gene;GH_D11G1332.gene;GH_A06G0672.gene;GH_D12G2474.gene;GH_A12G1737.gene
GO:0010038	response to metal ion	Biological Process	13	0.183219	GHnewGene_2688;GH_D12G2202.gene;GHnewGene_5245;GH_A08G1404.gene;GH_D03G1499.gene;GH_D08G1426.gene;GH_A03G0926.gene;GH_D07G1925.gene;GH_D11G1680.gene;GH_A11G1291.gene;GHnewGene_8331;GH_D09G1723.gene;GH_A12G2185.gene
GO:0009789	positive regulation of abscisic acid-activated signaling pathway	Biological Process	5	0.185563	GH_D12G2734.gene;GH_A05G3419.gene;GH_A12G0559.gene;GH_D09G0357.gene;GH_A07G2542.gene
GO:1901421	positive regulation of response to alcohol	Biological Process	5	0.185563	GH_A12G0559.gene;GH_D12G2734.gene;GH_A05G3419.gene;GH_D09G0357.gene;GH_A07G2542.gene
GO:1905959	positive regulation of cellular response to alcohol	Biological Process	5	0.185563	GH_D09G0357.gene;GH_A07G2542.gene;GH_A12G0559.gene;GH_D12G2734.gene;GH_A05G3419.gene
GO:0045229	external encapsulating structure organization	Biological Process	5	0.185563	GH_A04G0951.gene;GH_A13G0971.gene;GH_D01G1876.gene;GH_D12G2013.gene;GH_A01G1762.gene
GO:0009967	positive regulation of signal transduction	Biological Process	9	0.188223	GH_A12G0559.gene;GH_A05G3419.gene;GH_D12G2734.gene;GH_D12G2468.gene;GH_D09G0357.gene;GH_A07G2542.gene;GH_D07G1136.gene;GHnewGene_8331;GH_D09G1012.gene
GO:0044092	negative regulation of molecular function	Biological Process	8	0.190033	GH_A12G2288.gene;GH_A11G1103.gene;GH_D05G1479.gene;GH_A09G1335.gene;GH_A09G1425.gene;GH_D02G0941.gene;GH_D12G2734.gene;GH_D11G2102.gene
GO:0010243	response to organonitrogen compound	Biological Process	13	0.190371	GH_A01G1598.gene;GH_D07G0541.gene;GH_A13G0454.gene;GHnewGene_8331;GH_A03G0497.gene;GH_D02G2242.gene;GH_D10G0236.gene;GH_A05G2347.gene;GHnewGene_2688;GH_D09G0851.gene;GH_A10G0224.gene;GH_A03G2075.gene;GH_A13G2570.gene
GO:0009082	branched-chain amino acid biosynthetic process	Biological Process	4	0.191295	GH_A10G1311.gene;GH_D05G2168.gene;GH_D05G2671.gene;GH_A05G2136.gene
GO:0030026	cellular manganese ion homeostasis	Biological Process	4	0.191295	GH_D06G0080.gene;GH_A13G0273.gene;GH_D13G0270.gene;GH_D12G2657.gene
GO:0042762	regulation of sulfur metabolic process	Biological Process	3	0.191725	GH_D07G1698.gene;GH_D01G0694.gene;GH_A01G0694.gene
GO:0016132	brassinosteroid biosynthetic process	Biological Process	3	0.191725	GH_D11G1957.gene;GH_A07G2001.gene;GH_A08G1843.gene
GO:0023056	positive regulation of signaling	Biological Process	9	0.197342	GH_D12G2468.gene;GH_D07G1136.gene;GHnewGene_8331;GH_A07G2542.gene;GH_D09G0357.gene;GH_D09G1012.gene;GH_A05G3419.gene;GH_D12G2734.gene;GH_A12G0559.gene
GO:0016558	protein import into peroxisome matrix	Biological Process	5	0.199075	GH_A09G2712.gene;GH_A03G1599.gene;GHnewGene_11227;GH_scaffold515_objG0006.gene;GH_A07G2645.gene
GO:0007131	reciprocal meiotic recombination	Biological Process	5	0.199075	GH_D03G1251.gene;GH_A09G2405.gene;GH_D09G2346.gene;GH_A07G0104.gene;GH_A11G3455.gene
GO:0009646	response to absence of light	Biological Process	2	0.202074	GHnewGene_16936;GH_A08G0826.gene
GO:0044242	cellular lipid catabolic process	Biological Process	2	0.202074	GH_A12G0271.gene;GH_A03G1599.gene
GO:0031570	DNA integrity checkpoint	Biological Process	2	0.202074	GHnewGene_12584;GHnewGene_2737
GO:0009958	positive gravitropism	Biological Process	2	0.202074	GH_D03G0280.gene;GH_D02G2243.gene
GO:0051051	negative regulation of transport	Biological Process	2	0.202074	GH_A09G1794.gene;GHnewGene_8331
GO:0010449	root meristem growth	Biological Process	2	0.202074	GH_A02G1340.gene;GH_D13G0972.gene
GO:0046488	phosphatidylinositol metabolic process	Biological Process	2	0.202074	GH_D11G2102.gene;GH_D05G2138.gene
GO:0006665	sphingolipid metabolic process	Biological Process	2	0.202074	GH_A01G1657.gene;GH_D01G1751.gene
GO:0006002	fructose 6-phosphate metabolic process	Biological Process	4	0.207375	GH_D05G0280.gene;GH_A10G0099.gene;GH_D06G0723.gene;GH_A07G0253.gene
GO:0009853	photorespiration	Biological Process	4	0.207375	GH_A03G0320.gene;GH_A11G1527.gene;GH_D08G1082.gene;GH_A07G1719.gene
GO:0006629	lipid metabolic process	Biological Process	31	0.209235	GH_A08G2314.gene;GH_D05G0529.gene;GH_D11G0520.gene;GH_D12G1368.gene;GH_D08G2322.gene;GH_D06G0165.gene;GH_D11G1352.gene;GH_D01G1463.gene;GH_D02G2447.gene;GH_D06G2246.gene;GH_A09G0805.gene;GH_A12G0271.gene;GH_A06G0018.gene;GH_A13G0405.gene;GH_A08G0685.gene;GH_A07G0079.gene;GH_D08G2435.gene;GH_D04G0976.gene;GH_A08G2599.gene;GH_D11G2063.gene;GH_D05G2138.gene;GH_A11G0501.gene;GH_A12G1277.gene;GH_A03G1…
GO:0042592	homeostatic process	Biological Process	12	0.210193	GHnewGene_15165;GH_D05G1715.gene;GHnewGene_9952;GH_A05G1685.gene;GH_D11G3793.gene;GH_D11G2121.gene;GH_D01G0694.gene;GH_A11G1291.gene;GH_A09G1675.gene;GH_A01G0694.gene;GH_D06G0136.gene;GH_D04G0496.gene
GO:0006312	mitotic recombination	Biological Process	1	0.211437	GH_A09G2405.gene
GO:0044458	motile cilium assembly	Biological Process	1	0.211437	GH_D05G2281.gene
GO:0006225	UDP biosynthetic process	Biological Process	1	0.211437	GH_A12G0005.gene
GO:0035970	peptidyl-threonine dephosphorylation	Biological Process	1	0.211437	GHnewGene_8331
GO:1903070	negative regulation of ER-associated ubiquitin-dependent protein catabolic process	Biological Process	1	0.211437	GH_A05G2347.gene
GO:0045639	positive regulation of myeloid cell differentiation	Biological Process	1	0.211437	GH_D03G1445.gene
GO:0043111	replication fork arrest	Biological Process	1	0.211437	GH_A12G2729.gene
GO:0010424	DNA methylation on cytosine within a CG sequence	Biological Process	1	0.211437	GH_D07G0511.gene
GO:0002758	innate immune response-activating signal transduction	Biological Process	1	0.211437	GH_D06G1803.gene
GO:0045648	positive regulation of erythrocyte differentiation	Biological Process	1	0.211437	GH_D03G1445.gene
GO:0043278	response to morphine	Biological Process	1	0.211437	GHnewGene_8331
GO:0045637	regulation of myeloid cell differentiation	Biological Process	1	0.211437	GH_D03G1445.gene
GO:0045646	regulation of erythrocyte differentiation	Biological Process	1	0.211437	GH_D03G1445.gene
GO:0016120	carotene biosynthetic process	Biological Process	1	0.211437	GH_A09G1145.gene
GO:0071962	mitotic sister chromatid cohesion, centromeric	Biological Process	1	0.211437	GH_A04G0242.gene
GO:0010304	PSII associated light-harvesting complex II catabolic process	Biological Process	1	0.211437	GH_A05G3870.gene
GO:0051291	protein heterooligomerization	Biological Process	1	0.211437	GHnewGene_8331
GO:0098743	cell aggregation	Biological Process	1	0.211437	GH_D11G2102.gene
GO:0090333	regulation of stomatal closure	Biological Process	1	0.211437	GH_D05G2928.gene
GO:0098630	aggregation of unicellular organisms	Biological Process	1	0.211437	GH_D11G2102.gene
GO:1900459	positive regulation of brassinosteroid mediated signaling pathway	Biological Process	1	0.211437	GH_D12G2468.gene
GO:0070286	axonemal dynein complex assembly	Biological Process	1	0.211437	GH_D05G2281.gene
GO:0014065	phosphatidylinositol 3-kinase signaling	Biological Process	1	0.211437	GH_D11G2102.gene
GO:0032049	cardiolipin biosynthetic process	Biological Process	1	0.211437	GH_D11G0526.gene
GO:0033145	positive regulation of intracellular steroid hormone receptor signaling pathway	Biological Process	1	0.211437	GHnewGene_8331
GO:0010847	regulation of chromatin assembly	Biological Process	1	0.211437	GH_D01G2090.gene
GO:0033353	S-adenosylmethionine cycle	Biological Process	1	0.211437	GH_D02G0229.gene
GO:0034085	establishment of sister chromatid cohesion	Biological Process	1	0.211437	GH_A04G0242.gene
GO:0033143	regulation of intracellular steroid hormone receptor signaling pathway	Biological Process	1	0.211437	GHnewGene_8331
GO:0009410	response to xenobiotic stimulus	Biological Process	1	0.211437	GHnewGene_8331
GO:1904293	negative regulation of ERAD pathway	Biological Process	1	0.211437	GH_A05G2347.gene
GO:0097164	ammonium ion metabolic process	Biological Process	1	0.211437	GH_D05G2487.gene
GO:0072347	response to anesthetic	Biological Process	1	0.211437	GHnewGene_8331
GO:0014072	response to isoquinoline alkaloid	Biological Process	1	0.211437	GHnewGene_8331
GO:1903573	negative regulation of response to endoplasmic reticulum stress	Biological Process	1	0.211437	GH_A05G2347.gene
GO:0050804	modulation of chemical synaptic transmission	Biological Process	1	0.211437	GH_A12G0271.gene
GO:1990258	histone glutamine methylation	Biological Process	1	0.211437	GH_D09G0519.gene
GO:0006273	lagging strand elongation	Biological Process	1	0.211437	GH_A11G2026.gene
GO:0031152	aggregation involved in sorocarp development	Biological Process	1	0.211437	GH_D11G2102.gene
GO:1900027	regulation of ruffle assembly	Biological Process	1	0.211437	GH_A01G0481.gene
GO:0043901	negative regulation of multi-organism process	Biological Process	1	0.211437	GH_A09G1794.gene
GO:0000494	box C/D snoRNA 3'-end processing	Biological Process	1	0.211437	GH_D09G0519.gene
GO:0051438	regulation of ubiquitin-protein transferase activity	Biological Process	1	0.211437	GH_A11G1103.gene
GO:0070476	rRNA (guanine-N7)-methylation	Biological Process	1	0.211437	GH_D08G0238.gene
GO:0051601	exocyst localization	Biological Process	1	0.211437	GH_D11G2402.gene
GO:0070370	cellular heat acclimation	Biological Process	1	0.211437	GHnewGene_5437
GO:0043279	response to alkaloid	Biological Process	1	0.211437	GHnewGene_8331
GO:0032102	negative regulation of response to external stimulus	Biological Process	1	0.211437	GH_A09G1794.gene
GO:0030836	positive regulation of actin filament depolymerization	Biological Process	1	0.211437	GHnewGene_8420
GO:0034087	establishment of mitotic sister chromatid cohesion	Biological Process	1	0.211437	GH_A04G0242.gene
GO:0035493	SNARE complex assembly	Biological Process	1	0.211437	GH_D02G2641.gene
GO:0090376	seed trichome differentiation	Biological Process	3	0.211883	GH_A10G2154.gene;GH_D12G1588.gene;GH_D09G1182.gene
GO:1900150	regulation of defense response to fungus	Biological Process	3	0.211883	GH_D11G1022.gene;GH_A07G1506.gene;GH_A08G0826.gene
GO:0009933	meristem structural organization	Biological Process	3	0.211883	GH_D11G2430.gene;GH_A11G2396.gene;GH_A01G0832.gene
GO:0045491	xylan metabolic process	Biological Process	3	0.211883	GH_A03G1463.gene;GH_D03G1298.gene;GH_A13G0971.gene
GO:0051085	chaperone mediated protein folding requiring cofactor	Biological Process	7	0.212608	GHnewGene_5136;GH_D11G0195.gene;GH_D05G0717.gene;GH_D13G2613.gene;GH_A13G2624.gene;GH_D11G3746.gene;GH_D05G0960.gene
GO:0042325	regulation of phosphorylation	Biological Process	5	0.212908	GHnewGene_14388;GH_D03G1445.gene;GH_D11G2102.gene;GHnewGene_9022;GHnewGene_8331
GO:0031399	regulation of protein modification process	Biological Process	10	0.220604	GHnewGene_8331;GH_A12G2288.gene;GHnewGene_14388;GH_A11G1103.gene;GHnewGene_15737;GH_A09G1335.gene;GHnewGene_9022;GH_D12G2734.gene;GH_D03G1445.gene;GH_D11G2102.gene
GO:0022603	regulation of anatomical structure morphogenesis	Biological Process	10	0.220604	GHnewGene_2688;GH_D11G2102.gene;GH_A02G1340.gene;GH_D10G0570.gene;GHnewGene_14388;GH_D11G2430.gene;GH_D13G0972.gene;GH_D09G1012.gene;GH_D07G1136.gene;GHnewGene_9952
GO:0051172	negative regulation of nitrogen compound metabolic process	Biological Process	19	0.223644	GH_A05G2347.gene;GH_D08G1853.gene;GH_D05G3209.gene;GH_D11G2102.gene;GHnewGene_2688;GH_D01G0209.gene;GH_A03G2075.gene;GH_A11G1103.gene;GH_D05G1479.gene;GH_D05G1340.gene;GH_D05G0107.gene;GHnewGene_15737;GH_A09G1335.gene;GH_D12G2734.gene;GH_A13G0454.gene;GH_A12G2288.gene;GHnewGene_8331;GH_D11G0662.gene;GH_D02G2242.gene
GO:0006098	pentose-phosphate shunt	Biological Process	4	0.223824	GH_D07G2499.gene;GH_D01G0223.gene;GH_D04G0822.gene;GH_A09G0427.gene
GO:0009735	response to cytokinin	Biological Process	7	0.223864	GH_D04G1049.gene;GH_A09G1266.gene;GH_D09G1182.gene;GH_A04G0617.gene;GH_A10G2154.gene;GH_D09G1223.gene;GH_D09G1723.gene
GO:0006289	nucleotide-excision repair	Biological Process	6	0.226413	GH_A05G0043.gene;GH_A03G0843.gene;GH_D03G1107.gene;GH_D13G2061.gene;GH_A13G2081.gene;GH_D12G2243.gene
GO:0030574	collagen catabolic process	Biological Process	2	0.230957	GH_D05G3363.gene;GH_A05G3401.gene
GO:0010345	suberin biosynthetic process	Biological Process	2	0.230957	GH_D12G2621.gene;GH_A07G1194.gene
GO:0006275	regulation of DNA replication	Biological Process	2	0.230957	GH_D13G2527.gene;GH_A13G2532.gene
GO:0009718	anthocyanin-containing compound biosynthetic process	Biological Process	2	0.230957	GH_D13G1656.gene;GH_D06G0066.gene
GO:0000731	DNA synthesis involved in DNA repair	Biological Process	2	0.230957	GHnewGene_12584;GHnewGene_2737
GO:1903320	regulation of protein modification by small protein conjugation or removal	Biological Process	2	0.230957	GHnewGene_15737;GH_A11G1103.gene
GO:0009817	defense response to fungus, incompatible interaction	Biological Process	2	0.230957	GH_A08G1404.gene;GH_D08G1426.gene
GO:0009094	L-phenylalanine biosynthetic process	Biological Process	2	0.230957	GH_D08G0077.gene;GH_D09G1063.gene
GO:0006333	chromatin assembly or disassembly	Biological Process	2	0.230957	GH_D13G0972.gene;GH_A02G1340.gene
GO:0007155	cell adhesion	Biological Process	3	0.232468	GH_D05G2003.gene;GH_A10G2154.gene;GH_D11G3731.gene
GO:0010091	trichome branching	Biological Process	3	0.232468	GH_D04G1049.gene;GH_A04G0617.gene;GH_D11G3417.gene
GO:1903706	regulation of hemopoiesis	Biological Process	3	0.232468	GH_D09G1012.gene;GH_D03G1445.gene;GH_D07G1136.gene
GO:0023014	signal transduction by protein phosphorylation	Biological Process	7	0.235322	GH_D13G1682.gene;GHnewGene_8331;GH_D05G1074.gene;GH_A08G2286.gene;GH_A13G2613.gene;GHnewGene_9022;GH_D08G2292.gene
GO:0035239	tube morphogenesis	Biological Process	6	0.239132	GHnewGene_9952;GH_D07G1136.gene;GH_D08G1853.gene;GH_D08G2057.gene;GH_D05G2281.gene;GH_D09G1012.gene
GO:0009637	response to blue light	Biological Process	4	0.240593	GH_A01G1150.gene;GH_D05G1995.gene;GH_A11G1103.gene;GH_A11G2784.gene
GO:0071554	cell wall organization or biogenesis	Biological Process	8	0.241368	GH_A01G1762.gene;GH_D12G2013.gene;GH_D01G1876.gene;GH_A04G0951.gene;GH_D10G0344.gene;GH_A07G1148.gene;GH_A11G3703.gene;GH_A13G0971.gene
GO:0051338	regulation of transferase activity	Biological Process	5	0.241426	GH_A11G1103.gene;GHnewGene_14388;GH_D03G1445.gene;GH_D11G2102.gene;GHnewGene_9022
GO:0034599	cellular response to oxidative stress	Biological Process	5	0.241426	GH_A11G3062.gene;GH_D05G1715.gene;GHnewGene_8331;GH_D06G0136.gene;GH_A05G1685.gene
GO:0010647	positive regulation of cell communication	Biological Process	9	0.245509	GH_A12G0559.gene;GH_D12G2734.gene;GH_A05G3419.gene;GH_D12G2468.gene;GH_D09G0357.gene;GH_A07G2542.gene;GHnewGene_8331;GH_D07G1136.gene;GH_D09G1012.gene
GO:0019637	organophosphate metabolic process	Biological Process	7	0.246967	GH_D05G2487.gene;GH_A12G0271.gene;GH_D11G2102.gene;GH_D13G2592.gene;GH_A06G0617.gene;GH_D02G1269.gene;GH_D05G2138.gene
GO:0031324	negative regulation of cellular metabolic process	Biological Process	20	0.248043	GH_D12G2734.gene;GH_A13G0454.gene;GHnewGene_7285;GH_D05G1340.gene;GH_D05G1479.gene;GH_D05G0107.gene;GHnewGene_15737;GH_A09G1335.gene;GH_D11G0662.gene;GH_D02G2242.gene;GH_A12G2288.gene;GHnewGene_8331;GH_D11G2102.gene;GHnewGene_2688;GH_D01G0209.gene;GH_A05G2347.gene;GH_D08G1853.gene;GH_D05G3209.gene;GH_A11G1103.gene;GH_A03G2075.gene
GO:0006518	peptide metabolic process	Biological Process	8	0.252158	GH_A04G0534.gene;GH_D11G1680.gene;GH_A13G1793.gene;GH_D13G1748.gene;GH_A08G1404.gene;GH_A04G0536.gene;GH_D08G1426.gene;GH_D09G1723.gene
GO:0043401	steroid hormone mediated signaling pathway	Biological Process	3	0.253389	GH_D08G0971.gene;GH_A13G0637.gene;GHnewGene_11307
GO:0005982	starch metabolic process	Biological Process	3	0.253389	GHnewGene_8252;GH_A05G4143.gene;GHnewGene_15165
GO:0030258	lipid modification	Biological Process	3	0.253389	GH_D05G2138.gene;GH_D11G2102.gene;GH_A03G1599.gene
GO:0010476	gibberellin mediated signaling pathway	Biological Process	3	0.253389	GH_A04G0617.gene;GH_D04G0496.gene;GH_D04G1049.gene
GO:0071370	cellular response to gibberellin stimulus	Biological Process	3	0.253389	GH_A04G0617.gene;GH_D04G0496.gene;GH_D04G1049.gene
GO:0002683	negative regulation of immune system process	Biological Process	5	0.256052	GH_D07G1136.gene;GH_A08G1835.gene;GH_D09G1012.gene;GH_D01G0209.gene;GH_D06G1129.gene
GO:0071482	cellular response to light stimulus	Biological Process	4	0.257636	GH_A01G1150.gene;GH_D05G1995.gene;GHnewGene_15165;GHnewGene_8331
GO:0071478	cellular response to radiation	Biological Process	4	0.257636	GH_D05G1995.gene;GH_A01G1150.gene;GHnewGene_15165;GHnewGene_8331
GO:1903047	mitotic cell cycle process	Biological Process	7	0.258785	GHnewGene_15737;GH_A02G1340.gene;GH_D11G2102.gene;GH_D13G0972.gene;GH_A04G0242.gene;GH_D11G2430.gene;GH_D07G2307.gene
GO:0042276	error-prone translesion synthesis	Biological Process	2	0.260068	GH_D13G0433.gene;GHnewGene_4390
GO:0009435	NAD biosynthetic process	Biological Process	2	0.260068	GH_D01G1740.gene;GH_D12G0991.gene
GO:2001251	negative regulation of chromosome organization	Biological Process	2	0.260068	GHnewGene_15737;GH_D01G2090.gene
GO:0090158	endoplasmic reticulum membrane organization	Biological Process	2	0.260068	GH_A03G0097.gene;GH_A08G1905.gene
GO:0061817	endoplasmic reticulum-plasma membrane tethering	Biological Process	2	0.260068	GH_A03G0097.gene;GH_A08G1905.gene
GO:0042026	protein refolding	Biological Process	6	0.265174	GH_D13G2613.gene;GH_D11G3746.gene;GH_A13G2624.gene;GH_D05G0960.gene;GH_A06G1105.gene;GHnewGene_5136
GO:0048729	tissue morphogenesis	Biological Process	6	0.265174	GHnewGene_9952;GH_D08G1853.gene;GH_D07G1136.gene;GH_D05G2281.gene;GH_D08G2057.gene;GH_D09G1012.gene
GO:0002009	morphogenesis of an epithelium	Biological Process	6	0.265174	GH_D08G1853.gene;GH_D07G1136.gene;GHnewGene_9952;GH_D08G2057.gene;GH_D05G2281.gene;GH_D09G1012.gene
GO:0014070	response to organic cyclic compound	Biological Process	12	0.26852	GH_A13G0637.gene;GH_D09G0851.gene;GHnewGene_2688;GH_D05G2276.gene;GH_D02G0848.gene;GH_A10G0224.gene;GHnewGene_4757;GH_D08G0971.gene;GH_A02G0833.gene;GH_D10G0236.gene;GHnewGene_8331;GHnewGene_11307
GO:0051321	meiotic cell cycle	Biological Process	7	0.27076	GH_D11G1126.gene;GH_A11G1095.gene;GH_A11G3455.gene;GH_D03G1107.gene;GH_D12G2243.gene;GH_A05G1120.gene;GH_A03G0843.gene
GO:0000027	ribosomal large subunit assembly	Biological Process	7	0.27076	GH_D03G0701.gene;GH_A09G1951.gene;GHnewGene_4849;GHnewGene_7058;GH_D09G1615.gene;GH_A02G0688.gene;GH_D02G0124.gene
GO:0002237	response to molecule of bacterial origin	Biological Process	1	0.271473	GH_D01G0209.gene
GO:0010540	basipetal auxin transport	Biological Process	1	0.271473	GH_A01G0832.gene
GO:0046889	positive regulation of lipid biosynthetic process	Biological Process	1	0.271473	GH_A12G0271.gene
GO:0070407	oxidation-dependent protein catabolic process	Biological Process	1	0.271473	GH_A11G3062.gene
GO:0010906	regulation of glucose metabolic process	Biological Process	1	0.271473	GHnewGene_7285
GO:0090071	negative regulation of ribosome biogenesis	Biological Process	1	0.271473	GH_A04G0549.gene
GO:1901527	abscisic acid-activated signaling pathway involved in stomatal movement	Biological Process	1	0.271473	GH_A09G1675.gene
GO:0006792	regulation of sulfur utilization	Biological Process	1	0.271473	GH_D07G1698.gene
GO:0007265	Ras protein signal transduction	Biological Process	1	0.271473	GHnewGene_9022
GO:0003352	regulation of cilium movement	Biological Process	1	0.271473	GH_D05G2281.gene
GO:0045471	response to ethanol	Biological Process	1	0.271473	GH_D03G1499.gene
GO:0061635	regulation of protein complex stability	Biological Process	1	0.271473	GH_A05G4187.gene
GO:0003356	regulation of cilium beat frequency	Biological Process	1	0.271473	GH_D05G2281.gene
GO:0006525	arginine metabolic process	Biological Process	1	0.271473	GH_scaffold38643_objG0001.gene
GO:0051455	attachment of spindle microtubules to kinetochore involved in homologous chromosome segregation	Biological Process	1	0.271473	GH_A10G0789.gene
GO:0010288	response to lead ion	Biological Process	1	0.271473	GHnewGene_8331
GO:0071901	negative regulation of protein serine/threonine kinase activity	Biological Process	1	0.271473	GH_D11G2102.gene
GO:0046839	phospholipid dephosphorylation	Biological Process	1	0.271473	GH_D11G2102.gene
GO:0006069	ethanol oxidation	Biological Process	1	0.271473	GH_D07G1669.gene
GO:0051195	negative regulation of cofactor metabolic process	Biological Process	1	0.271473	GHnewGene_8331
GO:1901215	negative regulation of neuron death	Biological Process	1	0.271473	GHnewGene_8331
GO:0034614	cellular response to reactive oxygen species	Biological Process	1	0.271473	GHnewGene_8331
GO:0033673	negative regulation of kinase activity	Biological Process	1	0.271473	GH_D11G2102.gene
GO:0042549	photosystem II stabilization	Biological Process	1	0.271473	GH_A11G1964.gene
GO:0044839	cell cycle G2/M phase transition	Biological Process	1	0.271473	GH_D11G2430.gene
GO:0042593	glucose homeostasis	Biological Process	1	0.271473	GHnewGene_15165
GO:0034727	piecemeal microautophagy of nucleus	Biological Process	1	0.271473	GH_D05G0088.gene
GO:0051754	meiotic sister chromatid cohesion, centromeric	Biological Process	1	0.271473	GH_D13G0692.gene
GO:0006469	negative regulation of protein kinase activity	Biological Process	1	0.271473	GH_D11G2102.gene
GO:0001818	negative regulation of cytokine production	Biological Process	1	0.271473	GH_A09G1794.gene
GO:0017186	peptidyl-pyroglutamic acid biosynthetic process, using glutaminyl-peptide cyclotransferase	Biological Process	1	0.271473	GH_D08G1141.gene
GO:0043009	chordate embryonic development	Biological Process	1	0.271473	GH_D08G2057.gene
GO:1900364	negative regulation of mRNA polyadenylation	Biological Process	1	0.271473	GH_D05G0089.gene
GO:0006233	dTDP biosynthetic process	Biological Process	1	0.271473	GH_A07G0833.gene
GO:1903708	positive regulation of hemopoiesis	Biological Process	1	0.271473	GH_D03G1445.gene
GO:0000086	G2/M transition of mitotic cell cycle	Biological Process	1	0.271473	GH_D11G2430.gene
GO:0035335	peptidyl-tyrosine dephosphorylation	Biological Process	1	0.271473	GH_D11G2102.gene
GO:0060632	regulation of microtubule-based movement	Biological Process	1	0.271473	GH_D05G2281.gene
GO:1904667	negative regulation of ubiquitin protein ligase activity	Biological Process	1	0.271473	GH_A11G1103.gene
GO:0002791	regulation of peptide secretion	Biological Process	1	0.271473	GH_A09G1794.gene
GO:0046104	thymidine metabolic process	Biological Process	1	0.271473	GH_D11G1602.gene
GO:0045737	positive regulation of cyclin-dependent protein serine/threonine kinase activity	Biological Process	1	0.271473	GH_A07G1153.gene
GO:0021915	neural tube development	Biological Process	1	0.271473	GH_D08G2057.gene
GO:0045736	negative regulation of cyclin-dependent protein serine/threonine kinase activity	Biological Process	1	0.271473	GH_D11G1917.gene
GO:0043603	cellular amide metabolic process	Biological Process	8	0.274172	GH_D13G1748.gene;GH_A08G1404.gene;GH_A13G1793.gene;GH_D11G1680.gene;GH_A04G0534.gene;GH_D09G1723.gene;GH_D08G1426.gene;GH_A04G0536.gene
GO:0019220	regulation of phosphate metabolic process	Biological Process	8	0.274172	GH_D12G2734.gene;GH_D11G2102.gene;GH_D03G1445.gene;GH_A09G1335.gene;GHnewGene_9022;GHnewGene_14388;GHnewGene_8331;GH_A12G2288.gene
GO:0051174	regulation of phosphorus metabolic process	Biological Process	8	0.274172	GHnewGene_8331;GH_A12G2288.gene;GHnewGene_14388;GHnewGene_9022;GH_A09G1335.gene;GH_D12G2734.gene;GH_D03G1445.gene;GH_D11G2102.gene
GO:0071383	cellular response to steroid hormone stimulus	Biological Process	3	0.274559	GH_D08G0971.gene;GH_A13G0637.gene;GHnewGene_11307
GO:0016567	protein ubiquitination	Biological Process	43	0.276143	GH_A09G1725.gene;GH_A05G2185.gene;GH_D06G0283.gene;GH_A01G1420.gene;GH_A08G1525.gene;GH_A01G0177.gene;GH_D11G1356.gene;GH_D07G0541.gene;GH_D04G0664.gene;GHnewGene_12584;GH_D03G1398.gene;GH_A01G0413.gene;GH_A09G1679.gene;GH_A05G3419.gene;GH_A09G2581.gene;GH_D09G1012.gene;GH_A04G1378.gene;GH_D05G0886.gene;GH_A02G0576.gene;GH_D07G1077.gene;GH_A09G1675.gene;GHnewGene_5435;GH_A13G2524.gene;GH_D12G0732…
GO:0006928	movement of cell or subcellular component	Biological Process	6	0.278457	GHnewGene_9952;GHnewGene_9022;GH_D05G2281.gene;GH_D13G1828.gene;GH_D11G2102.gene;GH_D02G1273.gene
GO:0048285	organelle fission	Biological Process	7	0.282878	GH_A04G0242.gene;GH_D07G2307.gene;GH_A12G2320.gene;GH_A05G1120.gene;GH_A11G3455.gene;GH_D13G0059.gene;GH_A01G0817.gene
GO:0007031	peroxisome organization	Biological Process	5	0.285892	GH_A07G2645.gene;GH_A03G1599.gene;GH_A09G2712.gene;GHnewGene_11227;GH_scaffold515_objG0006.gene
GO:0006633	fatty acid biosynthetic process	Biological Process	17	0.286492	GH_A05G0993.gene;GH_D06G0876.gene;GH_D06G0846.gene;GH_A10G2349.gene;GH_A12G0134.gene;GH_A06G1931.gene;GH_D02G1665.gene;GH_D10G2411.gene;GH_A09G2422.gene;GH_A12G1320.gene;GH_D09G2362.gene;GH_D08G0540.gene;GH_D12G1341.gene;GH_A13G1007.gene;GH_D13G2158.gene;GH_A07G0031.gene;GH_A07G1046.gene
GO:0072666	establishment of protein localization to vacuole	Biological Process	2	0.289205	GH_D11G3377.gene;GH_A11G3362.gene
GO:0019346	transsulfuration	Biological Process	2	0.289205	GH_D12G2614.gene;GH_A12G2594.gene
GO:0072665	protein localization to vacuole	Biological Process	2	0.289205	GH_A11G3362.gene;GH_D11G3377.gene
GO:1902626	assembly of large subunit precursor of preribosome	Biological Process	2	0.289205	GH_D03G0701.gene;GH_A09G1951.gene
GO:2000377	regulation of reactive oxygen species metabolic process	Biological Process	2	0.289205	GH_A07G2469.gene;GH_A08G1835.gene
GO:0006607	NLS-bearing protein import into nucleus	Biological Process	2	0.289205	GH_A12G1441.gene;GH_D10G0718.gene
GO:0006997	nucleus organization	Biological Process	4	0.292359	GH_D03G0337.gene;GH_D11G2221.gene;GH_A02G1725.gene;GHnewGene_11064
GO:0009740	gibberellic acid mediated signaling pathway	Biological Process	4	0.292359	GH_D04G1049.gene;GH_A04G0617.gene;GH_D04G0496.gene;GH_A12G0065.gene
GO:0032268	regulation of cellular protein metabolic process	Biological Process	12	0.295025	GHnewGene_14388;GH_A12G2288.gene;GHnewGene_8331;GH_D12G2734.gene;GHnewGene_9022;GH_D05G1479.gene;GHnewGene_15737;GH_A09G1335.gene;GH_A11G1103.gene;GH_D11G2102.gene;GH_D03G1445.gene;GH_A05G2347.gene
GO:0006081	cellular aldehyde metabolic process	Biological Process	3	0.295896	GH_D05G0703.gene;GH_A13G0637.gene;GH_D02G0803.gene
GO:0022604	regulation of cell morphogenesis	Biological Process	3	0.295896	GHnewGene_14388;GHnewGene_2688;GH_D11G2102.gene
GO:0009792	embryo development ending in birth or egg hatching	Biological Process	3	0.295896	GH_D08G1853.gene;GH_A13G1611.gene;GH_D08G2057.gene
GO:0048584	positive regulation of response to stimulus	Biological Process	14	0.300245	GH_A12G0559.gene;GH_D11G3375.gene;GH_D02G1639.gene;GH_D09G0357.gene;GH_D12G2468.gene;GH_D12G2621.gene;GH_A04G1684.gene;GH_D12G2734.gene;GH_A05G3419.gene;GH_A07G2542.gene;GHnewGene_8331;GH_D07G1136.gene;GH_D09G1012.gene;GH_A08G1835.gene
GO:0044743	protein transmembrane import into intracellular organelle	Biological Process	5	0.301049	GH_A03G1599.gene;GH_A09G2712.gene;GH_scaffold515_objG0006.gene;GHnewGene_11227;GH_A07G2645.gene
GO:0080163	regulation of protein serine/threonine phosphatase activity	Biological Process	5	0.301049	GH_A12G2288.gene;GH_A02G0536.gene;GH_A10G1864.gene;GH_A05G4338.gene;GH_D12G2734.gene
GO:0008654	phospholipid biosynthetic process	Biological Process	4	0.30995	GH_D05G2487.gene;GH_A11G1785.gene;GH_A06G0617.gene;GH_D11G2347.gene
GO:0009733	response to auxin	Biological Process	31	0.315001	GH_D13G1832.gene;GH_scaffold515_objG0006.gene;GH_A12G0395.gene;GH_A09G2712.gene;GH_D09G2048.gene;GH_A11G2510.gene;GH_A13G1882.gene;GH_D08G0704.gene;GH_D09G1182.gene;GH_A03G2261.gene;GHnewGene_11227;GH_D02G2434.gene;GH_A12G1603.gene;GH_A09G2113.gene;GH_D07G0187.gene;GHnewGene_11307;GH_A07G2645.gene;GHnewGene_1315;GH_D08G1199.gene;GHnewGene_2688;GH_A10G2154.gene;GH_A01G0694.gene;GH_D01G0694.gene;GH…
GO:0032446	protein modification by small protein conjugation	Biological Process	29	0.315969	GH_D08G2703.gene;GH_D03G0337.gene;GH_A12G0995.gene;GH_A02G0576.gene;GH_D05G0886.gene;GH_D09G1012.gene;GH_A07G2542.gene;GH_D07G1136.gene;GH_D11G2221.gene;GH_A05G3419.gene;GH_D05G1479.gene;GHnewGene_2737;GH_A02G1725.gene;GH_D09G0357.gene;GH_D06G1129.gene;GH_D01G2064.gene;GHnewGene_12584;GH_A06G0297.gene;GH_A07G2369.gene;GH_A01G0177.gene;GH_D06G0283.gene;GH_A08G1525.gene;GH_D07G0541.gene;GH_D11G1356…
GO:0048598	embryonic morphogenesis	Biological Process	5	0.316325	GH_D08G1853.gene;GHnewGene_9952;GH_D08G2057.gene;GH_D05G2281.gene;GH_A13G1611.gene
GO:0032875	regulation of DNA endoreduplication	Biological Process	5	0.316325	GH_A05G2934.gene;GH_D04G1341.gene;GH_A01G2406.gene;GH_D01G1371.gene;GH_A01G1310.gene
GO:0006006	glucose metabolic process	Biological Process	5	0.316325	GH_A09G0427.gene;GH_D04G0512.gene;GH_D04G0822.gene;GH_D07G2499.gene;GH_D01G0223.gene
GO:1901698	response to nitrogen compound	Biological Process	14	0.31687	GH_A03G2075.gene;GH_A10G0224.gene;GH_A13G2570.gene;GH_D11G0813.gene;GH_A05G2347.gene;GH_D09G0851.gene;GHnewGene_2688;GHnewGene_8331;GH_D02G2242.gene;GH_D10G0236.gene;GH_A03G0497.gene;GH_A13G0454.gene;GH_A01G1598.gene;GH_D07G0541.gene
GO:0051674	localization of cell	Biological Process	3	0.317324	GHnewGene_9022;GH_D11G2102.gene;GH_D13G1828.gene
GO:0009247	glycolipid biosynthetic process	Biological Process	3	0.317324	GH_A05G0135.gene;GH_D05G0139.gene;GH_D06G1149.gene
GO:0048278	vesicle docking	Biological Process	3	0.317324	GH_A13G1207.gene;GH_A04G0585.gene;GH_D04G1269.gene
GO:0098813	nuclear chromosome segregation	Biological Process	3	0.317324	GH_A13G0076.gene;GH_D13G0079.gene;GH_A04G0242.gene
GO:0000578	embryonic axis specification	Biological Process	2	0.318196	GH_D08G1853.gene;GH_D08G2703.gene
GO:0035266	meristem growth	Biological Process	2	0.318196	GH_A02G1340.gene;GH_D13G0972.gene
GO:0010143	cutin biosynthetic process	Biological Process	2	0.318196	GH_D12G2621.gene;GH_A10G1631.gene
GO:0006102	isocitrate metabolic process	Biological Process	2	0.318196	GHnewGene_8590;GHnewGene_3047
GO:0006004	fucose metabolic process	Biological Process	12	0.322224	GH_D08G0593.gene;GH_D02G2506.gene;GH_A08G0145.gene;GH_A08G1726.gene;GH_D05G1475.gene;GH_A02G1354.gene;GH_A05G2678.gene;GH_D08G1742.gene;GH_A11G2182.gene;GH_D11G1701.gene;GH_D08G1957.gene;GH_D11G2256.gene
GO:0022402	cell cycle process	Biological Process	11	0.324779	GH_D13G0972.gene;GH_D13G0079.gene;GH_D11G2430.gene;GH_A05G1120.gene;GH_D07G2307.gene;GH_A13G0076.gene;GH_A04G0242.gene;GHnewGene_15737;GH_A02G1340.gene;GH_D11G2102.gene;GH_A11G3455.gene
GO:1901072	glucosamine-containing compound catabolic process	Biological Process	1	0.326939	GH_A12G1275.gene
GO:0030334	regulation of cell migration	Biological Process	1	0.326939	GH_A12G0271.gene
GO:1904292	regulation of ERAD pathway	Biological Process	1	0.326939	GH_A05G2347.gene
GO:1901959	positive regulation of cutin biosynthetic process	Biological Process	1	0.326939	GH_D12G2621.gene
GO:1904431	positive regulation of t-circle formation	Biological Process	1	0.326939	GH_D11G3793.gene
GO:0006562	proline catabolic process	Biological Process	1	0.326939	GH_A11G1755.gene
GO:0032206	positive regulation of telomere maintenance	Biological Process	1	0.326939	GH_D11G3793.gene
GO:0046685	response to arsenic-containing substance	Biological Process	1	0.326939	GH_D03G1499.gene
GO:0090522	vesicle tethering involved in exocytosis	Biological Process	1	0.326939	GH_D10G2324.gene
GO:1905508	protein localization to microtubule organizing center	Biological Process	1	0.326939	GHnewGene_11517
GO:0006144	purine nucleobase metabolic process	Biological Process	1	0.326939	GH_D04G0191.gene
GO:0006026	aminoglycan catabolic process	Biological Process	1	0.326939	GH_A12G1275.gene
GO:0031577	spindle checkpoint	Biological Process	1	0.326939	GHnewGene_15737
GO:0006040	amino sugar metabolic process	Biological Process	1	0.326939	GH_A12G1275.gene
GO:0045900	negative regulation of translational elongation	Biological Process	1	0.326939	GH_D08G1212.gene
GO:0006022	aminoglycan metabolic process	Biological Process	1	0.326939	GH_A12G1275.gene
GO:0046292	formaldehyde metabolic process	Biological Process	1	0.326939	GH_A13G0637.gene
GO:0046348	amino sugar catabolic process	Biological Process	1	0.326939	GH_A12G1275.gene
GO:0006999	nuclear pore organization	Biological Process	1	0.326939	GH_D10G0718.gene
GO:1904429	regulation of t-circle formation	Biological Process	1	0.326939	GH_D11G3793.gene
GO:0010206	photosystem II repair	Biological Process	1	0.326939	GH_A05G3870.gene
GO:2000769	regulation of establishment or maintenance of cell polarity regulating cell shape	Biological Process	1	0.326939	GHnewGene_14388
GO:1905897	regulation of response to endoplasmic reticulum stress	Biological Process	1	0.326939	GH_A05G2347.gene
GO:0035148	tube formation	Biological Process	1	0.326939	GH_D08G2057.gene
GO:0070601	centromeric sister chromatid cohesion	Biological Process	1	0.326939	GH_A04G0242.gene
GO:0071173	spindle assembly checkpoint	Biological Process	1	0.326939	GHnewGene_15737
GO:1905268	negative regulation of chromatin organization	Biological Process	1	0.326939	GH_D01G2090.gene
GO:1903862	positive regulation of oxidative phosphorylation	Biological Process	1	0.326939	GH_D09G1595.gene
GO:0071539	protein localization to centrosome	Biological Process	1	0.326939	GHnewGene_11517
GO:0048442	sepal development	Biological Process	1	0.326939	GH_A06G1106.gene
GO:1901214	regulation of neuron death	Biological Process	1	0.326939	GHnewGene_8331
GO:0010142	farnesyl diphosphate biosynthetic process, mevalonate pathway	Biological Process	1	0.326939	GH_A08G2039.gene
GO:0060491	regulation of cell projection assembly	Biological Process	1	0.326939	GH_D11G2102.gene
GO:0000165	MAPK cascade	Biological Process	1	0.326939	GHnewGene_8331
GO:0046184	aldehyde biosynthetic process	Biological Process	1	0.326939	GH_A13G0637.gene
GO:0006739	NADP metabolic process	Biological Process	1	0.326939	GHnewGene_8590
GO:0009684	indoleacetic acid biosynthetic process	Biological Process	1	0.326939	GH_D11G2992.gene
GO:0060359	response to ammonium ion	Biological Process	1	0.326939	GHnewGene_8331
GO:0006030	chitin metabolic process	Biological Process	1	0.326939	GH_A12G1275.gene
GO:0090737	telomere maintenance via telomere trimming	Biological Process	1	0.326939	GH_D11G3793.gene
GO:0001325	formation of extrachromosomal circular DNA	Biological Process	1	0.326939	GH_D11G3793.gene
GO:0045761	regulation of adenylate cyclase activity	Biological Process	1	0.326939	GH_D11G2102.gene
GO:1903069	regulation of ER-associated ubiquitin-dependent protein catabolic process	Biological Process	1	0.326939	GH_A05G2347.gene
GO:0043122	regulation of I-kappaB kinase/NF-kappaB signaling	Biological Process	1	0.326939	GH_A09G1794.gene
GO:1902979	mitotic DNA replication termination	Biological Process	1	0.326939	GHnewGene_1948
GO:0046293	formaldehyde biosynthetic process	Biological Process	1	0.326939	GH_A13G0637.gene
GO:0120032	regulation of plasma membrane bounded cell projection assembly	Biological Process	1	0.326939	GH_D11G2102.gene
GO:0071174	mitotic spindle checkpoint	Biological Process	1	0.326939	GHnewGene_15737
GO:0009683	indoleacetic acid metabolic process	Biological Process	1	0.326939	GH_D11G2992.gene
GO:1901071	glucosamine-containing compound metabolic process	Biological Process	1	0.326939	GH_A12G1275.gene
GO:0060969	negative regulation of gene silencing	Biological Process	1	0.326939	GH_A13G0637.gene
GO:1901031	regulation of response to reactive oxygen species	Biological Process	1	0.326939	GH_A08G1835.gene
GO:1901957	regulation of cutin biosynthetic process	Biological Process	1	0.326939	GH_D12G2621.gene
GO:0051707	response to other organism	Biological Process	24	0.326979	GH_A01G1598.gene;GH_A10G1557.gene;GH_A10G2658.gene;GH_A04G1374.gene;GH_D10G0236.gene;GH_A08G1835.gene;GH_D09G0851.gene;GH_A08G1404.gene;GH_D13G0543.gene;GH_A12G1275.gene;GH_D11G2143.gene;GH_D04G1720.gene;GH_A08G0826.gene;GH_D12G2621.gene;GH_D11G1680.gene;GH_D05G1479.gene;GH_A11G2307.gene;GH_A01G1670.gene;GH_D06G1129.gene;GHnewGene_2688;GH_D01G0209.gene;GH_A11G3169.gene;GH_D08G1426.gene;GH_A10G022…
GO:0051169	nuclear transport	Biological Process	4	0.327636	GHnewGene_8331;GHnewGene_15737;GH_D08G2057.gene;GH_D03G1445.gene
GO:0016042	lipid catabolic process	Biological Process	12	0.331418	GH_A05G1137.gene;GH_A03G1599.gene;GH_D13G0023.gene;GH_D05G0017.gene;GH_D04G0709.gene;GH_A12G0271.gene;GH_D08G2049.gene;GH_D05G1727.gene;GH_A11G1279.gene;GH_D09G0831.gene;GH_D12G0043.gene;GH_D09G0419.gene
GO:0017144	drug metabolic process	Biological Process	5	0.331694	GH_A12G1275.gene;GH_A13G0971.gene;GH_A13G0637.gene;GH_D13G2592.gene;GH_D02G1269.gene
GO:0048193	Golgi vesicle transport	Biological Process	7	0.33248	GH_D05G0050.gene;GH_D02G1273.gene;GH_D02G1130.gene;GH_D05G0049.gene;GH_A07G1725.gene;GH_D10G0317.gene;GHnewGene_4551
GO:0048545	response to steroid hormone	Biological Process	3	0.338771	GHnewGene_11307;GH_A13G0637.gene;GH_D08G0971.gene
GO:0050777	negative regulation of immune response	Biological Process	3	0.338771	GH_A08G1835.gene;GH_D06G1129.gene;GH_D01G0209.gene
GO:0048870	cell motility	Biological Process	3	0.338771	GH_D13G1828.gene;GH_D11G2102.gene;GHnewGene_9022
GO:0006906	vesicle fusion	Biological Process	3	0.338771	GH_D04G1269.gene;GH_A13G1207.gene;GH_A04G0585.gene
GO:0006779	porphyrin-containing compound biosynthetic process	Biological Process	3	0.338771	GH_A11G1619.gene;GH_D03G1974.gene;GH_D13G1656.gene
GO:0033036	macromolecule localization	Biological Process	24	0.339623	GH_D12G2013.gene;GH_A01G1670.gene;GH_D09G1012.gene;GH_D05G2138.gene;GH_D07G1136.gene;GH_A11G3362.gene;GH_D07G1245.gene;GHnewGene_11517;GH_A03G1599.gene;GH_D08G2057.gene;GH_D11G3377.gene;GH_D11G2102.gene;GH_D11G3375.gene;GH_A05G2347.gene;GH_D13G0223.gene;GH_A07G2645.gene;GHnewGene_8331;GHnewGene_11227;GHnewGene_15737;GH_A09G2712.gene;GH_D07G2366.gene;GHnewGene_4551;GH_scaffold515_objG0006.gene;GH_…
[truncated: 1,421 more rows]
