# Supplementary material for: Revealing Genetic Differences in Fiber Elongation between the Offspring of Sea Island Cotton and Upland Cotton Backcross Populations Based on Transcriptome and Weighted Gene Coexpression Networks
Source: Genes (Basel). 2022 May 26;13(6):954. doi: 10.3390/genes13060954 (PMC9222338; doi:10.3390/genes13060954)
Supplement: Supplementary file 1 [file genes-13-00954-s001.zip › Supplementary material/Table S7. KEGG enrichment analysis on 6055 differentially expressed genes.xls]

## Sheet: DEG KEGG
Table S7: KEGG enrichment analysis on 6055 differentially expressed genes.
Pathway	Pathway ID	Pvalue	out	Genes	K_IDs
Glycolysis / Gluconeogenesis	ko00010	0.401815	43	GH_A02G0557.gene;GH_A04G1040.gene;GH_A04G1526.gene;GH_A05G0535.gene;GH_A05G0599.gene;GH_A05G1572.gene;GH_A06G0364.gene;GH_A06G1679.gene;GH_A07G0253.gene;GH_A07G2483.gene;GH_A09G1117.gene;GH_A10G0099.gene;GH_A11G0977.gene;GH_A12G0610.gene;GH_A12G0934.gene;GH_A12G1620.gene;GH_D01G2159.gene;GH_D02G0728.gene;GH_D02G0803.gene;GH_D02G1030.gene;GH_D04G0512.gene;GH_D04G0727.gene;GH_D04G1375.gene;GH_D05G0…	K01913+K00002+K03841+K00131+K00131+K01568+K00121+K14085+K00850+K00128+K00850+K00895+K01792+K01623+K01610+K00128+K18857+K18857+K00128+K01913+K01785+K03103+K00002+K00850+K00128+K01568+K00895+K00850+K01834+K14085+K00121+K00128+K00001+K00927+K01568+K00161+K01610+K01803+K00162+K00128+K00873+K01895+K00161
Citrate cycle (TCA cycle)	ko00020	0.951819	12	GH_A12G0934.gene;GH_D03G0150.gene;GH_D11G0780.gene;GH_D11G2344.gene;GH_D12G0392.gene;GH_D12G0883.gene;GH_D12G1601.gene;GHGHnewGene_1406;GHGHnewGene_15309;GHGHnewGene_15872;GHGHnewGene_3047;GHGHnewGene_8590	K01610+K00234+K00031+K00161+K00030+K01610+K00162+K01679+K01681+K00161+K00031+K00031
Pentose phosphate pathway	ko00030	0.622469	15	GH_A04G1526.gene;GH_A05G0535.gene;GH_A05G0599.gene;GH_A07G0253.gene;GH_A09G0427.gene;GH_A09G1117.gene;GH_A10G0099.gene;GH_A12G0610.gene;GH_D01G0223.gene;GH_D02G1597.gene;GH_D04G0822.gene;GH_D05G0280.gene;GH_D05G3974.gene;GH_D06G0723.gene;GH_D07G2499.gene	K03841+K00131+K00131+K00850+K00036+K00850+K00895+K01623+K00036+K01807+K00036+K00850+K00895+K00850+K00036
Pentose and glucuronate interconversions	ko00040	0.39011	64	GH_A03G0300.gene;GH_A03G0704.gene;GH_A03G0768.gene;GH_A03G1597.gene;GH_A04G1040.gene;GH_A04G1774.gene;GH_A05G1072.gene;GH_A05G2166.gene;GH_A06G0300.gene;GH_A06G0920.gene;GH_A06G0921.gene;GH_A06G2278.gene;GH_A07G0183.gene;GH_A07G1173.gene;GH_A07G2631.gene;GH_A08G1367.gene;GH_A08G2272.gene;GH_A09G0554.gene;GH_A09G0815.gene;GH_A09G1108.gene;GH_A10G0753.gene;GH_A10G1000.gene;GH_A10G1307.gene;GH_A11G0…	K01184+K01051+K01728+K01184+K00002+K01728+K01213+K16190+K16190+K01051+K01051+K01805+K01051+K01213+K16190+K01184+K01213+K00008+K01213+K01213+K01184+K12447+K01728+K01051+K01051+K01213+K01051+K01051+K01184+K00008+K16190+K01051+K01051+K01805+K01051+K01213+K01728+K01184+K00002+K01184+K01213+K01051+K16190+K01213+K01728+K01051+K01213+K01184+K01051+K01051+K01213+K01184+K01051+K01184+K16190+K01728+K01184+…
Fructose and mannose metabolism	ko00051	0.414864	20	GH_A04G1526.gene;GH_A06G2278.gene;GH_A07G0253.gene;GH_A09G0554.gene;GH_A09G1117.gene;GH_A09G1943.gene;GH_A09G2278.gene;GH_A10G0099.gene;GH_A11G1105.gene;GH_A12G0610.gene;GH_A12G2813.gene;GH_D02G0887.gene;GH_D05G0280.gene;GH_D05G3974.gene;GH_D06G0723.gene;GH_D09G1897.gene;GH_D09G2213.gene;GH_D11G1136.gene;GH_D12G1265.gene;GH_D13G0690.gene	K03841+K01805+K00850+K00008+K00850+K00847+K00847+K00895+K19355+K01623+K00008+K01805+K00850+K00895+K00850+K00847+K00847+K19355+K01803+K19355
Galactose metabolism	ko00052	0.00501785	50	GH_A01G1539.gene;GH_A01G1796.gene;GH_A02G1371.gene;GH_A03G0710.gene;GH_A03G2219.gene;GH_A03G2373.gene;GH_A05G0759.gene;GH_A05G1369.gene;GH_A05G3763.gene;GH_A07G0116.gene;GH_A07G0253.gene;GH_A07G1282.gene;GH_A08G1014.gene;GH_A08G2316.gene;GH_A09G1117.gene;GH_A10G1000.gene;GH_A11G0017.gene;GH_A11G1123.gene;GH_A12G1402.gene;GH_A12G2389.gene;GH_A12G2464.gene;GH_A13G1347.gene;GH_A13G1527.gene;GH_A13G2…	K12309+K12309+K01193+K01193+K12309+K07407+K12309+K12309+K06617+K12309+K00850+K12309+K06617+K18819+K00850+K12447+K12309+K18819+K06611+K01193+K01784+K18819+K06617+K01193+K01193+K12309+K12309+K01785+K06617+K07407+K00850+K12309+K01187+K00850+K01193+K12309+K06617+K06611+K12309+K01193+K07407+K18819+K18819+K06617+K01193+K12447+K12447+K12447+K12447+K18819
Ascorbate and aldarate metabolism	ko00053	0.017431	32	GH_A05G2166.gene;GH_A05G3712.gene;GH_A06G0300.gene;GH_A06G0750.gene;GH_A06G1679.gene;GH_A07G2483.gene;GH_A07G2631.gene;GH_A08G2422.gene;GH_A09G0311.gene;GH_A10G1000.gene;GH_A12G1620.gene;GH_A13G2378.gene;GH_D01G1303.gene;GH_D02G0803.gene;GH_D02G1513.gene;GH_D04G1285.gene;GH_D05G0703.gene;GH_D05G1347.gene;GH_D06G0286.gene;GH_D06G0467.gene;GH_D06G0727.gene;GH_D06G1699.gene;GH_D07G2428.gene;GH_D08G2…	K16190+K21888+K16190+K00469+K14085+K00128+K16190+K10046+K08232+K12447+K00128+K00423+K16190+K00128+K19642+K00434+K00128+K00469+K16190+K00434+K00469+K14085+K00128+K00423+K16190+K00103+K00128+K12447+K12447+K12447+K12447+K00103
Fatty acid biosynthesis	ko00061	0.824406	12	GH_A07G0031.gene;GH_A10G1561.gene;GH_A12G0134.gene;GH_A13G1007.gene;GH_D01G1512.gene;GH_D02G1665.gene;GH_D02G1800.gene;GH_D05G2733.gene;GH_D06G0846.gene;GH_D07G1394.gene;GH_D08G0540.gene;GHGHnewGene_15181	K10781+K03921+K03921+K01962+K10781+K00059+K10781+K03921+K09458+K01897+K10782+K02160
Fatty acid elongation	ko00062	0.0206092	16	GH_A01G0008.gene;GH_A05G0993.gene;GH_A06G1931.gene;GH_A07G1046.gene;GH_A09G2422.gene;GH_A10G2349.gene;GH_A12G1320.gene;GH_A13G0333.gene;GH_D01G0008.gene;GH_D02G1694.gene;GH_D06G0876.gene;GH_D09G2362.gene;GH_D10G2411.gene;GH_D12G1341.gene;GH_D13G2158.gene;GHGHnewGene_14426	K10249+K15397+K15397+K15397+K15397+K15397+K15397+K15397+K10249+K10251+K15397+K15397+K15397+K15397+K15397+K10251
Fatty acid degradation	ko00071	0.234603	20	GH_A02G0248.gene;GH_A02G0250.gene;GH_A06G0364.gene;GH_A06G1679.gene;GH_A07G2483.gene;GH_A11G2090.gene;GH_A12G1620.gene;GH_D01G2159.gene;GH_D02G0728.gene;GH_D02G0803.gene;GH_D02G0844.gene;GH_D05G0703.gene;GH_D06G1699.gene;GH_D07G0462.gene;GH_D07G1394.gene;GH_D07G1669.gene;GH_D07G2428.gene;GH_D08G1266.gene;GH_D12G2962.gene;GH_D13G1015.gene	K07425+K07425+K00121+K14085+K00128+K00232+K00128+K18857+K18857+K00128+K01692+K00128+K14085+K20495+K01897+K00121+K00128+K00001+K00128+K00232
Synthesis and degradation of ketone bodies	ko00072	0.489486	2	GH_A08G2039.gene;GH_A11G3501.gene	K01641+K01640
Cutin, suberine and wax biosynthesis	ko00073	0.0612677	24	GH_A05G3464.gene;GH_A05G4173.gene;GH_A06G1830.gene;GH_A07G1194.gene;GH_A08G2604.gene;GH_A08G2688.gene;GH_A09G0781.gene;GH_A10G2169.gene;GH_A12G2491.gene;GH_D04G0722.gene;GH_D04G0747.gene;GH_D06G1740.gene;GH_D07G0462.gene;GH_D07G1182.gene;GH_D07G1492.gene;GH_D07G2321.gene;GH_D08G1598.gene;GH_D08G2113.gene;GH_D08G2597.gene;GH_D08G2683.gene;GH_D11G0275.gene;GH_D12G2504.gene;GH_D13G2350.gene;GHGHnewG…	K15400+K15405+K15404+K13356+K15400+K15404+K17991+K21995+K15398+K15400+K15404+K21995+K20495+K15404+K15406+K20769+K15398+K15398+K15400+K15404+K15400+K15398+K15404+K15404
Steroid biosynthesis	ko00100	0.540923	10	GH_A04G1552.gene;GH_A04G1555.gene;GH_A05G1501.gene;GH_A05G2689.gene;GH_A12G2421.gene;GH_D03G0309.gene;GH_D05G1523.gene;GH_D08G0608.gene;GH_D09G0419.gene;GH_D13G0023.gene	K00511+K00511+K09832+K00559+K14423+K00511+K09832+K00559+K01052+K14674
Ubiquinone and other terpenoid-quinone biosynthesis	ko00130	0.00735119	23	GH_A02G1654.gene;GH_A03G1779.gene;GH_A03G1780.gene;GH_A05G0051.gene;GH_A05G1439.gene;GH_A07G0270.gene;GH_A07G0894.gene;GH_A10G1676.gene;GH_A11G0386.gene;GH_A13G1736.gene;GH_A13G2607.gene;GH_A13G2635.gene;GH_D01G0690.gene;GH_D02G1939.gene;GH_D02G1940.gene;GH_D05G1456.gene;GH_D05G3839.gene;GH_D07G0597.gene;GH_D11G0403.gene;GH_D13G1691.gene;GH_D13G2625.gene;GHGHnewGene_15322;GHGHnewGene_3886	K01904+K00815+K00815+K01904+K01904+K09834+K00457+K18534+K01904+K00815+K01904+K00487+K03809+K00815+K00815+K01904+K03809+K01904+K01904+K00815+K00487+K03809+K09833
Oxidative phosphorylation	ko00190	0.997614	34	GH_A01G0042.gene;GH_A01G1050.gene;GH_A01G1300.gene;GH_A02G0732.gene;GH_A04G1546.gene;GH_A05G0035.gene;GH_A05G0658.gene;GH_A05G1811.gene;GH_A05G2112.gene;GH_A05G2866.gene;GH_A07G1453.gene;GH_A08G0234.gene;GH_A09G0653.gene;GH_A13G2082.gene;GH_D01G2319.gene;GH_D02G1519.gene;GH_D03G0150.gene;GH_D05G0656.gene;GH_D05G1846.gene;GH_D05G2143.gene;GH_D06G1184.gene;GH_D07G1862.gene;GH_D08G1082.gene;GH_D09G0…	K02154+K03958+K03884+K05579+K01507+K01535+K01535+K03958+K03937+K02134+K01507+K01535+K03966+K01535+K00419+K03963+K00234+K01535+K03958+K03937+K01535+K03934+K03966+K02134+K03966+K02138+K03945+K02134+K02155+K03935+K02134+K02126+K02134+K02134
Photosynthesis	ko00195	0.983183	9	GH_A04G0557.gene;GH_A05G3049.gene;GH_A11G0560.gene;GH_A11G1964.gene;GH_D05G3499.gene;GH_D05G4056.gene;GH_D06G1641.gene;GH_D12G0262.gene;GHGHnewGene_5609	K03541+K02717+K02634+K02716+K03541+K08905+K08906+K02639+K02703
Photosynthesis - antenna proteins	ko00196	0.689692	4	GH_A01G1741.gene;GH_D01G1769.gene;GH_D01G2541.gene;GH_D10G2712.gene	K08908+K08908+K08915+K08915
Arginine biosynthesis	ko00220	0.95893	15	GH_A06G1795.gene;GH_A09G1278.gene;GH_A10G0898.gene;GH_A11G1761.gene;GH_A11G2910.gene;GH_D02G1943.gene;GH_D07G1948.gene;GH_D11G3787.gene;GH_scaffold38643_objG0001.gene;GHGHnewGene_11850;GHGHnewGene_1452;GHGHnewGene_15230;GHGHnewGene_16844;GHGHnewGene_8192;GHGHnewGene_9356	K14677+K14677+K14682+K01915+K00261+K14677+K01915+K14677+K00818+K14677+K14677+K14677+K14677+K14677+K14682
Purine metabolism	ko00230	0.999133	19	GH_A01G2008.gene;GH_A02G0365.gene;GH_A02G1618.gene;GH_A05G0296.gene;GH_A05G2885.gene;GH_A10G0722.gene;GH_A11G2370.gene;GH_A12G1137.gene;GH_A13G1251.gene;GH_D03G0490.gene;GH_D04G0191.gene;GH_D05G1235.gene;GH_D09G0703.gene;GH_D10G0858.gene;GH_D11G1035.gene;GH_D11G2386.gene;GH_D11G3584.gene;GH_D13G0604.gene;GHGHnewGene_557	K01945+K13811+K10807+K01513+K24242+K10808+K10807+K00940+K14641+K10807+K00365+K00759+K18151+K10808+K01513+K10807+K00942+K00873+K00856
Caffeine metabolism	ko00232	0.330607	1	GH_D04G0191.gene	K00365
Pyrimidine metabolism	ko00240	0.740747	18	GH_A02G1618.gene;GH_A05G0296.gene;GH_A05G1944.gene;GH_A05G2885.gene;GH_A07G0833.gene;GH_A10G0722.gene;GH_A11G2370.gene;GH_A12G0005.gene;GH_A12G1137.gene;GH_A13G1251.gene;GH_D03G0490.gene;GH_D04G1125.gene;GH_D05G1984.gene;GH_D05G3944.gene;GH_D10G0858.gene;GH_D11G1035.gene;GH_D11G1602.gene;GH_D11G2386.gene	K10807+K01513+K01520+K24242+K00943+K10808+K10807+K09903+K00940+K14641+K10807+K01240+K01520+K00609+K10808+K01513+K00857+K10807
Alanine, aspartate and glutamate metabolism	ko00250	0.085915	19	GH_A02G0056.gene;GH_A05G2068.gene;GH_A09G1068.gene;GH_A10G1601.gene;GH_A11G0363.gene;GH_A11G1761.gene;GH_A11G2910.gene;GH_D02G0056.gene;GH_D02G0918.gene;GH_D02G1518.gene;GH_D05G2098.gene;GH_D05G3944.gene;GH_D06G0196.gene;GH_D07G1129.gene;GH_D07G1948.gene;GH_D09G1022.gene;GH_D09G2254.gene;GH_D10G1289.gene;GHGHnewGene_12907	K00827+K13051+K01953+K00827+K13051+K01915+K00261+K00827+K13051+K01580+K13051+K00609+K13051+K01953+K01915+K01953+K00827+K00827+K00264
Glycine, serine and threonine metabolism	ko00260	0.553014	20	GH_A02G0056.gene;GH_A02G0328.gene;GH_A03G0692.gene;GH_A06G1679.gene;GH_A08G1985.gene;GH_A10G1601.gene;GH_A10G1871.gene;GH_A11G0084.gene;GH_A12G0373.gene;GH_A12G1738.gene;GH_D01G1050.gene;GH_D02G0056.gene;GH_D02G0355.gene;GH_D06G1043.gene;GH_D06G1170.gene;GH_D06G1699.gene;GH_D09G2254.gene;GH_D10G1289.gene;GH_D11G0455.gene;GH_D11G1789.gene	K00827+K00276+K00276+K14085+K00276+K00827+K00108+K00108+K00276+K00133+K00276+K00827+K00276+K01834+K00306+K14085+K00827+K00827+K00130+K06001
Monobactam biosynthesis	ko00261	0.684554	2	GH_A02G0365.gene;GH_A12G1738.gene	K13811+K00133
Cysteine and methionine metabolism	ko00270	0.000560073	51	GH_A01G0857.gene;GH_A02G0056.gene;GH_A02G0616.gene;GH_A03G1623.gene;GH_A03G1779.gene;GH_A03G1780.gene;GH_A05G1744.gene;GH_A05G2136.gene;GH_A06G1771.gene;GH_A07G0112.gene;GH_A07G0507.gene;GH_A07G0935.gene;GH_A09G1633.gene;GH_A09G2527.gene;GH_A10G1601.gene;GH_A11G3091.gene;GH_A12G1738.gene;GH_A12G2512.gene;GH_A12G2594.gene;GH_A13G0431.gene;GH_A13G1107.gene;GH_A13G1255.gene;GH_A13G1736.gene;GH_D01G0…	K00640+K00827+K00789+K00797+K00815+K00815+K05933+K00826+K05933+K05933+K00558+K05933+K00789+K01611+K00827+K22207+K00133+K20772+K01761+K00899+K01611+K01738+K00815+K00640+K00558+K00827+K01251+K00789+K01611+K00815+K00815+K20772+K05933+K00826+K00826+K00558+K00837+K00789+K00827+K00641+K00827+K20772+K01761+K01738+K00815+K01738+K00640+K01738+K01738+K01738+K01738
Valine, leucine and isoleucine degradation	ko00280	1.18438e-06	36	GH_A02G0056.gene;GH_A02G0747.gene;GH_A02G0833.gene;GH_A03G0999.gene;GH_A04G1374.gene;GH_A05G2136.gene;GH_A05G2252.gene;GH_A06G1679.gene;GH_A07G2483.gene;GH_A08G2039.gene;GH_A09G2583.gene;GH_A10G1601.gene;GH_A11G3501.gene;GH_A12G1620.gene;GH_A13G0725.gene;GH_D02G0056.gene;GH_D02G0803.gene;GH_D02G0844.gene;GH_D02G0848.gene;GH_D02G0849.gene;GH_D02G0980.gene;GH_D04G1720.gene;GH_D05G0703.gene;GH_D05G2…	K00827+K00166+K00020+K23146+K00020+K00826+K00020+K14085+K00128+K01641+K09699+K00827+K01640+K00128+K00020+K00827+K00128+K01692+K00020+K00020+K01968+K00020+K00128+K00826+K00020+K00020+K00826+K14085+K00128+K00827+K00827+K00128+K00020+K00020+K00166+K01968
Valine, leucine and isoleucine biosynthesis	ko00290	0.484136	6	GH_A05G2136.gene;GH_A10G1311.gene;GH_A10G1592.gene;GH_D02G1217.gene;GH_D05G2168.gene;GH_D05G2671.gene	K00826+K01687+K01653+K01649+K00826+K00826
Lysine biosynthesis	ko00300	0.929392	1	GH_A12G1738.gene	K00133
Lysine degradation	ko00310	0.223031	15	GH_A05G2877.gene;GH_A06G1679.gene;GH_A07G2483.gene;GH_A12G1620.gene;GH_A13G0090.gene;GH_A13G2343.gene;GH_D02G0803.gene;GH_D02G0844.gene;GH_D05G0703.gene;GH_D06G0886.gene;GH_D06G1170.gene;GH_D06G1290.gene;GH_D06G1699.gene;GH_D07G2428.gene;GH_D12G2962.gene	K11420+K14085+K00128+K00128+K11426+K11423+K00128+K01692+K00128+K14157+K00306+K11426+K14085+K00128+K00128
Arginine and proline metabolism	ko00330	0.066448	24	GH_A01G2389.gene;GH_A03G1623.gene;GH_A03G1984.gene;GH_A04G1046.gene;GH_A06G1679.gene;GH_A07G2483.gene;GH_A09G0267.gene;GH_A09G2527.gene;GH_A11G1755.gene;GH_A12G1620.gene;GH_A13G1107.gene;GH_A13G1611.gene;GH_D01G2467.gene;GH_D02G0803.gene;GH_D02G1453.gene;GH_D05G0303.gene;GH_D05G0703.gene;GH_D06G1699.gene;GH_D07G0125.gene;GH_D07G2428.gene;GH_D09G2470.gene;GH_D11G2890.gene;GH_D11G2992.gene;GH_D12G2…	K12657+K00797+K01426+K12657+K14085+K00128+K00472+K01611+K00318+K00128+K01611+K00472+K12657+K00128+K01611+K12259+K00128+K14085+K12259+K00128+K00472+K01581+K01426+K00128
Histidine metabolism	ko00340	0.000590178	14	GH_A01G2146.gene;GH_A05G1120.gene;GH_A06G1679.gene;GH_A07G2483.gene;GH_A11G1815.gene;GH_A11G1816.gene;GH_A12G1620.gene;GH_D02G0803.gene;GH_D05G0703.gene;GH_D06G1699.gene;GH_D07G1698.gene;GH_D07G2428.gene;GH_D11G1852.gene;GH_D12G2962.gene	K01590+K14152+K14085+K00128+K14152+K14152+K00128+K00128+K00128+K14085+K14152+K00128+K14152+K00128
Tyrosine metabolism	ko00350	0.0134166	29	GH_A02G0328.gene;GH_A03G0600.gene;GH_A03G0692.gene;GH_A03G1779.gene;GH_A03G1780.gene;GH_A06G0364.gene;GH_A06G2011.gene;GH_A07G0894.gene;GH_A08G1985.gene;GH_A12G0373.gene;GH_A13G1736.gene;GH_D01G0545.gene;GH_D01G1050.gene;GH_D01G2159.gene;GH_D02G0355.gene;GH_D02G0728.gene;GH_D02G1939.gene;GH_D02G1940.gene;GH_D02G2367.gene;GH_D06G1461.gene;GH_D06G2044.gene;GH_D06G2351.gene;GH_D07G1669.gene;GH_D08G1…	K00276+K01593+K00276+K00815+K00815+K00121+K00422+K00457+K00276+K00276+K00815+K00451+K00276+K18857+K00276+K18857+K00815+K00815+K00422+K00422+K00422+K00422+K00121+K00001+K15849+K00815+K01800+K01555+K01555
Phenylalanine metabolism	ko00360	0.0102402	24	GH_A01G2316.gene;GH_A02G0328.gene;GH_A03G0600.gene;GH_A03G0692.gene;GH_A03G1779.gene;GH_A03G1780.gene;GH_A03G1984.gene;GH_A07G0894.gene;GH_A08G1985.gene;GH_A10G2258.gene;GH_A11G3700.gene;GH_A12G0373.gene;GH_A13G1736.gene;GH_D01G1050.gene;GH_D01G2395.gene;GH_D02G0355.gene;GH_D02G0844.gene;GH_D02G1939.gene;GH_D02G1940.gene;GH_D09G1608.gene;GH_D11G2992.gene;GH_D11G3728.gene;GH_D13G0275.gene;GH_D13G1…	K10775+K00276+K01593+K00276+K00815+K00815+K01426+K00457+K00276+K10775+K10775+K00276+K00815+K00276+K10775+K00276+K01692+K00815+K00815+K10775+K01426+K10775+K15849+K00815
Tryptophan metabolism	ko00380	0.586079	21	GH_A03G0600.gene;GH_A03G1984.gene;GH_A05G1878.gene;GH_A06G1679.gene;GH_A07G1675.gene;GH_A07G2483.gene;GH_A10G2115.gene;GH_A12G1620.gene;GH_D01G1589.gene;GH_D02G0803.gene;GH_D02G0844.gene;GH_D05G0703.gene;GH_D05G3953.gene;GH_D06G1699.gene;GH_D07G2428.gene;GH_D08G0778.gene;GH_D08G2165.gene;GH_D11G2992.gene;GH_D12G2962.gene;GH_scaffold7261_objG0001.gene;GHGHnewGene_17796	K01593+K01426+K11818+K14085+K11816+K00128+K11818+K00128+K11820+K00128+K01692+K00128+K11821+K14085+K00128+K11816+K00837+K01426+K00128+K11821+K11820
Phenylalanine, tyrosine and tryptophan biosynthesis	ko00400	0.171773	18	GH_A03G1779.gene;GH_A03G1780.gene;GH_A05G3109.gene;GH_A07G1023.gene;GH_A08G2332.gene;GH_A10G2279.gene;GH_A11G0729.gene;GH_A13G1736.gene;GH_D02G1939.gene;GH_D02G1940.gene;GH_D05G3109.gene;GH_D08G0077.gene;GH_D09G1063.gene;GH_D11G1249.gene;GH_D11G1578.gene;GH_D11G1789.gene;GH_D13G0275.gene;GH_D13G1691.gene	K00815+K00815+K01657+K13832+K13832+K01736+K01850+K00815+K00815+K00815+K01657+K05359+K05359+K13832+K01609+K06001+K15849+K00815
Benzoxazinoid biosynthesis	ko00402	0.670116	3	GH_A09G2464.gene;GH_A09G2467.gene;GH_D02G1542.gene	K13229+K13229+K13229
beta-Alanine metabolism	ko00410	0.0555635	21	GH_A02G0328.gene;GH_A03G0692.gene;GH_A03G0999.gene;GH_A06G1679.gene;GH_A07G2483.gene;GH_A08G1985.gene;GH_A11G2090.gene;GH_A12G0373.gene;GH_A12G1620.gene;GH_D01G1050.gene;GH_D02G0355.gene;GH_D02G0803.gene;GH_D02G0844.gene;GH_D02G1518.gene;GH_D05G0303.gene;GH_D05G0703.gene;GH_D06G1699.gene;GH_D07G0125.gene;GH_D07G2428.gene;GH_D12G2962.gene;GH_D13G1015.gene	K00276+K00276+K23146+K14085+K00128+K00276+K00232+K00276+K00128+K00276+K00276+K00128+K01692+K01580+K12259+K00128+K14085+K12259+K00128+K00128+K00232
Taurine and hypotaurine metabolism	ko00430	0.176891	3	GH_A06G0747.gene;GH_D02G1518.gene;GHGHnewGene_5305	K18592+K01580+K18592
Phosphonate and phosphinate metabolism	ko00440	0.647235	2	GH_A11G1785.gene;GH_D11G1661.gene	K00993+K00968
Selenocompound metabolism	ko00450	0.955116	4	GH_A02G0365.gene;GH_A12G1353.gene;GH_A12G2594.gene;GH_D12G2614.gene	K13811+K00384+K01761+K01761
Cyanoamino acid metabolism	ko00460	0.00445899	27	GH_A01G2027.gene;GH_A05G0781.gene;GH_A05G2068.gene;GH_A05G2880.gene;GH_A06G0747.gene;GH_A06G1398.gene;GH_A07G0840.gene;GH_A07G1256.gene;GH_A09G0690.gene;GH_A09G1425.gene;GH_A11G0363.gene;GH_A11G0484.gene;GH_A11G0485.gene;GH_A11G2577.gene;GH_A13G1169.gene;GH_A13G1700.gene;GH_A13G2676.gene;GH_D02G0918.gene;GH_D03G0387.gene;GH_D05G2098.gene;GH_D06G0196.gene;GH_D07G0843.gene;GH_D09G0627.gene;GH_D09G1…	K05349+K05349+K13051+K05349+K18592+K05349+K05350+K05349+K05350+K01188+K13051+K20802+K20802+K05349+K05349+K05350+K05350+K13051+K16266+K13051+K13051+K05350+K05350+K05349+K01188+K05349+K18592
Glutathione metabolism	ko00480	0.00613722	42	GH_A02G0291.gene;GH_A02G0293.gene;GH_A02G1618.gene;GH_A03G1623.gene;GH_A04G0534.gene;GH_A04G0536.gene;GH_A05G3712.gene;GH_A06G0747.gene;GH_A08G1404.gene;GH_A09G0427.gene;GH_A09G1774.gene;GH_A10G0722.gene;GH_A11G0807.gene;GH_A11G2370.gene;GH_A11G2438.gene;GH_A12G1140.gene;GH_A13G1793.gene;GH_D01G0223.gene;GH_D03G0490.gene;GH_D04G0822.gene;GH_D04G0921.gene;GH_D04G1285.gene;GH_D04G1479.gene;GH_D05G3…	K00799+K00799+K10807+K00797+K00799+K00799+K21888+K18592+K00799+K00036+K00799+K10808+K01255+K10807+K00799+K01255+K00799+K00036+K10807+K00036+K00799+K00434+K01255+K00799+K00434+K22596+K00036+K00432+K00799+K00799+K10808+K00031+K00799+K00799+K10807+K01581+K00799+K00432+K00799+K00031+K18592+K00031
Starch and sucrose metabolism	ko00500	3.62244e-09	131	GH_A01G1005.gene;GH_A01G1180.gene;GH_A01G1582.gene;GH_A01G2027.gene;GH_A01G2393.gene;GH_A02G1132.gene;GH_A02G1371.gene;GH_A02G1566.gene;GH_A02G1567.gene;GH_A03G0710.gene;GH_A03G1172.gene;GH_A04G0113.gene;GH_A04G1243.gene;GH_A05G0101.gene;GH_A05G0296.gene;GH_A05G0781.gene;GH_A05G0827.gene;GH_A05G2029.gene;GH_A05G2281.gene;GH_A05G2316.gene;GH_A05G2880.gene;GH_A05G3071.gene;GH_A06G0006.gene;GH_A06G1…	K19891+K01176+K01179+K05349+K01176+K01179+K01193+K01210+K01210+K01193+K01176+K19891+K01176+K19891+K01513+K05349+K19891+K01176+K01087+K19891+K05349+K01176+K01176+K05349+K16055+K00695+K05350+K05349+K19891+K19891+K00703+K19891+K19893+K16055+K01179+K13679+K19891+K05350+K19891+K01188+K00847+K00847+K00703+K16055+K19891+K01177+K01176+K00695+K00695+K19891+K01179+K05349+K00695+K00695+K00695+K00695+K19891+…
N-Glycan biosynthesis	ko00510	0.694531	15	GH_A01G0999.gene;GH_A01G1090.gene;GH_A01G1673.gene;GH_A03G0245.gene;GH_A08G2052.gene;GH_A09G0705.gene;GH_A09G1950.gene;GH_A10G2663.gene;GH_A12G1647.gene;GH_A12G2793.gene;GH_D04G0601.gene;GH_D07G0187.gene;GH_D09G0355.gene;GH_D09G0835.gene;GHGHnewGene_11459	K12666+K03845+K01228+K00729+K00729+K00729+K00729+K12345+K00737+K00729+K00737+K07441+K00737+K12669+K00729
Other glycan degradation	ko00511	0.495535	20	GH_A01G1539.gene;GH_A01G1796.gene;GH_A02G1982.gene;GH_A03G1545.gene;GH_A03G2219.gene;GH_A04G0172.gene;GH_A05G0759.gene;GH_A05G1369.gene;GH_A07G0116.gene;GH_A07G1282.gene;GH_A11G0017.gene;GH_D02G1511.gene;GH_D02G1526.gene;GH_D02G1726.gene;GH_D03G0083.gene;GH_D05G0756.gene;GH_D06G1510.gene;GH_D07G0123.gene;GH_D09G0006.gene;GH_D12G2249.gene	K12309+K12309+K01191+K01206+K12309+K01206+K12309+K12309+K12309+K12309+K12309+K12309+K12309+K01206+K01191+K12309+K01206+K12309+K01191+K12309
Various types of N-glycan biosynthesis	ko00513	0.999804	4	GH_A01G0999.gene;GH_A01G1090.gene;GH_D07G0187.gene;GH_D09G0835.gene	K12666+K03845+K07441+K12669
Other types of O-glycan biosynthesis	ko00514	0.954601	2	GH_A01G0799.gene;GH_D03G0836.gene	K18134+K18134
Mannose type O-glycan biosynthesis	ko00515	0.0169238	2	GH_A09G0685.gene;GH_D09G0620.gene	K18207+K18207
Amino sugar and nucleotide sugar metabolism	ko00520	0.0744882	57	GH_A02G0212.gene;GH_A03G1953.gene;GH_A05G2166.gene;GH_A05G2284.gene;GH_A06G0300.gene;GH_A07G0877.gene;GH_A07G1392.gene;GH_A07G2631.gene;GH_A08G2071.gene;GH_A08G2422.gene;GH_A09G1943.gene;GH_A09G2278.gene;GH_A09G2294.gene;GH_A09G2563.gene;GH_A10G1000.gene;GH_A10G1543.gene;GH_A10G1866.gene;GH_A10G2391.gene;GH_A11G1782.gene;GH_A11G2839.gene;GH_A11G3507.gene;GH_A12G1449.gene;GH_A12G2464.gene;GH_A13G1…	K08679+K15920+K16190+K15920+K16190+K13379+K15920+K16190+K20547+K10046+K00847+K00847+K01183+K15920+K12447+K01183+K15920+K08678+K20547+K20547+K01097+K00770+K01784+K00770+K12449+K16190+K00975+K20547+K08678+K08679+K15920+K08678+K15920+K16190+K20547+K08678+K15920+K00975+K13648+K00975+K00847+K00847+K01183+K12448+K08679+K15920+K08678+K13379+K16190+K01097+K13648+K00770+K12447+K12447+K08678+K12447+K12447
Glycosaminoglycan degradation	ko00531	0.274127	19	GH_A01G1539.gene;GH_A01G1796.gene;GH_A02G0510.gene;GH_A03G2219.gene;GH_A05G0759.gene;GH_A05G1369.gene;GH_A07G0116.gene;GH_A07G1282.gene;GH_A08G2867.gene;GH_A09G2593.gene;GH_A11G0017.gene;GH_D02G0527.gene;GH_D02G1511.gene;GH_D02G1526.gene;GH_D05G0756.gene;GH_D07G0123.gene;GH_D09G2521.gene;GH_D12G2249.gene;GHGHnewGene_16048	K12309+K12309+K10532+K12309+K12309+K12309+K12309+K12309+K07964+K10532+K12309+K10532+K12309+K12309+K12309+K12309+K10532+K12309+K07964
Glycerolipid metabolism	ko00561	0.00589769	49	GH_A01G0783.gene;GH_A02G1991.gene;GH_A03G2373.gene;GH_A04G1040.gene;GH_A04G1083.gene;GH_A05G0030.gene;GH_A05G0135.gene;GH_A05G1421.gene;GH_A05G1585.gene;GH_A05G2527.gene;GH_A05G4329.gene;GH_A06G0018.gene;GH_A06G0116.gene;GH_A06G0434.gene;GH_A06G1679.gene;GH_A06G1930.gene;GH_A07G2483.gene;GH_A08G2452.gene;GH_A10G0345.gene;GH_A10G0645.gene;GH_A10G0646.gene;GH_A12G1620.gene;GH_A13G1937.gene;GH_D01G0…	K00679+K00679+K07407+K00002+K06119+K00679+K03715+K00679+K00679+K00679+K01054+K00679+K13513+K13508+K14085+K01054+K00128+K00679+K00679+K00679+K00679+K00128+K00679+K00679+K00128+K00679+K00002+K07407+K24189+K03715+K00128+K00679+K00679+K13513+K03715+K14085+K00679+K00679+K13519+K18693+K00128+K00679+K13508+K00128+K14674+K07407+K00679+K00679+K01054
Inositol phosphate metabolism	ko00562	0.570595	28	GH_A05G2701.gene;GH_A06G0750.gene;GH_A07G0178.gene;GH_A08G0816.gene;GH_A09G0234.gene;GH_A09G1752.gene;GH_A10G2177.gene;GH_A11G0394.gene;GH_D01G2372.gene;GH_D04G0709.gene;GH_D04G0727.gene;GH_D05G1347.gene;GH_D06G0727.gene;GH_D07G1293.gene;GH_D08G0710.gene;GH_D09G0228.gene;GH_D09G1700.gene;GH_D10G0531.gene;GH_D10G2276.gene;GH_D11G0411.gene;GH_D11G1005.gene;GH_D11G1326.gene;GH_D11G2102.gene;GH_D11G2…	K00889+K00469+K22913+K18081+K15422+K24221+K18081+K01114+K00889+K05857+K03103+K00469+K00469+K01114+K24221+K15422+K24221+K05857+K18081+K01114+K01092+K24221+K01110+K01858+K01114+K01803+K01114+K00889
Glycosylphosphatidylinositol (GPI)-anchor biosynthesis	ko00563	0.652738	9	GH_A05G0468.gene;GH_A06G2402.gene;GH_A07G2469.gene;GH_D04G0496.gene;GH_D05G1185.gene;GH_D07G1337.gene;GH_D09G1817.gene;GH_D13G0230.gene;GHGHnewGene_9467	K05287+K05283+K03860+K03860+K05287+K05287+K03860+K03857+K05285
Glycerophospholipid metabolism	ko00564	0.61065	32	GH_A03G1075.gene;GH_A06G0116.gene;GH_A06G0434.gene;GH_A06G0617.gene;GH_A07G2619.gene;GH_A08G0685.gene;GH_A08G2599.gene;GH_A09G0805.gene;GH_A11G0394.gene;GH_A11G1785.gene;GH_D02G1046.gene;GH_D02G1331.gene;GH_D03G0050.gene;GH_D03G0594.gene;GH_D05G0017.gene;GH_D05G0192.gene;GH_D05G0529.gene;GH_D05G2487.gene;GH_D06G0100.gene;GH_D06G2431.gene;GH_D07G0820.gene;GH_D07G1293.gene;GH_D07G2563.gene;GH_D08G2…	K05929+K13513+K13508+K00894+K18696+K16818+K22389+K16818+K01114+K00993+K13511+K05929+K01115+K01115+K01047+K06130+K01126+K14156+K13513+K13519+K18693+K01114+K18696+K01115+K18696+K01114+K13508+K16818+K00968+K01114+K14674+K01114
Ether lipid metabolism	ko00565	0.210429	13	GH_A11G0394.gene;GH_A11G1785.gene;GH_D03G0050.gene;GH_D03G0594.gene;GH_D05G0017.gene;GH_D06G2431.gene;GH_D07G1293.gene;GH_D08G2049.gene;GH_D10G0982.gene;GH_D11G0411.gene;GH_D11G2526.gene;GH_D13G0023.gene;GH_D13G1090.gene	K01114+K00993+K01115+K01115+K01047+K13519+K01114+K01115+K01062+K01114+K01114+K14674+K01114
Arachidonic acid metabolism	ko00590	0.014556	17	GH_A02G0248.gene;GH_A02G0250.gene;GH_A06G0747.gene;GH_A13G2475.gene;GH_A13G2477.gene;GH_A13G2479.gene;GH_D05G0017.gene;GH_D08G0756.gene;GH_D11G3046.gene;GH_D12G2492.gene;GH_D13G0023.gene;GH_D13G0683.gene;GH_D13G2464.gene;GH_D13G2465.gene;GH_D13G2468.gene;GH_D13G2472.gene;GHGHnewGene_5305	K07425+K07425+K18592+K08726+K08726+K08726+K01047+K00432+K08726+K00432+K14674+K08726+K08726+K08726+K08726+K08726+K18592
Linoleic acid metabolism	ko00591	0.0490279	8	GH_A02G0326.gene;GH_A10G0553.gene;GH_A13G1284.gene;GH_D02G0353.gene;GH_D05G0017.gene;GH_D09G2298.gene;GH_D10G0585.gene;GH_D13G0023.gene	K15718+K00454+K15718+K15718+K01047+K15718+K00454+K14674
alpha-Linolenic acid metabolism	ko00592	0.374541	21	GH_A01G1051.gene;GH_A05G2616.gene;GH_A05G4299.gene;GH_A07G1011.gene;GH_A07G1016.gene;GH_A08G0685.gene;GH_A08G2599.gene;GH_A09G0805.gene;GH_A10G0553.gene;GH_A11G2090.gene;GH_D01G2159.gene;GH_D02G0728.gene;GH_D05G0017.gene;GH_D05G1191.gene;GH_D05G1192.gene;GH_D06G0110.gene;GH_D06G0136.gene;GH_D10G0585.gene;GH_D11G1352.gene;GH_D13G0023.gene;GH_D13G1015.gene	K10526+K01723+K10526+K00224+K00224+K16818+K22389+K16818+K00454+K00232+K18857+K18857+K01047+K05894+K05894+K01723+K01723+K00454+K16818+K14674+K00232
Sphingolipid metabolism	ko00600	0.191982	25	GH_A01G1539.gene;GH_A01G1657.gene;GH_A01G1796.gene;GH_A03G1165.gene;GH_A03G2219.gene;GH_A03G2373.gene;GH_A05G0759.gene;GH_A05G1369.gene;GH_A07G0116.gene;GH_A07G1282.gene;GH_A11G0017.gene;GH_A13G0485.gene;GH_D01G1751.gene;GH_D02G1360.gene;GH_D02G1363.gene;GH_D02G1511.gene;GH_D02G1526.gene;GH_D04G1664.gene;GH_D05G0756.gene;GH_D07G0123.gene;GH_D07G1403.gene;GH_D08G1816.gene;GH_D12G2249.gene;GH_D13G0…	K12309+K01634+K12309+K04713+K12309+K07407+K12309+K12309+K12309+K12309+K12309+K12349+K01634+K04713+K04713+K12309+K12309+K07407+K12309+K12309+K12349+K04708+K12309+K07407+K12349
Glycosphingolipid biosynthesis - globo and isoglobo series	ko00603	0.638739	3	GH_A03G2373.gene;GH_D04G1664.gene;GH_D13G0601.gene	K07407+K07407+K07407
Glycosphingolipid biosynthesis - ganglio series	ko00604	0.233935	13	GH_A01G1539.gene;GH_A01G1796.gene;GH_A03G2219.gene;GH_A05G0759.gene;GH_A05G1369.gene;GH_A07G0116.gene;GH_A07G1282.gene;GH_A11G0017.gene;GH_D02G1511.gene;GH_D02G1526.gene;GH_D05G0756.gene;GH_D07G0123.gene;GH_D12G2249.gene	K12309+K12309+K12309+K12309+K12309+K12309+K12309+K12309+K12309+K12309+K12309+K12309+K12309
Pyruvate metabolism	ko00620	0.376028	31	GH_A02G0557.gene;GH_A02G0782.gene;GH_A05G0467.gene;GH_A06G0991.gene;GH_A06G1016.gene;GH_A06G1679.gene;GH_A07G0594.gene;GH_A07G2483.gene;GH_A12G0934.gene;GH_A12G1620.gene;GH_A13G1007.gene;GH_D02G0803.gene;GH_D02G1030.gene;GH_D02G1217.gene;GH_D04G1229.gene;GH_D05G0703.gene;GH_D06G1699.gene;GH_D07G0599.gene;GH_D07G2428.gene;GH_D08G1243.gene;GH_D09G1584.gene;GH_D11G2344.gene;GH_D12G0883.gene;GH_D12G1…	K01913+K01595+K00029+K00029+K01759+K14085+K01638+K00128+K01610+K00128+K01962+K00128+K01913+K01649+K01512+K00128+K14085+K01638+K00128+K00028+K01512+K00161+K01610+K00162+K00128+K00873+K01895+K01679+K02160+K00161+K00028
Glyoxylate and dicarboxylate metabolism	ko00630	0.939864	21	GH_A01G2073.gene;GH_A02G0557.gene;GH_A03G0320.gene;GH_A04G1395.gene;GH_A05G0559.gene;GH_A05G1486.gene;GH_A07G0594.gene;GH_A07G1719.gene;GH_A11G1527.gene;GH_A11G1761.gene;GH_A11G2032.gene;GH_D01G2142.gene;GH_D02G0746.gene;GH_D02G1030.gene;GH_D05G0556.gene;GH_D07G0599.gene;GH_D07G1948.gene;GH_D08G2087.gene;GH_D11G1875.gene;GH_D13G2400.gene;GHGHnewGene_15309	K22133+K01913+K01602+K22133+K22133+K11517+K01638+K01601+K01601+K01915+K11517+K22133+K01637+K01913+K22133+K01638+K01915+K22133+K11517+K01895+K01681
Propanoate metabolism	ko00640	0.680671	10	GH_A02G0747.gene;GH_A03G0999.gene;GH_A09G2583.gene;GH_A11G2090.gene;GH_A13G1007.gene;GH_D02G0844.gene;GH_D13G1015.gene;GH_D13G2400.gene;GHGHnewGene_15181;GHGHnewGene_337	K00166+K23146+K09699+K00232+K01962+K01692+K00232+K01895+K02160+K00166
Butanoate metabolism	ko00650	0.463829	8	GH_A02G0557.gene;GH_A08G2039.gene;GH_A10G1592.gene;GH_A11G3501.gene;GH_D02G0844.gene;GH_D02G1030.gene;GH_D02G1518.gene;GH_D09G2103.gene	K01913+K01641+K01653+K01640+K01692+K01913+K01580+K00109
C5-Branched dibasic acid metabolism	ko00660	0.917079	1	GH_A10G1592.gene	K01653
One carbon pool by folate	ko00670	0.998834	1	GH_A05G4206.gene	K01938
Carbon fixation in photosynthetic organisms	ko00710	0.910209	15	GH_A02G0782.gene;GH_A03G0320.gene;GH_A04G1526.gene;GH_A05G0467.gene;GH_A06G0991.gene;GH_A07G1719.gene;GH_A11G1527.gene;GH_A12G0610.gene;GH_A12G0934.gene;GH_D02G1597.gene;GH_D08G1243.gene;GH_D09G1595.gene;GH_D12G0883.gene;GH_D12G1265.gene;GHGHnewGene_8397	K01595+K01602+K03841+K00029+K00029+K01601+K01601+K01623+K01610+K01807+K00028+K00927+K01610+K01803+K00028
Thiamine metabolism	ko00730	0.906688	5	GH_A07G0484.gene;GH_A07G2309.gene;GH_A08G0271.gene;GH_D01G0726.gene;GH_D08G0284.gene	K22911+K22911+K01662+K03146+K01662
Riboflavin metabolism	ko00740	0.901637	4	GH_A05G0296.gene;GH_D01G1602.gene;GH_D11G1035.gene;GHGHnewGene_715	K01513+K14379+K01513+K11752
Vitamin B6 metabolism	ko00750	0.816799	3	GH_A05G1359.gene;GH_A10G0801.gene;GH_D05G1364.gene	K13248+K06215+K13248
Nicotinate and nicotinamide metabolism	ko00760	0.679726	8	GH_A05G0296.gene;GH_D01G0209.gene;GH_D01G1740.gene;GH_D04G1125.gene;GH_D04G1193.gene;GH_D09G1244.gene;GH_D11G1035.gene;GH_D12G0991.gene	K01513+K06210+K00767+K01240+K11416+K00858+K01513+K00763
Pantothenate and CoA biosynthesis	ko00770	0.357274	15	GH_A05G0296.gene;GH_A05G1938.gene;GH_A05G2136.gene;GH_A05G4330.gene;GH_A07G2483.gene;GH_A10G1311.gene;GH_A10G1592.gene;GH_A12G1620.gene;GH_D02G0803.gene;GH_D05G0703.gene;GH_D05G2168.gene;GH_D05G2671.gene;GH_D07G2428.gene;GH_D11G1035.gene;GH_D12G2962.gene	K01513+K01598+K00826+K00859+K00128+K01687+K01653+K00128+K00128+K00128+K00826+K00826+K00128+K01513+K00128
Biotin metabolism	ko00780	0.978435	2	GH_D02G1665.gene;GH_D06G0846.gene	K00059+K09458
Folate biosynthesis	ko00790	0.990617	2	GH_A05G4132.gene;GH_D05G0121.gene	K15376+K15631
Porphyrin and chlorophyll metabolism	ko00860	0.712874	11	GH_A01G0140.gene;GH_A05G2793.gene;GH_A07G0530.gene;GH_A11G1619.gene;GH_D03G1974.gene;GH_D06G1570.gene;GH_D08G0154.gene;GH_D08G2046.gene;GH_D10G0719.gene;GH_D11G2494.gene;GH_D13G1660.gene	K01885+K13544+K03428+K00228+K01845+K01845+K13071+K22013+K13544+K01772+K00218
Terpenoid backbone biosynthesis	ko00900	0.946685	9	GH_A08G0271.gene;GH_A08G2039.gene;GH_A11G0010.gene;GH_A12G0168.gene;GH_A12G1651.gene;GH_A13G2680.gene;GH_D02G2102.gene;GH_D08G0284.gene;GH_D11G0015.gene	K01662+K01641+K00099+K03527+K15889+K11778+K00021+K01662+K00099
Indole alkaloid biosynthesis	ko00901	0.91014	1	GH_D09G2216.gene	K01757
Monoterpenoid biosynthesis	ko00902	0.839884	4	GH_A08G2017.gene;GH_D09G0090.gene;GH_D11G2243.gene;GH_D12G2263.gene	K23810+K18108+K23232+K23810
Limonene and pinene degradation	ko00903	0.00553574	7	GH_A07G2483.gene;GH_A12G1620.gene;GH_D02G0803.gene;GH_D02G0844.gene;GH_D05G0703.gene;GH_D07G2428.gene;GH_D12G2962.gene	K00128+K00128+K00128+K01692+K00128+K00128+K00128
Diterpenoid biosynthesis	ko00904	0.399578	15	GH_A06G0147.gene;GH_A06G0721.gene;GH_A08G1843.gene;GH_A09G1526.gene;GH_A09G1528.gene;GH_A11G1284.gene;GH_A13G1786.gene;GH_D01G2294.gene;GH_D01G2295.gene;GH_D06G1855.gene;GH_D06G2184.gene;GH_D07G0465.gene;GH_D09G1896.gene;GH_D11G1311.gene;GH_D13G1739.gene	K04122+K04124+K04123+K13070+K13070+K04120+K04125+K13070+K13070+K04123+K04124+K05282+K05282+K04120+K04125
Brassinosteroid biosynthesis	ko00905	0.237083	9	GH_A02G0253.gene;GH_A07G0878.gene;GH_A07G2001.gene;GH_A13G0611.gene;GH_D01G1208.gene;GH_D05G0196.gene;GH_D11G1957.gene;GHGHnewGene_5364;GHGHnewGene_5367	K15639+K09590+K09590+K15639+K15639+K15639+K09587+K15639+K15639
Carotenoid biosynthesis	ko00906	0.673607	11	GH_A01G0365.gene;GH_A04G1504.gene;GH_A08G1746.gene;GH_A09G1145.gene;GH_A12G2220.gene;GH_A12G2507.gene;GH_D01G0347.gene;GH_D08G1767.gene;GH_D08G2661.gene;GH_D11G2720.gene;GH_D13G1744.gene	K09840+K09838+K09843+K14593+K09840+K15746+K09840+K09843+K09840+K09839+K09840
Zeatin biosynthesis	ko00908	0.567907	11	GH_A01G2112.gene;GH_A05G0390.gene;GH_A13G2171.gene;GH_D01G2112.gene;GH_D03G1126.gene;GH_D04G0740.gene;GH_D10G2636.gene;GH_D10G2783.gene;GH_D13G1782.gene;GHGHnewGene_17651;GHGHnewGene_9985	K13495+K00279+K00279+K10760+K13496+K00279+K23452+K00279+K13496+K23452+K13493
Sesquiterpenoid and triterpenoid biosynthesis	ko00909	0.594544	9	GH_A04G1552.gene;GH_A04G1555.gene;GH_A10G1748.gene;GH_D03G0309.gene;GH_D06G2150.gene;GH_D06G2151.gene;GH_D10G0920.gene;GH_D10G0921.gene;GH_scaffold418_objG0001.gene	K00511+K00511+K15803+K00511+K20659+K20659+K15803+K15803+K20659
Nitrogen metabolism	ko00910	0.959944	6	GH_A09G0306.gene;GH_A11G1761.gene;GH_A11G2910.gene;GH_D07G1948.gene;GH_D09G1322.gene;GHGHnewGene_12907	K01673+K01915+K00261+K01915+K01674+K00264
Sulfur metabolism	ko00920	0.00589319	20	GH_A01G0651.gene;GH_A01G0857.gene;GH_A02G0365.gene;GH_A06G1463.gene;GH_A09G0234.gene;GH_A13G1255.gene;GH_D01G0873.gene;GH_D02G0222.gene;GH_D02G0224.gene;GH_D06G1444.gene;GH_D09G0228.gene;GH_D10G0498.gene;GH_D10G1489.gene;GH_D13G1191.gene;GH_D13G1952.gene;GH_D13G2215.gene;GHGHnewGene_13865;GHGHnewGene_13893;GHGHnewGene_17204;GHGHnewGene_17318	K01082+K00640+K13811+K01082+K15422+K01738+K00640+K17285+K17285+K01082+K15422+K00641+K17285+K01738+K01738+K00640+K01738+K01738+K01738+K01738
Phenylpropanoid biosynthesis	ko00940	2.06052e-05	93	GH_A01G1242.gene;GH_A01G2027.gene;GH_A01G2316.gene;GH_A02G1654.gene;GH_A03G0339.gene;GH_A03G0861.gene;GH_A03G1283.gene;GH_A04G1441.gene;GH_A04G1681.gene;GH_A05G0051.gene;GH_A05G0228.gene;GH_A05G0781.gene;GH_A05G1174.gene;GH_A05G1439.gene;GH_A05G2880.gene;GH_A05G4223.gene;GH_A05G4249.gene;GH_A06G1398.gene;GH_A07G0803.gene;GH_A07G0840.gene;GH_A07G1256.gene;GH_A07G2528.gene;GH_A08G0848.gene;GH_A08G0…	K13065+K05349+K10775+K01904+K00430+K23260+K00430+K00588+K00588+K01904+K12355+K05349+K13065+K01904+K05349+K00430+K00430+K05349+K09753+K05350+K05349+K23260+K00430+K00430+K00430+K05350+K13066+K01188+K00430+K22395+K22395+K10775+K01904+K05349+K10775+K13066+K00430+K00430+K05349+K05350+K01904+K00487+K05350+K00430+K13065+K10775+K22395+K00430+K13065+K00430+K13065+K00430+K00430+K09753+K13066+K23260+K00588+…
Flavonoid biosynthesis	ko00941	0.00346232	34	GH_A01G1242.gene;GH_A04G1441.gene;GH_A04G1681.gene;GH_A05G0691.gene;GH_A05G1174.gene;GH_A05G3278.gene;GH_A09G0001.gene;GH_A10G2687.gene;GH_A11G1836.gene;GH_A12G0109.gene;GH_A12G0488.gene;GH_A12G0596.gene;GH_A12G1894.gene;GH_A12G2012.gene;GH_A12G2738.gene;GH_A12G2855.gene;GH_A13G2635.gene;GH_D01G1311.gene;GH_D02G0295.gene;GH_D02G1131.gene;GH_D02G1679.gene;GH_D04G0067.gene;GH_D04G1784.gene;GH_D05G0…	K13065+K00588+K00588+K05280+K13065+K00660+K00660+K00660+K00475+K13082+K01859+K00475+K13081+K05280+K22845+K13081+K00487+K13065+K00660+K01859+K13065+K13065+K00588+K13065+K05280+K08695+K13082+K13083+K00660+K01859+K00475+K05280+K22845+K00487
Anthocyanin biosynthesis	ko00942	0.675047	1	GH_D03G0521.gene	K12930
Isoflavonoid biosynthesis	ko00943	0.370515	7	GH_A05G2640.gene;GH_A07G0863.gene;GH_A07G2532.gene;GH_A12G1546.gene;GH_D02G0915.gene;GH_D09G2286.gene;GH_D12G0969.gene	K13260+K13260+K13264+K13264+K13260+K13258+K13260
Flavone and flavonol biosynthesis	ko00944	0.11028	8	GH_A05G0691.gene;GH_A07G2532.gene;GH_A12G1546.gene;GH_A12G2012.gene;GH_D05G0691.gene;GH_D06G2326.gene;GH_D07G1302.gene;GH_D12G2010.gene	K05280+K13264+K13264+K05280+K05280+K22794+K13083+K05280
Stilbenoid, diarylheptanoid and gingerol biosynthesis	ko00945	0.720356	11	GH_A01G1242.gene;GH_A04G1441.gene;GH_A04G1681.gene;GH_A05G1174.gene;GH_A13G2635.gene;GH_D01G1311.gene;GH_D02G1679.gene;GH_D04G0067.gene;GH_D04G1784.gene;GH_D05G0541.gene;GH_D13G2625.gene	K13065+K00588+K00588+K13065+K00487+K13065+K13065+K13065+K00588+K13065+K00487
Isoquinoline alkaloid biosynthesis	ko00950	0.0442339	19	GH_A02G0328.gene;GH_A03G0600.gene;GH_A03G0692.gene;GH_A03G1779.gene;GH_A03G1780.gene;GH_A06G2011.gene;GH_A08G1985.gene;GH_A12G0373.gene;GH_A13G1736.gene;GH_D01G1050.gene;GH_D02G0355.gene;GH_D02G1939.gene;GH_D02G1940.gene;GH_D02G2367.gene;GH_D06G1461.gene;GH_D06G2044.gene;GH_D06G2351.gene;GH_D13G0275.gene;GH_D13G1691.gene	K00276+K01593+K00276+K00815+K00815+K00422+K00276+K00276+K00815+K00276+K00276+K00815+K00815+K00422+K00422+K00422+K00422+K15849+K00815
Tropane, piperidine and pyridine alkaloid biosynthesis	ko00960	0.236046	14	GH_A02G0328.gene;GH_A03G0692.gene;GH_A03G1779.gene;GH_A03G1780.gene;GH_A08G1985.gene;GH_A09G1707.gene;GH_A12G0373.gene;GH_A13G1736.gene;GH_D01G1050.gene;GH_D02G0355.gene;GH_D02G1939.gene;GH_D02G1940.gene;GH_D13G0275.gene;GH_D13G1691.gene	K00276+K00276+K00815+K00815+K00276+K08081+K00276+K00815+K00276+K00276+K00815+K00815+K15849+K00815
Betalain biosynthesis	ko00965	0.1517	8	GH_A02G1555.gene;GH_A03G0600.gene;GH_A03G1183.gene;GH_A05G3862.gene;GH_A07G2326.gene;GH_D02G1372.gene;GH_D03G0424.gene;GH_D09G0172.gene	K15777+K01593+K15777+K15777+K15777+K15777+K15777+K15777
Glucosinolate biosynthesis	ko00966	0.0433234	9	GH_A05G1878.gene;GH_A05G2136.gene;GH_A10G2115.gene;GH_D01G1589.gene;GH_D05G2168.gene;GH_D05G2671.gene;GH_D05G3953.gene;GH_scaffold7261_objG0001.gene;GHGHnewGene_17796	K11818+K00826+K11818+K11820+K00826+K00826+K11821+K11821+K11820
Aminoacyl-tRNA biosynthesis	ko00970	0.980466	17	GH_A01G0033.gene;GH_A01G0140.gene;GH_A01G1772.gene;GH_A01G1774.gene;GH_A04G1499.gene;GH_A05G0236.gene;GH_A07G0413.gene;GH_A09G2324.gene;GH_A11G0610.gene;GH_D04G1047.gene;GH_D05G0240.gene;GH_D05G4027.gene;GH_D07G0418.gene;GH_D08G1853.gene;GH_D08G2773.gene;GH_D09G1600.gene;GH_D11G0637.gene	K01870+K01885+K01870+K01870+K01870+K01870+K01870+K01870+K02433+K01870+K01870+K02433+K01870+K01866+K01893+K01872+K02433
Biosynthesis of various secondary metabolites - part 2	ko00998	0.274649	1	GH_D08G1792.gene	K21568
Biosynthesis of unsaturated fatty acids	ko01040	0.147213	10	GH_A01G0008.gene;GH_A10G1561.gene;GH_A11G2090.gene;GH_A12G0134.gene;GH_D01G0008.gene;GH_D01G1463.gene;GH_D02G1694.gene;GH_D05G2733.gene;GH_D13G1015.gene;GHGHnewGene_14426	K10249+K03921+K00232+K03921+K10249+K10256+K10251+K03921+K00232+K10251
Carbon metabolism	ko01200	0.961986	65	GH_A01G0857.gene;GH_A02G0557.gene;GH_A02G0782.gene;GH_A03G0320.gene;GH_A03G0999.gene;GH_A04G1526.gene;GH_A05G0467.gene;GH_A05G0535.gene;GH_A05G0599.gene;GH_A05G1486.gene;GH_A05G4206.gene;GH_A06G0364.gene;GH_A06G0991.gene;GH_A07G0253.gene;GH_A07G0594.gene;GH_A07G1719.gene;GH_A09G0427.gene;GH_A09G1117.gene;GH_A11G1527.gene;GH_A11G2032.gene;GH_A11G2090.gene;GH_A11G2910.gene;GH_A12G0610.gene;GH_A12G0…	K00640+K01913+K01595+K01602+K23146+K03841+K00029+K00131+K00131+K11517+K01938+K00121+K00029+K00850+K01638+K01601+K00036+K00850+K01601+K11517+K00232+K00261+K01623+K01610+K01962+K01738+K00036+K00640+K01637+K01913+K01807+K00234+K00036+K00850+K00850+K01834+K01638+K00121+K00036+K00028+K00927+K00031+K11517+K00161+K00030+K01610+K01803+K00162+K00873+K00232+K01738+K01738+K00640+K01895+K01738+K01738+K01679+…
2-Oxocarboxylic acid metabolism	ko01210	0.619118	30	GH_A05G1878.gene;GH_A05G2136.gene;GH_A06G1795.gene;GH_A09G1278.gene;GH_A10G0898.gene;GH_A10G1311.gene;GH_A10G1592.gene;GH_A10G2115.gene;GH_A12G1738.gene;GH_D01G1589.gene;GH_D02G1217.gene;GH_D02G1943.gene;GH_D05G2168.gene;GH_D05G2671.gene;GH_D05G3953.gene;GH_D11G0780.gene;GH_D11G3787.gene;GH_D12G0392.gene;GH_scaffold38643_objG0001.gene;GH_scaffold7261_objG0001.gene;GHGHnewGene_11850;GHGHnewGene_14…	K11818+K00826+K14677+K14677+K14682+K01687+K01653+K11818+K00133+K11820+K01649+K14677+K00826+K00826+K11821+K00031+K14677+K00030+K00818+K11821+K14677+K14677+K14677+K01681+K14677+K11820+K00031+K14677+K00031+K14682
Fatty acid metabolism	ko01212	0.797304	19	GH_A01G0008.gene;GH_A07G0031.gene;GH_A10G1561.gene;GH_A11G2090.gene;GH_A12G0134.gene;GH_A13G1007.gene;GH_D01G0008.gene;GH_D01G1463.gene;GH_D01G1512.gene;GH_D02G0844.gene;GH_D02G1665.gene;GH_D02G1694.gene;GH_D02G1800.gene;GH_D05G2733.gene;GH_D06G0846.gene;GH_D07G1394.gene;GH_D13G1015.gene;GHGHnewGene_14426;GHGHnewGene_15181	K10249+K10781+K03921+K00232+K03921+K01962+K10249+K10256+K10781+K01692+K00059+K10251+K10781+K03921+K09458+K01897+K00232+K10251+K02160
Biosynthesis of amino acids	ko01230	0.786942	75	GH_A01G0857.gene;GH_A01G2389.gene;GH_A02G0616.gene;GH_A04G1046.gene;GH_A05G1120.gene;GH_A05G2136.gene;GH_A05G3109.gene;GH_A06G1795.gene;GH_A07G0253.gene;GH_A07G1023.gene;GH_A08G2332.gene;GH_A09G1068.gene;GH_A09G1117.gene;GH_A09G1278.gene;GH_A09G1633.gene;GH_A10G0898.gene;GH_A10G1311.gene;GH_A10G1592.gene;GH_A10G2279.gene;GH_A11G0729.gene;GH_A11G1761.gene;GH_A11G1815.gene;GH_A11G1816.gene;GH_A12G0…	K00640+K12657+K00789+K12657+K14152+K00826+K01657+K14677+K00850+K13832+K13832+K01953+K00850+K14677+K00789+K14682+K01687+K01653+K01736+K01850+K01915+K14152+K14152+K01623+K00133+K01738+K00640+K12657+K00789+K01649+K01807+K14677+K00850+K00826+K00826+K01657+K00850+K01834+K01953+K14152+K01915+K05359+K00789+K01953+K05359+K00927+K00641+K00031+K13832+K01609+K06001+K14152+K14677+K00030+K01803+K15849+K00873+…
ABC transporters	ko02010	0.136424	31	GH_A03G0038.gene;GH_A05G1251.gene;GH_A05G1253.gene;GH_A05G1332.gene;GH_A06G0725.gene;GH_A07G0561.gene;GH_A07G0750.gene;GH_A09G1481.gene;GH_A10G0335.gene;GH_A10G0529.gene;GH_A10G0660.gene;GH_A10G0661.gene;GH_A10G1777.gene;GH_A11G0127.gene;GH_A11G3712.gene;GH_A12G1371.gene;GH_D01G0226.gene;GH_D01G1456.gene;GH_D02G2159.gene;GH_D03G1924.gene;GH_D04G0535.gene;GH_D05G1249.gene;GH_D07G2402.gene;GH_D08G1…	K05658+K08712+K08712+K08712+K05658+K08712+K05656+K05681+K05658+K05658+K08712+K08712+K05658+K05666+K05681+K05658+K05677+K05658+K05681+K05658+K05658+K08712+K05658+K08712+K08712+K05658+K05643+K05666+K05681+K05658+K05666
Ribosome biogenesis in eukaryotes	ko03008	0.998435	16	GH_A02G1318.gene;GH_A05G2591.gene;GH_A06G1088.gene;GH_A09G1389.gene;GH_A10G0772.gene;GH_A12G2776.gene;GH_A13G1026.gene;GH_D03G0735.gene;GH_D04G1529.gene;GH_D05G1961.gene;GH_D06G1871.gene;GH_D07G0593.gene;GH_D08G1711.gene;GH_D09G0519.gene;GH_D10G0803.gene;GH_scaffold23635_objG0003.gene	K03097+K11883+K14558+K03097+K03097+K11883+K14556+K03097+K14566+K11883+K14561+K14564+K03097+K14563+K03097+K14574
Ribosome	ko03010	0.979053	77	GH_A01G0441.gene;GH_A02G0688.gene;GH_A03G1225.gene;GH_A06G1901.gene;GH_A07G1004.gene;GH_A07G1454.gene;GH_A07G1544.gene;GH_A08G1879.gene;GH_A08G2590.gene;GH_A09G0181.gene;GH_A09G1951.gene;GH_A09G1977.gene;GH_A10G0805.gene;GH_A10G1936.gene;GH_A11G1293.gene;GH_A11G3005.gene;GH_A11G3646.gene;GH_A11G3657.gene;GH_A11G3658.gene;GH_A11G3660.gene;GH_A11G3667.gene;GH_A11G3677.gene;GH_A12G0228.gene;GH_A12G0…	K02871+K02925+K02881+K02917+K02912+K02942+K02920+K02921+K02898+K02915+K02896+K02947+K02922+K02866+K02930+K02891+K02955+K02896+K02896+K02896+K02896+K02896+K02886+K02991+K02980+K02979+K02923+K02896+K02936+K02896+K02929+K02942+K02957+K02908+K02894+K02896+K02993+K02943+K02920+K02903+K02995+K02908+K02898+K02910+K02937+K02889+K02870+K02966+K02922+K02938+K02908+K02934+K02955+K02927+K02896+K02896+K02896+…
RNA transport	ko03013	1	31	GH_A01G0771.gene;GH_A02G1512.gene;GH_A04G0862.gene;GH_A05G2075.gene;GH_A06G1062.gene;GH_A06G2169.gene;GH_A07G0040.gene;GH_A07G0425.gene;GH_A07G2143.gene;GH_A08G0500.gene;GH_A08G2043.gene;GH_A09G1025.gene;GH_A11G0919.gene;GH_A11G3137.gene;GH_A12G2627.gene;GH_A13G1619.gene;GH_A13G2069.gene;GH_D01G0779.gene;GH_D02G0941.gene;GH_D02G1337.gene;GH_D05G0976.gene;GH_D05G2334.gene;GH_D05G3946.gene;GH_D08G0…	K03113+K03254+K13126+K14319+K03260+K00784+K14292+K03239+K03236+K14319+K14295+K12812+K14297+K03113+K14297+K03113+K03260+K03113+K12160+K03231+K14292+K03262+K12160+K14319+K14295+K14295+K14313+K03246+K09291+K14301+K03246
mRNA surveillance pathway	ko03015	0.999997	22	GH_A02G0589.gene;GH_A03G0580.gene;GH_A04G0862.gene;GH_A05G0532.gene;GH_A05G1941.gene;GH_A06G0987.gene;GH_A07G0138.gene;GH_A09G1025.gene;GH_A12G0144.gene;GH_A13G2406.gene;GH_D04G1504.gene;GH_D05G2536.gene;GH_D05G3975.gene;GH_D07G0145.gene;GH_D07G0530.gene;GH_D07G2268.gene;GH_D07G2365.gene;GH_D09G0865.gene;GH_D10G2294.gene;GH_D13G2240.gene;GH_D13G2402.gene;GHGHnewGene_12018	K14376+K06269+K13126+K14405+K14399+K14376+K14397+K12812+K14396+K04382+K04382+K11584+K14411+K14397+K14399+K14411+K11583+K14411+K00565+K11584+K04382+K14400
RNA degradation	ko03018	0.998709	24	GH_A04G0862.gene;GH_A04G1705.gene;GH_A05G1373.gene;GH_A07G0253.gene;GH_A07G1219.gene;GH_A07G1220.gene;GH_A08G0107.gene;GH_A09G1117.gene;GH_A09G1151.gene;GH_A09G1280.gene;GH_A09G1317.gene;GH_D01G2279.gene;GH_D04G1009.gene;GH_D05G0280.gene;GH_D05G1380.gene;GH_D06G0723.gene;GH_D08G0111.gene;GH_D09G1108.gene;GH_D10G0627.gene;GH_D11G1752.gene;GH_D11G2385.gene;GH_D11G2519.gene;GHGHnewGene_16087;GHGHnew…	K13126+K12600+K04077+K00850+K12581+K12581+K12581+K00850+K12581+K03678+K04077+K04077+K14442+K00850+K04077+K00850+K12581+K12581+K04077+K01148+K03679+K01148+K12617+K00962
RNA polymerase	ko03020	0.988046	10	GH_A03G1125.gene;GH_A13G2206.gene;GH_D02G1727.gene;GH_D03G1368.gene;GH_D06G1455.gene;GH_D08G1178.gene;GHGHnewGene_10200;GHGHnewGene_10465;GHGHnewGene_2361;GHGHnewGene_6816	K14721+K03026+K03027+K03020+K14721+K03014+K03027+K14721+K03006+K03011
Basal transcription factors	ko03022	0.996764	8	GH_A06G1484.gene;GH_A06G2324.gene;GH_A13G0646.gene;GH_D02G2198.gene;GH_D05G3961.gene;GH_D06G2360.gene;GHGHnewGene_11201;GHGHnewGene_18447	K03122+K03122+K03131+K03122+K03131+K03122+K03131+K03130
DNA replication	ko03030	3.57637e-11	47	GH_A03G0843.gene;GH_A03G1008.gene;GH_A03G1345.gene;GH_A03G2446.gene;GH_A05G0034.gene;GH_A05G0043.gene;GH_A05G0664.gene;GH_A05G0844.gene;GH_A05G1505.gene;GH_A05G2367.gene;GH_A09G0030.gene;GH_A10G0407.gene;GH_A11G1148.gene;GH_A11G2026.gene;GH_A11G3647.gene;GH_A12G0806.gene;GH_A12G2550.gene;GH_A13G0305.gene;GH_A13G1632.gene;GH_A13G1893.gene;GH_A13G2081.gene;GH_A13G2142.gene;GH_A13G2532.gene;GH_D02G1…	K07466+K02540+K02685+K02542+K02325+K10739+K10739+K02324+K02541+K10756+K02540+K02541+K02210+K02320+K10740+K02209+K02684+K02212+K02327+K10756+K10739+K02209+K04802+K02540+K02685+K02542+K07466+K10747+K02325+K10739+K02324+K02541+K02321+K03504+K02540+K02541+K02210+K02320+K03505+K10740+K07466+K02684+K02212+K10739+K02209+K04802+K04799
Spliceosome	ko03040	0.999784	57	GH_A02G1543.gene;GH_A03G1338.gene;GH_A05G2905.gene;GH_A05G3003.gene;GH_A08G0384.gene;GH_A09G1025.gene;GH_A11G3455.gene;GH_A11G3570.gene;GH_A11G3580.gene;GH_A11G3581.gene;GH_A12G1168.gene;GH_A12G1281.gene;GH_A12G1301.gene;GH_A12G2061.gene;GH_A13G0220.gene;GH_A13G0727.gene;GH_A13G2531.gene;GH_A13G2624.gene;GH_D01G2014.gene;GH_D02G1218.gene;GH_D02G2014.gene;GH_D04G0844.gene;GH_D05G0960.gene;GH_D05G2…	K12818+K11094+K12818+K12818+K12893+K12812+K12811+K12818+K12818+K12818+K12818+K12827+K12893+K03283+K12896+K03283+K12897+K03283+K12890+K10599+K03283+K12821+K03283+K12741+K03283+K12818+K12900+K12835+K12862+K12741+K12842+K03283+K12835+K12874+K03283+K12835+K12818+K12818+K03283+K03283+K03283+K12874+K12874+K03283+K03283+K03283+K12874+K11092+K12862+K12818+K12818+K03283+K12819+K12874+K12874+K12874+K12874
Proteasome	ko03050	0.998166	9	GH_A03G2286.gene;GH_A06G0295.gene;GH_A12G0355.gene;GH_D06G0608.gene;GH_D09G0688.gene;GH_D09G2141.gene;GH_D09G2142.gene;GH_D11G0813.gene;GH_D13G0027.gene	K02731+K02727+K03033+K03066+K02726+K03035+K03035+K03029+K02725
Protein export	ko03060	0.996896	10	GH_A05G2375.gene;GH_A06G0615.gene;GH_A09G0560.gene;GH_D01G1799.gene;GH_D05G1190.gene;GH_D05G1564.gene;GH_D08G0954.gene;GH_D13G1220.gene;GHGHnewGene_6727;GHGHnewGene_7571	K03100+K13280+K10956+K10956+K09540+K10956+K10956+K09490+K13280+K10956
Base excision repair	ko03410	0.483893	14	GH_A05G0034.gene;GH_A05G0844.gene;GH_A13G1632.gene;GH_A13G2532.gene;GH_D02G2645.gene;GH_D03G1584.gene;GH_D05G0038.gene;GH_D05G0837.gene;GH_D05G3601.gene;GH_D08G1497.gene;GH_D11G2505.gene;GH_D11G3539.gene;GH_D13G2527.gene;GHGHnewGene_10089	K02325+K02324+K02327+K04802+K10801+K10747+K02325+K02324+K03504+K10773+K03505+K10771+K04802+K04799
Nucleotide excision repair	ko03420	0.28751	24	GH_A03G0843.gene;GH_A05G0034.gene;GH_A05G0043.gene;GH_A05G0664.gene;GH_A05G0844.gene;GH_A05G2367.gene;GH_A11G3647.gene;GH_A13G1632.gene;GH_A13G1893.gene;GH_A13G2081.gene;GH_A13G2532.gene;GH_D03G1107.gene;GH_D03G1584.gene;GH_D05G0038.gene;GH_D05G0047.gene;GH_D05G0837.gene;GH_D05G1462.gene;GH_D05G3601.gene;GH_D11G2505.gene;GH_D11G3674.gene;GH_D12G2243.gene;GH_D13G2061.gene;GH_D13G2527.gene;GHGHnewG…	K07466+K02325+K10739+K10739+K02324+K10756+K10740+K02327+K10756+K10739+K04802+K07466+K10747+K02325+K10739+K02324+K10839+K03504+K03505+K10740+K07466+K10739+K04802+K10570
Mismatch repair	ko03430	0.00961553	24	GH_A03G0843.gene;GH_A05G0043.gene;GH_A05G0664.gene;GH_A05G2367.gene;GH_A06G0663.gene;GH_A10G1095.gene;GH_A11G3647.gene;GH_A13G1632.gene;GH_A13G1893.gene;GH_A13G2081.gene;GH_A13G2532.gene;GH_D03G1107.gene;GH_D03G1584.gene;GH_D05G0047.gene;GH_D05G3601.gene;GH_D06G0631.gene;GH_D09G0626.gene;GH_D10G0355.gene;GH_D11G2505.gene;GH_D11G3674.gene;GH_D12G2243.gene;GH_D13G1346.gene;GH_D13G2061.gene;GH_D13G2…	K07466+K10739+K10739+K10756+K08737+K07456+K10740+K02327+K10756+K10739+K04802+K07466+K10747+K10739+K03504+K08737+K10746+K10746+K03505+K10740+K07466+K08734+K10739+K04802
Homologous recombination	ko03440	7.65294e-05	41	GH_A01G1264.gene;GH_A01G1779.gene;GH_A03G0516.gene;GH_A03G0843.gene;GH_A03G2280.gene;GH_A04G1150.gene;GH_A05G0043.gene;GH_A05G0664.gene;GH_A05G0975.gene;GH_A05G1856.gene;GH_A09G0006.gene;GH_A10G2273.gene;GH_A11G0029.gene;GH_A11G1826.gene;GH_A11G3048.gene;GH_A11G3647.gene;GH_A13G0141.gene;GH_A13G0352.gene;GH_A13G1632.gene;GH_A13G2081.gene;GH_D01G1344.gene;GH_D02G0230.gene;GH_D02G1008.gene;GH_D02G1…	K10683+K12173+K12173+K07466+K12173+K08775+K10739+K10739+K12173+K12173+K03655+K03165+K12173+K12173+K10683+K10740+K08991+K10901+K02327+K10739+K10683+K10866+K12173+K03655+K12173+K07466+K08775+K10739+K10880+K12173+K12173+K03504+K12173+K04482+K12173+K03505+K10740+K07466+K12173+K10875+K10739
Non-homologous end-joining	ko03450	0.281297	3	GH_D02G0230.gene;GH_D13G2357.gene;GHGHnewGene_10089	K10866+K10777+K04799
MAPK signaling pathway - plant	ko04016	0.0333655	123	GH_A01G0238.gene;GH_A01G0439.gene;GH_A01G0447.gene;GH_A01G0448.gene;GH_A02G0274.gene;GH_A02G1173.gene;GH_A02G1547.gene;GH_A02G1722.gene;GH_A03G0054.gene;GH_A03G0350.gene;GH_A03G0386.gene;GH_A03G0460.gene;GH_A04G0423.gene;GH_A04G1509.gene;GH_A05G0157.gene;GH_A05G0685.gene;GH_A05G0933.gene;GH_A05G2059.gene;GH_A05G2190.gene;GH_A05G2603.gene;GH_A05G4338.gene;GH_A05G4360.gene;GH_A06G0319.gene;GH_A06G2…	K16224+K13416+K13416+K13416+K14510+K13447+K20558+K13422+K13422+K13424+K20716+K20536+K13420+K14510+K14515+K13416+K14497+K13425+K14510+K13447+K14496+K13416+K14510+K20599+K14497+K20603+K20726+K02183+K13422+K20547+K17686+K20716+K02183+K14497+K20726+K14498+K13420+K14509+K02183+K14498+K02183+K13416+K20547+K14498+K13413+K20547+K13416+K13416+K00940+K14509+K13447+K20558+K14496+K20772+K20604+K20558+K14515+…
Phosphatidylinositol signaling system	ko04070	0.979066	18	GH_A05G2701.gene;GH_A07G0434.gene;GH_A08G0816.gene;GH_A08G2713.gene;GH_A09G0234.gene;GH_A09G2546.gene;GH_A10G1889.gene;GH_A10G2177.gene;GH_D01G2372.gene;GH_D04G0709.gene;GH_D08G2711.gene;GH_D09G0228.gene;GH_D09G2481.gene;GH_D10G0531.gene;GH_D10G2276.gene;GH_D11G1005.gene;GH_D11G2102.gene;GHGHnewGene_3353	K00889+K02183+K18081+K02183+K15422+K02183+K02183+K18081+K00889+K05857+K02183+K15422+K02183+K05857+K18081+K01092+K01110+K00889
Plant hormone signal transduction	ko04075	0.315386	171	GH_A01G0439.gene;GH_A01G0447.gene;GH_A01G0448.gene;GH_A01G0694.gene;GH_A02G0112.gene;GH_A02G0274.gene;GH_A02G0372.gene;GH_A02G1722.gene;GH_A03G0054.gene;GH_A03G1858.gene;GH_A03G2259.gene;GH_A03G2261.gene;GH_A03G2278.gene;GH_A04G0219.gene;GH_A04G1088.gene;GH_A04G1435.gene;GH_A04G1509.gene;GH_A05G0056.gene;GH_A05G0148.gene;GH_A05G0157.gene;GH_A05G0542.gene;GH_A05G0593.gene;GH_A05G0640.gene;GH_A05G0…	K13416+K13416+K13416+K14487+K14494+K14510+K14484+K13422+K13422+K14487+K14488+K14488+K13946+K14494+K13946+K14505+K14510+K14504+K14484+K14515+K13415+K14491+K14489+K14489+K13416+K14431+K14497+K14484+K14484+K14486+K14500+K14506+K14510+K13415+K14504+K14493+K14496+K13416+K14506+K14510+K14494+K13415+K12126+K14494+K14497+K14484+K14506+K14504+K14504+K14484+K13422+K14497+K14494+K13415+K14488+K14498+K14484+…
Ubiquitin mediated proteolysis	ko04120	0.995364	37	GH_A01G0177.gene;GH_A01G2185.gene;GH_A02G0046.gene;GH_A02G0703.gene;GH_A05G2185.gene;GH_A05G2578.gene;GH_A07G0267.gene;GH_A07G1334.gene;GH_A07G2465.gene;GH_A08G1689.gene;GH_A09G1675.gene;GH_A09G1679.gene;GH_A09G2505.gene;GH_A11G1777.gene;GH_A11G2620.gene;GH_D01G0166.gene;GH_D02G0046.gene;GH_D02G0717.gene;GH_D02G1218.gene;GH_D03G1586.gene;GH_D04G0328.gene;GH_D04G1270.gene;GH_D07G0276.gene;GH_D07G0…	K10581+K10260+K10260+K10260+K10592+K10614+K10615+K06688+K10260+K10576+K10604+K08770+K10615+K10614+K04506+K10581+K10260+K10260+K10599+K10144+K10260+K08770+K10615+K04554+K06688+K10260+K10260+K10614+K02927+K10576+K03363+K08770+K03363+K10570+K03364+K03363+K02927
SNARE interactions in vesicular transport	ko04130	0.68968	11	GH_A04G0585.gene;GH_A07G1725.gene;GH_A09G1494.gene;GH_A13G1207.gene;GH_A13G1929.gene;GH_D04G1015.gene;GH_D04G1269.gene;GH_D10G0317.gene;GH_D13G1155.gene;GH_D13G1888.gene;GH_D13G2637.gene	K08486+K08500+K08486+K08486+K08486+K08486+K08506+K08500+K08486+K08486+K08486
Autophagy - other	ko04136	0.994999	4	GH_A13G2406.gene;GH_D04G1504.gene;GH_D05G0088.gene;GH_D13G2402.gene	K04382+K04382+K08330+K04382
Protein processing in endoplasmic reticulum	ko04141	0.185234	102	GH_A01G0551.gene;GH_A01G0999.gene;GH_A01G1598.gene;GH_A01G1673.gene;GH_A02G0345.gene;GH_A03G0302.gene;GH_A03G0477.gene;GH_A04G1254.gene;GH_A05G0403.gene;GH_A05G0404.gene;GH_A05G0923.gene;GH_A05G0924.gene;GH_A05G1273.gene;GH_A05G1395.gene;GH_A06G2348.gene;GH_A07G0216.gene;GH_A07G0768.gene;GH_A07G1072.gene;GH_A07G1118.gene;GH_A07G1119.gene;GH_A07G2264.gene;GH_A08G1335.gene;GH_A08G1856.gene;GH_A08G2…	K04374+K12666+K14011+K01228+K13993+K04079+K13993+K10666+K13993+K13993+K13993+K13993+K13993+K13993+K14009+K13993+K13993+K13993+K13993+K13993+K14009+K13993+K13993+K01456+K10956+K10666+K13993+K13993+K04079+K03283+K13993+K04079+K03283+K13993+K04079+K04374+K03283+K09487+K10956+K13993+K13993+K14011+K03283+K13993+K04079+K13993+K13993+K13993+K13993+K03283+K09540+K13993+K13993+K09523+K10839+K10956+K03283+…
Endocytosis	ko04144	0.550814	73	GH_A02G0177.gene;GH_A03G1118.gene;GH_A03G1127.gene;GH_A04G1440.gene;GH_A04G1644.gene;GH_A05G0504.gene;GH_A05G0505.gene;GH_A05G1299.gene;GH_A05G1304.gene;GH_A05G2701.gene;GH_A05G4316.gene;GH_A06G0726.gene;GH_A06G1266.gene;GH_A08G1835.gene;GH_A08G2829.gene;GH_A09G1231.gene;GH_A09G1580.gene;GH_A10G0094.gene;GH_A10G2232.gene;GH_A11G1787.gene;GH_A12G0369.gene;GH_A12G0981.gene;GH_A12G1566.gene;GH_A12G2…	K07904+K12472+K19476+K07937+K07904+K12472+K12472+K19476+K07897+K00889+K10396+K19366+K19476+K12191+K12471+K18466+K17917+K12483+K10396+K19476+K19366+K07897+K19476+K03283+K19476+K03283+K07904+K12194+K03283+K18468+K19476+K00889+K07904+K19476+K07904+K04645+K03283+K18442+K01115+K01115+K07889+K12489+K03283+K03283+K01528+K04645+K12486+K07904+K01115+K03283+K12492+K12483+K10396+K03283+K03283+K19366+K07897+…
Phagosome	ko04145	0.906054	28	GH_A01G0042.gene;GH_A02G0865.gene;GH_A05G1304.gene;GH_A06G0694.gene;GH_A06G1562.gene;GH_A07G1298.gene;GH_A07G2428.gene;GH_A08G2085.gene;GH_A09G0560.gene;GH_A09G1787.gene;GH_A10G0309.gene;GH_A12G0981.gene;GH_A13G2534.gene;GH_D01G1799.gene;GH_D02G1082.gene;GH_D03G0759.gene;GH_D05G0253.gene;GH_D05G1564.gene;GH_D06G0671.gene;GH_D06G2327.gene;GH_D07G2372.gene;GH_D08G0954.gene;GH_D09G1737.gene;GH_D10G0…	K02154+K07374+K07897+K04392+K04392+K07375+K07374+K07375+K10956+K07375+K04392+K07897+K07375+K10956+K07375+K07889+K04392+K10956+K04392+K04392+K07374+K10956+K07375+K04392+K07897+K02155+K07375+K10956
Peroxisome	ko04146	0.415635	38	GH_A03G0328.gene;GH_A04G0564.gene;GH_A05G1486.gene;GH_A07G1194.gene;GH_A07G2642.gene;GH_A07G2645.gene;GH_A09G2712.gene;GH_A11G2032.gene;GH_A11G2090.gene;GH_A11G2585.gene;GH_A11G3501.gene;GH_A12G0002.gene;GH_A13G2475.gene;GH_A13G2477.gene;GH_A13G2479.gene;GH_D01G0226.gene;GH_D04G1242.gene;GH_D05G3806.gene;GH_D06G1170.gene;GH_D07G1394.gene;GH_D11G0780.gene;GH_D11G1875.gene;GH_D11G3046.gene;GH_D12G0…	K04564+K13237+K11517+K13356+K13342+K13342+K13342+K11517+K00232+K04565+K01640+K13342+K08726+K08726+K08726+K05677+K13343+K13348+K00306+K01897+K00031+K11517+K08726+K13237+K08726+K00232+K08726+K08726+K08726+K08726+K13342+K13354+K13342+K13342+K00031+K13354+K00031+K13354
Plant-pathogen interaction	ko04626	0.986191	158	GH_A01G0238.gene;GH_A01G0439.gene;GH_A01G0447.gene;GH_A01G0448.gene;GH_A01G0666.gene;GH_A02G1173.gene;GH_A03G0302.gene;GH_A03G0350.gene;GH_A03G0460.gene;GH_A03G1515.gene;GH_A04G0213.gene;GH_A04G0402.gene;GH_A04G0423.gene;GH_A04G1727.gene;GH_A05G0549.gene;GH_A05G0603.gene;GH_A05G0685.gene;GH_A05G0993.gene;GH_A05G1218.gene;GH_A05G2059.gene;GH_A05G2525.gene;GH_A05G2603.gene;GH_A05G2635.gene;GH_A05G3…	K16224+K13416+K13416+K13416+K05391+K13447+K04079+K13424+K20536+K13456+K13459+K13459+K13420+K13435+K05391+K18834+K13416+K15397+K13430+K13425+K13430+K13447+K13459+K13459+K13435+K16225+K13416+K13430+K18834+K13456+K15397+K18834+K13430+K02183+K13459+K13448+K15397+K13412+K16225+K13430+K13459+K13448+K13466+K13466+K02183+K05391+K13457+K13430+K13448+K13420+K13435+K15397+K02183+K13430+K18834+K18878+K13448+…
Circadian rhythm - plant	ko04712	0.359497	29	GH_A02G1318.gene;GH_A04G1588.gene;GH_A05G0637.gene;GH_A05G3278.gene;GH_A06G1048.gene;GH_A07G0386.gene;GH_A09G0001.gene;GH_A09G1389.gene;GH_A09G1655.gene;GH_A09G1769.gene;GH_A10G0028.gene;GH_A10G0772.gene;GH_A10G2687.gene;GH_A11G0331.gene;GH_A12G1852.gene;GH_D02G0295.gene;GH_D03G0735.gene;GH_D04G1538.gene;GH_D05G2286.gene;GH_D06G1066.gene;GH_D08G1711.gene;GH_D08G2489.gene;GH_D10G0803.gene;GH_D10G1…	K03097+K16221+K12135+K00660+K12126+K12135+K00660+K03097+K16221+K12133+K12115+K03097+K00660+K16221+K16221+K00660+K03097+K12126+K12118+K12126+K03097+K16222+K03097+K00660+K16221+K16222+K16221+K12120+K12120
