# Supplementary material for: Revealing Genetic Differences in Fiber Elongation between the Offspring of Sea Island Cotton and Upland Cotton Backcross Populations Based on Transcriptome and Weighted Gene Coexpression Networks
Source: Genes (Basel). 2022 May 26;13(6):954. doi: 10.3390/genes13060954 (PMC9222338; doi:10.3390/genes13060954)
Supplement: Supplementary file 1 [file genes-13-00954-s001.zip › Supplementary material/Table S8. GO categories for DEGs contained in significantly enriched profiles.xlsx]

## Sheet: L-profile19
Table S8: GO categories for DEGs contained in significantly enriched profiles.
a. GO ID: the ID number of GO term.
b. Description: the function discription of a GO term.
c. Ontology: divided into three categories "Biological Process", "Cellular Component" and " Molecular Function".
d. GeneRatio: the number of DEGs enriched in this GO term. The number in the parentheses is total number of DEGs.
e. Pvalue: means the reliability of each term.
f. Gene ID: the DEGs annotated to the term.
GO ID	Description	Ontology	GeneRatio (7086)	pvalue	GeneID
GO:0003924	GTPase activity	Molecular Function	131	0	GH_D09G1995 ;GH_D07G2486 ;GH_A11G2115 ;GH_A01G2366 ;GH_A02G0865 ;GH_A05G1776 ;GH_D04G1320 ;GH_D11G0274 ;GH_D12G0450 ;GH_A12G0438 ;GH_A08G0619 ;GH_D06G0603 ;GH_D06G0016 ;GH_A04G1412 ;GH_D08G0347 ;GH_D11G2642 ;GH_A06G2410 ;GH_D10G1418 ;GH_A08G2730 ;GH_D08G2085 ;GH_D05G0619 ;GH_A08G2076 ;GH_A02G0144 ; GHnewGene_5342;GH_D05G1114 ;GH_D05G1898 ;GH_A11G3690 ;GH_A13G0343 ;GH_A01G1616 ;GH_D05G0921 ;GH_A10…
GO:0005525	GTP binding	Molecular Function	164	0	GH_D11G0274 ;GH_D04G1320 ;GH_D12G0450 ;GH_A05G1776 ;GH_A01G2366 ;GH_A11G2115 ;GH_A02G0865 ;GH_D09G1995 ;GH_A13G1350 ;GH_A02G1770 ;GH_D07G2486 ;GH_A11G1517 ;GH_A08G2730 ;GH_D11G2642 ;GH_A06G2410 ;GH_D10G1418 ;GH_A08G0619 ;GH_D06G0603 ;GH_D06G0016 ;GH_D08G0347 ;GH_A04G1412 ;GH_A12G0438 ;GH_A05G0062 ;GH_D05G1114 ;GH_D05G1898 ;GH_A11G3690 ; GHnewGene_5342;GH_A02G0144 ;GH_D08G2085 ;GH_A08G2076 ;GH_D05…
GO:0005200	structural constituent of cytoskeleton	Molecular Function	35	5.66e-12	GH_A11G2584 ;GH_D05G1898 ;GH_D05G1114 ;GH_D11G3501 ;GH_D07G1281 ;GH_A03G2049 ;GH_D08G2099 ;GH_A03G0260 ;GH_D04G1759 ;GH_D08G2085 ; GHnewGene_3301;GH_D13G1123 ;GH_A08G2076 ;GH_A03G0911 ;GH_D03G1707 ;GH_A02G0865 ;GH_A05G1119 ;GH_D06G1208 ;GH_A05G1860 ;GH_D11G0820 ;GH_D11G2642 ;GH_A09G0513 ;GH_D05G2183 ;GH_D03G1710 ;GH_A11G3495 ;GH_A05G2151 ;GH_D02G1082 ;GH_D02G2216 ;GH_A11G0785 ;GH_D09G0508 ;GH_A08…
GO:0015078	hydrogen ion transmembrane transporter activity	Molecular Function	29	1.41e-11	GH_D13G0305 ;GH_D03G0103 ;GH_A04G1482 ;GH_A03G2241 ;GH_D03G0729 ;GH_A09G0258 ;GH_D07G2387 ;GH_A01G1112 ;GH_A13G0306 ;GH_D04G1822 ;GH_A11G0441 ; GHnewGene_17051;GH_D08G0121 ;GH_D08G1105 ;GH_D11G0687 ;GH_D09G0254 ;GH_D13G0990 ;GH_A02G1961 ;GH_A02G1249 ;GH_D11G1892 ;GH_D02G2412 ;GH_A13G0994 ;GH_A07G2443 ;GH_A05G0287 ;GH_scaffold9518_objG0001 ;GH_A07G0338 ;GH_A13G1600 ;GH_A11G1858 ;GH_A01G0042
GO:0003779	actin binding	Molecular Function	43	5.91e-11	GH_D01G2454 ;GH_D03G1591 ;GH_A08G2191 ;GH_A03G1744 ;GH_A13G2615 ;GH_A12G1024 ;GH_A05G0323 ;GH_A13G0340 ;GH_A03G2283 ;GH_A09G1242 ;GH_A13G2243 ;GH_A13G2218 ;GH_D12G0333 ;GH_D11G3500 ;GH_D08G2178 ;GH_A05G2472 ;GH_D05G0331 ;GH_A03G0501 ;GH_A06G0737 ;GH_A07G0141 ;GH_D11G3027 ;GH_D05G2495 ;GH_D13G2226 ;GH_A13G0210 ;GH_A05G1083 ;GH_D13G0336 ;GH_A11G2998 ;GH_D01G2453 ;GH_D05G0273 ;GH_A05G0269 ;GH_D13G26…
GO:0005484	SNAP receptor activity	Molecular Function	30	8.91e-10	GH_A03G0083 ;GH_A08G0286 ;GH_D05G1620 ;GH_D13G2312 ;GH_A03G0035 ;GH_A05G3889 ;GH_A05G1592 ;GH_A11G0726 ;GH_D07G2283 ;GH_A11G2579 ;GH_A08G2463 ;GH_D08G0301 ;GH_A08G1805 ;GH_D11G2604 ;GH_A10G2588 ;GH_D06G2144 ;GH_D01G2403 ;GH_A13G2315 ;GH_D10G2692 ;GH_A07G2335 ;GH_A01G0818 ;GH_A05G1402 ;GH_D13G1553 ;GH_A04G0935 ;GH_A09G1494 ;GH_D04G0478 ;GH_A09G0925 ;GH_D04G1269 ;GH_D08G1825 ;GH_A01G2324
GO:0000149	SNARE binding	Molecular Function	20	8.83e-08	GH_A01G0818 ;GH_A06G0578 ;GH_A11G0726 ;GH_D01G2403 ;GH_A03G0083 ;GH_A08G0286 ;GH_A07G2335 ;GH_D06G0547 ;GH_D07G0429 ;GH_D10G1092 ;GH_D04G1269 ;GH_A09G0925 ;GH_A10G2588 ;GH_D05G3211 ;GH_A07G0428 ;GH_D07G2283 ;GH_D13G1553 ;GH_A03G1402 ;GH_D08G0301 ;GH_A08G1805
GO:0000062	fatty-acyl-CoA binding	Molecular Function	13	9.58e-08	GH_A12G0792 ;GH_D12G0961 ;GH_D11G2142 ;GH_A11G2984 ;GH_D11G3015 ;GH_A06G0229 ;GH_A11G3475 ;GH_A13G2026 ;GH_A11G2308 ;GH_D06G0213 ;GH_D11G3481 ;GH_D11G3480 ;GH_A11G3364
GO:0005198	structural molecule activity	Molecular Function	35	1.38e-07	GH_D13G0982 ;GH_A06G1338 ; GHnewGene_6115;GH_A13G2084 ;GH_D05G0647 ;GH_D10G0268 ;GH_D02G2395 ;GH_D13G2064 ;GH_A05G1128 ;GH_A13G0341 ;GH_D06G1177 ;GH_A06G1872 ;GH_A13G0151 ;GH_A02G1037 ;GH_D13G0158 ; GHnewGene_11927;GH_A03G0017 ;GH_D09G0970 ;GH_A05G1289 ;GH_D13G0337 ;GH_D13G0804 ;GH_D03G1946 ;GH_D02G1966 ; GHnewGene_3301;GH_A05G0650 ;GH_D03G1672 ;GH_D05G1289 ;GH_A03G2184 ;GH_A09G1021 ;GH_A03G2225 …
GO:0046961	proton-transporting ATPase activity, rotational mechanism	Molecular Function	13	4.81e-07	GH_D09G1164 ;GH_D08G2525 ;GH_D04G0758 ;GH_D03G0564 ;GH_D08G1401 ;GH_D12G2516 ;GH_D10G0024 ;GH_A10G0022 ;GH_D08G2166 ;GH_A08G1377 ;GH_A08G2518 ;GH_D01G1157 ;GH_A05G3507
GO:0046577	long-chain-alcohol oxidase activity	Molecular Function	7	1.57e-06	GHnewGene_4668;GH_D10G1750 ;GH_A09G2496 ;GH_A10G1124 ;GH_D09G2431 ; GHnewGene_17663;GH_A07G1646
GO:0061631	ubiquitin conjugating enzyme activity	Molecular Function	18	2.24e-06	GH_A11G3277 ;GH_A10G0508 ;GH_D13G2555 ;GH_D02G0026 ;GH_A05G4333 ;GH_D05G0962 ;GH_A05G0976 ;GH_D11G3660 ;GH_D12G0344 ; GHnewGene_15360;GH_D11G3280 ;GH_A07G0694 ;GH_D11G0495 ;GH_A08G0298 ;GH_A11G0228 ;GH_D01G1677 ;GH_D04G1843 ;GH_D10G0534
GO:0048018	receptor agonist activity	Molecular Function	10	3.02e-06	GH_A01G0281 ;GH_D10G1492 ;GH_D02G0228 ;GH_A02G0508 ;GH_D01G0267 ;GH_A10G1787 ;GH_A10G1394 ;GH_D12G0995 ;GH_D07G0881 ;GH_A12G0746
GO:0005179	hormone activity	Molecular Function	10	3.02e-06	GH_D07G0881 ;GH_A12G0746 ;GH_D12G0995 ;GH_A10G1394 ;GH_A10G1787 ;GH_D01G0267 ;GH_A02G0508 ;GH_D10G1492 ;GH_D02G0228 ;GH_A01G0281
GO:0030545	receptor regulator activity	Molecular Function	10	3.02e-06	GH_A10G1394 ;GH_D12G0995 ;GH_A12G0746 ;GH_D07G0881 ;GH_A02G0508 ;GH_D01G0267 ;GH_A10G1787 ;GH_D02G0228 ;GH_D10G1492 ;GH_A01G0281
GO:0017022	myosin binding	Molecular Function	15	5.78e-06	GH_D08G0636 ;GH_D07G1923 ;GH_D08G0521 ;GH_D11G2843 ;GH_A08G0510 ;GH_A03G1475 ;GH_D01G1706 ;GH_D01G2252 ;GH_A13G1878 ;GH_A07G1835 ;GH_A03G1403 ;GH_A08G0641 ;GH_A01G1568 ;GH_A09G1480 ;GH_A11G2812
GO:0015631	tubulin binding	Molecular Function	18	8.27e-06	GH_D07G1679 ;GH_A11G2080 ;GH_A05G1494 ;GH_D08G2208 ;GH_A07G2289 ;GH_A07G0331 ;GH_D05G1912 ;GH_A05G3607 ;GH_D05G1607 ;GH_D04G0861 ;GH_D01G0541 ;GH_A10G0319 ;GH_D07G0338 ;GH_D12G0063 ;GH_D11G2354 ;GH_A05G1577 ;GH_A01G0547 ;GH_D05G0787
GO:0008092	cytoskeletal protein binding	Molecular Function	25	1.05e-05	GH_D01G2252 ;GH_A13G1878 ;GH_A01G0547 ;GH_A05G1577 ;GH_D11G2354 ;GH_D12G0063 ; GHnewGene_10777;GH_D01G0541 ;GH_D04G0861 ;GH_D05G1607 ;GH_A05G3607 ;GH_D05G1912 ;GH_A08G0641 ;GH_A07G0331 ;GH_A07G2289 ;GH_D08G2208 ;GH_A11G2080 ;GH_A09G1480 ;GH_D07G1679 ;GH_D08G0636 ;GH_D05G0787 ; GHnewGene_3301;GH_A03G1475 ;GH_D07G0338 ;GH_A10G0319
GO:0016762	xyloglucan:xyloglucosyl transferase activity	Molecular Function	19	2.05e-05	GH_A10G0144 ;GH_D02G1499 ;GH_A11G0524 ;GH_D11G0546 ;GH_D03G0319 ;GH_A08G0267 ;GH_D08G0283 ;GH_A08G0273 ;GH_D08G2286 ;GH_D12G0771 ;GH_A08G0268 ;GH_D11G2209 ;GH_D08G0287 ;GH_D06G1728 ;GH_D05G0768 ;GH_A13G0291 ;GH_A03G1313 ;GH_A08G1792 ;GH_D08G1813
GO:0005096	GTPase activator activity	Molecular Function	32	2.27e-05	GH_A13G0223 ;GH_D01G2456 ;GH_A12G2285 ;GH_D09G1688 ;GH_D06G0557 ;GH_D01G0210 ;GH_A05G0160 ;GH_A09G1742 ;GH_A01G0217 ;GH_A04G0251 ;GH_D12G2302 ;GH_D13G1644 ;GH_D05G0164 ;GH_D07G2366 ;GH_A06G0587 ;GH_D04G1330 ;GH_A01G2377 ;GH_D03G1911 ;GH_D09G2093 ;GH_D05G3820 ;GH_D06G0628 ;GH_A06G0660 ;GH_D12G2920 ;GH_D05G1110 ;GH_D01G0728 ;GH_D04G1455 ;GH_D11G0295 ;GH_A04G1000 ;GH_A03G0053 ;GH_A08G0243 ;GH_A12G28…
GO:0003955	NAD(P)H dehydrogenase (quinone) activity	Molecular Function	8	3.07e-05	GH_D01G0690 ;GH_D10G0189 ;GH_A02G1903 ;GH_A10G0182 ; GHnewGene_15322;GH_A04G0231 ;GH_D05G3839 ;GH_D03G0162
GO:0030276	clathrin binding	Molecular Function	16	4.18e-05	GH_A04G1712 ;GH_D05G0457 ;GH_A05G0454 ;GH_D03G1686 ;GH_D02G0152 ;GH_A03G0285 ;GH_A08G2846 ;GH_D08G2119 ;GH_A03G0531 ;GH_A08G2829 ;GH_D02G1555 ;GH_D08G2821 ;GH_D03G1437 ;GH_A05G3187 ; GHnewGene_9322;GH_A02G0148
GO:0008121	ubiquinol-cytochrome-c reductase activity	Molecular Function	7	5.38e-05	GH_D01G0013 ;GH_A05G4249 ;GH_D13G0086 ;GH_A01G0013 ;GH_scaffold9770_objG0001 ;GH_A11G0659 ;GH_D04G0125
GO:0032422	purine-rich negative regulatory element binding	Molecular Function	4	6.85e-05	GH_A05G0005 ;GH_D03G1663 ;GH_A03G0312 ;GH_D05G0007
GO:0015020	glucuronosyltransferase activity	Molecular Function	6	0.000175	GH_A10G0827 ;GH_D03G0647 ;GH_A11G0587 ;GH_D06G0162 ;GH_D11G0614 ;GH_A06G0179
GO:0016759	cellulose synthase activity	Molecular Function	11	0.000185	GH_D10G0384 ;GH_D08G0600 ;GH_A05G0089 ;GH_D05G0092 ;GH_D08G1722 ;GH_A10G0369 ;GH_A08G1710 ;GH_D08G0525 ;GH_A05G0095 ;GH_D05G0094 ;GH_D07G0439
GO:0004553	hydrolase activity, hydrolyzing O-glycosyl compounds	Molecular Function	64	0.000203	GH_D11G2631 ;GH_A07G0423 ;GH_A13G0291 ;GH_A05G2139 ;GH_D04G1140 ;GH_D06G1728 ;GH_D05G0901 ;GH_D07G1379 ;GH_D02G1151 ;GH_D11G0546 ;GH_A10G0144 ;GH_A02G1772 ;GH_D11G2632 ;GH_A01G1704 ;GH_A04G1662 ;GH_A03G1313 ;GH_A11G2577 ;GH_A04G0817 ;GH_A13G1169 ;GH_D12G2631 ;GH_A11G0524 ;GH_A09G2563 ;GH_D02G1499 ;GH_D13G1120 ;GH_D03G0288 ;GH_D05G2305 ;GH_D05G2260 ;GH_D05G0822 ;GH_D13G0840 ;GH_A04G1419 ;GH_D06G18…
GO:0016760	cellulose synthase (UDP-forming) activity	Molecular Function	19	0.000222	GH_A05G0089 ;GH_D05G0099 ;GH_D08G0600 ;GH_A10G0369 ;GH_A11G2587 ;GH_D05G0094 ;GH_A08G0515 ;GH_D10G0384 ;GH_A11G2596 ;GH_D08G1722 ;GH_D12G2276 ;GH_D05G0092 ;GH_A05G0095 ;GH_D08G0525 ;GH_A08G1710 ;GH_A05G0087 ;GH_D03G0812 ;GH_A12G2259 ;GH_D07G0439
GO:0004427	inorganic diphosphatase activity	Molecular Function	12	0.000261	GH_A08G2335 ;GH_A04G0989 ;GH_A09G1749 ;GH_D06G0536 ;GH_A06G0568 ;GH_A10G0015 ;GH_D04G1321 ;GH_A08G0996 ;GH_D10G0018 ;GH_D09G1696 ;GH_D12G0653 ;GH_D08G2341
GO:0051015	actin filament binding	Molecular Function	23	0.000286	GH_A07G2150 ;GH_D13G2200 ;GH_D02G2455 ;GH_A03G1899 ;GH_A11G3113 ;GH_A02G1322 ;GH_A05G0896 ;GH_A13G0645 ;GH_D03G0827 ;GH_D02G2230 ;GH_D12G2481 ;GH_D13G0618 ;GH_D12G2994 ;GH_D01G1399 ;GH_A07G1759 ;GH_A01G2140 ;GH_A13G0176 ;GH_D07G1768 ;GH_D11G1328 ;GH_D06G0228 ;GH_D11G3142 ;GH_A01G2375 ;GH_A01G2374
GO:0004869	cysteine-type endopeptidase inhibitor activity	Molecular Function	6	0.000322	GHnewGene_11862; GHnewGene_1739; GHnewGene_1825; GHnewGene_14612; GHnewGene_11776; GHnewGene_5040
GO:0010181	FMN binding	Molecular Function	16	0.000382	GH_A06G1669 ;GH_A09G0959 ;GH_D09G0916 ;GH_D05G1509 ;GH_A02G1903 ;GH_D10G0189 ;GH_A08G0278 ;GH_D05G3839 ; GHnewGene_15322;GH_D08G0292 ;GH_D04G0176 ;GH_D01G0690 ;GH_A04G0231 ;GH_D05G1193 ;GH_A10G0182 ;GH_D03G0162
GO:0004675	transmembrane receptor protein serine/threonine kinase activity	Molecular Function	36	0.000411	GH_D01G0049 ;GH_D12G0578 ;GH_D10G1867 ;GH_A05G2672 ;GH_D04G0881 ;GH_D09G0743 ;GH_D01G0255 ;GH_A10G1404 ;GH_A12G1731 ;GH_A04G1357 ;GH_D04G1735 ;GH_A12G0573 ;GH_D07G0066 ;GH_A05G1374 ;GH_A05G1242 ;GH_D10G0528 ;GH_D07G1417 ;GH_D10G1485 ;GH_A08G1676 ;GH_A06G0682 ;GH_A05G1055 ;GH_A13G1062 ;GH_A07G1423 ;GH_A09G1495 ;GH_D06G2149 ;GH_D12G1423 ;GH_A06G2121 ;GH_A10G0502 ;GH_D11G2236 ;GH_D12G1240 ;GH_A08G22…
GO:0004707	MAP kinase activity	Molecular Function	15	0.000509	GH_A02G1941 ;GH_D02G0986 ;GH_A11G1474 ;GH_A05G1016 ;GH_D11G0040 ;GH_D05G1003 ;GH_D03G0121 ;GH_D12G2246 ;GH_A02G2051 ;GH_D03G1517 ;GH_A03G0460 ;GH_A05G1009 ;GH_A12G1238 ;GH_A03G0932 ;GH_D08G1781
GO:0005459	UDP-galactose transmembrane transporter activity	Molecular Function	5	0.000573	GH_D03G0484 ;GH_A02G0796 ;GH_D07G0402 ;GH_D05G2749 ;GH_A07G0396
GO:0003743	translation initiation factor activity	Molecular Function	39	0.000642	GH_D10G1938 ;GH_A01G2033 ;GH_D02G0458 ;GH_D11G3168 ;GH_D03G0651 ;GH_A02G0529 ;GH_A08G1522 ;GH_D08G1539 ;GH_A12G0379 ;GH_D10G1770 ;GH_D13G2341 ;GH_A04G0205 ;GH_D01G0779 ;GH_D06G1053 ;GH_A05G4016 ;GH_A10G2467 ;GH_A10G1834 ;GH_D05G3860 ;GH_D12G0326 ;GH_D01G2181 ;GH_D09G2193 ;GH_A08G2632 ;GH_D06G0929 ;GH_A06G0951 ;GH_A05G1524 ;GH_D10G2576 ;GH_A05G2312 ;GH_D06G0942 ;GH_D09G2565 ;GH_A03G0817 ;GH_D08G26…
GO:0003993	acid phosphatase activity	Molecular Function	17	0.000643	GH_D06G0539 ; GHnewGene_7148;GH_D07G0497 ;GH_D01G1602 ;GH_A01G1513 ;GH_D13G1585 ;GH_A06G1085 ;GH_D07G1650 ;GH_A13G2288 ;GH_A06G0572 ;GH_A03G0648 ;GH_D11G1481 ;GH_D13G2290 ;GH_A11G1456 ;GH_D02G2392 ;GH_D10G1241 ; GHnewGene_1994
GO:0046522	S-methyl-5-thioribose kinase activity	Molecular Function	3	0.000753	GH_A12G0199 ; GHnewGene_17215;GH_D12G0210
GO:0003837	beta-ureidopropionase activity	Molecular Function	3	0.000753	GH_D07G1068 ;GH_D03G1156 ;GH_D12G0164
GO:0048040	UDP-glucuronate decarboxylase activity	Molecular Function	4	0.000883	GH_D05G0964 ;GH_A03G0512 ;GH_A01G2361 ;GH_A05G0978
GO:0003983	UTP:glucose-1-phosphate uridylyltransferase activity	Molecular Function	4	0.000883	GH_D11G1805 ;GH_A08G0422 ;GH_D08G0444 ;GH_A11G1773
GO:0098772	molecular function regulator	Molecular Function	25	0.001532	GH_A12G2707 ;GH_A10G1787 ;GH_D07G2366 ;GH_D07G0881 ;GH_D12G0995 ;GH_A01G0281 ;GH_D02G0228 ;GH_A12G0746 ;GH_D12G2920 ;GH_A12G2080 ; GHnewGene_10777;GH_D01G0728 ;GH_A10G1394 ;GH_A08G0243 ;GH_A12G2897 ;GH_A12G2288 ;GH_A13G0223 ;GH_A02G0508 ;GH_D12G0063 ;GH_A05G0719 ;GH_A05G1737 ;GH_D01G0267 ;GH_A09G1425 ;GH_D10G1492 ;GH_D05G0164
GO:0008536	Ran GTPase binding	Molecular Function	14	0.001584	GH_A09G2002 ;GH_D12G2704 ;GH_A12G2678 ;GH_A09G2268 ;GH_D04G1470 ;GH_A01G0019 ;GH_D01G2527 ;GH_A12G2679 ;GH_A04G1125 ;GH_D08G2293 ;GH_D06G1210 ;GH_D13G2604 ;GH_D09G1949 ;GH_A01G2450
GO:0032050	clathrin heavy chain binding	Molecular Function	8	0.001629	GH_D05G3211 ;GH_A10G0255 ;GH_D07G0429 ;GH_D10G1092 ;GH_A06G0578 ;GH_A03G1402 ;GH_D06G0547 ;GH_A07G0428
GO:0016740	transferase activity	Molecular Function	95	0.001704	GH_D11G0231 ;GH_A05G2056 ;GH_D03G1458 ;GH_A02G0029 ;GH_A06G0893 ;GH_A03G0514 ; GHnewGene_6957;GH_D01G2286 ;GH_D09G1933 ;GH_D03G0256 ; GHnewGene_9780;GH_D01G0156 ;GH_D04G1459 ;GH_A06G1642 ;GH_A10G0402 ;GH_D11G0133 ;GH_D06G2081 ;GH_A09G1766 ;GH_D10G1737 ;GH_D12G2219 ;GH_D08G0815 ;GH_A11G1810 ;GH_A05G0865 ;GH_D04G1434 ;GH_A04G1115 ;GH_D12G2123 ;GH_A13G2564 ;GH_A07G1155 ;GH_A05G2466 ;GH_A10G1146 ;GH_…
GO:0016757	transferase activity, transferring glycosyl groups	Molecular Function	67	0.001778	GH_D08G2858 ;GH_A06G2043 ;GH_D01G0788 ;GH_D03G0365 ;GH_D06G0704 ;GH_D02G1823 ;GH_A03G1477 ;GH_A13G1942 ;GH_A04G1407 ;GH_A12G2834 ;GH_D01G1982 ;GH_A01G0799 ;GH_D04G1754 ;GH_D05G1475 ;GH_D06G1355 ;GH_D12G0508 ;GH_D05G3926 ;GH_D05G0945 ;GH_D03G1816 ;GH_D04G0699 ;GH_A05G3441 ;GH_A09G0685 ;GH_A04G0434 ;GH_A09G2026 ;GH_A06G1155 ;GH_A05G1713 ;GH_A05G2130 ;GH_D11G0131 ;GH_A05G1456 ;GH_D13G0137 ;GH_A10G13…
GO:0120013	intermembrane lipid transfer activity	Molecular Function	5	0.001798	GH_D02G1247 ;GH_A02G0428 ;GH_D12G0455 ;GH_A03G1179 ;GH_D02G0441
GO:0016413	O-acetyltransferase activity	Molecular Function	18	0.001884	GH_A05G3806 ;GH_A13G0971 ;GH_D01G1448 ;GH_A02G1044 ;GH_D05G3299 ; GHnewGene_18336;GH_A06G2281 ;GH_D13G1014 ;GH_D13G0152 ;GH_A06G1861 ;GH_A10G2636 ;GH_D04G1459 ;GH_D11G1790 ;GH_A13G0145 ;GH_A04G0655 ;GH_A05G3269 ;GH_D06G1892 ;GH_A04G1115
GO:0008017	microtubule binding	Molecular Function	49	0.002022	GH_A01G1197 ;GH_A02G0893 ;GH_A01G1616 ;GH_A07G0331 ;GH_D07G0338 ;GH_D05G0619 ;GH_D05G0787 ;GH_D08G0903 ;GH_D08G2741 ;GH_A08G0892 ;GH_A13G1315 ;GH_A09G2656 ;GH_D02G1644 ;GH_A11G2080 ;GH_A09G1030 ;GH_A07G2289 ;GH_A04G1485 ;GH_D03G1505 ;GH_D05G4036 ;GH_D07G1363 ;GH_A03G2237 ;GH_D04G0861 ;GH_A09G2054 ;GH_A09G1936 ;GH_D12G2439 ;GH_A01G0547 ;GH_A07G1376 ;GH_D05G1912 ;GH_D08G2208 ;GH_D05G1607 ;GH_A05G36…
GO:0004143	diacylglycerol kinase activity	Molecular Function	6	0.002028	GH_A05G0066 ;GH_D13G0670 ;GH_A01G0670 ;GH_D01G0670 ;GH_A12G1549 ;GH_D12G1551
GO:0004478	methionine adenosyltransferase activity	Molecular Function	6	0.002028	GH_A12G1381 ;GH_D11G3723 ;GH_D09G1576 ;GH_D04G1227 ;GH_A11G3695 ;GH_A09G1633
GO:0016620	oxidoreductase activity, acting on the aldehyde or oxo group of donors, NAD or NADP as acceptor	Molecular Function	12	0.002069	GH_A05G0228 ;GH_A11G0436 ;GH_A12G2939 ;GH_A07G2560 ;GH_D07G2501 ;GH_D06G0468 ;GH_D03G0110 ;GH_A05G0703 ;GH_D02G1668 ;GH_A03G1495 ;GH_A05G4027 ;GH_A07G0707
GO:0004602	glutathione peroxidase activity	Molecular Function	7	0.002565	GH_D08G0797 ;GH_D12G2492 ;GH_D08G2134 ;GH_D07G0382 ;GH_D10G2040 ;GH_A08G2117 ;GH_D08G0756
GO:0004615	phosphomannomutase activity	Molecular Function	3	0.002807	GH_D12G1222 ;GH_A12G1216 ;GH_A08G1561
GO:0005460	UDP-glucose transmembrane transporter activity	Molecular Function	3	0.002807	GH_A02G0796 ;GH_D07G0402 ;GH_A07G0396
GO:0005483	soluble NSF attachment protein activity	Molecular Function	3	0.002807	GH_A10G1756 ;GH_D07G2494 ;GH_A07G2553
GO:0004512	inositol-3-phosphate synthase activity	Molecular Function	3	0.002807	GH_D11G2347 ;GH_A11G2086 ;GH_D03G0442
GO:0016603	glutaminyl-peptide cyclotransferase activity	Molecular Function	3	0.002807	GH_A08G1128 ;GH_D08G1141 ;GH_D11G0118
GO:0005509	calcium ion binding	Molecular Function	87	0.003152	GH_D04G1023 ;GH_A12G0718 ;GH_A10G0746 ;GH_A03G2071 ;GH_A13G2495 ;GH_D10G2103 ;GH_D08G2049 ;GH_D13G2451 ;GH_A03G1939 ;GH_D13G0941 ;GH_A09G1894 ;GH_A13G1620 ;GH_A12G1300 ;GH_D06G1442 ;GH_D12G1859 ;GH_D01G2082 ;GH_A10G2002 ;GH_A10G2000 ;GH_D08G1821 ;GH_D12G1319 ;GH_A12G1710 ;GH_D10G1255 ;GH_A09G2135 ;GH_D05G1869 ;GH_A08G2713 ;GH_A01G1011 ;GH_D05G2341 ;GH_A12G0674 ;GH_A12G2415 ;GH_D02G0935 ;GH_A05G38…
GO:0035615	clathrin adaptor activity	Molecular Function	4	0.003549	GH_D09G1052 ;GH_D01G1582 ;GH_A01G1448 ;GH_A09G1101
GO:1990538	xylan O-acetyltransferase activity	Molecular Function	4	0.003549	GH_A04G1115 ;GH_D04G1459 ;GH_A13G0971 ;GH_A06G1861
GO:0005093	Rab GDP-dissociation inhibitor activity	Molecular Function	4	0.003549	GH_D13G0505 ;GH_D01G2581 ;GH_A01G2506 ;GH_A13G0513
GO:0061608	nuclear import signal receptor activity	Molecular Function	10	0.003738	GH_D09G1949 ;GH_D08G1438 ;GH_D06G1210 ;GH_A01G0294 ;GH_A01G0019 ;GH_A13G2038 ;GH_D01G0279 ;GH_A12G2678 ;GH_D13G1999 ;GH_A08G1416
GO:0008289	lipid binding	Molecular Function	50	0.003956	GH_D02G2132 ;GH_A09G1719 ;GH_A09G2329 ;GH_A08G0860 ;GH_A06G1120 ;GH_D08G0861 ;GH_D07G0830 ;GH_D06G2125 ;GH_A02G0350 ;GH_A07G1155 ;GH_A11G1295 ;GH_A10G2260 ;GH_A01G0248 ;GH_A05G1312 ;GH_D12G2920 ; GHnewGene_15643;GH_A12G2897 ;GH_A01G0392 ;GH_D11G1322 ;GH_D09G1667 ;GH_A07G0829 ;GH_A05G1611 ;GH_A08G0306 ; GHnewGene_9966;GH_D10G1267 ;GH_A02G0349 ;GH_A12G1189 ; GHnewGene_18272;GH_D11G0171 ;GH_D07G1245…
GO:0005544	calcium-dependent phospholipid binding	Molecular Function	9	0.004122	GH_A05G2275 ;GH_A10G2002 ;GH_A10G2000 ;GH_D05G2295 ;GH_D13G1128 ;GH_D10G2103 ;GH_A09G1894 ;GH_A11G0554 ;GH_D11G0581
GO:0004190	aspartic-type endopeptidase activity	Molecular Function	30	0.004227	GH_A03G0133 ;GH_D01G0801 ;GH_D13G2460 ;GH_D02G0801 ;GH_D11G0532 ;GH_D07G0896 ;GH_A06G1747 ;GH_A11G0512 ;GH_A11G0608 ;GH_D01G1252 ;GH_A01G1185 ;GH_A02G0143 ;GH_D06G1152 ;GH_D12G2795 ;GH_D06G1773 ;GH_A07G0895 ;GH_D12G2884 ;GH_A01G0792 ;GH_D02G0148 ;GH_A02G0788 ;GH_A05G0629 ;GH_A08G2389 ;GH_A08G0280 ;GH_D08G0294 ;GH_A10G0110 ;GH_A12G2768 ;GH_D09G1470 ;GH_D10G1170 ;GH_D03G1827 ;GH_A09G1518
GO:0003979	UDP-glucose 6-dehydrogenase activity	Molecular Function	5	0.00429	GH_A12G1812 ;GH_A03G1219 ;GH_D02G1409 ;GH_D07G0764 ;GH_D12G1806
GO:0009678	hydrogen-translocating pyrophosphatase activity	Molecular Function	7	0.004429	GH_A08G2335 ;GH_A08G0996 ;GH_A06G0568 ;GH_D06G0536 ;GH_D10G0018 ;GH_A10G0015 ;GH_D08G2341
GO:0005546	phosphatidylinositol-4,5-bisphosphate binding	Molecular Function	7	0.005674	GH_D05G3211 ;GH_D07G0429 ;GH_D10G1092 ;GH_A06G0578 ;GH_A03G1402 ;GH_D06G0547 ;GH_A07G0428
GO:0005102	receptor binding	Molecular Function	16	0.006214	GH_A11G2080 ;GH_A10G1394 ;GH_A04G1357 ;GH_D10G1492 ;GH_D01G0267 ;GH_A13G2308 ;GH_A12G0746 ;GH_D12G0063 ;GH_D02G0228 ;GH_A01G0281 ;GH_D11G2354 ;GH_D12G0995 ;GH_D13G2305 ;GH_D07G0881 ;GH_A02G0508 ;GH_A10G1787
GO:0018580	nitronate monooxygenase activity	Molecular Function	3	0.006541	GH_D04G1719 ;GH_A04G1373 ;GH_D12G0152
GO:0015165	pyrimidine nucleotide-sugar transmembrane transporter activity	Molecular Function	8	0.006708	GH_A09G1378 ;GH_A02G0796 ;GH_A13G0177 ;GH_A11G3757 ;GH_D11G3783 ;GH_A05G3102 ;GH_D09G1328 ;GH_D11G0580
GO:0005262	calcium channel activity	Molecular Function	6	0.007149	GH_D09G1400 ;GH_D11G1985 ;GH_D08G2869 ;GH_D10G1017 ;GH_A09G1448 ;GH_A11G1954
GO:0004725	protein tyrosine phosphatase activity	Molecular Function	14	0.008133	GH_A11G3500 ;GH_D11G0819 ;GH_D01G0078 ;GH_A07G1810 ;GH_D10G0109 ;GH_D04G0264 ;GH_A09G1627 ;GH_D09G1572 ;GH_A11G0507 ;GH_D11G0528 ;GH_D09G1285 ;GH_A11G0784 ;GH_A12G2296 ;GH_A07G2092
GO:0050080	malonyl-CoA decarboxylase activity	Molecular Function	2	0.008279	GH_D10G0114 ;GH_A10G0102
GO:0030611	arsenate reductase activity	Molecular Function	2	0.008279	GH_D09G1572 ;GH_A09G1627
GO:0017077	oxidative phosphorylation uncoupler activity	Molecular Function	2	0.008279	GHnewGene_10258; GHnewGene_2192
GO:0008690	3-deoxy-manno-octulosonate cytidylyltransferase activity	Molecular Function	2	0.008279	GH_A04G0309 ;GH_D05G3760
GO:0030614	oxidoreductase activity, acting on phosphorus or arsenic in donors, disulfide as acceptor	Molecular Function	2	0.008279	GH_A09G1627 ;GH_D09G1572
GO:0009013	succinate-semialdehyde dehydrogenase [NAD(P)+] activity	Molecular Function	2	0.008279	GH_D01G0998 ;GH_A01G0972
GO:0008967	phosphoglycolate phosphatase activity	Molecular Function	2	0.008279	GH_A06G2380 ;GH_D06G2415
GO:0008830	dTDP-4-dehydrorhamnose 3,5-epimerase activity	Molecular Function	2	0.008279	GH_A03G0217 ;GH_D03G1747
GO:0001227	transcriptional repressor activity, RNA polymerase II transcription regulatory region sequence-specific binding	Molecular Function	2	0.008279	GH_D05G2085 ;GH_A05G2054
GO:0030613	oxidoreductase activity, acting on phosphorus or arsenic in donors	Molecular Function	2	0.008279	GH_A09G1627 ;GH_D09G1572
GO:0008794	arsenate reductase (glutaredoxin) activity	Molecular Function	2	0.008279	GH_D09G1572 ;GH_A09G1627
GO:0008863	formate dehydrogenase (NAD+) activity	Molecular Function	2	0.008279	GH_D07G2432 ;GH_A07G2486
GO:0016435	rRNA (guanine) methyltransferase activity	Molecular Function	2	0.008279	GH_D08G0238 ;GH_A08G0225
GO:0070773	protein-N-terminal glutamine amidohydrolase activity	Molecular Function	2	0.008279	GH_D09G1333 ;GH_A09G1383
GO:0050291	sphingosine N-acyltransferase activity	Molecular Function	2	0.008279	GH_D07G0647 ;GH_A07G0650
GO:0001735	prenylcysteine oxidase activity	Molecular Function	2	0.008279	GH_A12G0768 ;GH_D12G0796
GO:0008831	dTDP-4-dehydrorhamnose reductase activity	Molecular Function	2	0.008279	GH_A03G0217 ;GH_D03G1747
GO:0046556	alpha-L-arabinofuranosidase activity	Molecular Function	5	0.008581	GH_A04G1419 ;GH_D05G2305 ;GH_A01G2089 ;GH_D01G2123 ;GH_A05G2284
GO:0016208	AMP binding	Molecular Function	9	0.008605	GH_A05G3773 ;GH_D08G0814 ;GH_D06G0319 ;GH_D04G0574 ;GH_A06G0333 ;GH_D12G1438 ;GH_D06G2118 ;GH_A04G1177 ;GH_A06G2080
GO:0005545	1-phosphatidylinositol binding	Molecular Function	10	0.00867	GH_D07G0429 ;GH_D10G1092 ;GH_A04G1712 ;GH_D05G3211 ;GH_A07G0428 ;GH_A03G1402 ;GH_A06G0578 ;GH_A05G3187 ;GH_D02G1555 ;GH_D06G0547
GO:0042500	aspartic endopeptidase activity, intramembrane cleaving	Molecular Function	4	0.009177	GH_D02G1207 ;GH_A07G1539 ;GH_D03G1699 ;GH_A13G2471
GO:0004351	glutamate decarboxylase activity	Molecular Function	4	0.009177	GH_A12G2927 ;GH_D12G1719 ;GH_D12G2951 ;GH_A12G1722
GO:0044390	ubiquitin-like protein conjugating enzyme binding	Molecular Function	6	0.00925	GH_D01G0165 ;GH_A06G0118 ;GH_D05G3775 ;GH_D02G1964 ;GH_D06G0102 ;GH_A05G1627
GO:0004565	beta-galactosidase activity	Molecular Function	12	0.009283	GH_A05G1896 ;GH_A06G0780 ;GH_D12G2249 ;GH_A10G1370 ;GH_D06G0761 ;GH_D05G1933 ;GH_A03G2219 ;GH_D10G1521 ;GH_A06G2048 ;GH_D10G0637 ;GH_D06G2088 ;GH_A07G0116
GO:0008138	protein tyrosine/serine/threonine phosphatase activity	Molecular Function	11	0.009756	GH_D11G0528 ;GH_A11G0784 ;GH_D04G0235 ;GH_A11G0507 ;GH_D06G2063 ;GH_D11G0819 ;GH_D06G2064 ;GH_A11G3500 ;GH_D09G2105 ;GH_A10G2130 ;GH_A06G2026
GO:0031418	L-ascorbic acid binding	Molecular Function	11	0.011166	GH_A11G1795 ;GH_D10G1816 ;GH_A05G3822 ;GH_A11G0706 ;GH_D11G1832 ;GH_A09G0267 ;GH_A02G0975 ;GH_A13G0444 ;GH_D12G0604 ;GH_D02G1015 ;GH_D11G0736
GO:0019901	protein kinase binding	Molecular Function	14	0.011403	GH_D06G2327 ;GH_A12G2160 ;GH_A07G0727 ;GH_D07G0718 ;GH_D10G0955 ;GH_D08G0728 ; GHnewGene_2823;GH_A08G0735 ;GH_D08G1647 ; GHnewGene_12672;GH_D11G0809 ;GH_A11G0775 ;GH_D12G2990 ;GH_A08G1635
GO:0043169	cation binding	Molecular Function	23	0.011555	GH_D04G1140 ; GHnewGene_17863;GH_D04G2014 ;GH_A05G0865 ;GH_D09G1665 ;GH_A04G1177 ; GHnewGene_11137;GH_D10G2040 ;GH_A06G0333 ;GH_D11G3248 ;GH_D05G2770 ;GH_A13G1484 ;GH_A04G0817 ; GHnewGene_17865;GH_A11G3220 ;GH_A09G0747 ;GH_A07G2140 ;GH_D08G0814 ;GH_A05G3773 ;GH_A07G1155 ;GH_D12G1438 ;GH_D07G1136 ;GH_D06G0319
GO:0051787	misfolded protein binding	Molecular Function	8	0.011759	GH_D05G1729 ;GH_A03G0522 ;GH_D03G1817 ;GH_A05G1698 ;GH_A05G0459 ;GH_D13G2613 ;GH_A13G2624 ;GH_D11G3746
GO:0004801	sedoheptulose-7-phosphate:D-glyceraldehyde-3-phosphate glyceronetransferase activity	Molecular Function	3	0.012198	GH_D09G2051 ;GH_D03G1813 ;GH_A09G2116
GO:0015085	calcium ion transmembrane transporter activity	Molecular Function	3	0.012198	GH_A13G0543 ;GH_D13G0725 ;GH_D13G0724
GO:0016758	transferase activity, transferring hexosyl groups	Molecular Function	11	0.012728	GH_A05G2439 ;GH_D12G0922 ;GH_A03G0815 ;GH_D05G0139 ;GH_D05G2457 ;GH_D04G0583 ;GH_A05G0135 ;GH_A12G1982 ;GH_A07G1692 ;GH_D12G1977 ;GH_A05G3763
GO:0031593	polyubiquitin modification-dependent protein binding	Molecular Function	9	0.01387	GH_D03G0025 ;GH_D12G0306 ;GH_A02G1981 ;GH_A11G3697 ;GH_D03G0084 ;GH_D11G3725 ;GH_D13G0698 ;GH_D06G1652 ;GH_D01G2562
GO:0005375	copper ion transmembrane transporter activity	Molecular Function	5	0.015171	GH_A07G0194 ;GH_D07G0206 ;GH_A03G0590 ;GH_D03G1373 ;GH_A06G0843
GO:0051119	sugar transmembrane transporter activity	Molecular Function	5	0.015171	GH_D11G3043 ;GH_D08G0786 ;GH_A02G1489 ;GH_D03G1971 ;GH_D03G0683
GO:0003857	3-hydroxyacyl-CoA dehydrogenase activity	Molecular Function	5	0.015171	GH_A06G0692 ;GH_A09G0813 ;GH_D09G0761 ;GH_D08G2746 ;GH_A08G2749
GO:0016491	oxidoreductase activity	Molecular Function	124	0.017845	GH_D01G2331 ;GH_D05G1682 ;GH_D05G2322 ;GH_A13G0398 ;GH_A03G0575 ; GHnewGene_7157;GH_D13G2477 ;GH_D01G0561 ;GH_D06G0886 ;GH_D10G1472 ;GH_D03G1391 ;GH_A01G0655 ;GH_D04G0176 ;GH_D07G2187 ;GH_D02G1542 ; GHnewGene_8972;GH_D12G1342 ;GH_A12G0340 ;GH_A01G2250 ;GH_A07G0793 ;GH_D04G0566 ;GH_D05G1683 ;GH_A08G1997 ;GH_D02G0338 ;GH_A11G2897 ;GH_A06G2036 ;GH_A08G2420 ;GH_A09G1249 ;GH_D07G0997 ;GH_D09G0916 ;GH_…
GO:0046923	ER retention sequence binding	Molecular Function	6	0.018133	GH_D12G0318 ;GH_D01G1867 ;GH_D10G0374 ;GH_A02G0244 ;GH_A12G0386 ;GH_D02G0269
GO:0005247	voltage-gated chloride channel activity	Molecular Function	6	0.018133	GH_A13G1511 ;GH_A11G0613 ;GH_D13G1456 ;GH_A06G0574 ;GH_D11G0641 ;GH_A11G3096
GO:0070403	NAD+ binding	Molecular Function	4	0.018664	GH_A03G0512 ;GH_A05G0978 ;GH_D05G0964 ;GH_A01G2361
GO:0004467	long-chain fatty acid-CoA ligase activity	Molecular Function	3	0.019912	GH_D07G0958 ;GH_A11G0241 ;GH_D03G0938
GO:0004563	beta-N-acetylhexosaminidase activity	Molecular Function	3	0.019912	GH_D10G2425 ;GH_D04G0632 ;GH_A05G3714
GO:0102148	N-acetyl-beta-D-galactosaminidase activity	Molecular Function	3	0.019912	GH_D10G2425 ;GH_D04G0632 ;GH_A05G3714
GO:0008179	adenylate cyclase binding	Molecular Function	2	0.023331	GH_D13G0336 ;GH_A13G0340
GO:0052861	glucan endo-1,3-beta-glucanase activity, C-3 substituted reducing group	Molecular Function	2	0.023331	GH_D07G0805 ;GH_A07G0802
GO:0051219	phosphoprotein binding	Molecular Function	2	0.023331	GHnewGene_2823; GHnewGene_12672
GO:0004471	malate dehydrogenase (decarboxylating) (NAD+) activity	Molecular Function	7	0.026611	GH_D11G0930 ;GH_D05G0469 ;GH_D10G0705 ;GH_A11G0894 ;GH_A05G3498 ;GH_D07G0269 ;GH_A10G0659
GO:0016161	beta-amylase activity	Molecular Function	8	0.029407	GHnewGene_17063; GHnewGene_17060; GHnewGene_17064;GH_D10G2800 ;GH_D10G2798 ; GHnewGene_17061;GH_D10G2797 ; GHnewGene_17062
GO:0051010	microtubule plus-end binding	Molecular Function	3	0.029729	GH_D08G2208 ;GH_A07G2289 ;GH_D07G1679
GO:0030941	chloroplast targeting sequence binding	Molecular Function	3	0.029729	GHnewGene_10329; GHnewGene_15643; GHnewGene_18272
GO:0080048	GDP-D-glucose phosphorylase activity	Molecular Function	3	0.029729	GHnewGene_78;GH_A13G1613 ;GH_D13G1566
GO:0004449	isocitrate dehydrogenase (NAD+) activity	Molecular Function	3	0.029729	GH_D12G0392 ;GH_D09G1607 ;GH_D12G0597
GO:0090447	glycerol-3-phosphate 2-O-acyltransferase activity	Molecular Function	3	0.029729	GH_D04G1426 ;GH_A09G1801 ;GH_D06G0407
GO:0048029	monosaccharide binding	Molecular Function	3	0.029729	GH_D08G1158 ;GH_A01G1141 ;GH_A08G1214
GO:0017057	6-phosphogluconolactonase activity	Molecular Function	3	0.029729	GH_A03G1236 ;GH_D12G2693 ;GH_D02G1425
GO:0005227	calcium activated cation channel activity	Molecular Function	4	0.032602	GH_A05G3891 ;GH_A08G0498 ;GH_D05G1763 ;GH_A10G0105
GO:0016639	oxidoreductase activity, acting on the CH-NH2 group of donors, NAD or NADP as acceptor	Molecular Function	4	0.032602	GH_D12G2176 ;GH_A11G2910 ;GH_D08G2411 ;GH_A12G2159
GO:0004175	endopeptidase activity	Molecular Function	8	0.033525	GH_D11G0647 ;GH_A09G1235 ;GH_A11G3070 ;GH_D09G1203 ;GH_D04G2025 ;GH_A01G1058 ;GH_D02G2456 ;GH_A11G0620
GO:0005351	sugar:proton symporter activity	Molecular Function	8	0.033525	GH_D13G0583 ;GH_A06G0709 ;GH_A01G0138 ;GH_D11G1750 ;GH_D05G2293 ;GH_D04G1686 ;GH_A05G1666 ;GH_A11G1712
GO:0016746	transferase activity, transferring acyl groups	Molecular Function	17	0.033646	GH_A13G0971 ;GH_A06G0434 ;GH_D01G2224 ;GH_A03G2339 ;GH_D08G0180 ;GH_D03G1920 ;GH_D04G1861 ;GH_A03G1006 ;GH_A06G1059 ;GH_A11G0931 ;GH_D09G1751 ;GH_A06G1861 ;GH_D01G2165 ;GH_A06G2281 ;GH_A01G2133 ;GH_A04G1115 ;GH_D04G1459
GO:0004298	threonine-type endopeptidase activity	Molecular Function	12	0.034522	GH_A09G1235 ;GH_D08G0375 ;GH_D09G1203 ;GH_A02G0783 ;GH_A02G0343 ;GH_D04G2025 ;GH_A13G1337 ;GH_D11G0647 ;GH_A11G3070 ;GH_D10G0538 ;GH_A11G0620 ;GH_D02G2456
GO:0016853	isomerase activity	Molecular Function	10	0.035253	GH_D09G0979 ;GH_A09G1030 ;GH_D11G2895 ;GH_D02G0804 ;GH_A13G1656 ;GH_D05G3863 ;GH_A07G1632 ;GH_A11G2867 ; GHnewGene_7353;GH_A11G2599
GO:0045159	myosin II binding	Molecular Function	5	0.036821	GH_D04G1455 ;GH_D08G0636 ;GH_A13G1878 ;GH_A03G1475 ;GH_A08G0641
GO:0016717	oxidoreductase activity, acting on paired donors, with oxidation of a pair of donors resulting in the reduction of molecular oxygen to two molecules of water	Molecular Function	5	0.036821	GH_A11G3588 ;GH_A04G1111 ;GH_D04G1454 ;GH_A07G1144 ;GH_D11G3608
GO:0015292	uniporter activity	Molecular Function	4	0.041337	GH_D08G2869 ;GH_D10G1017 ;GH_D11G1985 ;GH_A11G1954
GO:0008506	sucrose:proton symporter activity	Molecular Function	3	0.041629	GH_A06G0289 ;GH_D06G0274 ;GH_D13G1380
GO:0032051	clathrin light chain binding	Molecular Function	3	0.041629	GH_A06G1872 ;GH_D13G0158 ;GH_A13G0151
GO:0004623	phospholipase A2 activity	Molecular Function	3	0.041629	GH_A05G0286 ;GH_D05G0291 ;GH_A05G1881
GO:0046422	violaxanthin de-epoxidase activity	Molecular Function	2	0.043855	GH_A11G2696 ;GH_D11G2720
GO:0008418	protein-N-terminal asparagine amidohydrolase activity	Molecular Function	2	0.043855	GH_A09G1383 ;GH_D09G1333
GO:0051861	glycolipid binding	Molecular Function	2	0.043855	GHnewGene_18272; GHnewGene_15643
GO:0004798	thymidylate kinase activity	Molecular Function	2	0.043855	GH_D07G0836 ;GH_A07G0833
GO:0004582	dolichyl-phosphate beta-D-mannosyltransferase activity	Molecular Function	2	0.043855	GH_D01G1067 ;GH_D02G1034
GO:0003987	acetate-CoA ligase activity	Molecular Function	2	0.043855	GH_D06G2118 ;GH_A06G2080
GO:0071917	triose-phosphate transmembrane transporter activity	Molecular Function	2	0.043855	GH_D01G0742 ;GH_D13G1594
GO:0004047	aminomethyltransferase activity	Molecular Function	2	0.043855	GH_D05G1753 ;GH_A06G1738
GO:0004476	mannose-6-phosphate isomerase activity	Molecular Function	2	0.043855	GH_D11G1746 ;GH_A12G0526
GO:0016531	copper chaperone activity	Molecular Function	2	0.043855	GH_A04G0318 ;GH_D05G3752
GO:0030366	molybdopterin synthase activity	Molecular Function	2	0.043855	GH_D06G1985 ;GH_A06G1955
GO:0004614	phosphoglucomutase activity	Molecular Function	2	0.043855	GH_D01G1703 ;GH_D04G2062
GO:1990585	hydroxyproline O-arabinosyltransferase activity	Molecular Function	2	0.043855	GH_A06G2043 ;GH_D06G2081
GO:0008124	4-alpha-hydroxytetrahydrobiopterin dehydratase activity	Molecular Function	2	0.043855	GH_D06G1596 ;GH_A06G1576
GO:0048032	galacturonate binding	Molecular Function	2	0.043855	GH_D08G1158 ;GH_A08G1214
GO:0015120	phosphoglycerate transmembrane transporter activity	Molecular Function	2	0.043855	GH_D13G1594 ;GH_D01G0742
GO:0050307	sucrose-phosphate phosphatase activity	Molecular Function	2	0.043855	GH_D05G2901 ;GH_A04G0596
GO:0010309	acireductone dioxygenase [iron(II)-requiring] activity	Molecular Function	2	0.043855	GH_D02G0387 ;GH_A02G0361
GO:0017137	Rab GTPase binding	Molecular Function	12	0.049028	GH_D11G0184 ;GH_A05G0160 ;GH_D06G0557 ;GH_A11G0184 ;GH_A13G0223 ;GH_D07G2366 ;GH_A06G0587 ;GH_D13G1982 ;GH_A08G0243 ;GH_D05G0164 ;GH_D01G0728 ;GH_D04G1455
GO:0010436	carotenoid dioxygenase activity	Molecular Function	4	0.051262	GH_A01G0365 ;GH_A12G2220 ;GH_A06G1606 ;GH_D01G0347
GO:0008483	transaminase activity	Molecular Function	10	0.052405	GH_A09G2315 ;GH_D03G1974 ;GH_D05G1753 ;GH_D05G1280 ;GH_D13G0693 ;GH_A03G0663 ;GH_D09G2254 ;GH_D02G1940 ;GH_A01G1204 ;GH_A06G1738
GO:0051087	chaperone binding	Molecular Function	11	0.055437	GH_A05G1084 ;GH_D05G1627 ;GH_D01G0199 ;GH_A08G1170 ;GH_D12G2828 ;GH_D05G2386 ;GH_D08G1180 ;GH_D08G1545 ;GH_A08G1526 ;GH_D06G2392 ;GH_A12G2800
GO:0043130	ubiquitin binding	Molecular Function	11	0.055437	GH_D06G1652 ;GH_D13G0698 ;GH_D09G1931 ;GH_D05G1881 ;GH_A05G1844 ;GH_A09G2677 ;GH_A05G1737 ;GH_A09G1984 ;GH_A11G0130 ;GH_D02G1866 ;GH_A12G0677
GO:0050136	NADH dehydrogenase (quinone) activity	Molecular Function	3	0.055536	GH_A09G1207 ;GH_D13G2477 ;GH_A01G0232
GO:1990381	ubiquitin-specific protease binding	Molecular Function	3	0.055536	GH_A05G0459 ;GH_A05G1698 ;GH_D05G1729
GO:0015385	sodium:proton antiporter activity	Molecular Function	5	0.061396	GH_A09G0801 ;GH_D11G2977 ;GH_D01G0303 ;GH_A01G0318 ;GH_D09G2476
GO:0022857	transmembrane transporter activity	Molecular Function	78	0.061461	GH_D08G1864 ;GH_A05G2224 ;GH_A05G1018 ;GH_A03G1639 ;GH_D01G0742 ;GH_A08G2860 ;GH_D09G1699 ;GH_D12G1201 ;GH_D11G2422 ;GH_D10G2132 ;GH_A09G1378 ;GH_A07G0396 ;GH_A11G2006 ;GH_A01G2042 ;GH_D03G0484 ;GH_A05G3148 ; GHnewGene_1847;GH_D04G0405 ;GH_D06G0044 ;GH_A08G1757 ; GHnewGene_11875;GH_D01G1998 ;GH_D02G1805 ;GH_D10G1822 ;GH_A04G0987 ;GH_D05G2362 ;GH_A05G3801 ;GH_A05G3102 ;GH_D12G0186 ;GH_A08G1949 ;GH…
GO:0019787	ubiquitin-like protein transferase activity	Molecular Function	35	0.061616	GH_A05G3741 ;GH_A11G2080 ;GH_D04G2014 ; GHnewGene_3301;GH_A09G1675 ;GH_A07G1155 ;GH_A10G1146 ;GH_D08G0680 ;GH_A01G2204 ;GH_D04G1264 ;GH_A04G0931 ;GH_D09G0662 ;GH_A13G2308 ; GHnewGene_2492;GH_D04G0610 ;GH_A06G1642 ;GH_D11G2354 ;GH_D10G1737 ;GH_D08G0815 ;GH_A05G0865 ;GH_D05G3775 ;GH_D07G1543 ;GH_D11G1002 ;GH_D04G1434 ; GHnewGene_12156;GH_A01G1666 ;GH_D11G0968 ;GH_D13G2305 ;GH_D07G1136 ;GH_A07G2542 …
GO:0003774	motor activity	Molecular Function	12	0.062313	GH_D05G0331 ;GH_D08G2178 ;GH_D13G0618 ;GH_A02G0516 ;GH_A07G0141 ;GH_A08G2191 ;GH_A03G1899 ;GH_D06G0936 ;GH_A09G1009 ;GH_D12G2743 ;GH_A05G0323 ;GH_A13G2218
GO:0019905	syntaxin binding	Molecular Function	4	0.062367	GH_D04G1455 ;GH_A07G2553 ;GH_D07G2494 ;GH_A10G1756
GO:0015267	channel activity	Molecular Function	13	0.063692	GH_A01G0022 ;GH_D13G1887 ;GH_D01G0022 ;GH_A01G2295 ;GH_A05G1039 ;GH_D06G1923 ;GH_A08G1308 ;GH_D08G0013 ;GH_D01G2400 ;GH_A01G2320 ;GH_A06G1420 ;GH_D08G2109 ;GH_A13G1928
GO:0031386	protein tag	Molecular Function	6	0.065736	GHnewGene_8089;GH_D06G1982 ;GH_D10G0486 ;GH_A08G0529 ;GH_A09G1679 ;GH_D06G1981
GO:0003826	alpha-ketoacid dehydrogenase activity	Molecular Function	2	0.068731	GH_A02G0747 ; GHnewGene_337
GO:0016314	phosphatidylinositol-3,4,5-trisphosphate 3-phosphatase activity	Molecular Function	2	0.068731	GH_D11G0528 ;GH_A11G0507
GO:0047274	galactinol-sucrose galactosyltransferase activity	Molecular Function	2	0.068731	GH_A05G3763 ;GH_D04G0583
GO:0005109	frizzled binding	Molecular Function	2	0.068731	GH_D13G2305 ;GH_A13G2308
GO:0046524	sucrose-phosphate synthase activity	Molecular Function	3	0.07134	GH_A13G2287 ;GH_D08G2857 ;GH_A08G2865
GO:0009044	xylan 1,4-beta-xylosidase activity	Molecular Function	3	0.07134	GH_A04G1419 ;GH_A05G2284 ;GH_D05G2305
GO:0051903	S-(hydroxymethyl)glutathione dehydrogenase activity	Molecular Function	3	0.07134	GH_A07G2302 ;GH_D11G0617 ;GH_D08G1266
GO:0016844	strictosidine synthase activity	Molecular Function	6	0.074431	GH_D01G2205 ;GH_A01G2113 ;GH_A02G2032 ;GH_D09G2216 ;GH_A07G0644 ;GH_D03G0030
GO:0052689	carboxylic ester hydrolase activity	Molecular Function	6	0.074431	GH_D12G1374 ;GH_A05G1881 ;GH_D09G1555 ;GH_D10G1167 ;GH_D01G2200 ;GH_A09G1610
GO:0008378	galactosyltransferase activity	Molecular Function	4	0.074625	GH_D12G0922 ;GH_D04G0583 ;GH_A05G3763 ;GH_D11G0086
GO:0015297	antiporter activity	Molecular Function	24	0.076224	GH_D07G0402 ;GH_D09G1328 ;GH_A11G3773 ;GH_A13G0177 ;GH_D13G1594 ;GH_A05G2224 ;GH_D04G0405 ;GH_A05G3102 ;GH_D05G3721 ;GH_D08G0342 ;GH_D09G1259 ;GH_A11G2507 ;GH_A08G2860 ;GH_D01G0742 ;GH_A02G0796 ;GH_D05G2749 ;GH_D11G2046 ;GH_A08G0005 ;GH_D03G0484 ;GH_A05G3426 ;GH_A05G3970 ;GH_A07G0396 ;GH_A09G1378 ;GH_A11G2006
GO:0005543	phospholipid binding	Molecular Function	14	0.078687	GH_D12G0097 ;GH_D07G1136 ;GH_D06G0071 ;GH_D05G0457 ;GH_D02G0152 ;GH_D10G0718 ;GH_A07G1155 ;GH_D03G1437 ;GH_D12G2920 ;GH_A05G0865 ;GH_A10G0874 ;GH_A03G0531 ;GH_A12G2897 ;GH_A02G0148
GO:0003951	NAD+ kinase activity	Molecular Function	7	0.082932	GH_A12G1549 ;GH_D13G0670 ;GH_A01G0670 ;GH_A10G0221 ;GH_D01G0670 ;GH_D12G1551 ;GH_A05G0066
GO:0015095	magnesium ion transmembrane transporter activity	Molecular Function	6	0.083746	GH_A07G1324 ;GH_D12G1797 ;GH_A04G1460 ;GH_A07G0229 ;GH_D07G0236 ;GH_D11G0674
GO:0030234	enzyme regulator activity	Molecular Function	19	0.083882	GH_A12G2707 ;GH_D07G2366 ;GH_A08G0104 ;GH_A12G2080 ;GH_D12G2920 ;GH_A08G0243 ;GH_A12G2897 ; GHnewGene_10777;GH_D01G0728 ;GH_D12G0063 ;GH_A12G2288 ;GH_A13G0223 ;GH_A05G1737 ;GH_D12G0353 ;GH_A05G0719 ;GH_A09G1425 ;GH_A12G0355 ;GH_D08G1822 ;GH_D05G0164
GO:0042300	beta-amyrin synthase activity	Molecular Function	4	0.087998	GH_A05G1164 ;GH_D06G2150 ;GH_scaffold418_objG0001 ;GH_D05G1161
GO:0000250	lanosterol synthase activity	Molecular Function	4	0.087998	GH_D05G1161 ;GH_scaffold418_objG0001 ;GH_A05G1164 ;GH_D06G2150
GO:0008312	7S RNA binding	Molecular Function	4	0.087998	GH_D11G1357 ;GH_D02G1149 ;GH_A08G2149 ;GH_A02G0937
GO:0038199	ethylene receptor activity	Molecular Function	3	0.088898	GH_A02G0389 ;GH_D02G0410 ;GH_D01G0349
GO:0003999	adenine phosphoribosyltransferase activity	Molecular Function	3	0.088898	GH_A05G1237 ;GH_D05G2129 ;GH_A05G2099
GO:0004129	cytochrome-c oxidase activity	Molecular Function	3	0.088898	GHnewGene_10151;GH_A11G2235 ;GH_D11G2211
GO:0016830	carbon-carbon lyase activity	Molecular Function	3	0.088898	GH_D03G1342 ;GH_D11G1776 ;GH_A03G0613
GO:0051740	ethylene binding	Molecular Function	3	0.088898	GH_D01G0349 ;GH_D02G0410 ;GH_A02G0389
GO:0035539	8-oxo-7,8-dihydrodeoxyguanosine triphosphate pyrophosphatase activity	Molecular Function	1	0.090999	GH_A13G0760
GO:0042171	lysophosphatidic acid acyltransferase activity	Molecular Function	1	0.090999	GH_A05G1881
GO:0019798	procollagen-proline dioxygenase activity	Molecular Function	1	0.090999	GH_A13G1611
GO:0004656	procollagen-proline 4-dioxygenase activity	Molecular Function	1	0.090999	GH_A13G1611
GO:0017050	D-erythro-sphingosine kinase activity	Molecular Function	1	0.090999	GH_A10G0221
GO:0004777	succinate-semialdehyde dehydrogenase (NAD+) activity	Molecular Function	1	0.090999	GH_A01G0972
GO:0050088	mannose-6-phosphate 6-reductase activity	Molecular Function	1	0.090999	GH_A01G0035
GO:0031545	peptidyl-proline 4-dioxygenase activity	Molecular Function	1	0.090999	GH_A13G1611
GO:0010313	phytochrome binding	Molecular Function	1	0.090999	GHnewGene_3301
GO:0050625	2-hydroxy-1,4-benzoquinone reductase activity	Molecular Function	1	0.090999	GHnewGene_15322
GO:0003916	DNA topoisomerase activity	Molecular Function	1	0.090999	GHnewGene_7353
GO:0008398	sterol 14-demethylase activity	Molecular Function	1	0.090999	GH_A12G1591
GO:0052684	L-serine hydro-lyase (adding indole, L-tryptophan-forming) activity	Molecular Function	1	0.090999	GH_A11G1756
GO:0061505	DNA topoisomerase II activity	Molecular Function	1	0.090999	GHnewGene_7353
GO:0090353	polygalacturonase inhibitor activity	Molecular Function	1	0.090999	GH_A09G1425
GO:0030775	glucuronoxylan 4-O-methyltransferase activity	Molecular Function	1	0.090999	GH_A13G1407
GO:0008482	sulfite oxidase activity	Molecular Function	1	0.090999	GH_D07G2523
GO:0003973	(S)-2-hydroxy-acid oxidase activity	Molecular Function	1	0.090999	GH_A01G2056
GO:0034038	deoxyhypusine synthase activity	Molecular Function	1	0.090999	GH_D10G2241
GO:0015217	ADP transmembrane transporter activity	Molecular Function	1	0.090999	GHnewGene_7842
GO:0031543	peptidyl-proline dioxygenase activity	Molecular Function	1	0.090999	GH_A13G1611
GO:0005496	steroid binding	Molecular Function	1	0.090999	GH_A09G1719
GO:0000033	alpha-1,3-mannosyltransferase activity	Molecular Function	1	0.090999	GH_D01G0488
GO:0003785	actin monomer binding	Molecular Function	1	0.090999	GH_D08G2765
GO:0050577	GDP-L-fucose synthase activity	Molecular Function	1	0.090999	GH_A05G0078
GO:0003827	alpha-1,3-mannosylglycoprotein 2-beta-N-acetylglucosaminyltransferase activity	Molecular Function	1	0.090999	GH_A12G0123
GO:0008663	2',3'-cyclic-nucleotide 2'-phosphodiesterase activity	Molecular Function	1	0.090999	GH_D03G1164
GO:0047545	2-hydroxyglutarate dehydrogenase activity	Molecular Function	1	0.090999	GH_A01G2056
GO:0009702	L-arabinokinase activity	Molecular Function	1	0.090999	GH_A06G1293
GO:0004758	serine C-palmitoyltransferase activity	Molecular Function	1	0.090999	GH_A10G1733
GO:0047734	CDP-glycerol diphosphatase activity	Molecular Function	1	0.090999	GH_D03G1164
GO:0001077	transcriptional activator activity, RNA polymerase II core promoter proximal region sequence-specific binding	Molecular Function	1	0.090999	GH_A09G0908
GO:0009931	calcium-dependent protein serine/threonine kinase activity	Molecular Function	7	0.091665	GH_A03G1939 ;GH_A13G0677 ;GH_A04G0591 ;GH_D09G1346 ;GH_A12G0718 ;GH_D01G0778 ;GH_A01G0770
GO:0047617	acyl-CoA hydrolase activity	Molecular Function	6	0.093674	GH_A03G0608 ;GH_D09G0956 ;GH_A09G1007 ;GH_A11G0618 ;GH_D03G1348 ;GH_D11G0645
GO:0003988	acetyl-CoA C-acyltransferase activity	Molecular Function	2	0.096998	GH_D11G1450 ;GH_A11G1416
GO:0008446	GDP-mannose 4,6-dehydratase activity	Molecular Function	2	0.096998	GH_D11G1886 ;GH_A11G1850
GO:0000823	inositol-1,4,5-trisphosphate 6-kinase activity	Molecular Function	2	0.096998	GH_D12G2150 ;GH_A12G2149
GO:0019172	glyoxalase III activity	Molecular Function	2	0.096998	GHnewGene_11251;GH_D07G0818
GO:0004181	metallocarboxypeptidase activity	Molecular Function	2	0.096998	GH_D05G2750 ;GH_A05G2731
GO:0052691	UDP-arabinopyranose mutase activity	Molecular Function	2	0.096998	GH_D13G1777 ;GH_A13G1822
GO:0102732	myo-inositol-1,2,3,4,6-heptakisphosphate 5-kinase activity	Molecular Function	2	0.096998	GH_A12G2149 ;GH_D12G2150
GO:0009041	uridylate kinase activity	Molecular Function	2	0.096998	GH_A13G0130 ;GH_D13G0131
GO:0003861	3-isopropylmalate dehydratase activity	Molecular Function	2	0.096998	GH_A09G0785 ;GH_D09G0725
GO:0004491	methylmalonate-semialdehyde dehydrogenase (acylating) activity	Molecular Function	2	0.096998	GH_D02G2191 ;GH_A03G2024
GO:0030942	endoplasmic reticulum signal peptide binding	Molecular Function	2	0.096998	GH_A02G0937 ;GH_D02G1149
GO:0047326	inositol tetrakisphosphate 5-kinase activity	Molecular Function	2	0.096998	GH_A12G2149 ;GH_D12G2150
GO:0071568	UFM1 transferase activity	Molecular Function	2	0.096998	GH_A05G2658 ;GH_D05G2679
GO:0003972	RNA ligase (ATP) activity	Molecular Function	2	0.096998	GH_D05G0761 ;GH_A05G0763
GO:0051539	4 iron, 4 sulfur cluster binding	Molecular Function	17	0.101308	GH_A09G0785 ;GH_D07G2433 ;GH_A09G0012 ;GH_A07G2463 ;GH_D07G0245 ;GH_D05G0057 ;GH_A04G0138 ;GH_D09G0725 ;GH_D08G2590 ;GH_D01G2566 ;GH_A07G0238 ;GH_D09G2478 ;GH_A05G3156 ;GH_D05G3167 ;GH_A01G0361 ;GH_A07G2487 ;GH_A13G0337
GO:0016298	lipase activity	Molecular Function	4	0.102433	GH_A10G2318 ;GH_D06G1957 ;GH_D05G0472 ;GH_D05G1880
GO:0016018	cyclosporin A binding	Molecular Function	4	0.102433	GH_D01G0033 ;GH_A01G0034 ;GH_A04G1475 ;GH_D04G1814
GO:0051287	NAD binding	Molecular Function	29	0.105053	GH_D07G2501 ;GH_A05G3498 ;GH_A13G0427 ;GH_D07G2432 ;GH_D11G0930 ;GH_A07G0979 ;GH_D02G1668 ;GH_D02G1409 ;GH_A09G0323 ;GH_D10G0705 ;GH_A11G0894 ;GH_A07G2560 ;GH_A08G1588 ;GH_D12G0221 ;GH_A11G0383 ;GH_scaffold19810_objG0001 ;GH_A10G0659 ;GH_D07G0269 ;GH_A09G1376 ;GH_A12G1812 ;GH_D09G1607 ;GH_D07G0764 ;GH_D12G1806 ;GH_A07G2486 ;GH_D09G0330 ;GH_A03G1495 ;GH_A03G1219 ;GH_A05G3573 ;GH_D05G0469
GO:0044389	ubiquitin-like protein ligase binding	Molecular Function	14	0.106354	GH_D12G1849 ;GH_A04G1502 ;GH_A10G1581 ;GH_D10G1737 ;GH_A08G0529 ;GH_D10G1307 ;GH_D01G2286 ; GHnewGene_3301;GH_D13G0754 ;GH_A05G2710 ;GH_A10G1146 ;GH_D05G2729 ;GH_A01G2204 ;GH_D02G0805
GO:0015079	potassium ion transmembrane transporter activity	Molecular Function	9	0.107645	GH_D09G0302 ;GH_D04G0753 ;GH_A05G4240 ;GH_D08G1626 ;GH_D04G0555 ;GH_A05G3487 ;GH_A05G2795 ;GH_D02G2602 ;GH_D05G2808
GO:0003954	NADH dehydrogenase activity	Molecular Function	3	0.108052	GH_D13G2477 ;GH_A09G1207 ;GH_A01G0232
GO:0004617	phosphoglycerate dehydrogenase activity	Molecular Function	3	0.108052	GH_D12G0221 ;GH_A08G1589 ;GH_A13G0427
GO:0016410	N-acyltransferase activity	Molecular Function	3	0.108052	GH_D01G2165 ;GH_D07G0647 ;GH_A07G0650
GO:0005338	nucleotide-sugar transmembrane transporter activity	Molecular Function	3	0.108052	GH_D03G0484 ;GH_A08G0005 ;GH_D05G2749
GO:0016624	oxidoreductase activity, acting on the aldehyde or oxo group of donors, disulfide as acceptor	Molecular Function	3	0.108052	GHnewGene_337;GH_A02G0747 ;GH_D10G2380
GO:0008526	phosphatidylinositol transporter activity	Molecular Function	3	0.108052	GH_A13G0323 ;GH_A11G0468 ;GH_D11G0491
GO:0015386	potassium:proton antiporter activity	Molecular Function	3	0.108052	GH_D09G2476 ;GH_A01G0318 ;GH_D11G2977
GO:0016747	transferase activity, transferring acyl groups other than amino-acyl groups	Molecular Function	38	0.116149	GH_D02G1679 ;GH_D01G1311 ;GH_A09G0008 ;GH_A06G0638 ;GH_A07G2532 ;GH_A09G2422 ;GH_D10G2445 ;GH_D09G2362 ;GH_A05G1932 ;GH_A04G1115 ;GH_A10G1273 ;GH_A05G4308 ;GH_A13G0971 ;GH_D05G1971 ;GH_D01G2106 ;GH_A09G0001 ;GH_A05G1174 ;GH_A09G0002 ;GH_A03G1679 ;GH_A05G0993 ;GH_D01G2165 ;GH_D06G2411 ;GH_A10G1308 ;GH_D04G0067 ;GH_A09G0013 ;GH_D10G1602 ;GH_A01G1242 ;GH_A03G2145 ;GH_D05G1187 ;GH_D02G1843 ;GH_D05G09…
GO:0030674	protein binding, bridging	Molecular Function	4	0.117871	GH_A10G0680 ;GH_A06G0278 ;GH_D06G0261 ; GHnewGene_3301
GO:0008553	hydrogen-exporting ATPase activity, phosphorylative mechanism	Molecular Function	7	0.120791	GH_A08G1377 ;GH_A13G2082 ;GH_D13G2062 ;GH_D04G0758 ;GH_A05G3507 ;GH_A09G0241 ;GH_A13G0240
GO:0004185	serine-type carboxypeptidase activity	Molecular Function	13	0.120857	GH_D02G1237 ;GH_A03G0396 ;GH_D08G1695 ;GH_A05G4314 ;GH_D05G2750 ;GH_D04G1646 ;GH_A05G2972 ;GH_A05G2731 ;GH_D10G0638 ;GH_A08G1681 ;GH_A05G2007 ;GH_D09G1275 ;GH_D05G2435
GO:0015171	amino acid transmembrane transporter activity	Molecular Function	11	0.123914	GH_D11G0402 ;GH_A04G1088 ;GH_A13G1521 ;GH_D13G1466 ;GH_A13G1523 ;GH_D03G0746 ;GH_A02G1135 ;GH_D10G2655 ;GH_D01G1958 ;GH_A08G1649 ;GH_A10G2524
GO:0046914	transition metal ion binding	Molecular Function	13	0.127812	GH_A13G1484 ;GH_A07G2140 ; GHnewGene_17863;GH_D04G2014 ;GH_A05G0865 ; GHnewGene_17865;GH_A11G3220 ;GH_A07G1155 ; GHnewGene_11137;GH_D09G1665 ;GH_D07G1136 ;GH_D10G2040 ;GH_D11G3248
GO:0004128	cytochrome-b5 reductase activity, acting on NAD(P)H	Molecular Function	2	0.127833	GH_A08G2484 ;GH_D08G2493
GO:0008948	oxaloacetate decarboxylase activity	Molecular Function	2	0.127833	GH_A05G4131 ;GH_D04G0251
GO:0008568	microtubule-severing ATPase activity	Molecular Function	2	0.127833	GH_D09G0979 ;GH_A09G1030
GO:0042286	glutamate-1-semialdehyde 2,1-aminomutase activity	Molecular Function	2	0.127833	GH_A03G0663 ;GH_D03G1974
GO:0047443	4-hydroxy-4-methyl-2-oxoglutarate aldolase activity	Molecular Function	2	0.127833	GH_D04G0251 ;GH_A05G4131
GO:0008428	ribonuclease inhibitor activity	Molecular Function	2	0.127833	GH_A05G4131 ;GH_D04G0251
GO:0019899	enzyme binding	Molecular Function	27	0.12854	GH_A05G2710 ;GH_D05G2729 ;GH_D07G2366 ;GH_D02G0805 ;GH_D10G1737 ;GH_A08G0243 ;GH_D01G0728 ;GH_D12G1849 ; GHnewGene_10777;GH_D05G3775 ; GHnewGene_3301;GH_D13G0754 ;GH_D10G0955 ; GHnewGene_2823;GH_A05G1737 ;GH_A10G1146 ;GH_D12G0063 ;GH_A13G0223 ;GH_A01G2204 ;GH_D10G1307 ;GH_A04G1502 ; GHnewGene_12672;GH_D05G0164 ;GH_A10G1581 ;GH_A07G0727 ;GH_D07G0718 ;GH_D01G2286
GO:0004069	L-aspartate:2-oxoglutarate aminotransferase activity	Molecular Function	3	0.12863	GH_D07G0289 ;GH_D06G0665 ;GH_A07G0277
GO:0016866	intramolecular transferase activity	Molecular Function	3	0.12863	GH_A13G0860 ;GH_D11G0377 ;GH_A07G0752
GO:0015301	anion:anion antiporter activity	Molecular Function	3	0.12863	GH_A10G1248 ;GH_D12G0029 ;GH_D05G0230
GO:0030695	GTPase regulator activity	Molecular Function	7	0.131441	GH_D01G0728 ;GH_D05G0164 ;GH_A12G2897 ;GH_A08G0243 ;GH_D12G2920 ;GH_A13G0223 ;GH_D07G2366
GO:0016157	sucrose synthase activity	Molecular Function	5	0.132083	GH_A06G0873 ;GH_D06G0851 ;GH_A13G2287 ;GH_D08G2857 ;GH_A08G2865
GO:0008374	O-acyltransferase activity	Molecular Function	10	0.133134	GH_A06G2281 ;GH_D11G0612 ;GH_A06G1861 ;GH_D04G1459 ;GH_D06G2275 ;GH_A11G0582 ;GH_A04G1115 ;GH_D08G0524 ;GH_A04G0099 ;GH_A13G0971
GO:1904680	peptide transmembrane transporter activity	Molecular Function	9	0.143171	GH_D03G1347 ;GH_A10G2024 ;GH_D12G1937 ;GH_D13G1352 ;GH_D04G1513 ;GH_D05G1321 ;GH_A03G1757 ;GH_A13G1419 ;GH_D10G0615
GO:0000155	phosphorelay sensor kinase activity	Molecular Function	8	0.143567	GH_D03G0081 ;GH_A02G0389 ;GH_A07G1860 ;GH_D02G0410 ;GH_A02G1984 ;GH_D01G1759 ;GH_D01G0349 ;GH_D02G1622
GO:0097367	carbohydrate derivative binding	Molecular Function	12	0.145457	GH_D06G0319 ;GH_A07G1632 ;GH_A06G0333 ;GH_A07G1832 ;GH_D12G1438 ;GH_A04G1177 ;GH_A05G3773 ;GH_D08G0814 ; GHnewGene_18272;GH_A05G4138 ;GH_D07G1925 ; GHnewGene_15643
GO:0004470	malic enzyme activity	Molecular Function	3	0.150453	GH_A05G3498 ;GH_A11G0894 ;GH_A10G0659
GO:0032934	sterol binding	Molecular Function	3	0.150453	GH_D09G1667 ;GH_A09G1719 ;GH_D05G2343
GO:0016405	CoA-ligase activity	Molecular Function	3	0.150453	GH_D10G0525 ;GH_D09G1580 ;GH_A11G0386
GO:0070006	metalloaminopeptidase activity	Molecular Function	4	0.151478	GH_D12G0674 ;GH_D10G1013 ;GH_D07G0229 ;GH_A12G0666
GO:0003755	peptidyl-prolyl cis-trans isomerase activity	Molecular Function	17	0.154645	GH_A04G1475 ;GH_D02G0586 ;GH_A08G0443 ;GH_D10G0977 ;GH_A11G0443 ;GH_D11G1161 ;GH_D01G2368 ;GH_A01G0029 ;GH_D08G0461 ;GH_D04G1814 ;GH_A10G0979 ;GH_D02G0192 ;GH_D11G0462 ;GH_D01G0033 ;GH_A01G0034 ;GH_A07G0721 ;GH_D07G0708
GO:0004347	glucose-6-phosphate isomerase activity	Molecular Function	2	0.160534	GH_A01G1141 ;GH_D01G1202
GO:0017176	phosphatidylinositol N-acetylglucosaminyltransferase activity	Molecular Function	2	0.160534	GH_A09G2481 ;GH_D09G2416
GO:0052833	inositol monophosphate 4-phosphatase activity	Molecular Function	2	0.160534	GH_D10G0089 ;GH_A10G0078
GO:0009922	fatty acid elongase activity	Molecular Function	2	0.160534	GH_D01G0007 ;GH_A01G2012
GO:0000254	C-4 methylsterol oxidase activity	Molecular Function	2	0.160534	GH_A03G0575 ;GH_D13G2534
GO:0004350	glutamate-5-semialdehyde dehydrogenase activity	Molecular Function	2	0.160534	GH_A04G1046 ;GH_D04G1380
GO:0008934	inositol monophosphate 1-phosphatase activity	Molecular Function	2	0.160534	GH_D10G0089 ;GH_A10G0078
GO:0004349	glutamate 5-kinase activity	Molecular Function	2	0.160534	GH_D04G1380 ;GH_A04G1046
GO:0004024	alcohol dehydrogenase activity, zinc-dependent	Molecular Function	2	0.160534	GH_D08G1266 ;GH_D11G0617
GO:0004416	hydroxyacylglutathione hydrolase activity	Molecular Function	2	0.160534	GH_D10G1375 ;GH_A10G1518
GO:0052832	inositol monophosphate 3-phosphatase activity	Molecular Function	2	0.160534	GH_A10G0078 ;GH_D10G0089
GO:0016614	oxidoreductase activity, acting on CH-OH group of donors	Molecular Function	5	0.16133	GH_A10G1871 ;GH_A02G1518 ;GH_D10G1967 ;GH_A08G2040 ;GH_D11G0090
GO:0030554	adenyl nucleotide binding	Molecular Function	8	0.164998	GH_D07G1925 ;GH_A04G1177 ;GH_D12G1438 ;GH_A07G1832 ;GH_A06G0333 ;GH_D06G0319 ;GH_D08G0814 ;GH_A05G3773
GO:0004322	ferroxidase activity	Molecular Function	8	0.164998	GH_A09G1832 ;GH_D02G0681 ;GH_A01G2395 ;GH_D09G1662 ;GH_D01G1956 ;GH_D04G1418 ;GH_A06G1735 ;GH_A05G1817
GO:0032559	adenyl ribonucleotide binding	Molecular Function	8	0.164998	GH_A04G1177 ;GH_D07G1925 ;GH_D12G1438 ;GH_A07G1832 ;GH_A06G0333 ;GH_D06G0319 ;GH_A05G3773 ;GH_D08G0814
GO:0005385	zinc ion transmembrane transporter activity	Molecular Function	6	0.165238	GH_D08G2295 ;GH_A01G0863 ;GH_A10G1661 ;GH_D10G1243 ;GH_A08G2289 ;GH_A05G0024
GO:0004332	fructose-bisphosphate aldolase activity	Molecular Function	3	0.173343	GH_A04G0823 ;GH_D01G2341 ;GH_A01G2258
GO:0016868	intramolecular transferase activity, phosphotransferases	Molecular Function	3	0.173343	GH_A04G1713 ;GH_A05G2167 ;GH_D10G2356
GO:0004849	uridine kinase activity	Molecular Function	3	0.173343	GH_A04G0036 ;GH_D04G0607 ;GH_D05G4037
GO:0016307	phosphatidylinositol phosphate kinase activity	Molecular Function	3	0.173343	GHnewGene_14147;GH_A03G1435 ;GH_D08G1541
GO:0015377	cation:chloride symporter activity	Molecular Function	1	0.173719	GH_D12G0456
GO:0004038	allantoinase activity	Molecular Function	1	0.173719	GH_A10G0263
GO:0050155	ornithine(lysine) transaminase activity	Molecular Function	1	0.173719	GH_D06G1628
GO:0004668	protein-arginine deiminase activity	Molecular Function	1	0.173719	GH_A07G0648
GO:0004648	O-phospho-L-serine:2-oxoglutarate aminotransferase activity	Molecular Function	1	0.173719	GH_A07G1874
GO:0004370	glycerol kinase activity	Molecular Function	1	0.173719	GH_A06G1165
GO:0004587	ornithine-oxo-acid transaminase activity	Molecular Function	1	0.173719	GH_D06G1628
GO:0004360	glutamine-fructose-6-phosphate transaminase (isomerizing) activity	Molecular Function	1	0.173719	GH_A05G4138
GO:0048156	tau protein binding	Molecular Function	1	0.173719	GHnewGene_10777
GO:0046922	peptide-O-fucosyltransferase activity	Molecular Function	1	0.173719	GH_D06G1682
GO:0051743	red chlorophyll catabolite reductase activity	Molecular Function	1	0.173719	GH_D11G2048
GO:0033328	peroxisome membrane targeting sequence binding	Molecular Function	1	0.173719	GH_A12G2373
GO:0008495	protoheme IX farnesyltransferase activity	Molecular Function	1	0.173719	GH_D09G2115
GO:0004329	formate-tetrahydrofolate ligase activity	Molecular Function	1	0.173719	GH_D04G0172
GO:0051060	pullulanase activity	Molecular Function	1	0.173719	GH_A05G2914
GO:0032542	sulfiredoxin activity	Molecular Function	1	0.173719	GH_D12G0470
GO:0004157	dihydropyrimidinase activity	Molecular Function	1	0.173719	GH_A07G1305
GO:0098519	nucleotide phosphatase activity, acting on free nucleotides	Molecular Function	1	0.173719	GH_D07G1882
GO:0004839	ubiquitin activating enzyme activity	Molecular Function	1	0.173719	GH_D08G2306
GO:0004305	ethanolamine kinase activity	Molecular Function	1	0.173719	GH_A05G2466
GO:0004663	Rab geranylgeranyltransferase activity	Molecular Function	1	0.173719	GH_D02G2027
GO:0015379	potassium:chloride symporter activity	Molecular Function	1	0.173719	GH_A12G0444
GO:0047632	agmatine deiminase activity	Molecular Function	1	0.173719	GH_A07G0648
GO:0004378	GDP-Man:Man1GlcNAc2-PP-Dol alpha-1,3-mannosyltransferase activity	Molecular Function	1	0.173719	GH_D01G0488
GO:0070012	oligopeptidase activity	Molecular Function	1	0.173719	GH_A01G1058
GO:0018478	malonate-semialdehyde dehydrogenase (acetylating) activity	Molecular Function	1	0.173719	GH_A03G2024
GO:0071074	eukaryotic initiation factor eIF2 binding	Molecular Function	1	0.173719	GH_A01G2033
GO:0003977	UDP-N-acetylglucosamine diphosphorylase activity	Molecular Function	1	0.173719	GH_D12G0484
GO:0004631	phosphomevalonate kinase activity	Molecular Function	1	0.173719	GH_A12G2255
GO:0050515	4-(cytidine 5'-diphospho)-2-C-methyl-D-erythritol kinase activity	Molecular Function	1	0.173719	GH_A07G1303
GO:0008705	methionine synthase activity	Molecular Function	1	0.173719	GH_D13G1853
GO:0004028	3-chloroallyl aldehyde dehydrogenase activity	Molecular Function	1	0.173719	GH_A02G1952
GO:0004352	glutamate dehydrogenase (NAD+) activity	Molecular Function	1	0.173719	GH_A03G0742
GO:0016812	hydrolase activity, acting on carbon-nitrogen (but not peptide) bonds, in cyclic amides	Molecular Function	1	0.173719	GH_A07G1305
GO:0050518	2-C-methyl-D-erythritol 4-phosphate cytidylyltransferase activity	Molecular Function	1	0.173719	GH_D06G1291
GO:0004747	ribokinase activity	Molecular Function	1	0.173719	GH_D08G2664
GO:0018738	S-formylglutathione hydrolase activity	Molecular Function	1	0.173719	GH_D01G2200
GO:0008114	phosphogluconate 2-dehydrogenase activity	Molecular Function	1	0.173719	GH_D12G2550
GO:0042281	dolichyl pyrophosphate Man9GlcNAc2 alpha-1,3-glucosyltransferase activity	Molecular Function	1	0.173719	GH_D09G2221
GO:0004314	[acyl-carrier-protein] S-malonyltransferase activity	Molecular Function	1	0.173719	GH_D03G1617
GO:0004103	choline kinase activity	Molecular Function	1	0.173719	GH_A05G2466
GO:0004848	ureidoglycolate hydrolase activity	Molecular Function	1	0.173719	GH_A05G3604
GO:0060589	nucleoside-triphosphatase regulator activity	Molecular Function	8	0.176234	GH_A13G0223 ;GH_D07G2366 ;GH_D12G2920 ;GH_D05G0164 ;GH_A05G0719 ;GH_D01G0728 ;GH_A12G2897 ;GH_A08G0243
GO:0004197	cysteine-type endopeptidase activity	Molecular Function	12	0.179193	GH_A05G0783 ;GH_D11G1105 ;GH_scaffold7234_objG0001 ;GH_A10G2153 ;GH_A10G2137 ;GH_A08G1668 ;GH_D02G2154 ;GH_A01G0129 ;GH_D12G2065 ;GH_D06G0984 ;GH_D11G0527 ;GH_A03G2223
GO:0004601	peroxidase activity	Molecular Function	31	0.181842	GH_D10G1284 ;GH_D08G0797 ;GH_D03G1634 ;GH_A08G0848 ;GH_A02G2001 ;GH_D03G0274 ;GH_D07G2415 ;GH_D12G0955 ;GH_A03G0339 ;GH_D08G2134 ;GH_A02G1495 ;GH_A06G1119 ;GH_D08G0854 ;GH_A06G0014 ;GH_D03G0673 ;GH_A05G3804 ;GH_A07G2466 ;GH_D03G0677 ;GH_D03G0061 ;GH_A13G0057 ;GH_A07G0015 ;GH_A10G1607 ;GH_D05G1875 ;GH_A07G2014 ;GH_A09G1681 ;GH_D02G1472 ;GH_D10G2040 ;GH_A03G1264 ;GH_D07G2007 ;GH_A05G0163 ;GH_A02G11…
GO:0032553	ribonucleotide binding	Molecular Function	8	0.187798	GH_D06G0319 ;GH_A05G3773 ;GH_D08G0814 ;GH_A06G0333 ;GH_D12G1438 ;GH_A07G1832 ;GH_A04G1177 ;GH_D07G1925
GO:0032555	purine ribonucleotide binding	Molecular Function	8	0.187798	GH_D07G1925 ;GH_A04G1177 ;GH_A07G1832 ;GH_D12G1438 ;GH_A06G0333 ;GH_D08G0814 ;GH_A05G3773 ;GH_D06G0319
GO:0015333	peptide:proton symporter activity	Molecular Function	8	0.187798	GH_D05G1321 ;GH_D04G1513 ;GH_D13G1352 ;GH_A10G2024 ;GH_D12G1937 ;GH_A13G1419 ;GH_D03G1347 ;GH_A03G1757
GO:0015098	molybdate ion transmembrane transporter activity	Molecular Function	4	0.188211	GH_A06G0524 ;GH_D12G2696 ;GH_D11G0151 ;GH_A12G2670
GO:0004124	cysteine synthase activity	Molecular Function	4	0.188211	GH_A13G1992 ;GH_A13G1255 ;GH_A08G2414 ;GH_D08G2420
GO:0004032	alditol:NADP+ 1-oxidoreductase activity	Molecular Function	4	0.188211	GH_A04G1040 ;GH_A03G1286 ;GH_A01G0035 ;GH_D04G1379
GO:0043167	ion binding	Molecular Function	34	0.189342	GH_A07G1155 ;GH_D06G0319 ;GH_D07G1925 ;GH_D05G2770 ;GH_D08G0814 ;GH_A09G0747 ; GHnewGene_17865;GH_D11G3248 ;GH_D03G1790 ;GH_D10G2040 ;GH_A06G0333 ;GH_A12G2897 ;GH_D12G2920 ;GH_D04G2014 ;GH_D12G1438 ;GH_A12G2288 ;GH_D12G0097 ;GH_D07G1136 ;GH_A13G1484 ;GH_A08G1214 ;GH_A07G2140 ;GH_A05G3773 ;GH_A11G3220 ;GH_A07G1832 ; GHnewGene_11137;GH_D08G1158 ;GH_A04G1177 ;GH_A03G0179 ;GH_D09G1665 ;GH_A12G2707 ;G…
GO:0008047	enzyme activator activity	Molecular Function	10	0.18961	GH_D12G0063 ;GH_D07G2366 ;GH_A13G0223 ;GH_A08G0104 ;GH_A05G0719 ;GH_D12G2920 ;GH_A12G2897 ;GH_A08G0243 ;GH_D05G0164 ;GH_D01G0728
GO:0044183	protein binding involved in protein folding	Molecular Function	5	0.1929	GH_D11G3746 ;GH_A13G2624 ;GH_D13G2613 ;GH_D03G1817 ;GH_A03G0522
GO:0005388	calcium-transporting ATPase activity	Molecular Function	6	0.193111	GH_D08G0228 ;GH_A05G2115 ;GH_A08G0216 ;GH_D09G2350 ;GH_A09G2409 ;GH_D08G0695
GO:0004348	glucosylceramidase activity	Molecular Function	2	0.194507	GH_D12G0453 ;GH_D10G1560
GO:0070300	phosphatidic acid binding	Molecular Function	2	0.194507	GH_A07G2334 ;GH_D07G2280
GO:0004127	cytidylate kinase activity	Molecular Function	2	0.194507	GH_D13G0131 ;GH_A13G0130
GO:0045551	cinnamyl-alcohol dehydrogenase activity	Molecular Function	2	0.194507	GH_A12G0990 ;GH_D03G0499
GO:0004392	heme oxygenase (decyclizing) activity	Molecular Function	2	0.194507	GH_D06G0578 ;GH_A06G0605
GO:0042578	phosphoric ester hydrolase activity	Molecular Function	9	0.194751	GH_D10G0550 ;GH_D04G1457 ;GH_A04G0063 ;GH_D09G2248 ;GH_A09G1627 ;GH_D02G1055 ;GH_A02G1007 ;GH_D09G1572 ; GHnewGene_10777
GO:0004724	magnesium-dependent protein serine/threonine phosphatase activity	Molecular Function	12	0.197346	GH_A05G0616 ;GH_A12G2681 ;GH_A06G2096 ;GH_D05G0613 ;GH_A10G1887 ;GH_A10G1826 ;GH_A12G1387 ;GH_A06G1321 ;GH_D04G0845 ;GH_D09G1798 ;GH_D12G2707 ;GH_D13G2602
GO:0017076	purine nucleotide binding	Molecular Function	8	0.199672	GH_D07G1925 ;GH_A04G1177 ;GH_A07G1832 ;GH_D12G1438 ;GH_A06G0333 ;GH_D06G0319 ;GH_A05G3773 ;GH_D08G0814
GO:0005516	calmodulin binding	Molecular Function	19	0.205329	GH_A12G0718 ;GH_D08G0228 ;GH_D12G2898 ;GH_D02G2342 ;GH_D04G0463 ;GH_A05G3906 ;GH_D09G1346 ;GH_D01G0778 ;GH_A03G1939 ;GH_A01G0770 ;GH_D13G1823 ;GH_A13G0677 ;GH_A08G0216 ;GH_A09G1361 ;GH_A04G0591 ;GH_A09G0908 ;GH_D10G1307 ;GH_A12G2037 ;GH_A10G1581
GO:0030060	L-malate dehydrogenase activity	Molecular Function	4	0.207546	GH_D11G0356 ;GH_A10G1151 ;GH_A01G0534 ;GH_D01G0515
GO:0003978	UDP-glucose 4-epimerase activity	Molecular Function	4	0.207546	GH_D06G2126 ;GH_A06G1141 ;GH_A10G0057 ;GH_A12G2464
GO:0008106	alcohol dehydrogenase (NADP+) activity	Molecular Function	4	0.207546	GH_A04G1040 ;GH_A03G1286 ;GH_A01G0035 ;GH_D04G1379
GO:1901981	phosphatidylinositol phosphate binding	Molecular Function	4	0.207546	GH_A05G0865 ;GH_D12G0097 ;GH_A07G1155 ;GH_D07G1136
GO:0051117	ATPase binding	Molecular Function	5	0.209438	GH_A05G1737 ;GH_D07G0785 ;GH_D01G1157 ;GH_D09G1164 ;GH_D05G1589
GO:0035091	phosphatidylinositol binding	Molecular Function	11	0.213848	GH_A07G1155 ;GH_A09G1580 ;GH_D12G0097 ;GH_D06G0071 ;GH_D07G1136 ;GH_D09G1486 ;GH_A09G1581 ;GH_A03G0353 ;GH_D10G0368 ;GH_A05G0865 ;GH_D06G1103
GO:0047262	polygalacturonate 4-alpha-galacturonosyltransferase activity	Molecular Function	7	0.217519	GH_D07G1009 ;GH_A07G1022 ;GH_D11G0895 ;GH_A11G0858 ;GH_A07G2367 ;GH_A07G1976 ;GH_D11G0772
GO:0032266	phosphatidylinositol-3-phosphate binding	Molecular Function	3	0.221623	GH_A12G0091 ;GH_D12G0097 ;GH_A09G2677
GO:0004784	superoxide dismutase activity	Molecular Function	3	0.221623	GH_D05G2813 ;GH_A05G2800 ;GH_A10G1950
GO:0016835	carbon-oxygen lyase activity	Molecular Function	3	0.221623	GH_D07G0818 ; GHnewGene_11251;GH_A02G1933
GO:0016407	acetyltransferase activity	Molecular Function	6	0.222606	GH_D04G1459 ;GH_A04G1115 ;GH_A06G2281 ;GH_D01G2165 ;GH_A13G0971 ;GH_A06G1861
GO:0004722	protein serine/threonine phosphatase activity	Molecular Function	28	0.223879	GH_D09G1798 ;GH_A05G0616 ;GH_A05G0965 ;GH_A10G1887 ;GH_A09G1844 ;GH_D05G0952 ;GH_D05G0632 ;GH_A12G2681 ;GH_D13G0008 ;GH_D08G1123 ;GH_A05G1188 ;GH_A12G1387 ;GH_A06G1321 ;GH_D04G0845 ;GH_D10G1508 ; GHnewGene_10777;GH_D13G0444 ;GH_A06G2096 ;GH_D06G0513 ;GH_A10G1826 ;GH_D08G2350 ;GH_A09G0019 ;GH_D12G2707 ;GH_D13G2602 ;GH_D06G1157 ;GH_D09G2410 ;GH_A05G0636 ;GH_D05G0613
GO:0016887	ATPase activity	Molecular Function	61	0.228692	GH_D08G1481 ;GH_D10G2786 ;GH_D05G1163 ;GH_D03G1817 ;GH_A05G3820 ;GH_D13G2613 ;GH_D05G2295 ;GH_A12G1369 ;GH_D12G1606 ;GH_A11G0322 ;GH_A01G0526 ;GH_D05G1200 ;GH_D11G3725 ;GH_A12G1196 ;GH_A12G1602 ;GH_A11G3726 ;GH_A05G1198 ;GH_A04G1485 ;GH_D05G1249 ;GH_D11G3753 ; GHnewGene_7353;GH_D04G0358 ;GH_A05G1253 ;GH_D12G0458 ;GH_A03G0404 ;GH_D07G0667 ;GH_A08G1547 ;GH_D10G0707 ;GH_A03G1056 ;GH_A01G1197 ;GH_A03…
GO:0080025	phosphatidylinositol-3,5-bisphosphate binding	Molecular Function	2	0.22925	GH_D12G0097 ;GH_A12G0091
GO:0009916	alternative oxidase activity	Molecular Function	2	0.22925	GH_A03G1979 ;GH_D02G2146
GO:0001653	peptide receptor activity	Molecular Function	2	0.22925	GH_A02G1981 ;GH_D03G0084
GO:0102721	ubiquinol:oxygen oxidoreductase activity	Molecular Function	2	0.22925	GH_A03G1979 ;GH_D02G2146
GO:0003958	NADPH-hemoprotein reductase activity	Molecular Function	2	0.22925	GH_A08G0278 ;GH_D08G0292
GO:0035673	oligopeptide transmembrane transporter activity	Molecular Function	8	0.236987	GH_A03G1757 ;GH_A13G1419 ;GH_A10G2024 ;GH_D12G1937 ;GH_D13G1352 ;GH_D04G1513 ;GH_D05G1321 ;GH_D03G1347
GO:0005216	ion channel activity	Molecular Function	5	0.243769	GH_A09G1857 ;GH_D02G1311 ;GH_D09G1811 ;GH_D12G1298 ;GH_A03G1060
GO:0004364	glutathione transferase activity	Molecular Function	11	0.245097	GH_D01G2430 ;GH_D10G2040 ;GH_A09G1766 ;GH_A08G0281 ;GH_A04G0536 ;GH_A11G0211 ;GH_D04G1508 ;GH_D11G2329 ;GH_A13G1793 ;GH_D06G0894 ;GH_A04G0534
GO:0016655	oxidoreductase activity, acting on NAD(P)H, quinone or similar compound as acceptor	Molecular Function	3	0.246678	GH_A09G1207 ;GH_A01G0232 ;GH_D13G2477
GO:0008353	RNA polymerase II carboxy-terminal domain kinase activity	Molecular Function	4	0.247733	GH_D04G1578 ;GH_D09G0621 ;GH_A09G2693 ;GH_A04G1244
GO:0015250	water channel activity	Molecular Function	4	0.247733	GH_D13G2562 ;GH_A08G2092 ;GH_D08G2257 ;GH_A13G2572
GO:0005199	structural constituent of cell wall	Molecular Function	4	0.247733	GHnewGene_11927; GHnewGene_5197;GH_D02G0712 ; GHnewGene_8658
GO:0008139	nuclear localization sequence binding	Molecular Function	4	0.247733	GH_A12G2678 ;GH_A01G0019 ;GH_D06G1210 ;GH_D09G1949
GO:0033293	monocarboxylic acid binding	Molecular Function	4	0.247733	GH_A08G1214 ;GH_D08G1158 ;GH_A12G2707 ;GH_A12G2288
GO:0047938	glucose-6-phosphate 1-epimerase activity	Molecular Function	4	0.247733	GH_A08G0231 ;GH_D08G0244 ;GH_D10G0523 ;GH_A10G0497
GO:0004371	glycerone kinase activity	Molecular Function	1	0.248914	GH_A03G1057
GO:0070492	oligosaccharide binding	Molecular Function	1	0.248914	GH_A12G1276
GO:0008175	tRNA methyltransferase activity	Molecular Function	1	0.248914	GH_D09G1750
GO:0015204	urea transmembrane transporter activity	Molecular Function	1	0.248914	GH_A13G2572
GO:0036524	protein deglycase activity	Molecular Function	1	0.248914	GH_A01G0523
GO:0016756	glutathione gamma-glutamylcysteinyltransferase activity	Molecular Function	1	0.248914	GH_A08G1037
GO:0015137	citrate transmembrane transporter activity	Molecular Function	1	0.248914	GH_D08G0342
GO:0045552	dihydrokaempferol 4-reductase activity	Molecular Function	1	0.248914	GH_A02G1518
GO:0004033	aldo-keto reductase (NADP) activity	Molecular Function	1	0.248914	GH_D09G0642
GO:0052925	dol-P-Man:Man(5)GlcNAc(2)-PP-Dol alpha-1,3-mannosyltransferase activity	Molecular Function	1	0.248914	GH_D12G0106
GO:0051721	protein phosphatase 2A binding	Molecular Function	1	0.248914	GHnewGene_10777
GO:0035035	histone acetyltransferase binding	Molecular Function	1	0.248914	GH_D12G0063
GO:0042826	histone deacetylase binding	Molecular Function	1	0.248914	GH_A03G0355
GO:0015108	chloride transmembrane transporter activity	Molecular Function	1	0.248914	GH_A11G0613
GO:0008798	beta-aspartyl-peptidase activity	Molecular Function	1	0.248914	GH_D02G0918
GO:0046920	alpha-(1->3)-fucosyltransferase activity	Molecular Function	1	0.248914	GH_D13G1372
GO:0004649	poly(ADP-ribose) glycohydrolase activity	Molecular Function	1	0.248914	GH_D01G2580
GO:0032440	2-alkenal reductase [NAD(P)] activity	Molecular Function	1	0.248914	GH_A02G0059
GO:0034432	bis(5'-adenosyl)-pentaphosphatase activity	Molecular Function	1	0.248914	GH_D04G0192
GO:0004067	asparaginase activity	Molecular Function	1	0.248914	GH_D02G0918
GO:0047661	amino-acid racemase activity	Molecular Function	1	0.248914	GH_D05G1261
GO:0010698	acetyltransferase activator activity	Molecular Function	1	0.248914	GH_D12G0063
GO:0019788	NEDD8 transferase activity	Molecular Function	1	0.248914	GH_D11G0495
GO:0102229	amylopectin maltohydrolase activity	Molecular Function	5	0.261461	GHnewGene_17062;GH_D10G2797 ;GH_D10G2800 ; GHnewGene_17063; GHnewGene_17060
GO:0080030	methyl indole-3-acetate esterase activity	Molecular Function	2	0.264341	GH_A05G2793 ;GH_A12G0244
GO:0016684	oxidoreductase activity, acting on peroxide as acceptor	Molecular Function	2	0.264341	GH_D10G2040 ;GH_A09G0747
GO:0080031	methyl salicylate esterase activity	Molecular Function	2	0.264341	GH_A12G0244 ;GH_A05G2793
GO:0016763	transferase activity, transferring pentosyl groups	Molecular Function	2	0.264341	GH_D06G2081 ;GH_A06G2043
GO:0004450	isocitrate dehydrogenase (NADP+) activity	Molecular Function	2	0.264341	GH_D09G0330 ;GH_A09G0323
GO:0004061	arylformamidase activity	Molecular Function	2	0.264341	GH_D12G0222 ;GH_D13G0419
GO:0008235	metalloexopeptidase activity	Molecular Function	2	0.264341	GH_D06G1076 ;GH_D13G2104
GO:0015248	sterol transporter activity	Molecular Function	2	0.264341	GH_D09G1667 ;GH_D05G2343
GO:0030170	pyridoxal phosphate binding	Molecular Function	28	0.267735	GH_A12G2124 ;GH_D06G0665 ;GH_D02G1940 ;GH_A13G1992 ;GH_A02G0860 ;GH_A09G2315 ;GH_A11G1756 ;GH_D05G1280 ;GH_D09G2254 ;GH_D03G0881 ;GH_D10G0022 ;GH_D03G1974 ;GH_D13G0693 ;GH_D12G2532 ;GH_A12G1722 ;GH_A12G2927 ;GH_D12G2951 ;GH_A05G1429 ;GH_A03G0663 ;GH_A10G1733 ;GH_A07G1874 ;GH_D07G0289 ;GH_A07G0277 ;GH_D05G3939 ;GH_D12G2123 ;GH_D06G1628 ;GH_D12G1719 ;GH_A10G0019
GO:0004861	cyclin-dependent protein serine/threonine kinase inhibitor activity	Molecular Function	3	0.272133	GH_D11G2038 ;GH_A11G1998 ;GH_A10G0924
GO:0015018	galactosylgalactosylxylosylprotein 3-beta-glucuronosyltransferase activity	Molecular Function	3	0.272133	GH_A06G0291 ;GH_A09G1686 ;GH_D09G1632
GO:0004435	phosphatidylinositol phospholipase C activity	Molecular Function	3	0.272133	GH_D04G0709 ;GH_D06G1922 ;GH_A05G3449
GO:0043295	glutathione binding	Molecular Function	3	0.272133	GH_D10G2040 ;GH_D06G0894 ;GH_D11G2329
GO:0008234	cysteine-type peptidase activity	Molecular Function	13	0.276156	GH_D13G0306 ;GH_A11G1078 ;GH_A05G0768 ;GH_D05G3594 ;GH_D07G0585 ;GH_A03G2111 ;GH_D03G1173 ;GH_A05G0341 ;GH_A07G1128 ;GH_A12G2062 ;GH_D05G0346 ;GH_D02G2393 ;GH_A05G1893
GO:0004674	protein serine/threonine kinase activity	Molecular Function	123	0.276631	GH_D06G0783 ;GH_A12G0747 ;GH_A01G1307 ;GH_D07G2024 ;GH_D06G0273 ;GH_A12G2941 ; GHnewGene_17908;GH_A07G0098 ;GH_A13G2634 ;GH_D04G0656 ;GH_D06G1417 ;GH_D05G2067 ;GH_A01G0314 ;GH_A08G0167 ;GH_A10G1669 ;GH_D08G0127 ;GH_D03G0012 ;GH_A03G0465 ;GH_D05G1074 ;GH_D09G1122 ;GH_D11G0695 ;GH_D12G0446 ;GH_A03G1849 ;GH_D06G0113 ;GH_D05G0322 ;GH_D10G0101 ;GH_A06G1378 ;GH_D06G1555 ;GH_A12G0434 ;GH_A07G2243 ;GH_A0…
GO:0008171	O-methyltransferase activity	Molecular Function	11	0.277871	GH_D08G1219 ;GH_A03G1815 ;GH_D01G2164 ;GH_A08G1322 ;GH_D12G2680 ;GH_A04G1681 ;GH_D13G1855 ;GH_A12G2656 ;GH_D06G0739 ;GH_A01G2052 ;GH_D02G1979
GO:0019900	kinase binding	Molecular Function	5	0.279435	GHnewGene_12672; GHnewGene_2823;GH_D10G0955 ;GH_D07G0718 ;GH_A07G0727
GO:0000166	nucleotide binding	Molecular Function	15	0.282742	GH_D12G1438 ;GH_D06G0319 ;GH_D07G1925 ;GH_A03G0742 ;GH_A11G2910 ;GH_D08G2411 ;GH_A05G3773 ;GH_D08G0814 ;GH_D12G2176 ;GH_A07G1832 ;GH_A04G1177 ;GH_A06G0333 ;GH_A12G2159 ;GH_A06G1955 ;GH_D06G1985
GO:0019208	phosphatase regulator activity	Molecular Function	4	0.289396	GH_A05G1737 ;GH_A12G2288 ; GHnewGene_10777;GH_A12G2707
GO:0016616	oxidoreductase activity, acting on the CH-OH group of donors, NAD or NADP as acceptor	Molecular Function	8	0.289979	GH_A03G0217 ;GH_D09G0317 ;GH_A12G0990 ;GH_A02G1518 ;GH_A07G2486 ;GH_D03G0558 ;GH_D07G2432 ;GH_D03G1747
GO:0097602	cullin family protein binding	Molecular Function	3	0.297844	GH_D08G2640 ;GH_D07G0165 ;GH_D03G0069
GO:0004310	farnesyl-diphosphate farnesyltransferase activity	Molecular Function	2	0.299429	GH_A03G2230 ;GH_D01G0038
GO:0003871	5-methyltetrahydropteroyltriglutamate-homocysteine S-methyltransferase activity	Molecular Function	2	0.299429	GH_D13G1853 ;GH_A11G2559
GO:0015114	phosphate ion transmembrane transporter activity	Molecular Function	2	0.299429	GH_A09G0137 ;GH_D10G1752
GO:0030544	Hsp70 protein binding	Molecular Function	2	0.299429	GH_D13G2271 ;GH_A13G2282
GO:0003883	CTP synthase activity	Molecular Function	2	0.299429	GH_D01G1002 ;GH_A01G0975
GO:0051996	squalene synthase activity	Molecular Function	2	0.299429	GH_A03G2230 ;GH_D01G0038
GO:0080032	methyl jasmonate esterase activity	Molecular Function	2	0.299429	GH_A12G0244 ;GH_A05G2793
GO:0042626	ATPase activity, coupled to transmembrane movement of substances	Molecular Function	20	0.304462	GH_A05G3820 ;GH_D04G0396 ;GH_A05G3980 ;GH_D05G1163 ;GH_D10G2786 ;GH_D08G1481 ;GH_D13G0235 ;GH_A05G1198 ;GH_A11G0322 ;GH_D12G0458 ;GH_D04G0358 ;GH_A12G1369 ;GH_A05G4015 ;GH_A10G0335 ;GH_D05G1199 ;GH_D05G1200 ;GH_D10G0707 ;GH_D05G0712 ;GH_D12G1387 ;GH_D04G0535
GO:0000340	RNA 7-methylguanosine cap binding	Molecular Function	1	0.317267	GH_A10G1112
GO:0052723	inositol hexakisphosphate 1-kinase activity	Molecular Function	1	0.317267	GH_A09G0239
GO:0003998	acylphosphatase activity	Molecular Function	1	0.317267	GH_D09G1584
GO:0004489	methylenetetrahydrofolate reductase (NAD(P)H) activity	Molecular Function	1	0.317267	GH_D09G2159
GO:0004174	electron-transferring-flavoprotein dehydrogenase activity	Molecular Function	1	0.317267	GH_D13G2490
GO:0047412	N-(long-chain-acyl)ethanolamine deacylase activity	Molecular Function	1	0.317267	GH_D12G0172
GO:0003995	acyl-CoA dehydrogenase activity	Molecular Function	1	0.317267	GH_A13G0968
GO:0004477	methenyltetrahydrofolate cyclohydrolase activity	Molecular Function	1	0.317267	GH_D04G0172
GO:0044548	S100 protein binding	Molecular Function	1	0.317267	GH_A05G1494
GO:0042586	peptide deformylase activity	Molecular Function	1	0.317267	GH_A10G1013
GO:0001055	RNA polymerase II activity	Molecular Function	1	0.317267	GH_A05G3280
GO:0005092	GDP-dissociation inhibitor activity	Molecular Function	1	0.317267	GH_A01G2033
GO:0102483	scopolin beta-glucosidase activity	Molecular Function	1	0.317267	GH_A02G1348
GO:0052793	pectin acetylesterase activity	Molecular Function	1	0.317267	GH_D12G1374
GO:0004806	triglyceride lipase activity	Molecular Function	1	0.317267	GH_D13G0023
GO:1990137	plant seed peroxidase activity	Molecular Function	1	0.317267	GH_A09G0747
GO:0000832	inositol hexakisphosphate 5-kinase activity	Molecular Function	1	0.317267	GH_A09G0239
GO:0004001	adenosine kinase activity	Molecular Function	1	0.317267	GH_A09G1660
GO:0042284	sphingolipid delta-4 desaturase activity	Molecular Function	1	0.317267	GH_D10G0273
GO:0103012	ferredoxin-thioredoxin reductase activity	Molecular Function	1	0.317267	GH_A07G2463
GO:0052724	inositol hexakisphosphate 3-kinase activity	Molecular Function	1	0.317267	GH_A09G0239
GO:0008240	tripeptidyl-peptidase activity	Molecular Function	1	0.317267	GH_D08G1154
GO:0004729	oxygen-dependent protoporphyrinogen oxidase activity	Molecular Function	1	0.317267	GH_A05G3564
GO:0019203	carbohydrate phosphatase activity	Molecular Function	1	0.317267	GH_D04G0235
GO:0004075	biotin carboxylase activity	Molecular Function	1	0.317267	GH_A02G1009
GO:0017128	phospholipid scramblase activity	Molecular Function	1	0.317267	GH_D09G0666
GO:0019781	NEDD8 activating enzyme activity	Molecular Function	1	0.317267	GH_A09G2342
GO:0030785	[ribulose-bisphosphate carboxylase]-lysine N-methyltransferase activity	Molecular Function	1	0.317267	GH_D02G1386
GO:0000213	tRNA-intron endonuclease activity	Molecular Function	1	0.317267	GH_D13G2478
GO:0008824	cyanate hydratase activity	Molecular Function	1	0.317267	GH_D09G2427
GO:0047216	inositol 3-alpha-galactosyltransferase activity	Molecular Function	1	0.317267	GH_D11G1152
GO:0051723	protein methylesterase activity	Molecular Function	1	0.317267	GH_D05G2561
GO:0004451	isocitrate lyase activity	Molecular Function	1	0.317267	GH_D13G0912
GO:0000829	inositol heptakisphosphate kinase activity	Molecular Function	1	0.317267	GH_A09G0239
GO:0008891	glycolate oxidase activity	Molecular Function	1	0.317267	GH_A09G0959
GO:0033857	diphosphoinositol-pentakisphosphate kinase activity	Molecular Function	1	0.317267	GH_A09G0239
GO:0004168	dolichol kinase activity	Molecular Function	1	0.317267	GH_D03G1567
GO:0045703	ketoreductase activity	Molecular Function	1	0.317267	GH_A03G0544
GO:0000026	alpha-1,2-mannosyltransferase activity	Molecular Function	1	0.317267	GH_A13G1755
GO:0004516	nicotinate phosphoribosyltransferase activity	Molecular Function	1	0.317267	GH_D11G2066
GO:0004568	chitinase activity	Molecular Function	6	0.318094	GH_D11G1123 ;GH_D10G0049 ;GH_A09G0833 ;GH_A10G0047 ;GH_A10G1868 ;GH_D09G0784
GO:0061630	ubiquitin protein ligase activity	Molecular Function	35	0.322173	GH_D11G3730 ;GH_D04G1648 ;GH_A07G1155 ;GH_D04G0664 ;GH_A01G2204 ;GH_D07G0165 ;GH_A08G1122 ;GH_D10G1854 ;GH_A08G0113 ;GH_D10G1255 ;GH_A06G0118 ;GH_A12G1934 ;GH_A04G1502 ;GH_A05G1973 ;GH_D01G2286 ;GH_D06G0882 ;GH_A06G0893 ;GH_D11G0968 ; GHnewGene_14022;GH_A04G1303 ;GH_D05G0372 ;GH_D07G1136 ;GH_A10G1993 ;GH_D01G0165 ;GH_D13G1145 ;GH_A05G1627 ;GH_D04G1434 ;GH_D02G1964 ;GH_A05G0865 ;GH_D07G1543 ;GH_D0…
GO:0070696	transmembrane receptor protein serine/threonine kinase binding	Molecular Function	2	0.334225	GH_A11G2080 ;GH_D11G2354
GO:0047780	citrate dehydratase activity	Molecular Function	2	0.334225	GH_D05G3167 ;GH_A05G3156
GO:0004096	catalase activity	Molecular Function	2	0.334225	GH_D01G1053 ;GH_A01G1023
GO:0004559	alpha-mannosidase activity	Molecular Function	2	0.334225	GH_A09G0009 ;GH_A02G1982
GO:0003994	aconitate hydratase activity	Molecular Function	2	0.334225	GH_A05G3156 ;GH_D05G3167
GO:0004365	glyceraldehyde-3-phosphate dehydrogenase (NAD+) (phosphorylating) activity	Molecular Function	2	0.334225	GH_A11G0383 ;GH_A05G3573
GO:0031625	ubiquitin protein ligase binding	Molecular Function	19	0.341918	GH_A10G1146 ;GH_A01G2204 ;GH_D10G1307 ;GH_A05G1494 ;GH_A10G1581 ;GH_A09G1679 ;GH_A04G1502 ;GH_D10G0486 ;GH_D01G2286 ;GH_D05G2729 ;GH_D09G0206 ;GH_A05G2710 ;GH_D02G0805 ;GH_D10G1737 ;GH_A09G0211 ;GH_D12G1849 ;GH_D13G0754 ; GHnewGene_8089; GHnewGene_3301
GO:0019706	protein-cysteine S-palmitoyltransferase activity	Molecular Function	8	0.345499	GH_A02G1351 ;GH_A12G2121 ;GH_A13G0258 ;GH_D12G2120 ;GH_D03G0856 ;GH_D13G0255 ;GH_A10G2252 ;GH_D10G2341
GO:0038023	signaling receptor activity	Molecular Function	15	0.350489	GH_D03G0084 ;GH_D02G0568 ;GH_D11G0539 ;GH_D03G0543 ;GH_A12G2288 ;GH_A08G2222 ;GH_A02G1671 ;GH_D02G0552 ;GH_A02G1981 ;GH_A06G0576 ;GH_D12G2305 ;GH_A12G2707 ;GH_D02G0567 ;GH_D13G2288 ;GH_A02G2056
GO:0003950	NAD+ ADP-ribosyltransferase activity	Molecular Function	4	0.353289	GH_A05G0835 ;GH_A12G1624 ;GH_D12G2970 ;GH_D05G2179
GO:0004693	cyclin-dependent protein serine/threonine kinase activity	Molecular Function	4	0.353289	GH_A04G1244 ;GH_A09G2693 ;GH_D04G1578 ;GH_D09G0621
GO:0003777	microtubule motor activity	Molecular Function	20	0.354606	GH_A04G1485 ;GH_D05G4036 ;GH_D01G0923 ;GH_D03G1505 ;GH_D07G1363 ;GH_A03G2237 ;GH_A13G0302 ;GH_D04G1824 ;GH_D08G2741 ;GH_D02G2408 ;GH_D08G0903 ;GH_A13G1315 ;GH_A08G0892 ;GH_A08G2744 ;GH_D01G1264 ;GH_D13G1239 ;GH_D12G2439 ;GH_A07G1376 ;GH_A01G1197 ;GH_D06G0936
GO:0004014	adenosylmethionine decarboxylase activity	Molecular Function	2	0.368491	GH_D13G0932 ;GH_A13G1107
GO:0005094	Rho GDP-dissociation inhibitor activity	Molecular Function	2	0.368491	GH_D02G0176 ;GH_A02G0168
GO:0004605	phosphatidate cytidylyltransferase activity	Molecular Function	2	0.368491	GH_A01G0812 ;GH_D01G0823
GO:0070628	proteasome binding	Molecular Function	2	0.368491	GH_D06G1652 ;GH_A07G2140
GO:0004345	glucose-6-phosphate dehydrogenase activity	Molecular Function	2	0.368491	GH_A07G2558 ;GH_D07G2499
GO:0046873	metal ion transmembrane transporter activity	Molecular Function	4	0.374675	GH_A13G0543 ;GH_A11G2329 ;GH_D13G0724 ;GH_D13G0725
GO:0004045	aminoacyl-tRNA hydrolase activity	Molecular Function	3	0.375221	GH_D09G1885 ;GH_D10G0563 ;GH_D03G0533
GO:0008525	phosphatidylcholine transporter activity	Molecular Function	1	0.3794	GH_A13G0323
GO:0022884	macromolecule transmembrane transporter activity	Molecular Function	1	0.3794	GH_D10G0615
GO:0000095	S-adenosyl-L-methionine transmembrane transporter activity	Molecular Function	1	0.3794	GH_D06G1968
GO:0004326	tetrahydrofolylpolyglutamate synthase activity	Molecular Function	1	0.3794	GH_D06G1934
GO:0004334	fumarylacetoacetase activity	Molecular Function	1	0.3794	GH_A05G1750
GO:0061733	peptide-lysine-N-acetyltransferase activity	Molecular Function	1	0.3794	GH_D01G2165
GO:0050355	triphosphatase activity	Molecular Function	1	0.3794	GH_A06G2110
GO:0016701	oxidoreductase activity, acting on single donors with incorporation of molecular oxygen	Molecular Function	1	0.3794	GH_D04G0421
GO:0042887	amide transmembrane transporter activity	Molecular Function	1	0.3794	GH_D10G0615
GO:0050313	sulfur dioxygenase activity	Molecular Function	1	0.3794	GH_A01G0395
GO:0004671	protein C-terminal S-isoprenylcysteine carboxyl O-methyltransferase activity	Molecular Function	1	0.3794	GH_D11G2579
GO:0000009	alpha-1,6-mannosyltransferase activity	Molecular Function	1	0.3794	GH_A10G1732
GO:0016207	4-coumarate-CoA ligase activity	Molecular Function	1	0.3794	GH_D10G0525
GO:0045153	electron transporter, transferring electrons within CoQH2-cytochrome c reductase complex activity	Molecular Function	1	0.3794	GH_A10G1746
GO:0008515	sucrose transmembrane transporter activity	Molecular Function	1	0.3794	GH_A13G1441
GO:0034338	short-chain carboxylesterase activity	Molecular Function	1	0.3794	GH_D12G0440
GO:0030507	spectrin binding	Molecular Function	1	0.3794	GHnewGene_3301
GO:0008417	fucosyltransferase activity	Molecular Function	1	0.3794	GH_A13G1435
GO:0019902	phosphatase binding	Molecular Function	1	0.3794	GHnewGene_10777
GO:0061659	ubiquitin-like protein ligase activity	Molecular Function	12	0.387803	GH_A01G2204 ;GH_D07G1136 ;GH_D11G0968 ; GHnewGene_2492;GH_A07G1155 ;GH_D06G0882 ;GH_D04G1434 ;GH_D01G2286 ;GH_A05G0865 ;GH_D07G1543 ;GH_A06G0893 ;GH_A04G1502
GO:0008308	voltage-gated anion channel activity	Molecular Function	5	0.39047	GH_A05G3120 ;GH_D11G0126 ;GH_D12G0934 ;GH_D11G2158 ;GH_D08G1135
GO:0003714	transcription corepressor activity	Molecular Function	9	0.395161	GH_A05G0349 ; GHnewGene_5437;GH_D09G1187 ;GH_A01G2228 ; GHnewGene_13005;GH_D12G2929 ;GH_A08G1406 ;GH_A07G1297 ;GH_D07G1280
GO:0008233	peptidase activity	Molecular Function	12	0.399185	GH_A10G0754 ;GH_A07G2140 ;GH_D06G0046 ;GH_A07G1128 ;GH_D08G0014 ;GH_D12G2395 ;GH_D11G0993 ;GH_D06G0588 ;GH_D11G3372 ; GHnewGene_419;GH_A11G3357 ;GH_A06G0977
GO:0031406	carboxylic acid binding	Molecular Function	6	0.401563	GH_D08G1158 ;GH_A08G1214 ;GH_A03G0179 ;GH_A12G2288 ;GH_A12G2707 ;GH_D03G1790
GO:0043177	organic acid binding	Molecular Function	6	0.401563	GH_A12G2707 ;GH_A12G2288 ;GH_D03G1790 ;GH_D08G1158 ;GH_A08G1214 ;GH_A03G0179
GO:0008137	NADH dehydrogenase (ubiquinone) activity	Molecular Function	6	0.401563	GH_D13G2477 ;GH_D02G1519 ;GH_D07G0245 ;GH_A09G1207 ;GH_A07G0238 ;GH_A01G0232
GO:0016705	oxidoreductase activity, acting on paired donors, with incorporation or reduction of molecular oxygen	Molecular Function	63	0.401666	GH_A05G1364 ;GH_A08G2152 ;GH_D05G2662 ;GH_A11G0706 ;GH_D04G0204 ;GH_A05G0193 ;GH_D04G0205 ;GH_D07G2005 ;GH_A03G1351 ;GH_A01G0524 ;GH_D11G1832 ;GH_A06G2036 ;GH_D08G2113 ;GH_A10G2603 ;GH_D06G1916 ;GH_A09G0267 ;GH_D13G0232 ;GH_D07G0623 ;GH_D07G0462 ;GH_D05G1368 ;GH_D01G0390 ;GH_D08G2175 ;GH_A09G1550 ;GH_D11G0736 ;GH_A13G0625 ;GH_A03G0193 ;GH_D05G0338 ;GH_D06G2074 ;GH_A09G0515 ;GH_A02G0257 ;GH_A01G07…
GO:0004459	L-lactate dehydrogenase activity	Molecular Function	2	0.402035	GH_A06G1669 ;GH_A09G0959
GO:0008198	ferrous iron binding	Molecular Function	2	0.402035	GH_D08G2590 ;GH_D04G0421
GO:0001664	G-protein coupled receptor binding	Molecular Function	2	0.402035	GH_A13G2308 ;GH_D13G2305
GO:0016864	intramolecular oxidoreductase activity, transposing S-S bonds	Molecular Function	2	0.402035	GH_A11G2599 ;GH_D02G0804
GO:0016860	intramolecular oxidoreductase activity	Molecular Function	2	0.402035	GH_D02G0804 ;GH_A11G2599
GO:0008195	phosphatidate phosphatase activity	Molecular Function	2	0.402035	GHnewGene_10777;GH_D05G3285
GO:0004325	ferrochelatase activity	Molecular Function	2	0.402035	GH_A08G2823 ;GH_D08G2816
GO:0060089	molecular transducer activity	Molecular Function	5	0.409079	GH_D03G0084 ;GH_A02G1981 ;GH_A12G2707 ;GH_A12G2288 ;GH_A08G2222
GO:0043168	anion binding	Molecular Function	23	0.413075	GH_A12G2897 ;GH_A02G0148 ;GH_D12G2920 ;GH_A05G0865 ;GH_A07G1832 ;GH_D08G1158 ;GH_A04G1177 ;GH_A03G0179 ;GH_A12G2707 ;GH_D06G0071 ;GH_D03G1790 ;GH_A06G0333 ;GH_D10G2040 ;GH_A08G1214 ;GH_D07G1925 ;GH_D08G0814 ;GH_A05G3773 ;GH_D12G1438 ;GH_A07G1155 ;GH_D12G0097 ;GH_A12G2288 ;GH_D07G1136 ;GH_D06G0319
GO:0005086	ARF guanyl-nucleotide exchange factor activity	Molecular Function	4	0.417194	GH_D02G2104 ;GH_D08G0377 ;GH_A08G0356 ;GH_A12G0115
GO:0008081	phosphoric diester hydrolase activity	Molecular Function	4	0.417194	GH_D11G2063 ;GH_D02G2447 ;GH_A11G2023 ;GH_A03G2274
GO:0016779	nucleotidyltransferase activity	Molecular Function	7	0.425222	GHnewGene_956;GH_A07G2460 ;GH_D07G0691 ;GH_A07G0705 ;GH_A10G2468 ;GH_D07G2405 ;GH_D08G0132
GO:0004739	pyruvate dehydrogenase (acetyl-transferring) activity	Molecular Function	3	0.425919	GH_A01G0225 ;GH_A11G1055 ;GH_A03G1735
GO:0050660	flavin adenine dinucleotide binding	Molecular Function	20	0.43239	GHnewGene_17663;GH_D08G0292 ;GH_A12G1994 ;GH_A09G2496 ;GH_A08G0278 ;GH_D10G1967 ;GH_A01G2250 ;GH_D11G0852 ;GH_D01G2331 ; GHnewGene_4668;GH_A13G0968 ;GH_A08G2040 ;GH_D09G2494 ;GH_D09G2431 ;GH_A07G1646 ;GH_A10G1124 ;GH_D13G2490 ;GH_D11G0090 ;GH_D10G1750 ;GH_A10G1871
GO:0050897	cobalt ion binding	Molecular Function	2	0.434706	GH_A13G1484 ;GH_A10G0263
GO:0005381	iron ion transmembrane transporter activity	Molecular Function	2	0.434706	GH_A01G1825 ;GH_D01G1941
GO:0005536	glucose binding	Molecular Function	2	0.434706	GH_D09G0950 ;GH_A09G0998
GO:0004149	dihydrolipoyllysine-residue succinyltransferase activity	Molecular Function	1	0.435881	GH_D05G3933
GO:0034212	peptide N-acetyltransferase activity	Molecular Function	1	0.435881	GH_D01G2165
GO:0047150	betaine-homocysteine S-methyltransferase activity	Molecular Function	1	0.435881	GH_D02G0377
GO:0008893	guanosine-3',5'-bis(diphosphate) 3'-diphosphatase activity	Molecular Function	1	0.435881	GH_D04G0192
GO:0004750	ribulose-phosphate 3-epimerase activity	Molecular Function	1	0.435881	GH_A07G0723
GO:0005047	signal recognition particle binding	Molecular Function	1	0.435881	GH_A06G1061
GO:0015112	nitrate transmembrane transporter activity	Molecular Function	1	0.435881	GH_D03G1163
GO:0008157	protein phosphatase 1 binding	Molecular Function	1	0.435881	GH_A05G4310
GO:1902936	phosphatidylinositol bisphosphate binding	Molecular Function	1	0.435881	GH_D12G0097
GO:0004473	malate dehydrogenase (decarboxylating) (NADP+) activity	Molecular Function	1	0.435881	GH_A10G0659
GO:0004768	stearoyl-CoA 9-desaturase activity	Molecular Function	1	0.435881	GH_D05G3475
GO:0003885	D-arabinono-1,4-lactone oxidase activity	Molecular Function	1	0.435881	GH_A12G1322
GO:0003839	gamma-glutamylcyclotransferase activity	Molecular Function	1	0.435881	GH_A06G1295
GO:0004514	nicotinate-nucleotide diphosphorylase (carboxylating) activity	Molecular Function	1	0.435881	GH_D11G2066
GO:0034647	histone demethylase activity (H3-trimethyl-K4 specific)	Molecular Function	1	0.435881	GH_A05G1124
GO:0016843	amine-lyase activity	Molecular Function	1	0.435881	GH_D05G1300
GO:0004818	glutamate-tRNA ligase activity	Molecular Function	1	0.435881	GH_A01G0140
GO:0004318	enoyl-[acyl-carrier-protein] reductase (NADH) activity	Molecular Function	1	0.435881	GH_D04G0950
GO:0052866	phosphatidylinositol phosphate phosphatase activity	Molecular Function	1	0.435881	GH_D03G0023
GO:0019776	Atg8 ligase activity	Molecular Function	1	0.435881	GHnewGene_6957
GO:0004107	chorismate synthase activity	Molecular Function	1	0.435881	GH_A05G3013
GO:0004252	serine-type endopeptidase activity	Molecular Function	29	0.437683	GH_D12G2819 ;GH_D12G1198 ;GH_D11G0286 ;GH_D08G1154 ;GH_A01G1058 ;GH_D05G1879 ;GH_A09G1950 ;GH_A11G1687 ;GH_D08G2065 ;GH_D02G1181 ;GH_D09G1425 ;GH_A09G1720 ;GH_D09G1668 ;GH_D11G1736 ;GH_D05G0946 ;GH_A11G0276 ;GH_D06G0183 ; GHnewGene_763;GH_A04G0028 ;GH_A08G2052 ;GH_D13G1375 ;GH_A03G0245 ;GH_D03G1724 ;GH_D05G2652 ;GH_A08G2611 ;GH_A12G2793 ;GH_A05G1842 ;GH_A06G0015 ;GH_D05G2121
GO:0020037	heme binding	Molecular Function	101	0.439076	GH_D04G0204 ;GH_A05G0193 ;GH_A08G2017 ;GH_A08G2152 ;GH_A01G2473 ;GH_D04G0205 ;GH_D07G2005 ;GH_A03G0198 ;GH_A01G1023 ;GH_D12G0955 ;GH_A03G0339 ;GH_D03G0564 ;GH_A09G1681 ;GH_D02G1472 ;GH_A10G2112 ;GH_D13G0232 ;GH_D07G0462 ;GH_D07G0623 ;GH_D01G0390 ;GH_D08G2175 ;GH_A13G0625 ;GH_A07G0015 ;GH_A03G0193 ;GH_A09G0515 ;GH_D06G2074 ;GH_A06G0014 ;GH_D03G0673 ;GH_A05G3804 ;GH_D01G0504 ;GH_A12G2491 ;GH_D03G16…
GO:0016765	transferase activity, transferring alkyl or aryl (other than methyl) groups	Molecular Function	7	0.440491	GH_A09G1766 ;GH_D10G2040 ;GH_A04G0536 ;GH_A11G0211 ;GH_A13G1793 ;GH_A13G0481 ;GH_A04G0534
GO:0004842	ubiquitin-protein transferase activity	Molecular Function	59	0.443123	GH_A09G1675 ;GH_D06G1572 ;GH_A01G1025 ;GH_A11G2080 ;GH_D10G1275 ; GHnewGene_13937;GH_A10G1617 ;GH_D09G0662 ;GH_D01G1761 ;GH_D13G0403 ;GH_D04G1264 ;GH_D08G0680 ;GH_D11G1002 ;GH_D06G1227 ;GH_D07G1543 ;GH_D05G3775 ;GH_A11G1912 ;GH_D11G2354 ;GH_D01G1039 ;GH_D04G0610 ; GHnewGene_2492;GH_A13G2308 ;GH_D06G0882 ;GH_D13G0273 ;GH_A04G1502 ;GH_A07G2542 ;GH_A10G0356 ;GH_D07G1136 ;GH_D13G2305 ;GH_D11G0968 ;GH…
GO:0031267	small GTPase binding	Molecular Function	5	0.446014	GH_D07G2366 ;GH_A13G0223 ;GH_D05G0164 ;GH_D01G0728 ;GH_A08G0243
GO:0017016	Ras GTPase binding	Molecular Function	5	0.446014	GH_A08G0243 ;GH_D05G0164 ;GH_D01G0728 ;GH_A13G0223 ;GH_D07G2366
GO:0004672	protein kinase activity	Molecular Function	170	0.446136	GH_D11G1962 ;GH_A12G2941 ;GH_A06G0319 ;GH_D09G2636 ;GH_A12G1635 ;GH_D02G2318 ;GH_A10G1620 ; GHnewGene_9780; GHnewGene_1712;GH_D12G1642 ;GH_D05G0473 ;GH_A07G1705 ;GH_A05G2153 ;GH_A01G0835 ;GH_D01G1979 ;GH_D07G0802 ;GH_D10G2259 ;GH_A07G0797 ;GH_A11G3087 ;GH_D04G0395 ;GH_A07G1189 ;GH_A12G0360 ;GH_A09G1407 ;GH_D02G1109 ;GH_A07G0195 ;GH_D01G1422 ;GH_D03G1712 ;GH_D08G2419 ;GH_A05G4344 ;GH_A09G2335 ;GH_…
GO:0008757	S-adenosylmethionine-dependent methyltransferase activity	Molecular Function	6	0.451527	GH_A03G1815 ;GH_D06G0739 ;GH_D01G2164 ;GH_D10G0994 ;GH_D13G1855 ;GH_D02G1979
GO:1901265	nucleoside phosphate binding	Molecular Function	8	0.458987	GH_A05G3773 ;GH_D08G0814 ;GH_D07G1925 ;GH_D06G0319 ;GH_A06G0333 ;GH_A07G1832 ;GH_D12G1438 ;GH_A04G1177
GO:0004535	poly(A)-specific ribonuclease activity	Molecular Function	4	0.45901	GH_D06G1314 ;GH_A07G0312 ;GH_D11G3659 ;GH_D07G0322
GO:0016791	phosphatase activity	Molecular Function	9	0.461679	GH_A04G0063 ;GH_A09G1627 ;GH_D10G0658 ;GH_A09G1801 ;GH_D06G0407 ; GHnewGene_10777;GH_D04G1426 ;GH_A06G2380 ;GH_D09G1572
GO:0004566	beta-glucuronidase activity	Molecular Function	2	0.466383	GH_A06G0565 ;GH_D06G0533
GO:0033897	ribonuclease T2 activity	Molecular Function	3	0.475091	GH_A12G1842 ;GH_D12G1838 ;GH_A13G0807
GO:0008168	methyltransferase activity	Molecular Function	39	0.484236	GH_A11G0392 ;GH_A05G1124 ;GH_D11G0481 ;GH_D06G0035 ;GH_A03G1520 ;GH_D02G0436 ;GH_A13G0791 ;GH_D13G0764 ;GH_A07G1564 ;GH_D12G2069 ;GH_D13G1801 ;GH_A05G0121 ;GH_D12G2245 ;GH_D06G0353 ;GH_D10G2571 ;GH_A07G0109 ;GH_A10G0963 ;GH_A12G1591 ;GH_D05G0127 ;GH_D12G1483 ;GH_A05G3131 ;GH_A11G0459 ;GH_D11G0627 ;GH_D07G1569 ;GH_D04G1496 ;GH_A03G1772 ;GH_A01G1467 ;GH_A05G4131 ;GH_A07G0292 ;GH_D08G0356 ;GH_A10G24…
GO:0043621	protein self-association	Molecular Function	6	0.484316	GH_D09G1728 ;GH_D02G1866 ;GH_D05G0915 ;GH_D07G0225 ;GH_D06G0919 ;GH_D07G1101
GO:1990269	RNA polymerase II C-terminal domain phosphoserine binding	Molecular Function	1	0.487222	GH_D12G0855
GO:1990610	acetolactate synthase regulator activity	Molecular Function	1	0.487222	GH_A09G2314
GO:0003849	3-deoxy-7-phosphoheptulonate synthase activity	Molecular Function	1	0.487222	GH_D09G2068
GO:0004781	sulfate adenylyltransferase (ATP) activity	Molecular Function	1	0.487222	GH_D05G1910
GO:0001727	lipid kinase activity	Molecular Function	1	0.487222	GH_A10G0221
GO:0004396	hexokinase activity	Molecular Function	1	0.487222	GH_A09G0998
GO:0047631	ADP-ribose diphosphatase activity	Molecular Function	1	0.487222	GH_D03G1164
GO:0035312	5'-3' exodeoxyribonuclease activity	Molecular Function	1	0.487222	GH_A05G4054
GO:0003841	1-acylglycerol-3-phosphate O-acyltransferase activity	Molecular Function	1	0.487222	GH_A01G2133
GO:0042282	hydroxymethylglutaryl-CoA reductase activity	Molecular Function	1	0.487222	GH_D04G1676
GO:0005464	UDP-xylose transmembrane transporter activity	Molecular Function	1	0.487222	GH_A08G0005
GO:0044325	ion channel binding	Molecular Function	1	0.487222	GHnewGene_3301
GO:0000982	transcription factor activity, RNA polymerase II core promoter proximal region sequence-specific binding	Molecular Function	1	0.487222	GH_A09G0908
GO:0050661	NADP binding	Molecular Function	14	0.491134	GH_A12G1994 ;GH_D08G0292 ;GH_D07G2499 ;GH_A08G0278 ;GH_A03G1495 ;GH_A05G3573 ;GH_D11G0852 ;GH_D07G2501 ;GH_A07G2558 ;GH_D02G1668 ;GH_D12G2550 ;GH_A07G0979 ;GH_A07G2560 ;GH_A11G0383
GO:0070180	large ribosomal subunit rRNA binding	Molecular Function	2	0.496978	GHnewGene_4365; GHnewGene_13965
GO:0003747	translation release factor activity	Molecular Function	2	0.496978	GH_A03G0801 ;GH_D03G1065
GO:0003844	1,4-alpha-glucan branching enzyme activity	Molecular Function	2	0.496978	GH_D04G1140 ;GH_A04G0817
GO:0101005	ubiquitinyl hydrolase activity	Molecular Function	3	0.498938	GH_A13G2101 ;GH_D13G2080 ;GH_A07G1128
GO:0019829	cation-transporting ATPase activity	Molecular Function	3	0.498938	GH_A05G0024 ;GH_A12G0471 ;GH_D08G2088
GO:0016811	hydrolase activity, acting on carbon-nitrogen (but not peptide) bonds, in linear amides	Molecular Function	4	0.499742	GH_D12G0164 ;GH_D03G1156 ;GH_D07G1068 ;GH_A13G0345
GO:0008810	cellulase activity	Molecular Function	5	0.500189	GH_D06G1380 ;GH_A06G1202 ;GH_A12G2552 ;GH_A10G0690 ;GH_D10G0892
GO:0005507	copper ion binding	Molecular Function	23	0.502045	GH_D10G2040 ;GH_A12G0471 ;GH_D11G3248 ; GHnewGene_11137;GH_D11G3771 ;GH_D09G1665 ;GH_D08G2088 ;GH_A12G0340 ;GH_D02G0681 ; GHnewGene_17863;GH_D01G1956 ;GH_D09G1662 ;GH_A06G1735 ;GH_D04G1418 ;GH_D12G0372 ;GH_A01G2395 ;GH_D05G2502 ;GH_A07G1207 ;GH_A05G1817 ;GH_D05G1852 ; GHnewGene_17865;GH_A11G3220 ;GH_A11G3745
GO:0033926	glycopeptide alpha-N-acetylgalactosaminidase activity	Molecular Function	3	0.522221	GH_D09G1278 ;GH_D01G1381 ;GH_A09G1318
GO:0031624	ubiquitin conjugating enzyme binding	Molecular Function	3	0.522221	GH_D08G2640 ;GH_D05G0372 ;GH_A05G1973
GO:0019904	protein domain specific binding	Molecular Function	2	0.526425	GH_D07G0785 ;GH_D05G1589
GO:0045300	acyl-[acyl-carrier-protein] desaturase activity	Molecular Function	2	0.526425	GH_A10G1561 ;GH_D05G3475
GO:0008725	DNA-3-methyladenine glycosylase activity	Molecular Function	2	0.526425	GH_D05G0552 ;GH_A01G0980
GO:0016829	lyase activity	Molecular Function	6	0.532248	GHnewGene_11251;GH_D12G0796 ;GH_A02G1933 ;GH_A12G0768 ;GH_D07G0818 ;GH_D12G0871
GO:0004376	glycolipid mannosyltransferase activity	Molecular Function	1	0.533892	GH_A10G1732
GO:0004488	methylenetetrahydrofolate dehydrogenase (NADP+) activity	Molecular Function	1	0.533892	GH_D04G0172
GO:0043546	molybdopterin cofactor binding	Molecular Function	1	0.533892	GH_D07G2523
GO:0016857	racemase and epimerase activity, acting on carbohydrates and derivatives	Molecular Function	1	0.533892	GH_D07G0710
GO:0004813	alanine-tRNA ligase activity	Molecular Function	1	0.533892	GH_A12G1522
GO:0005534	galactose binding	Molecular Function	1	0.533892	GH_A06G1293
GO:0000995	transcription factor activity, core RNA polymerase III binding	Molecular Function	1	0.533892	GH_A06G1654
GO:0035257	nuclear hormone receptor binding	Molecular Function	1	0.533892	GH_D12G0063
GO:0004616	phosphogluconate dehydrogenase (decarboxylating) activity	Molecular Function	1	0.533892	GH_D12G2550
GO:0004579	dolichyl-diphosphooligosaccharide-protein glycotransferase activity	Molecular Function	1	0.533892	GH_A10G2263
GO:0031177	phosphopantetheine binding	Molecular Function	1	0.533892	GH_D13G1141
GO:0003855	3-dehydroquinate dehydratase activity	Molecular Function	1	0.533892	GH_D13G1131
GO:0004764	shikimate 3-dehydrogenase (NADP+) activity	Molecular Function	1	0.533892	GH_D13G1131
GO:0005267	potassium channel activity	Molecular Function	1	0.533892	GH_D11G1113
GO:0051427	hormone receptor binding	Molecular Function	1	0.533892	GH_D12G0063
GO:0008252	nucleotidase activity	Molecular Function	1	0.533892	GH_A09G0743
GO:0009001	serine O-acetyltransferase activity	Molecular Function	1	0.533892	GH_D13G2215
GO:0016881	acid-amino acid ligase activity	Molecular Function	4	0.539082	GH_D11G0531 ;GH_A11G0992 ;GH_A11G0511 ;GH_A04G0335
GO:0004144	diacylglycerol O-acyltransferase activity	Molecular Function	3	0.544896	GH_A11G0582 ;GH_D04G1571 ;GH_D11G0612
GO:0016627	oxidoreductase activity, acting on the CH-CH group of donors	Molecular Function	3	0.544896	GH_A03G1079 ;GH_D12G1368 ;GH_D10G2517
GO:0070290	N-acylphosphatidylethanolamine-specific phospholipase D activity	Molecular Function	3	0.544896	GH_D08G2049 ;GH_A12G0582 ;GH_A10G0746
GO:0051020	GTPase binding	Molecular Function	5	0.552188	GH_D07G2366 ;GH_A13G0223 ;GH_A08G0243 ;GH_D05G0164 ;GH_D01G0728
GO:0004630	phospholipase D activity	Molecular Function	3	0.56693	GH_A12G0582 ;GH_A10G0746 ;GH_D08G2049
GO:0060090	binding, bridging	Molecular Function	3	0.56693	GH_A10G0680 ;GH_D05G2368 ; GHnewGene_3301
GO:0015035	protein disulfide oxidoreductase activity	Molecular Function	16	0.567916	GH_D11G3620 ;GH_D09G0328 ;GH_A08G2817 ;GH_A05G2836 ;GH_D10G0984 ;GH_A04G0303 ;GH_D11G1912 ;GH_D05G2852 ;GH_A10G0973 ;GH_D03G1696 ;GH_A05G3845 ;GH_D10G2112 ;GH_D08G2810 ;GH_A10G2010 ;GH_D07G1989 ;GH_D05G1502
GO:0008236	serine-type peptidase activity	Molecular Function	5	0.568926	GH_A05G2375 ;GH_D13G2196 ;GH_D05G2396 ;GH_A01G2132 ;GH_D01G2223
GO:0048487	beta-tubulin binding	Molecular Function	1	0.576315	GH_D12G0063
GO:0046912	transferase activity, transferring acyl groups, acyl groups converted into alkyl on transfer	Molecular Function	1	0.576315	GH_A11G0627
GO:0004421	hydroxymethylglutaryl-CoA synthase activity	Molecular Function	1	0.576315	GH_A08G2039
GO:0046906	tetrapyrrole binding	Molecular Function	1	0.576315	GH_A13G2092
GO:0047840	dCTP diphosphatase activity	Molecular Function	1	0.576315	GHnewGene_5513
GO:0004340	glucokinase activity	Molecular Function	1	0.576315	GH_D09G0950
GO:0004824	lysine-tRNA ligase activity	Molecular Function	1	0.576315	GH_A02G0936
GO:0019158	mannokinase activity	Molecular Function	1	0.576315	GH_D09G0950
GO:0019205	nucleobase-containing compound kinase activity	Molecular Function	1	0.576315	GH_D07G2511
GO:0048365	Rac GTPase binding	Molecular Function	1	0.576315	GH_D02G0176
GO:0016706	oxidoreductase activity, acting on paired donors, with incorporation or reduction of molecular oxygen, 2-oxoglutarate as one donor, and incorporation of one atom each of oxygen into both donors	Molecular Function	1	0.576315	GH_A13G1611
GO:0003756	protein disulfide isomerase activity	Molecular Function	4	0.576783	GH_D05G1502 ;GH_A11G2599 ;GH_A07G1898 ;GH_D02G0804
GO:0019888	protein phosphatase regulator activity	Molecular Function	8	0.58116	GH_D12G2886 ; GHnewGene_11526; GHnewGene_10777;GH_A13G0549 ;GH_A12G2707 ;GH_A12G2288 ;GH_A05G1737 ;GH_A12G2861
GO:0140030	modification-dependent protein binding	Molecular Function	2	0.581715	GH_D03G0084 ;GH_A02G1981
GO:0000146	microfilament motor activity	Molecular Function	2	0.581715	GH_A13G0645 ;GH_D13G2200
GO:0003997	acyl-CoA oxidase activity	Molecular Function	2	0.581715	GH_D11G2339 ;GH_D01G0200
GO:0031369	translation initiation factor binding	Molecular Function	2	0.581715	GHnewGene_2823; GHnewGene_12672
GO:0016790	thiolester hydrolase activity	Molecular Function	2	0.581715	GH_A07G0031 ;GH_A05G1285
GO:0030898	actin-dependent ATPase activity	Molecular Function	2	0.581715	GH_A13G0645 ;GH_D13G2200
GO:0051082	unfolded protein binding	Molecular Function	23	0.588266	GH_A03G1673 ;GH_D11G3746 ;GH_D08G1443 ;GH_A03G0302 ;GH_D05G1627 ;GH_D05G2386 ;GH_A13G2624 ;GH_D12G2779 ;GH_D07G1101 ;GH_D13G2518 ;GH_D08G1386 ;GH_D05G0915 ;GH_A08G1419 ;GH_D07G0225 ;GH_D01G0199 ;GH_D10G0436 ;GH_D09G1728 ;GH_D03G1673 ;GH_D11G3085 ;GH_D03G1817 ;GH_D06G0919 ;GH_D13G2613 ;GH_A03G0522
GO:0032182	ubiquitin-like protein binding	Molecular Function	3	0.588294	GH_D02G1866 ;GH_A05G1737 ;GH_D08G2640
GO:0004721	phosphoprotein phosphatase activity	Molecular Function	10	0.596018	GH_A01G2155 ;GH_A09G1627 ;GH_A13G2406 ;GH_D13G2402 ;GH_A08G2359 ;GH_A04G0063 ;GH_D09G1572 ; GHnewGene_10777;GH_D01G2243 ;GH_D08G2362
GO:0036094	small molecule binding	Molecular Function	14	0.601384	GH_D08G0814 ;GH_A05G3773 ;GH_A08G1214 ;GH_D07G1925 ;GH_D06G0319 ;GH_A12G2288 ;GH_D12G1438 ;GH_A06G0333 ;GH_D03G1790 ;GH_A12G2707 ;GH_A03G0179 ;GH_A04G1177 ;GH_D08G1158 ;GH_A07G1832
GO:0019840	isoprenoid binding	Molecular Function	2	0.607519	GH_A12G2707 ;GH_A12G2288
GO:0004017	adenylate kinase activity	Molecular Function	2	0.607519	GH_A07G2568 ;GH_A09G2680
GO:0004834	tryptophan synthase activity	Molecular Function	1	0.614878	GH_A11G1756
GO:0000036	ACP phosphopantetheine attachment site binding involved in fatty acid biosynthetic process	Molecular Function	1	0.614878	GH_D08G2735
GO:0004367	glycerol-3-phosphate dehydrogenase [NAD+] activity	Molecular Function	1	0.614878	GH_A09G1376
GO:0043175	RNA polymerase core enzyme binding	Molecular Function	1	0.614878	GH_A03G1788
GO:0050265	RNA uridylyltransferase activity	Molecular Function	1	0.614878	GHnewGene_956
GO:0003918	DNA topoisomerase type II (ATP-hydrolyzing) activity	Molecular Function	1	0.614878	GHnewGene_7353
GO:0000285	1-phosphatidylinositol-3-phosphate 5-kinase activity	Molecular Function	1	0.614878	GH_D10G0541
GO:0019207	kinase regulator activity	Molecular Function	1	0.614878	GH_A12G2080
GO:0008419	RNA lariat debranching enzyme activity	Molecular Function	1	0.614878	GHnewGene_11921
GO:0004385	guanylate kinase activity	Molecular Function	1	0.614878	GH_D03G0802
GO:0017112	Rab guanyl-nucleotide exchange factor activity	Molecular Function	1	0.614878	GH_A11G0061
GO:0004814	arginine-tRNA ligase activity	Molecular Function	1	0.614878	GH_D12G0481
GO:0008113	peptide-methionine (S)-S-oxide reductase activity	Molecular Function	1	0.614878	GH_D12G2178
GO:0016730	oxidoreductase activity, acting on iron-sulfur proteins as donors	Molecular Function	1	0.614878	GH_A07G2463
GO:0004618	phosphoglycerate kinase activity	Molecular Function	1	0.614878	GH_A08G1695
GO:0003825	alpha,alpha-trehalose-phosphate synthase (UDP-forming) activity	Molecular Function	1	0.614878	GH_D05G1558
GO:0004865	protein serine/threonine phosphatase inhibitor activity	Molecular Function	1	0.614878	GH_A05G4310
GO:0030246	carbohydrate binding	Molecular Function	35	0.62197	GH_D10G0637 ;GH_A06G2048 ;GH_A12G2552 ;GH_D10G0523 ;GH_D02G1151 ;GH_A12G0989 ;GH_A06G0780 ;GH_D05G1935 ;GH_A10G1370 ;GH_D12G2249 ;GH_A09G1495 ;GH_D11G3051 ;GH_D04G1742 ;GH_A06G1378 ;GH_D12G0871 ;GH_A10G0497 ;GH_A13G1205 ;GH_A10G0628 ;GH_D08G1158 ;GH_A09G0009 ;GH_D06G1417 ;GH_A02G1982 ;GH_D04G1735 ;GH_D06G0761 ;GH_D06G2088 ;GH_A05G1898 ;GH_D10G0669 ;GH_A02G0934 ;GH_D08G0244 ;GH_A08G0231 ;GH_A07G03…
GO:0004525	ribonuclease III activity	Molecular Function	3	0.628933	GH_A11G1612 ;GH_D08G0296 ;GH_A08G0282
GO:0043424	protein histidine kinase binding	Molecular Function	3	0.628933	GH_D07G0718 ;GH_A07G0727 ;GH_D10G0955
GO:0004843	thiol-dependent ubiquitin-specific protease activity	Molecular Function	8	0.631128	GH_A10G2153 ;GH_A10G2137 ;GH_scaffold7234_objG0001 ;GH_A05G0783 ;GH_D01G0774 ;GH_D08G1927 ;GH_A07G1128 ;GH_A08G1915
GO:0003854	3-beta-hydroxy-delta5-steroid dehydrogenase activity	Molecular Function	2	0.632092	GH_D09G0317 ;GH_D10G1371
GO:0004866	endopeptidase inhibitor activity	Molecular Function	2	0.632092	GH_A10G2374 ;GH_A05G4126
GO:0016846	carbon-sulfur lyase activity	Molecular Function	2	0.632092	GH_A01G1204 ;GH_A09G1881
GO:0008144	drug binding	Molecular Function	8	0.643093	GH_D06G0319 ;GH_A06G0333 ;GH_D12G1438 ;GH_A07G1832 ;GH_A04G1177 ;GH_D08G0814 ;GH_A05G3773 ;GH_D07G1925
GO:0044877	macromolecular complex binding	Molecular Function	5	0.647379	GH_A07G2140 ;GH_A09G0893 ;GH_D02G2257 ; GHnewGene_10777;GH_D09G0853
GO:0003684	damaged DNA binding	Molecular Function	5	0.647379	GH_D02G2257 ;GH_A03G2067 ;GH_D13G0698 ;GH_D06G1652 ;GH_A05G4054
GO:0009055	electron carrier activity	Molecular Function	31	0.647465	GH_A10G2010 ;GH_D12G2694 ;GH_A12G0238 ;GH_A10G0973 ;GH_A05G2233 ;GH_D10G2112 ;GH_D05G0153 ;GH_A05G2836 ;GH_D05G2258 ;GH_D05G0777 ;GH_A13G2659 ;GH_A05G3894 ;GH_D01G2018 ;GH_A07G1468 ;GH_A12G2668 ;GH_D01G1931 ;GH_D08G2810 ;GH_D08G2229 ;GH_A10G1207 ;GH_D05G2852 ;GH_D06G0337 ;GH_D10G0984 ;GH_D02G2587 ;GH_A11G0732 ;GH_D07G1465 ;GH_A08G2817 ;GH_D09G0328 ;GH_A05G0149 ;GH_D11G3620 ;GH_D05G0152 ;GH_D10G16…
GO:0004521	endoribonuclease activity	Molecular Function	3	0.648182	GH_A12G2326 ;GH_D12G2341 ; GHnewGene_11921
GO:0005384	manganese ion transmembrane transporter activity	Molecular Function	3	0.648182	GH_D13G0725 ;GH_A13G0543 ;GH_D13G0724
GO:0016836	hydro-lyase activity	Molecular Function	3	0.648182	GHnewGene_11251;GH_A02G1933 ;GH_D07G0818
GO:0031072	heat shock protein binding	Molecular Function	6	0.649332	GH_A03G0522 ;GH_D13G2613 ;GH_D03G1817 ;GH_A13G2624 ;GH_D11G3746 ;GH_A05G0719
GO:0050839	cell adhesion molecule binding	Molecular Function	1	0.649932	GHnewGene_3301
GO:0051377	mannose-ethanolamine phosphotransferase activity	Molecular Function	1	0.649932	GH_D05G1185
GO:0004634	phosphopyruvate hydratase activity	Molecular Function	1	0.649932	GH_D13G2528
GO:0045296	cadherin binding	Molecular Function	1	0.649932	GHnewGene_3301
GO:0016888	endodeoxyribonuclease activity, producing 5'-phosphomonoesters	Molecular Function	1	0.649932	GH_D09G1447
GO:0019199	transmembrane receptor protein kinase activity	Molecular Function	1	0.649932	GH_A08G2222
GO:0035250	UDP-galactosyltransferase activity	Molecular Function	1	0.649932	GH_A11G0891
GO:0019212	phosphatase inhibitor activity	Molecular Function	2	0.655444	GH_A12G2707 ;GH_A12G2288
GO:0052692	raffinose alpha-galactosidase activity	Molecular Function	2	0.655444	GH_D13G0601 ;GH_D02G1722
GO:0016874	ligase activity	Molecular Function	18	0.663956	GH_A07G2201 ;GH_D06G0102 ;GH_A03G0282 ;GH_D03G1571 ;GH_D12G0775 ;GH_A10G1993 ;GH_A12G0811 ;GH_A05G1627 ;GH_A08G1122 ;GH_D07G0967 ;GH_D06G1227 ;GH_A08G0113 ;GH_D05G3254 ;GH_D04G1724 ;GH_A12G2622 ;GH_A04G1303 ;GH_D12G0235 ; GHnewGene_4813
GO:0008422	beta-glucosidase activity	Molecular Function	3	0.666709	GH_A02G1348 ;GH_A13G0893 ;GH_D10G1560
GO:0004556	alpha-amylase activity	Molecular Function	3	0.666709	GH_D05G2061 ;GH_D12G1859 ;GH_A05G2029
GO:0008271	secondary active sulfate transmembrane transporter activity	Molecular Function	3	0.666709	GH_D05G0230 ;GH_A10G1248 ;GH_D12G0029
GO:0005506	iron ion binding	Molecular Function	84	0.672285	GH_A11G0706 ;GH_D05G2662 ;GH_A08G2152 ;GH_A05G1364 ;GH_A08G2017 ;GH_A05G0193 ;GH_D04G0204 ;GH_D07G2005 ;GH_D04G0205 ;GH_A07G0793 ;GH_A01G0524 ;GH_A08G1997 ;GH_A03G1351 ;GH_A06G2036 ;GH_D11G1832 ;GH_D02G0387 ;GH_A03G0198 ;GH_A12G2246 ;GH_D08G2113 ;GH_D06G1916 ;GH_A02G1186 ;GH_A10G2603 ;GH_D13G0232 ;GH_A07G0863 ;GH_A09G0267 ;GH_A10G2112 ; GHnewGene_11073;GH_D08G2175 ;GH_D01G0390 ;GH_D07G0623 ;GH_D0…
GO:0004805	trehalose-phosphatase activity	Molecular Function	2	0.677594	GH_D03G1814 ;GH_A12G2190
GO:0015450	P-P-bond-hydrolysis-driven protein transmembrane transporter activity	Molecular Function	2	0.677594	GH_A07G2591 ;GH_D10G0615
GO:0008097	5S rRNA binding	Molecular Function	2	0.677594	GH_D03G1929 ;GH_A03G0033
GO:0004402	histone acetyltransferase activity	Molecular Function	4	0.678492	GH_A02G1779 ;GH_D11G0536 ;GH_D03G0282 ;GH_D01G2165
GO:1900750	oligopeptide binding	Molecular Function	1	0.681795	GH_D10G2040
GO:0015399	primary active transmembrane transporter activity	Molecular Function	1	0.681795	GH_D10G0615
GO:0008865	fructokinase activity	Molecular Function	1	0.681795	GH_D09G0950
GO:0004180	carboxypeptidase activity	Molecular Function	1	0.681795	GH_D13G1151
GO:0016297	acyl-[acyl-carrier-protein] hydrolase activity	Molecular Function	1	0.681795	GH_D08G2735
GO:0072341	modified amino acid binding	Molecular Function	1	0.681795	GH_D10G2040
GO:0015405	P-P-bond-hydrolysis-driven transmembrane transporter activity	Molecular Function	1	0.681795	GH_D10G0615
GO:0004743	pyruvate kinase activity	Molecular Function	3	0.684511	GH_D08G0907 ;GH_A13G2386 ;GH_A03G0315
GO:0008083	growth factor activity	Molecular Function	3	0.684511	GH_A11G2254 ;GH_A05G0119 ;GH_D05G0125
GO:0030955	potassium ion binding	Molecular Function	3	0.684511	GH_A13G2386 ;GH_A03G0315 ;GH_D08G0907
GO:0003989	acetyl-CoA carboxylase activity	Molecular Function	2	0.698567	GH_A05G3915 ;GH_A02G1009
GO:0016702	oxidoreductase activity, acting on single donors with incorporation of molecular oxygen, incorporation of two atoms of oxygen	Molecular Function	6	0.700625	GH_A13G1284 ;GH_D02G1659 ;GH_D08G2661 ;GH_D12G2239 ;GH_A02G0326 ;GH_D13G1213
GO:0010427	abscisic acid binding	Molecular Function	8	0.71002	GH_D03G0543 ;GH_A12G2288 ;GH_A12G2707 ;GH_D12G2305 ;GH_D02G0568 ;GH_D02G0567 ;GH_D02G0552 ;GH_A02G1671
GO:0022841	potassium ion leak channel activity	Molecular Function	1	0.71076	GH_A11G1084
GO:0022804	active transmembrane transporter activity	Molecular Function	1	0.71076	GH_D10G0615
GO:0042132	fructose 1,6-bisphosphate 1-phosphatase activity	Molecular Function	1	0.71076	GH_A02G0701
GO:0004571	mannosyl-oligosaccharide 1,2-alpha-mannosidase activity	Molecular Function	1	0.71076	GH_D10G0033
GO:0008574	ATP-dependent microtubule motor activity, plus-end-directed	Molecular Function	1	0.71076	GH_D03G1505
GO:0060590	ATPase regulator activity	Molecular Function	1	0.71076	GH_A05G0719
GO:0052716	hydroquinone:oxygen oxidoreductase activity	Molecular Function	7	0.710768	GH_D09G1662 ;GH_D02G0681 ;GH_A11G3745 ;GH_D04G1418 ;GH_A01G2395 ;GH_D05G2502 ;GH_D11G3771
GO:0004575	sucrose alpha-glucosidase activity	Molecular Function	3	0.717959	GH_D09G1278 ;GH_D01G1381 ;GH_A09G1318
GO:0070569	uridylyltransferase activity	Molecular Function	3	0.717959	GH_A12G0472 ;GH_D12G0484 ; GHnewGene_956
GO:0000030	mannosyltransferase activity	Molecular Function	2	0.718394	GH_A13G1755 ;GH_A10G1732
GO:0030151	molybdenum ion binding	Molecular Function	1	0.737088	GH_D07G2523
GO:0008375	acetylglucosaminyltransferase activity	Molecular Function	1	0.737088	GH_A12G0123
GO:0005085	guanyl-nucleotide exchange factor activity	Molecular Function	1	0.737088	GH_A13G2483
GO:0003860	3-hydroxyisobutyryl-CoA hydrolase activity	Molecular Function	1	0.737088	GH_D08G1011
GO:0004097	catechol oxidase activity	Molecular Function	1	0.737088	GH_D06G2351
GO:0008420	CTD phosphatase activity	Molecular Function	1	0.737088	GH_A03G1788
GO:0080139	borate efflux transmembrane transporter activity	Molecular Function	1	0.737088	GH_A12G1392
GO:0046910	pectinesterase inhibitor activity	Molecular Function	5	0.740852	GH_D11G0862 ;GH_A11G0823 ;GH_A05G0374 ;GH_A11G3325 ;GH_A11G3158
GO:0004089	carbonate dehydratase activity	Molecular Function	3	0.748583	GH_A02G1933 ;GH_D05G3292 ;GH_A01G2296
GO:0070011	peptidase activity, acting on L-amino acid peptides	Molecular Function	2	0.754751	GH_A07G2140 ;GH_A07G1128
GO:0003872	6-phosphofructokinase activity	Molecular Function	2	0.754751	GH_A07G0497 ;GH_A06G0746
GO:0048037	cofactor binding	Molecular Function	2	0.754751	GH_D10G2040 ;GH_A13G2092
GO:0003968	RNA-directed 5'-3' RNA polymerase activity	Molecular Function	1	0.76102	GH_A05G0557
GO:0004420	hydroxymethylglutaryl-CoA reductase (NADPH) activity	Molecular Function	1	0.76102	GH_D04G1676
GO:0042277	peptide binding	Molecular Function	4	0.761796	GH_D10G2040 ; GHnewGene_18272; GHnewGene_15643;GH_D07G0229
GO:0008408	3'-5' exonuclease activity	Molecular Function	3	0.762866	GH_A02G0587 ;GH_A05G0452 ;GH_D05G0455
GO:0000978	RNA polymerase II core promoter proximal region sequence-specific DNA binding	Molecular Function	9	0.765356	GH_A08G2327 ;GH_A04G0712 ;GH_D04G1003 ;GH_A08G1708 ;GH_A07G1234 ;GH_A13G0314 ;GH_D05G0793 ;GH_A03G0296 ;GH_D12G1734
GO:0004864	protein phosphatase inhibitor activity	Molecular Function	8	0.768138	GH_A02G1671 ;GH_D02G0552 ;GH_D12G2305 ;GH_D02G0568 ;GH_A12G2707 ;GH_A12G2288 ;GH_D03G0543 ;GH_D02G0567
GO:0004177	aminopeptidase activity	Molecular Function	2	0.771361	GH_D06G1076 ;GH_D13G2104
GO:0030976	thiamine pyrophosphate binding	Molecular Function	2	0.771361	GH_A11G1741 ;GH_D11G1776
GO:0035639	purine ribonucleoside triphosphate binding	Molecular Function	2	0.771361	GH_D07G1925 ;GH_A07G1832
GO:0004857	enzyme inhibitor activity	Molecular Function	18	0.781352	GH_D04G0016 ;GH_A11G3325 ;GH_D10G1993 ;GH_A12G2693 ;GH_A12G2288 ;GH_D03G1885 ;GH_A09G1425 ;GH_D07G0193 ;GH_A07G0183 ;GH_D01G0289 ;GH_A09G2110 ;GH_A12G2707 ;GH_D07G0194 ;GH_A11G3158 ;GH_D09G2046 ;GH_A09G2143 ;GH_A11G0327 ; GHnewGene_11495
GO:0008964	phosphoenolpyruvate carboxylase activity	Molecular Function	1	0.782775	GH_D13G1713
GO:0004888	transmembrane signaling receptor activity	Molecular Function	1	0.782775	GH_A08G2222
GO:0005548	phospholipid transporter activity	Molecular Function	1	0.782775	GH_A13G0323
GO:0008199	ferric iron binding	Molecular Function	1	0.782775	GH_A09G1832
GO:0016151	nickel cation binding	Molecular Function	1	0.782775	GH_A02G1204
GO:0004867	serine-type endopeptidase inhibitor activity	Molecular Function	1	0.782775	GH_A11G0617
GO:0103025	alpha-amylase activity (releasing maltohexaose)	Molecular Function	2	0.786979	GH_D05G2061 ;GH_A05G2029
GO:0004713	protein tyrosine kinase activity	Molecular Function	2	0.786979	GH_D11G0499 ;GH_D11G2513
GO:0003746	translation elongation factor activity	Molecular Function	8	0.793842	GH_A13G2483 ;GH_D09G2565 ;GH_D03G1083 ;GH_D01G2409 ;GH_A03G0817 ;GH_A03G0583 ;GH_A09G2643 ;GH_A02G0894
GO:0019887	protein kinase regulator activity	Molecular Function	2	0.801649	GH_A12G2080 ;GH_A08G1881
GO:0004439	phosphatidylinositol-4,5-bisphosphate 5-phosphatase activity	Molecular Function	1	0.802549	GH_D03G0433
GO:0008381	mechanically-gated ion channel activity	Molecular Function	1	0.802549	GH_A06G0900
GO:0015086	cadmium ion transmembrane transporter activity	Molecular Function	1	0.802549	GH_A05G0024
GO:0005471	ATP:ADP antiporter activity	Molecular Function	1	0.802549	GH_D08G1728
GO:1901681	sulfur compound binding	Molecular Function	1	0.802549	GH_D10G2040
GO:0000822	inositol hexakisphosphate binding	Molecular Function	2	0.815414	GH_D10G1752 ;GH_A09G0137
GO:0047372	acylglycerol lipase activity	Molecular Function	1	0.820524	GH_D12G0440
GO:0034485	phosphatidylinositol-3,4,5-trisphosphate 5-phosphatase activity	Molecular Function	1	0.820524	GH_D03G0433
GO:0019783	ubiquitin-like protein-specific protease activity	Molecular Function	1	0.820524	GH_A07G1128
GO:0005504	fatty acid binding	Molecular Function	3	0.824629	GH_A05G3660 ;GH_D10G1384 ;GH_D04G0683
GO:0032452	histone demethylase activity	Molecular Function	1	0.836863	GH_A05G1124
GO:0003843	1,3-beta-D-glucan synthase activity	Molecular Function	2	0.8404	GH_D03G1180 ;GH_A04G1249
GO:0043022	ribosome binding	Molecular Function	5	0.840738	GH_A03G0817 ;GH_D09G2565 ;GH_D03G1083 ;GH_D10G1298 ;GH_A09G2643
GO:0030145	manganese ion binding	Molecular Function	9	0.846399	GH_D05G0343 ;GH_A13G2611 ;GH_D06G1076 ;GH_A12G1353 ;GH_A09G1556 ;GH_A05G0338 ;GH_A05G0336 ;GH_D13G2104 ;GH_D03G1164
GO:0071949	FAD binding	Molecular Function	12	0.846495	GH_A10G0968 ;GH_D11G2339 ;GH_D10G1472 ;GH_D05G0777 ; GHnewGene_7157;GH_A10G1415 ; GHnewGene_1940;GH_D01G0200 ;GH_D07G0283 ;GH_D12G1342 ;GH_A12G1322 ; GHnewGene_8972
GO:0015211	purine nucleoside transmembrane transporter activity	Molecular Function	2	0.851707	GH_D11G0796 ;GH_D05G2246
GO:0016597	amino acid binding	Molecular Function	2	0.851707	GH_A03G0179 ;GH_D03G1790
GO:0016279	protein-lysine N-methyltransferase activity	Molecular Function	2	0.851707	GH_D02G1386 ;GH_A11G1745
GO:0072542	protein phosphatase activator activity	Molecular Function	1	0.851714	GH_D05G0217
GO:0004462	lactoylglutathione lyase activity	Molecular Function	1	0.851714	GH_A05G0255
GO:0032549	ribonucleoside binding	Molecular Function	1	0.851714	GHnewGene_5202
GO:0050664	oxidoreductase activity, acting on NAD(P)H, oxygen as acceptor	Molecular Function	1	0.851714	GH_A02G1173
GO:0008565	protein transporter activity	Molecular Function	1	0.851714	GH_D10G0615
GO:0030570	pectate lyase activity	Molecular Function	6	0.853337	GH_A12G2063 ;GH_A09G2187 ;GH_A03G0768 ;GH_D09G2122 ;GH_D12G2066 ;GH_A05G3286
GO:0017056	structural constituent of nuclear pore	Molecular Function	2	0.862279	GH_D10G0718 ;GH_A10G0670
GO:0001228	transcriptional activator activity, RNA polymerase II transcription regulatory region sequence-specific binding	Molecular Function	3	0.863614	GH_A11G2790 ;GH_A09G0908 ;GH_D06G1066
GO:0010011	auxin binding	Molecular Function	1	0.865214	GH_A12G0057
GO:0003725	double-stranded RNA binding	Molecular Function	1	0.865214	GH_D09G0430
GO:0016891	endoribonuclease activity, producing 5'-phosphomonoesters	Molecular Function	1	0.865214	GHnewGene_11921
GO:0019903	protein phosphatase binding	Molecular Function	1	0.865214	GHnewGene_10777
GO:0031491	nucleosome binding	Molecular Function	1	0.865214	GH_A03G0355
GO:0004497	monooxygenase activity	Molecular Function	39	0.87591	GH_D07G2068 ;GH_D08G2113 ;GH_D06G1916 ;GH_A10G2603 ;GH_A06G2036 ;GH_D12G2264 ;GH_A10G0055 ;GH_A05G0646 ;GH_D01G0504 ;GH_A12G2491 ;GH_D07G2005 ;GH_A06G0627 ;GH_A13G0011 ;GH_A03G1351 ;GH_A01G0761 ;GH_D05G2662 ;GH_A05G1364 ;GH_A02G0257 ;GH_A05G0193 ;GH_D06G2074 ;GH_D05G0338 ;GH_D13G0649 ;GH_D05G0643 ;GH_A11G3451 ;GH_A09G0515 ;GH_A03G0193 ;GH_D05G0196 ;GH_A13G0625 ;GH_A03G0194 ;GH_A02G1947 ;GH_A12G16…
GO:0005048	signal sequence binding	Molecular Function	2	0.881374	GHnewGene_18272; GHnewGene_15643
GO:0016671	oxidoreductase activity, acting on a sulfur group of donors, disulfide as acceptor	Molecular Function	2	0.881374	GH_D05G1502 ;GH_A04G0303
GO:0016308	1-phosphatidylinositol-4-phosphate 5-kinase activity	Molecular Function	1	0.88864	GH_D02G2535
GO:0070008	serine-type exopeptidase activity	Molecular Function	1	0.88864	GH_A01G1058
GO:0016893	endonuclease activity, active with either ribo- or deoxyribonucleic acids and producing 5'-phosphomonoesters	Molecular Function	1	0.88864	GHnewGene_11921
GO:0008061	chitin binding	Molecular Function	3	0.894757	GH_A05G0522 ;GH_D13G2122 ;GH_A12G1276
GO:0051536	iron-sulfur cluster binding	Molecular Function	3	0.894757	GH_A13G0398 ;GH_D03G1342 ;GH_A03G0613
GO:0043178	alcohol binding	Molecular Function	2	0.897993	GH_A12G2288 ;GH_A12G2707
GO:0042562	hormone binding	Molecular Function	2	0.897993	GH_A12G2288 ;GH_A12G2707
GO:0005319	lipid transporter activity	Molecular Function	1	0.898779	GH_A13G0323
GO:0005452	inorganic anion exchanger activity	Molecular Function	1	0.898779	GH_A12G1392
GO:0043023	ribosomal large subunit binding	Molecular Function	1	0.898779	GH_A11G1282
GO:0033218	amide binding	Molecular Function	3	0.901471	GHnewGene_18272;GH_D10G2040 ; GHnewGene_15643
GO:0017111	nucleoside-triphosphatase activity	Molecular Function	4	0.913885	GH_D06G0936 ;GH_D12G1606 ; GHnewGene_7353;GH_A12G1602
GO:0000287	magnesium ion binding	Molecular Function	25	0.918843	GH_A13G2386 ;GH_D11G1776 ;GH_A09G1749 ;GH_A04G0596 ;GH_A09G0323 ;GH_A03G0315 ;GH_D12G0653 ;GH_A04G1713 ;GH_D08G0907 ;GH_D10G0184 ; GHnewGene_5513;GH_D12G1580 ;GH_D13G2528 ;GH_A11G1741 ;GH_D01G1703 ;GH_A12G1580 ;GH_D05G2901 ;GH_A10G2125 ;GH_D09G0330 ;GH_D09G1696 ;GH_D04G1321 ;GH_D09G1607 ;GH_A04G0989 ;GH_D05G2295 ;GH_D04G2062
GO:0004176	ATP-dependent peptidase activity	Molecular Function	2	0.918893	GH_A11G0276 ;GH_D11G0286
GO:0036459	thiol-dependent ubiquitinyl hydrolase activity	Molecular Function	4	0.918964	GH_D09G0944 ;GH_A07G1128 ;GH_D05G0780 ;GH_A09G0992
GO:0005347	ATP transmembrane transporter activity	Molecular Function	7	0.920343	GH_D06G1968 ; GHnewGene_7842;GH_A12G1271 ;GH_D06G0935 ;GH_A12G0506 ; GHnewGene_6054;GH_D08G1348
GO:0003729	mRNA binding	Molecular Function	25	0.923592	GH_D13G0330 ; GHnewGene_6612;GH_A08G0241 ;GH_D07G1847 ;GH_A07G0138 ;GH_A03G0945 ;GH_A04G0012 ;GH_A08G0104 ;GH_D03G1672 ;GH_A07G1806 ;GH_D07G0944 ;GH_A13G1891 ;GH_D10G1244 ;GH_D13G2450 ;GH_D12G0326 ;GH_A09G1956 ;GH_D01G1021 ;GH_D06G2257 ;GH_D01G0114 ;GH_A01G0762 ;GH_A13G0334 ;GH_D13G0071 ;GH_A03G2160 ;GH_A07G1093 ;GH_D13G2341
GO:0001671	ATPase activator activity	Molecular Function	1	0.923986	GH_A05G0719
GO:0051537	2 iron, 2 sulfur cluster binding	Molecular Function	5	0.925346	GH_D08G2590 ;GH_D05G0777 ;GH_A08G0509 ;GH_A11G0659 ;GH_A02G1186
GO:0046933	proton-transporting ATP synthase activity, rotational mechanism	Molecular Function	3	0.92957	GH_D01G0343 ;GH_A01G0362 ;GH_D11G2380
GO:0008173	RNA methyltransferase activity	Molecular Function	1	0.930908	GH_A10G1075
GO:0008320	protein transmembrane transporter activity	Molecular Function	1	0.930908	GH_D10G0615
GO:0016668	oxidoreductase activity, acting on a sulfur group of donors, NAD(P) as acceptor	Molecular Function	1	0.930908	GH_D09G2494
GO:0016798	hydrolase activity, acting on glycosyl bonds	Molecular Function	3	0.934219	GH_D08G1015 ;GH_D09G2566 ;GH_A08G0995
GO:0045735	nutrient reservoir activity	Molecular Function	7	0.934922	GH_A12G1353 ;GH_A05G0338 ;GH_D04G1805 ;GH_A09G1556 ;GH_A13G2611 ;GH_D05G0343 ;GH_A05G0336
GO:0033612	receptor serine/threonine kinase binding	Molecular Function	2	0.935711	GH_A11G2080 ;GH_D11G2354
GO:0047134	protein-disulfide reductase activity	Molecular Function	1	0.937199	GH_A04G0303
GO:0015036	disulfide oxidoreductase activity	Molecular Function	1	0.937199	GH_D03G1696
GO:0042802	identical protein binding	Molecular Function	8	0.93825	GH_D04G2014 ;GH_D12G2929 ;GH_A12G2707 ;GH_A05G0532 ;GH_A07G2326 ;GH_A12G2288 ;GH_A01G0975 ;GH_D01G1002
GO:0042910	xenobiotic transporter activity	Molecular Function	9	0.941676	GH_A11G3773 ;GH_A05G2224 ;GH_D05G3721 ;GH_D08G0342 ;GH_D09G1259 ;GH_A11G2507 ;GH_D11G2046 ;GH_A05G3426 ;GH_A11G2006
GO:0008970	phosphatidylcholine 1-acylhydrolase activity	Molecular Function	1	0.942918	GH_A10G2033
GO:0000049	tRNA binding	Molecular Function	2	0.945024	GH_A12G1522 ;GH_A01G0140
GO:0016462	pyrophosphatase activity	Molecular Function	4	0.94759	GH_D06G0936 ;GH_D12G1606 ; GHnewGene_7353;GH_A12G1602
GO:0016209	antioxidant activity	Molecular Function	1	0.948116	GH_D10G2040
GO:0051213	dioxygenase activity	Molecular Function	11	0.948412	GH_A08G1323 ;GH_D08G0563 ;GH_A13G2248 ;GH_D04G1719 ;GH_A10G2450 ;GH_A01G0032 ;GH_A09G2467 ;GH_A05G3675 ;GH_D07G2338 ;GH_A07G2395 ;GH_A13G1611
GO:0016709	oxidoreductase activity, acting on paired donors, with incorporation or reduction of molecular oxygen, NAD(P)H as one donor, and incorporation of one atom of oxygen	Molecular Function	9	0.956295	GH_D11G3458 ;GH_A02G1947 ;GH_A12G2246 ;GH_A03G0198 ;GH_A07G0863 ;GH_A10G2112 ;GH_A08G2017 ; GHnewGene_11073;GH_D03G1167
GO:0004499	N,N-dimethylaniline monooxygenase activity	Molecular Function	2	0.95662	GH_A12G1994 ;GH_D11G0852
GO:0016538	cyclin-dependent protein serine/threonine kinase regulator activity	Molecular Function	3	0.95665	GH_A11G2284 ;GH_A03G1641 ;GH_D06G0478
GO:0004372	glycine hydroxymethyltransferase activity	Molecular Function	1	0.961039	GH_A02G0860
GO:0004650	polygalacturonase activity	Molecular Function	9	0.96413	GH_D09G1344 ;GH_D12G2780 ;GH_A05G0348 ;GH_D05G0353 ;GH_A09G1413 ;GH_A09G1395 ;GH_A11G0238 ;GH_D06G0834 ;GH_D09G1362
GO:0005337	nucleoside transmembrane transporter activity	Molecular Function	1	0.964587	GH_D12G1628
GO:0005215	transporter activity	Molecular Function	2	0.96585	GH_D10G0615 ;GH_A13G0323
GO:0008194	UDP-glycosyltransferase activity	Molecular Function	21	0.966981	GH_D04G0092 ;GH_D07G1096 ;GH_A08G0835 ;GH_A05G0313 ;GH_A06G0204 ;GH_A05G0690 ;GH_D12G2257 ;GH_D11G3364 ;GH_A03G0626 ;GH_D05G0690 ;GH_D03G1328 ;GH_A02G0633 ;GH_A11G3688 ;GH_D05G0319 ;GH_A12G2239 ;GH_D03G1566 ;GH_A05G2439 ;GH_A01G1298 ;GH_D05G2457 ;GH_A07G1692 ;GH_D12G0495
GO:0016667	oxidoreductase activity, acting on a sulfur group of donors	Molecular Function	1	0.967812	GH_D03G1696
GO:0005089	Rho guanyl-nucleotide exchange factor activity	Molecular Function	1	0.967812	GH_D03G0750
GO:0015276	ligand-gated ion channel activity	Molecular Function	1	0.970743	GH_A02G2056
GO:0016818	hydrolase activity, acting on acid anhydrides, in phosphorus-containing anhydrides	Molecular Function	4	0.970776	GH_A12G1602 ; GHnewGene_7353;GH_D12G1606 ;GH_D06G0936
GO:0016817	hydrolase activity, acting on acid anhydrides	Molecular Function	4	0.970776	GH_D12G1606 ;GH_D06G0936 ;GH_A12G1602 ; GHnewGene_7353
GO:0016301	kinase activity	Molecular Function	36	0.974165	GH_D09G2213 ;GH_A12G1287 ;GH_D12G2082 ;GH_D08G2631 ;GH_A13G2386 ;GH_A07G1489 ;GH_A05G4103 ;GH_D11G0127 ;GH_A08G2222 ; GHnewGene_9193; GHnewGene_14140;GH_A08G1262 ;GH_D10G2192 ;GH_D12G1246 ;GH_D08G0907 ;GH_D08G1305 ;GH_D04G0244 ;GH_A01G1723 ;GH_A04G1009 ; GHnewGene_4543;GH_A09G1338 ;GH_A09G0349 ;GH_A11G1998 ;GH_D05G1629 ;GH_A05G1602 ;GH_A05G2466 ;GH_A03G0315 ;GH_D11G0313 ;GH_D01G1801 ;GH_D03G0956 …
GO:0000981	RNA polymerase II transcription factor activity, sequence-specific DNA binding	Molecular Function	10	0.976862	GH_A07G1234 ;GH_A09G0908 ;GH_A04G0712 ;GH_D04G1003 ;GH_D13G2046 ;GH_D05G0793 ;GH_A13G0314 ;GH_A05G2747 ;GH_A03G0296 ;GH_A08G2327
GO:0005249	voltage-gated potassium channel activity	Molecular Function	1	0.978031	GH_D03G1551
GO:0004620	phospholipase activity	Molecular Function	1	0.980032	GH_A11G1319
GO:0045330	aspartyl esterase activity	Molecular Function	10	0.980111	GH_D04G0016 ;GH_A05G0374 ;GH_A11G0823 ;GH_A12G2693 ;GH_D07G0193 ;GH_A07G0183 ;GH_D11G0862 ;GH_D09G1555 ;GH_D07G0194 ;GH_A09G1610
GO:0019843	rRNA binding	Molecular Function	5	0.980214	GH_D06G1046 ;GH_D12G2650 ;GH_A12G2628 ;GH_D12G1021 ;GH_A13G1891
GO:0030599	pectinesterase activity	Molecular Function	10	0.981098	GH_D07G0193 ;GH_A07G0183 ;GH_A12G2693 ;GH_A11G0823 ;GH_A05G0374 ;GH_D04G0016 ;GH_A09G1610 ;GH_D07G0194 ;GH_D09G1555 ;GH_D11G0862
GO:0008237	metallopeptidase activity	Molecular Function	2	0.983542	GH_A07G2140 ;GH_D09G2193
GO:0016772	transferase activity, transferring phosphorus-containing groups	Molecular Function	4	0.984072	GHnewGene_956;GH_A05G2466 ; GHnewGene_9780;GH_A08G2222
GO:0000977	RNA polymerase II regulatory region sequence-specific DNA binding	Molecular Function	11	0.98423	GH_D05G0007 ;GH_D02G0914 ;GH_A05G2521 ;GH_D03G1663 ;GH_A03G0312 ;GH_D02G2153 ;GH_A12G1165 ;GH_D05G2543 ;GH_A05G0005 ;GH_A03G0856 ;GH_A05G2747
GO:0016773	phosphotransferase activity, alcohol group as acceptor	Molecular Function	4	0.98513	GH_D09G2213 ; GHnewGene_9780;GH_A08G2222 ;GH_A05G2466
GO:0042623	ATPase activity, coupled	Molecular Function	1	0.986372	GHnewGene_7353
GO:0005515	protein binding	Molecular Function	172	0.98948	GH_D05G0578 ; GHnewGene_13447;GH_D10G1333 ;GH_scaffold23458_objG0001 ;GH_A13G2655 ;GH_A01G0547 ;GH_D10G0451 ;GH_A05G0719 ;GH_D05G3775 ;GH_D12G1849 ;GH_D12G2929 ;GH_D11G1250 ;GH_D02G2401 ;GH_A05G3782 ;GH_A09G1480 ;GH_A06G0518 ;GH_D07G1834 ;GH_A13G0121 ;GH_A08G2384 ;GH_A09G2348 ; GHnewGene_10421;GH_D01G0037 ;GH_D07G2366 ;GH_A09G1685 ;GH_D06G1592 ;GH_D03G0256 ;GH_D02G1738 ;GH_A06G0007 ;GH_D09G1841 ;…
GO:0016651	oxidoreductase activity, acting on NAD(P)H	Molecular Function	5	0.990298	GH_A01G0232 ;GH_A13G0337 ;GH_D13G2477 ;GH_A09G1207 ;GH_scaffold19810_objG0001
GO:0004540	ribonuclease activity	Molecular Function	1	0.9907	GHnewGene_11921
GO:0042803	protein homodimerization activity	Molecular Function	4	0.990865	GH_D04G2014 ;GH_A07G2326 ;GH_A12G2288 ;GH_A12G2707
GO:0015299	solute:proton antiporter activity	Molecular Function	2	0.992187	GH_A07G0457 ;GH_D05G1091
GO:0000987	core promoter proximal region sequence-specific DNA binding	Molecular Function	1	0.992317	GH_D13G2046
GO:0003713	transcription coactivator activity	Molecular Function	1	0.992317	GH_D07G2527
GO:0003887	DNA-directed DNA polymerase activity	Molecular Function	1	0.996064	GH_A03G2067
GO:0003678	DNA helicase activity	Molecular Function	1	0.997314	GH_D03G1685
GO:0004222	metalloendopeptidase activity	Molecular Function	5	0.997331	GH_D11G0698 ;GH_D09G1893 ;GH_D04G0454 ;GH_A11G0667 ;GH_A08G2773
GO:0005488	binding	Molecular Function	139	0.998066	GH_A09G1480 ; GHnewGene_17865;GH_D12G0063 ;GH_D06G0936 ;GH_D05G2729 ;GH_A06G0333 ;GH_D10G2040 ;GH_D03G1790 ;GH_D03G1018 ;GH_A03G2075 ;GH_D07G2366 ;GH_D07G1245 ;GH_D08G2208 ;GH_D05G0164 ;GH_A13G1484 ; GHnewGene_18272;GH_A05G3773 ;GH_A07G2140 ;GH_D07G1437 ;GH_A10G2417 ;GH_A05G0719 ;GH_A01G0547 ;GH_D13G2305 ;GH_D12G1849 ;GH_D12G2929 ;GH_D05G3775 ;GH_A03G0179 ;GH_A07G1832 ;GH_D07G0881 ;GH_D02G0805 ;G…
GO:0008080	N-acetyltransferase activity	Molecular Function	2	0.998146	GH_D03G0732 ;GH_D01G2165
GO:0003724	RNA helicase activity	Molecular Function	2	0.999068	GH_D06G0929 ;GH_D10G0617
GO:0044212	transcription regulatory region DNA binding	Molecular Function	2	0.999145	GH_D12G2386 ;GH_A12G1109
GO:0001067	regulatory region nucleic acid binding	Molecular Function	2	0.999145	GH_D12G2386 ;GH_A12G1109
GO:0008094	DNA-dependent ATPase activity	Molecular Function	1	0.999147	GHnewGene_7353
GO:0003712	transcription cofactor activity	Molecular Function	7	0.999177	GH_A05G0349 ;GH_A02G1779 ;GH_D03G0282 ;GH_D12G2929 ;GH_A10G0419 ;GH_A06G0154 ;GH_D11G0536
GO:0016168	chlorophyll binding	Molecular Function	1	0.999519	GH_D01G1769
GO:0048038	quinone binding	Molecular Function	3	0.999533	GH_scaffold19810_objG0001 ;GH_A07G0238 ;GH_D07G0245
GO:0030247	polysaccharide binding	Molecular Function	7	0.999633	GH_D05G2938 ;GH_A10G1868 ; GHnewGene_17605;GH_D06G0113 ;GH_D04G2076 ;GH_A08G1237 ;GH_A03G1857
GO:0008146	sulfotransferase activity	Molecular Function	1	0.999702	GH_D04G0188
GO:0003899	DNA-directed 5'-3' RNA polymerase activity	Molecular Function	4	0.999722	GHnewGene_11899;GH_A05G0932 ;GH_D11G0021 ; GHnewGene_5202
GO:0003697	single-stranded DNA binding	Molecular Function	1	0.999729	GH_D10G0718
GO:0042393	histone binding	Molecular Function	2	0.999768	GH_D12G0063 ;GH_D04G2014
GO:0003680	AT DNA binding	Molecular Function	1	0.999914	GH_D07G1152
GO:0000976	transcription regulatory region sequence-specific DNA binding	Molecular Function	17	0.999919	GH_D07G1505 ;GH_D11G1128 ;GH_A06G0154 ;GH_D09G1886 ;GH_A10G0419 ;GH_D03G1671 ;GH_A08G1361 ;GH_D05G2774 ;GH_A05G2747 ;GH_D06G0910 ;GH_D12G1957 ;GH_D04G0114 ;GH_A11G1097 ;GH_D01G1180 ;GH_D06G1527 ;GH_D12G1584 ;GH_D07G1426
GO:0008134	transcription factor binding	Molecular Function	3	0.999961	GH_A05G2747 ;GH_D07G0785 ;GH_D12G0063
GO:0003682	chromatin binding	Molecular Function	3	0.99997	GH_D04G2014 ;GH_D07G2527 ;GH_D12G0063
GO:0010333	terpene synthase activity	Molecular Function	1	0.999973	GH_D10G0184
GO:0016787	hydrolase activity	Molecular Function	81	0.999978	GH_D12G1236 ;GH_A06G2238 ;GH_A05G2020 ;GH_A02G1563 ;GH_A12G0033 ;GH_A07G1128 ;GH_D04G2120 ;GH_A05G2793 ; GHnewGene_10777;GH_A03G0455 ;GH_A07G0138 ;GH_A12G1602 ;GH_D08G0048 ;GH_A13G2071 ;GH_D13G2466 ;GH_D01G0890 ;GH_A10G2278 ;GH_D11G1581 ;GH_D11G2717 ;GH_D09G1235 ; GHnewGene_11921;GH_D12G1606 ;GH_D06G0936 ; GHnewGene_6344;GH_D05G0981 ;GH_D10G1167 ;GH_A01G0876 ;GH_D09G1572 ;GH_D07G1437 ;GH_A07G2140…
GO:0046982	protein heterodimerization activity	Molecular Function	8	0.999988	GH_D10G0572 ;GH_D01G0886 ;GH_A08G0490 ;GH_A13G1141 ;GH_D08G0502 ;GH_D05G1589 ;GH_D11G1585 ;GH_D07G0785
GO:0003735	structural constituent of ribosome	Molecular Function	63	0.999996	GHnewGene_4365;GH_A13G0072 ;GH_A13G1990 ;GH_D10G0486 ;GH_D12G1021 ; GHnewGene_4883; GHnewGene_10810;GH_D11G2317 ;GH_D02G1251 ;GH_A11G2116 ; GHnewGene_18397;GH_D01G2414 ;GH_A13G1891 ; GHnewGene_6057;GH_D11G2308 ;GH_A13G0254 ;GH_A01G0258 ;GH_A06G2184 ;GH_D09G0344 ;GH_A07G0450 ;GH_A06G1047 ;GH_scaffold23351_objG0001 ;GH_A13G0448 ;GH_D06G1046 ;GH_D09G2012 ;GH_scaffold23635_objG0003 ;GH_A03G0834 ;GH_D…
GO:0004386	helicase activity	Molecular Function	3	1	GH_A12G2832 ;GH_A05G1383 ;GH_A12G2833
GO:0003690	double-stranded DNA binding	Molecular Function	1	1	GH_A10G2417
GO:0016788	hydrolase activity, acting on ester bonds	Molecular Function	40	1	GH_D03G1178 ;GH_D07G2520 ;GH_A04G0173 ;GH_D06G1512 ;GH_A05G1460 ;GH_D09G1572 ;GH_D07G1437 ;GH_A04G0063 ;GH_D12G2072 ;GH_A07G1444 ;GH_A13G0784 ;GH_A11G2950 ;GH_D05G2498 ;GH_A10G0938 ;GH_A09G1627 ;GH_A03G0764 ;GH_D01G0793 ;GH_D09G1235 ; GHnewGene_11921;GH_A05G1843 ;GH_D12G1606 ;GH_D06G1510 ;GH_A01G0783 ;GH_A01G0395 ;GH_D13G1090 ;GH_A09G0451 ;GH_A06G2261 ;GH_D04G2120 ;GH_A12G1602 ;GH_D06G2300 ; GHne…
GO:0097159	organic cyclic compound binding	Molecular Function	47	1	GH_A09G1065 ;GH_A10G2417 ;GH_D12G1438 ;GH_A05G3773 ;GH_D07G1437 ;GH_D03G1411 ;GH_A04G1177 ;GH_A07G1832 ;GH_A12G0184 ;GH_A12G1109 ;GH_D06G0936 ;GH_D06G0319 ;GH_D09G1017 ;GH_D05G0866 ;GH_D02G2257 ;GH_D10G0570 ;GH_D07G1925 ;GH_A06G0333 ;GH_A07G1444 ;GH_D03G1018 ;GH_A03G2075 ;GH_A13G0784 ;GH_D07G1130 ;GH_A13G2092 ;GH_D12G1100 ;GH_A02G1905 ;GH_A05G0874 ;GH_A07G2326 ;GH_D12G2386 ;GH_A05G0532 ;GH_D09G12…
GO:0043565	sequence-specific DNA binding	Molecular Function	68	1	GH_A05G2409 ;GH_A02G1178 ;GH_A02G1773 ;GH_D12G1734 ;GH_D03G1018 ;GH_A03G2075 ;GH_D09G1886 ;GH_A07G1204 ;GH_D05G3018 ;GH_A10G1009 ;GH_A02G0818 ;GH_A09G0908 ;GH_A13G0454 ;GH_D05G2774 ;GH_A11G0787 ;GH_A10G0419 ;GH_A12G1501 ;GH_A02G1905 ;GH_A13G1840 ;GH_D06G0910 ;GH_A12G2632 ;GH_A10G0542 ;GH_A07G1150 ;GH_D04G0114 ;GH_A03G0781 ;GH_D08G2052 ;GH_D05G0866 ;GH_D01G0886 ;GH_D10G0570 ;GH_A10G0716 ;GH_A11G20…
GO:1901363	heterocyclic compound binding	Molecular Function	46	1	GH_D12G2386 ;GH_A07G2326 ;GH_A05G0874 ;GH_A02G1905 ;GH_A10G0542 ;GH_A07G1150 ;GH_A12G2632 ;GH_D12G1606 ;GH_D09G1235 ;GH_A05G0532 ;GH_D12G1236 ;GH_A09G1617 ;GH_A13G0454 ;GH_D08G0814 ;GH_A09G0908 ;GH_A08G1835 ;GH_A12G1602 ;GH_A03G0554 ;GH_D08G1852 ;GH_D04G2120 ;GH_D03G1672 ;GH_D03G1411 ;GH_A05G3773 ;GH_D07G1437 ;GH_D12G1438 ;GH_A10G2417 ;GH_A09G1065 ;GH_A12G1109 ;GH_A12G0184 ;GH_A07G1832 ;GH_A04G11…
GO:0046872	metal ion binding	Molecular Function	191	1	GH_A10G0369 ;GH_D04G1762 ;GH_D04G0454 ;GH_A01G2403 ;GH_A05G0636 ;GH_D05G0094 ;GH_D06G0539 ;GH_A05G3498 ;GH_D10G0384 ;GH_D06G2351 ;GH_D13G2602 ;GH_A12G2285 ;GH_D12G2707 ;GH_D10G0658 ;GH_A07G0497 ;GH_A08G2773 ;GH_A06G2096 ;GH_D08G1939 ;GH_D04G0196 ;GH_A08G0515 ;GH_D11G3723 ;GH_D01G2481 ;GH_A05G1844 ;GH_D12G2066 ;GH_D05G0632 ;GH_A02G1495 ;GH_D13G0912 ;GH_D07G0938 ;GH_A13G1284 ;GH_A05G1973 ;GH_A06G18…
GO:0046983	protein dimerization activity	Molecular Function	56	1	GH_D02G0191 ;GH_D07G0993 ;GH_A01G2052 ;GH_D02G0662 ;GH_A01G1235 ;GH_A03G0856 ;GH_D05G2543 ;GH_A05G3280 ;GH_D02G2153 ;GH_D01G0149 ;GH_A08G1322 ;GH_D05G0257 ;GH_D02G1979 ;GH_D01G1303 ;GH_A07G2326 ;GH_D04G0720 ;GH_D02G0914 ;GH_D11G1505 ;GH_D06G1066 ;GH_A03G1815 ;GH_D05G1322 ;GH_D05G1595 ;GH_A06G0071 ;GH_D12G1632 ;GH_A10G1422 ;GH_D10G1465 ;GH_D06G0323 ;GH_D03G0601 ;GH_D09G2543 ;GH_A08G1245 ;GH_D11G36…
GO:0003824	catalytic activity	Molecular Function	112	1	GH_A11G3368 ;GH_A09G1627 ;GH_D01G0242 ;GH_D08G0680 ;GH_D04G1264 ;GH_D10G1490 ;GH_D09G0662 ;GH_A11G2599 ;GH_A10G0019 ;GH_A09G0747 ;GH_A01G1967 ;GH_A13G0784 ;GH_A07G1444 ;GH_A11G2080 ;GH_A11G0864 ;GH_A05G1931 ;GH_A09G1675 ;GH_D10G0376 ;GH_A11G1902 ;GH_D11G2023 ;GH_D11G0968 ;GH_A01G1666 ; GHnewGene_12156;GH_D09G2134 ;GH_D07G1136 ;GH_A07G2542 ;GH_A04G1502 ;GH_A02G0394 ;GH_D07G1150 ;GH_A08G2222 ;GH_A1…
GO:0004519	endonuclease activity	Molecular Function	9	1	GH_D07G1437 ;GH_A13G0784 ;GH_A07G1444 ;GH_D12G1606 ; GHnewGene_11921;GH_D09G1235 ;GH_D12G1236 ;GH_A12G1602 ;GH_D04G2120
GO:0004518	nuclease activity	Molecular Function	9	1	GH_D09G1235 ; GHnewGene_11921;GH_D12G1606 ;GH_D12G1236 ;GH_D04G2120 ;GH_A12G1602 ;GH_D07G1437 ;GH_A07G1444 ;GH_A13G0784
GO:0004523	RNA-DNA hybrid ribonuclease activity	Molecular Function	17	1	GH_D11G2229 ; GHnewGene_11495; GHnewGene_13574; GHnewGene_13019;GH_D08G2083 ; GHnewGene_14446; GHnewGene_11946; GHnewGene_7199; GHnewGene_15478;GH_A02G1226 ;GH_D02G0467 ; GHnewGene_3942;GH_A11G2987 ; GHnewGene_9313; GHnewGene_2185; GHnewGene_5025; GHnewGene_14173
GO:0003700	transcription factor activity, sequence-specific DNA binding	Molecular Function	95	1	GH_D03G1394 ;GH_A10G0419 ;GH_A13G0454 ;GH_D05G2774 ;GH_A04G0108 ;GH_A10G0542 ;GH_A04G1492 ;GH_D04G0114 ;GH_A10G1422 ;GH_A12G1501 ;GH_A04G0577 ;GH_D07G0504 ;GH_D10G1144 ;GH_D08G0170 ;GH_A03G2075 ;GH_A12G0755 ;GH_A05G2409 ;GH_A02G1178 ;GH_D04G0743 ;GH_A02G0818 ;GH_D12G2035 ;GH_A03G0856 ;GH_A07G1204 ;GH_D07G0993 ;GH_A06G0435 ;GH_A03G0554 ;GH_A08G1708 ;GH_A06G0154 ;GH_A12G0502 ;GH_A05G0161 ;GH_A09G16…
GO:0005524	ATP binding	Molecular Function	206	1	GH_D07G1117 ;GH_A08G1885 ;GH_D01G0012 ;GH_D02G0027 ;GH_D11G3723 ;GH_D13G0618 ;GH_A11G0228 ;GH_A12G2255 ;GH_D05G1869 ; GHnewGene_14834;GH_A05G2427 ;GH_A11G3697 ;GH_D01G0018 ;GH_A07G0833 ;GH_A02G0619 ;GH_A01G0012 ;GH_A05G2115 ;GH_D13G2122 ;GH_D11G3395 ;GH_D12G1423 ;GH_A05G2672 ;GH_A06G0095 ;GH_D09G1732 ;GH_D06G2100 ;GH_A12G0718 ;GH_D10G1239 ;GH_A08G0121 ;GH_A05G1242 ;GH_D02G1306 ;GH_D07G2397 ;GH_D1…
GO:0003674	molecular_function	Molecular Function	128	1	GH_D13G2305 ;GH_A04G0063 ;GH_A10G2417 ;GH_D02G2349 ;GH_A13G0323 ;GH_D08G2208 ;GH_D05G0164 ;GH_A01G0232 ;GH_D02G0805 ;GH_D07G0881 ;GH_A06G2281 ;GH_D04G0610 ;GH_D07G1543 ;GH_D12G0063 ;GH_D06G0936 ;GH_D02G0804 ; GHnewGene_17865;GH_A06G0333 ;GH_D03G1018 ;GH_D03G1790 ;GH_D05G2729 ;GH_A13G1611 ;GH_A09G1207 ;GH_A02G1905 ; GHnewGene_11251;GH_D10G1492 ;GH_A07G2326 ;GH_D07G0718 ;GH_A09G1425 ;GH_D07G0705 ;G…
GO:0008270	zinc ion binding	Molecular Function	97	1	GH_D09G1357 ; GHnewGene_8941;GH_D13G0385 ;GH_D08G1402 ;GH_A12G2622 ;GH_D02G0499 ;GH_D06G0436 ; GHnewGene_17865;GH_A09G1397 ;GH_A09G1394 ;GH_A11G3544 ;GH_A05G2731 ;GH_D01G1433 ;GH_A12G2495 ;GH_A02G0488 ;GH_D05G3018 ;GH_A12G0076 ;GH_A10G0263 ;GH_A08G0479 ;GH_D11G1746 ;GH_A07G0974 ;GH_D11G1862 ; GHnewGene_16385; GHnewGene_16964;GH_D02G0741 ;GH_D05G1019 ;GH_D07G2412 ;GH_D08G0335 ;GH_D07G0165 ;GH_D11G…
GO:0003723	RNA binding	Molecular Function	81	1	GH_A07G0450 ;GH_D02G2332 ;GH_D01G0844 ;GH_A11G3682 ;GH_D06G2286 ;GH_A05G2944 ;GH_A10G1075 ;GH_D05G3975 ;GH_D07G0175 ;GH_A11G1422 ;GH_A05G0532 ;GH_A11G2574 ;GH_A01G0833 ;GH_D09G0222 ; GHnewGene_10810;GH_A12G1842 ;GH_A07G1444 ;GH_A06G1238 ;GH_A09G0226 ;GH_A01G2504 ;GH_D10G0617 ;GH_A13G2463 ;GH_D07G0489 ;GH_A05G0557 ;GH_D12G1236 ;GH_D11G3711 ;GH_D04G1182 ;GH_A04G1626 ;GH_D07G2099 ;GH_A04G0862 ;GH_A0…
GO:0003964	RNA-directed DNA polymerase activity	Molecular Function	13	1	GHnewGene_14795; GHnewGene_10083;GH_A02G1226 ;GH_scaffold35424_objG0001 ;GH_D11G2229 ; GHnewGene_13574; GHnewGene_3086; GHnewGene_13019; GHnewGene_10964; GHnewGene_15751; GHnewGene_7410;GH_A11G2987 ; GHnewGene_11946
GO:0003676	nucleic acid binding	Molecular Function	42	1	GH_D06G1314 ;GH_A07G1444 ;GH_D07G1130 ; GHnewGene_14446;GH_D02G2257 ;GH_D10G0570 ;GH_A02G0691 ; GHnewGene_11495;GH_A12G0184 ; GHnewGene_13574;GH_D04G1184 ;GH_D08G2083 ;GH_A12G0590 ;GH_A11G3491 ;GH_D11G2229 ;GH_D03G1411 ;GH_A09G1065 ;GH_A02G1226 ;GH_A03G0554 ;GH_A13G0618 ; GHnewGene_71;GH_A09G1617 ;GH_A05G0094 ; GHnewGene_15478;GH_D01G0923 ;GH_A05G0532 ;GH_D11G1454 ;GH_A05G0874 ;GH_A03G2075 ;GH_D0…
GO:0003677	DNA binding	Molecular Function	100	1	GH_D12G1100 ;GH_D08G0335 ;GH_A13G0163 ;GH_D05G3606 ;GH_D05G0866 ;GH_D08G2415 ;GH_D09G1017 ;GH_A12G1109 ;GH_A12G2299 ;GH_A12G0368 ;GH_D06G0201 ;GH_D05G3954 ;GH_D10G0298 ;GH_A11G1067 ;GH_A02G1096 ;GH_A11G0343 ;GH_D01G2218 ;GH_A08G2715 ;GH_A11G2688 ;GH_A07G1434 ;GH_D13G2433 ;GH_D03G1443 ;GH_D11G0021 ;GH_A03G0569 ;GH_D07G1212 ;GH_D12G2628 ;GH_D05G0765 ;GH_A10G1686 ;GH_A05G0943 ;GH_A12G2579 ;GH_D07G07…
GO:0043531	ADP binding	Molecular Function	18	1	GH_D11G3443 ;GH_D05G3936 ;GH_D05G0071 ;GH_D11G3254 ;GH_A05G3091 ;GH_D03G1752 ;GH_D11G3408 ;GH_D02G1828 ;GH_D05G0070 ;GH_A10G2667 ;GH_D01G0185 ;GH_A06G2200 ;GH_A11G3384 ;GH_D11G3440 ;GH_scaffold1001_objG0001 ;GH_D05G2642 ;GH_D12G1963 ;GH_D06G2158
GO:0000139	Golgi membrane	Cellular Component	79	0	GH_D13G0095 ;GH_A09G2244 ;GH_A04G0434 ;GH_A06G0107 ;GH_A06G1338 ;GH_D03G0646 ;GH_D05G3926 ;GH_A13G2084 ;GH_D03G1950 ;GH_D11G0772 ;GH_A07G1976 ;GH_A05G1289 ;GH_D09G2175 ;GH_A04G0139 ;GH_D04G1754 ;GH_A02G1037 ;GH_A05G1402 ;GH_D10G0829 ;GH_D11G3107 ;GH_A11G3079 ;GH_A04G1407 ;GH_A10G2588 ;GH_A03G0053 ;GH_A06G2257 ;GH_A01G0522 ;GH_A09G1686 ;GH_A09G0972 ;GH_A01G1455 ;GH_D12G2913 ;GH_A12G0406 ;GH_D11G24…
GO:0033179	proton-transporting V-type ATPase, V0 domain	Cellular Component	19	4.67e-14	GH_A04G1482 ;GH_D04G1822 ;GH_D03G0103 ;GH_A07G2443 ;GH_A13G0994 ;GH_D07G2387 ;GH_D11G1892 ;GH_D13G0990 ;GH_D02G2412 ;GH_A03G2241 ;GH_A11G0441 ;GH_D08G1105 ;GH_D03G0729 ;GH_D09G0254 ;GH_A02G1249 ;GH_A13G1600 ;GH_A11G1858 ;GH_A02G1961 ;GH_A09G0258
GO:0005794	Golgi apparatus	Cellular Component	158	1.85e-12	GH_A05G3664 ;GH_A07G0396 ;GH_D09G2372 ;GH_A09G1378 ;GH_D13G1258 ;GH_A05G3131 ;GH_A01G0647 ;GH_D04G0041 ;GH_D03G1950 ;GH_D03G0484 ;GH_A11G3757 ;GH_D10G1966 ;GH_D07G1790 ;GH_D13G1777 ;GH_D03G0647 ;GH_D13G1014 ;GH_A06G0179 ;GH_A08G0449 ;GH_D06G1892 ;GH_A07G2544 ;GH_D05G0092 ;GH_D05G2351 ;GH_D01G0898 ;GH_D11G2998 ;GH_A05G3742 ;GH_A05G0089 ; GHnewGene_18336;GH_A08G2860 ;GH_D01G0742 ;GH_D09G1300 ;GH_A0…
GO:0005789	endoplasmic reticulum membrane	Cellular Component	94	5.04e-12	GH_D10G1371 ;GH_A10G0147 ;GH_D04G0759 ;GH_A13G0091 ;GH_D01G1067 ;GH_A02G0244 ;GH_A04G1072 ;GH_A10G1045 ;GH_D05G1383 ;GH_A02G1370 ;GH_D12G2392 ;GH_A12G2520 ;GH_A11G0812 ;GH_A08G1247 ;GH_D06G2229 ;GH_D01G1681 ;GH_A10G0474 ;GH_D06G1770 ;GH_A01G0960 ; GHnewGene_842;GH_D08G1917 ;GH_D11G0612 ;GH_D08G0292 ;GH_A11G0241 ;GH_D04G1412 ;GH_A02G0389 ;GH_A13G2282 ;GH_D05G1185 ;GH_A03G2103 ;GH_A03G0575 ;GH_D12G…
GO:0030126	COPI vesicle coat	Cellular Component	24	2.36e-09	GH_A02G1037 ;GH_A11G2483 ;GH_A13G2084 ;GH_D05G0647 ;GH_D05G1124 ;GH_A03G2225 ;GH_A03G2184 ;GH_A06G2257 ;GH_A10G0748 ;GH_D13G0337 ;GH_D06G1177 ;GH_A06G1338 ;GH_A05G0650 ;GH_A13G0341 ;GH_D11G2476 ;GH_A05G1128 ;GH_D13G2064 ;GH_D02G2395 ;GH_D12G0472 ;GH_A12G0406 ;GH_A01G1455 ;GH_D10G0829 ;GH_A09G0972 ;GH_D06G2296
GO:0031201	SNARE complex	Cellular Component	18	1.23e-07	GH_A10G1756 ;GH_D06G2144 ;GH_A03G0083 ;GH_D01G2403 ;GH_D07G2494 ;GH_A08G0286 ;GH_A07G2335 ;GH_A05G1402 ;GH_A11G0726 ;GH_A01G0818 ;GH_D08G0301 ;GH_A08G1805 ;GH_D07G2283 ;GH_D13G1553 ;GH_A07G2553 ;GH_A10G2588 ;GH_A09G0925 ;GH_D04G1269
GO:0005783	endoplasmic reticulum	Cellular Component	100	1.27e-07	GH_A02G0975 ;GH_A02G1518 ;GH_D09G1300 ;GH_D08G1451 ;GH_D02G0662 ;GH_D05G3775 ;GH_D01G0898 ;GH_A12G1688 ;GH_D01G1867 ;GH_D05G2303 ;GH_A08G0449 ;GH_A05G4006 ;GH_A02G2032 ;GH_A03G1452 ;GH_D10G1966 ;GH_D12G1192 ;GH_D09G2372 ;GH_D13G1258 ;GH_A11G1795 ;GH_D05G0531 ;GH_D01G2082 ;GH_D10G0534 ;GH_A12G1591 ;GH_A11G0120 ;GH_D12G0318 ;GH_D03G0030 ;GH_A10G0971 ;GH_A13G1611 ;GH_D13G0337 ;GH_A10G0610 ;GH_A10G22…
GO:0005771	multivesicular body	Cellular Component	13	2.35e-06	GH_A01G0814 ;GH_A05G1349 ;GH_A07G0143 ;GH_D10G0668 ;GH_A10G0627 ;GH_A05G0279 ;GH_D06G2216 ;GH_D07G0150 ;GH_D05G0283 ;GH_D01G0825 ;GH_D02G1866 ;GH_D05G2916 ;GH_D13G2220
GO:0030131	clathrin adaptor complex	Cellular Component	11	3.22e-06	GH_D06G0316 ;GH_D11G0291 ;GH_A12G1639 ;GH_D12G1647 ;GH_D03G1686 ;GH_A13G2050 ;GH_D08G2119 ;GH_A08G2846 ;GH_A03G0065 ;GH_A03G0285 ;GH_A11G0281
GO:0012505	endomembrane system	Cellular Component	93	3.86e-06	GH_A13G1058 ;GH_D01G0728 ;GH_A08G0243 ;GH_A02G0148 ;GH_A06G2289 ;GH_D06G2081 ;GH_D08G1737 ;GH_A02G0323 ;GH_A01G0818 ;GH_D04G1459 ;GH_D06G2272 ;GH_D01G2403 ;GH_A09G1425 ;GH_A08G1805 ;GH_D08G0058 ;GH_D07G0718 ;GH_A07G1786 ;GH_D02G2583 ;GH_D13G1553 ;GH_A02G1425 ; GHnewGene_2823; GHnewGene_3301;GH_A13G0971 ;GH_D10G1654 ;GH_D05G0504 ;GH_D02G1866 ;GH_A08G0644 ;GH_D08G0639 ;GH_A08G0056 ;GH_A07G2209 ;GH_…
GO:0005768	endosome	Cellular Component	39	1.08e-05	GH_D10G1255 ;GH_A06G2043 ;GH_A06G1633 ;GH_D03G1437 ;GH_D06G2272 ;GH_A09G1582 ;GH_D06G2081 ;GH_D08G1737 ;GH_A12G0257 ;GH_D05G0457 ;GH_A12G0809 ;GH_D02G2401 ;GH_D02G1866 ;GH_A03G0531 ;GH_D01G0037 ;GH_A01G0318 ;GH_A06G2289 ;GH_A08G2860 ;GH_D09G1485 ;GH_A03G0815 ;GH_A07G1564 ;GH_A05G3742 ;GH_D05G0504 ;GH_D06G0353 ;GH_D12G2245 ;GH_D02G0152 ;GH_D12G0263 ;GH_A13G0791 ;GH_D12G0922 ;GH_A03G2231 ;GH_D05G05…
GO:0000220	vacuolar proton-transporting V-type ATPase, V0 domain	Cellular Component	7	1.64e-05	GH_D08G0121 ;GH_D01G1157 ;GH_A01G0042 ;GH_D09G1164 ;GH_A01G1112 ;GH_D13G0305 ;GH_A13G0306
GO:0000813	ESCRT I complex	Cellular Component	10	2.69e-05	GH_D05G1881 ;GH_A05G1844 ;GH_D09G0853 ;GH_A11G3686 ;GH_A09G0893 ;GH_D04G1186 ;GH_D11G3715 ;GH_A09G1984 ;GH_D09G1931 ;GH_A11G0130
GO:0005774	vacuolar membrane	Cellular Component	39	4.12e-05	GH_A13G2615 ;GH_A13G0343 ;GH_D12G2095 ;GH_A03G2241 ;GH_D03G0103 ;GH_A04G1482 ;GH_A11G0441 ;GH_A10G1756 ;GH_A12G2842 ; GHnewGene_11251;GH_A02G1425 ;GH_D09G0553 ;GH_D07G0718 ;GH_A07G0727 ; GHnewGene_6957;GH_A02G1961 ;GH_A07G2553 ;GH_D12G2865 ;GH_A09G0614 ;GH_D07G2494 ;GH_A13G0994 ;GH_A05G1083 ;GH_A13G2572 ;GH_A12G2461 ;GH_D13G2605 ;GH_D04G1822 ;GH_D10G0024 ;GH_D13G0990 ;GH_D10G2786 ;GH_A09G0009 ;GH…
GO:0000815	ESCRT III complex	Cellular Component	9	4.24e-05	GH_D13G2220 ;GH_D05G0283 ;GH_D07G0150 ;GH_A10G0627 ;GH_A05G0279 ;GH_D06G2216 ;GH_A07G0143 ;GH_A05G1349 ;GH_D10G0668
GO:0005747	mitochondrial respiratory chain complex I	Cellular Component	16	5.11e-05	GH_D12G2095 ;GH_D10G2173 ;GH_D09G1165 ;GH_D05G1846 ; GHnewGene_6758;GH_A02G1933 ;GH_A08G0469 ;GH_D12G0304 ;GH_D02G1638 ;GH_D08G0485 ;GH_A12G2095 ;GH_D13G2477 ;GH_D08G0816 ;GH_A10G2052 ;GH_A09G2538 ;GH_A09G1207
GO:0005856	cytoskeleton	Cellular Component	51	7.51e-05	GH_D08G0044 ;GH_D11G2446 ;GH_D06G0936 ;GH_D12G0063 ; GHnewGene_14834;GH_A08G0043 ;GH_D05G0787 ;GH_A01G0012 ; GHnewGene_4298;GH_D11G0334 ;GH_D01G0012 ;GH_A05G0269 ; GHnewGene_17915;GH_A07G2289 ;GH_A11G2080 ; GHnewGene_10777;GH_D04G0861 ;GH_A13G0205 ; GHnewGene_3301;GH_D06G2327 ;GH_A05G4091 ;GH_A11G0579 ;GH_A02G1391 ;GH_A05G0270 ;GH_A13G2243 ;GH_D08G1247 ;GH_A01G0547 ;GH_D11G0606 ;GH_A11G2385 ;GH_D…
GO:0033180	proton-transporting V-type ATPase, V1 domain	Cellular Component	9	0.000119	GH_A09G1905 ;GH_D10G0024 ;GH_A11G0034 ;GH_D09G1856 ;GH_D05G2585 ;GH_D11G0687 ;GH_D08G2166 ;GH_A10G0022 ;GH_D11G0039
GO:0005802	trans-Golgi network	Cellular Component	36	0.000171	GH_A11G1734 ;GH_D08G0525 ;GH_D12G0922 ;GH_A05G0095 ;GH_D05G0505 ;GH_D10G0384 ;GH_D12G0263 ;GH_D08G1722 ;GH_D05G0092 ;GH_A13G0791 ;GH_D05G0094 ;GH_A05G3131 ;GH_A01G0647 ;GH_A12G1982 ;GH_D08G0600 ;GH_D11G0481 ;GH_A10G0369 ;GH_D12G1977 ;GH_D06G2081 ;GH_A08G1710 ;GH_A12G0809 ;GH_A12G0257 ;GH_D07G0439 ;GH_A06G2043 ;GH_D10G1255 ;GH_A07G1564 ;GH_D11G1767 ;GH_A09G0137 ;GH_A03G0815 ;GH_D12G2245 ;GH_D06G03…
GO:0005874	microtubule	Cellular Component	67	0.000361	GH_D06G1208 ;GH_D12G2439 ;GH_A11G0785 ;GH_A09G1937 ;GH_A01G0547 ;GH_A08G2085 ;GH_D05G0911 ;GH_D08G2208 ;GH_A05G3607 ;GH_D07G1281 ;GH_D05G1607 ;GH_D08G2099 ;GH_D01G1264 ;GH_D01G0541 ;GH_A08G2744 ;GH_A10G0319 ;GH_A03G0260 ;GH_D13G1239 ;GH_A03G0911 ;GH_D11G0820 ;GH_D09G0979 ;GH_A09G0513 ;GH_D09G1891 ;GH_D05G2183 ;GH_D02G2408 ;GH_D09G0508 ;GH_D11G2354 ;GH_A05G2151 ;GH_A05G1577 ;GH_D02G2216 ;GH_D02G08…
GO:0015629	actin cytoskeleton	Cellular Component	22	0.000414	GH_D13G2200 ;GH_D02G2455 ;GH_A03G2283 ;GH_D01G2453 ;GH_A13G0645 ;GH_A13G0210 ;GH_A02G1322 ;GH_D01G2454 ;GH_A05G0896 ;GH_D01G1399 ;GH_D03G1470 ;GH_D02G2230 ;GH_D12G2481 ;GH_A12G1659 ;GH_D12G2994 ;GH_A03G0501 ;GH_A01G2374 ;GH_A01G2375 ;GH_A12G0371 ;GH_A13G0176 ;GH_D06G0228 ;GH_D12G0333
GO:0031966	mitochondrial membrane	Cellular Component	17	0.000568	GH_A04G0063 ;GH_A10G2052 ;GH_A01G0232 ;GH_D12G2095 ; GHnewGene_10258;GH_D05G1846 ;GH_A02G1933 ;GH_A08G0469 ;GH_D10G0615 ; GHnewGene_18184;GH_A03G1467 ;GH_D13G2477 ;GH_A12G2095 ;GH_A07G1212 ; GHnewGene_10777;GH_A09G1207 ; GHnewGene_2192
GO:0055038	recycling endosome membrane	Cellular Component	4	0.00065	GH_D13G0678 ;GH_A13G0584 ;GH_A03G0011 ;GH_D03G1950
GO:0000221	vacuolar proton-transporting V-type ATPase, V1 domain	Cellular Component	5	0.000654	GH_A08G2518 ;GH_D08G2525 ;GH_D04G0758 ;GH_D03G0564 ;GH_A05G3507
GO:0017119	Golgi transport complex	Cellular Component	9	0.000874	GH_D08G1775 ;GH_D08G2807 ;GH_A05G4258 ;GH_A08G1756 ;GH_A11G1765 ;GH_A08G2814 ;GH_A12G2184 ;GH_D12G2201 ;GH_D10G1255
GO:0030134	COPII-coated ER to Golgi transport vesicle	Cellular Component	8	0.001103	GHnewGene_842;GH_D05G2303 ;GH_D11G0663 ;GH_D10G1645 ;GH_D01G0898 ; GHnewGene_9990;GH_A10G1238 ;GH_A05G4006
GO:0030125	clathrin vesicle coat	Cellular Component	6	0.001471	GH_A10G0255 ;GH_D05G0457 ;GH_D02G0152 ;GH_A03G0531 ;GH_D03G1437 ;GH_D07G2359
GO:0008290	F-actin capping protein complex	Cellular Component	4	0.00178	GH_A11G2998 ;GH_A05G2472 ;GH_D05G2495 ;GH_D11G3027
GO:0005743	mitochondrial inner membrane	Cellular Component	32	0.001834	GH_A08G0469 ;GH_A03G1467 ;GH_D10G1017 ;GH_A01G0013 ;GH_D09G2601 ;GH_A04G0063 ; GHnewGene_17051;GH_D06G0935 ;GH_A10G2052 ;GH_D08G1728 ;GH_D12G2095 ;GH_D01G0013 ;GH_D06G1968 ;GH_D13G0086 ;GH_D10G0615 ;GH_D13G2477 ;GH_A12G2095 ;GH_A05G4249 ;GH_A09G1207 ;GH_A11G1954 ;GH_D09G0399 ;GH_D04G0125 ;GH_D13G2005 ; GHnewGene_12023; GHnewGene_10151;GH_scaffold9770_objG0001 ;GH_A01G0232 ;GH_D08G2869 ;GH_D11G198…
GO:0070469	respiratory chain	Cellular Component	16	0.001938	GH_D04G0125 ;GH_D13G2477 ;GH_A12G2095 ;GH_A08G0469 ;GH_A05G4249 ;GH_A09G1207 ;GH_A01G0013 ;GH_A03G1979 ;GH_D01G0013 ;GH_D02G2146 ;GH_D12G2095 ;GH_A02G1933 ;GH_D02G2587 ;GH_D13G0086 ;GH_D05G1846 ;GH_A10G2052
GO:0030658	transport vesicle membrane	Cellular Component	7	0.002831	GH_A13G0584 ;GH_D13G0678 ;GH_A06G1461 ;GH_D06G1446 ;GH_D03G1950 ;GH_A03G0011 ;GH_D01G0158
GO:0035339	SPOTS complex	Cellular Component	4	0.003794	GH_A12G2580 ;GH_A07G1479 ;GH_D08G1288 ;GH_D12G1317
GO:0005793	endoplasmic reticulum-Golgi intermediate compartment	Cellular Component	8	0.003937	GH_A05G1402 ;GH_A05G3970 ;GH_D10G1645 ;GH_D01G0898 ;GH_A10G1238 ;GH_A13G0341 ;GH_D13G0337 ;GH_D04G0405
GO:0030130	clathrin coat of trans-Golgi network vesicle	Cellular Component	7	0.00395	GH_D02G1966 ;GH_A10G0255 ;GH_D13G0158 ;GH_A13G0151 ;GH_A06G1872 ;GH_D10G0268 ;GH_D13G0982
GO:0034098	VCP-NPL4-UFD1 AAA ATPase complex	Cellular Component	3	0.00479	GH_D12G0306 ;GH_A11G3697 ;GH_D11G3725
GO:0005618	cell wall	Cellular Component	68	0.004949	GH_D07G0785 ;GH_D13G0780 ;GH_D10G1269 ;GH_D08G1813 ;GH_A07G0812 ;GH_A12G1354 ;GH_A07G1082 ;GH_A08G0267 ;GH_A07G1832 ;GH_A08G0273 ;GH_D08G0283 ;GH_D12G0771 ;GH_D07G1071 ;GH_D01G1876 ;GH_D11G2209 ;GH_A08G0268 ;GH_D08G0287 ;GH_A12G1353 ;GH_D05G0768 ;GH_A09G1425 ;GH_A03G0547 ;GH_A08G1792 ;GH_D05G0343 ;GH_D03G0319 ;GH_D06G0761 ;GH_D08G2286 ; GHnewGene_11927;GH_A06G0780 ;GH_D06G1728 ;GH_D08G1755 ;GH_A1…
GO:0030132	clathrin coat of coated pit	Cellular Component	7	0.005373	GH_D13G0982 ;GH_A06G1872 ;GH_D10G0268 ;GH_A13G0151 ;GH_D02G1966 ;GH_A10G0255 ;GH_D13G0158
GO:0030173	integral component of Golgi membrane	Cellular Component	11	0.006547	GH_A09G2087 ; GHnewGene_842;GH_A09G0629 ;GH_D11G0580 ; GHnewGene_9990;GH_D07G2329 ;GH_A11G3757 ;GH_A07G2387 ;GH_D11G3783 ;GH_D09G2028 ;GH_D09G0577
GO:0005782	peroxisomal matrix	Cellular Component	4	0.006933	GH_A10G0102 ;GH_D10G0114 ;GH_A11G0276 ;GH_D11G0286
GO:0031902	late endosome membrane	Cellular Component	7	0.007148	GH_D07G2283 ;GH_A03G0083 ;GH_A09G2677 ;GH_A07G2335 ;GH_D05G1881 ;GH_A05G1844 ;GH_A11G0726
GO:0005746	mitochondrial respiratory chain	Cellular Component	9	0.007379	GHnewGene_2327;GH_A02G1933 ;GH_D05G1846 ;GH_D12G2095 ;GH_A10G2052 ;GH_A09G1207 ;GH_A12G2095 ;GH_D13G2477 ;GH_A08G0469
GO:0030964	NADH dehydrogenase complex	Cellular Component	8	0.008408	GH_D05G1846 ;GH_A09G1207 ;GH_A10G2052 ;GH_A02G1933 ;GH_D12G2095 ;GH_A08G0469 ;GH_D13G2477 ;GH_A12G2095
GO:0055044	symplast	Cellular Component	37	0.009209	GH_D07G0718 ;GH_D10G1492 ;GH_A07G0727 ;GH_A09G1425 ;GH_A12G1587 ;GH_D01G0267 ;GH_A09G0614 ;GH_D12G2865 ;GH_A11G0899 ;GH_D08G2208 ;GH_D11G0935 ;GH_D07G1925 ;GH_A12G2848 ;GH_D07G2256 ;GH_D12G1226 ; GHnewGene_11927;GH_A02G0508 ; GHnewGene_11251;GH_A12G2842 ;GH_D07G1834 ;GH_D09G0553 ;GH_A12G1220 ;GH_D10G0955 ;GH_D07G1679 ;GH_A11G2080 ;GH_A07G2289 ;GH_A10G1394 ;GH_D02G1866 ;GH_D10G2040 ;GH_D02G0228 ;G…
GO:0005905	clathrin-coated pit	Cellular Component	7	0.009323	GH_A07G0428 ;GH_D06G0547 ;GH_A03G1402 ;GH_D10G1092 ;GH_A06G0578 ;GH_D07G0429 ;GH_D05G3211
GO:0009898	cytoplasmic side of plasma membrane	Cellular Component	5	0.009407	GH_D11G2354 ;GH_D05G0283 ;GH_A05G0279 ;GH_D13G2220 ;GH_A11G2080
GO:0005740	mitochondrial envelope	Cellular Component	14	0.009498	GH_D10G0615 ;GH_A03G1467 ;GH_D13G2477 ;GH_A12G2095 ;GH_A08G0469 ; GHnewGene_10777;GH_A09G1207 ;GH_A07G1212 ;GH_A01G0232 ;GH_D12G2095 ;GH_A02G1933 ;GH_D05G1846 ;GH_A04G0063 ;GH_A10G2052
GO:0099513	polymeric cytoskeletal fiber	Cellular Component	16	0.010614	GHnewGene_4298;GH_D12G0063 ;GH_A05G1577 ;GH_D11G2354 ;GH_A01G0547 ;GH_A11G2080 ;GH_D07G1679 ;GH_A07G2289 ;GH_D08G2208 ;GH_D05G1607 ;GH_A05G3607 ; GHnewGene_13913;GH_D01G0541 ;GH_D04G0861 ;GH_A10G0319 ;GH_D05G0787
GO:0030137	COPI-coated vesicle	Cellular Component	3	0.011	GH_A01G1455 ;GH_A11G2483 ;GH_D11G2476
GO:0016471	vacuolar proton-transporting V-type ATPase complex	Cellular Component	4	0.011407	GH_D09G1164 ;GH_D13G0235 ;GH_D01G1157 ;GH_A13G0240
GO:0009326	formate dehydrogenase complex	Cellular Component	2	0.011942	GH_D07G2432 ;GH_A07G2486
GO:0044429	mitochondrial part	Cellular Component	14	0.0124	GH_A01G0232 ;GH_D12G2095 ;GH_A02G1933 ;GH_D05G1846 ;GH_A04G0063 ;GH_A10G2052 ;GH_D10G0615 ;GH_A03G1467 ;GH_D13G2477 ;GH_A12G2095 ;GH_A08G0469 ; GHnewGene_10777;GH_A09G1207 ;GH_A07G1212
GO:1990204	oxidoreductase complex	Cellular Component	8	0.013004	GH_D05G1846 ;GH_A09G1207 ;GH_A10G2052 ;GH_A02G1933 ;GH_D12G2095 ;GH_A08G0469 ;GH_D13G2477 ;GH_A12G2095
GO:0098803	respiratory chain complex	Cellular Component	8	0.013004	GH_D05G1846 ;GH_A02G1933 ;GH_A10G2052 ;GH_A09G1207 ;GH_D12G2095 ;GH_A08G0469 ;GH_D13G2477 ;GH_A12G2095
GO:0045271	respiratory chain complex I	Cellular Component	8	0.013004	GH_D05G1846 ;GH_A10G2052 ;GH_A02G1933 ;GH_A09G1207 ;GH_A08G0469 ;GH_D12G2095 ;GH_A12G2095 ;GH_D13G2477
GO:0099081	supramolecular polymer	Cellular Component	17	0.01372	GHnewGene_4298;GH_D12G0063 ;GH_A05G1577 ;GH_D11G2354 ;GH_A01G0547 ;GH_A11G2080 ;GH_D07G1679 ;GH_A07G2289 ;GH_D08G2208 ;GH_D05G1607 ;GH_A05G3607 ; GHnewGene_13913;GH_D01G0541 ;GH_D04G0861 ;GH_A10G0319 ; GHnewGene_3301;GH_D05G0787
GO:0099512	supramolecular fiber	Cellular Component	17	0.01372	GH_A07G2289 ;GH_D08G2208 ;GH_D07G1679 ;GH_A11G2080 ;GH_D04G0861 ; GHnewGene_13913;GH_D01G0541 ;GH_A05G3607 ;GH_D05G1607 ; GHnewGene_3301;GH_A10G0319 ;GH_D05G0787 ; GHnewGene_4298;GH_D11G2354 ;GH_A05G1577 ;GH_D12G0063 ;GH_A01G0547
GO:0030054	cell junction	Cellular Component	40	0.013769	GHnewGene_11251; GHnewGene_11927;GH_D11G0935 ;GH_D08G2208 ;GH_D10G1492 ;GH_D07G0718 ;GH_A09G1425 ;GH_A07G1832 ;GH_D12G0995 ;GH_D02G0228 ;GH_D11G2354 ;GH_A12G2194 ;GH_D07G1679 ;GH_D09G0553 ;GH_A12G1220 ;GH_D07G1834 ;GH_A12G2842 ;GH_D12G1226 ;GH_A02G0508 ;GH_D07G2256 ;GH_A12G2848 ;GH_A11G0899 ;GH_D12G2865 ;GH_A09G0614 ;GH_D07G1925 ;GH_A12G1587 ;GH_D02G2257 ;GH_D01G0267 ;GH_A07G0727 ;GH_A12G0746 ;GH…
GO:0005773	vacuole	Cellular Component	41	0.014034	GH_A02G0148 ;GH_A05G2972 ;GH_A12G2095 ;GH_D06G0984 ;GH_A05G2007 ;GH_A08G1681 ;GH_A03G0396 ;GH_A06G0289 ;GH_D05G0301 ;GH_D11G0935 ;GH_D07G0718 ; GHnewGene_6957; GHnewGene_11251;GH_D06G0761 ;GH_A06G0780 ;GH_D11G3026 ;GH_A08G2092 ; GHnewGene_10777;GH_A03G2219 ;GH_D10G0955 ;GH_D06G0274 ;GH_D10G2040 ;GH_A05G0296 ;GH_A13G2572 ;GH_D10G0637 ;GH_D12G2865 ;GH_A09G0614 ;GH_A11G0899 ;GH_A11G2985 ;GH_A11G2997…
GO:0071944	cell periphery	Cellular Component	112	0.014373	GHnewGene_3719;GH_D11G0334 ;GH_A13G1519 ;GH_A06G0333 ;GH_D10G2040 ;GH_D01G0037 ;GH_A12G2072 ;GH_D07G2203 ;GH_A11G2080 ;GH_A13G1702 ;GH_A09G1675 ;GH_D10G0955 ;GH_D12G2074 ;GH_D09G0553 ;GH_A12G1220 ;GH_D06G0319 ;GH_D12G1226 ;GH_A13G1681 ;GH_A02G0508 ;GH_A12G2848 ;GH_A03G2231 ;GH_A11G2985 ;GH_D04G1264 ;GH_D07G1925 ;GH_D01G0267 ;GH_A10G0694 ;GH_A13G2308 ;GH_D09G0673 ;GH_D04G0610 ;GH_A07G1832 ;GH_A04G…
GO:0016459	myosin complex	Cellular Component	11	0.014983	GH_D13G0618 ;GH_D12G2743 ;GH_A05G0323 ;GH_D13G2200 ;GH_A13G2218 ;GH_A07G0141 ;GH_A08G2191 ;GH_A03G1899 ;GH_A13G0645 ;GH_D05G0331 ;GH_D08G2178
GO:0005839	proteasome core complex	Cellular Component	10	0.015621	GH_D11G0647 ;GH_D08G0375 ;GH_A09G1235 ;GH_A11G3070 ;GH_D09G1203 ;GH_A13G1337 ;GH_D04G2025 ;GH_D02G2456 ;GH_A02G0343 ;GH_A11G0620
GO:0000502	proteasome complex	Cellular Component	9	0.015983	GH_A03G0017 ;GH_D12G2074 ; GHnewGene_10962;GH_D03G1946 ;GH_A12G2072 ;GH_D03G0084 ;GH_A02G1981 ;GH_A01G2382 ;GH_A12G0355
GO:0005911	cell-cell junction	Cellular Component	38	0.016871	GH_A07G1832 ;GH_A12G0746 ;GH_D10G0136 ;GH_A10G1787 ;GH_D12G0995 ;GH_A01G0281 ;GH_D11G2354 ;GH_D10G2040 ;GH_D02G0228 ;GH_A10G1394 ;GH_D02G1866 ;GH_A07G2289 ;GH_D07G1679 ;GH_A11G2080 ;GH_D10G0955 ; GHnewGene_3301;GH_A12G1220 ;GH_D09G0553 ; GHnewGene_11251;GH_A12G2842 ;GH_D07G1834 ; GHnewGene_11927;GH_A02G0508 ;GH_D12G1226 ;GH_A12G2848 ;GH_D07G2256 ;GH_D08G2208 ;GH_D11G0935 ;GH_D07G1925 ;GH_D12G2865…
GO:0008541	proteasome regulatory particle, lid subcomplex	Cellular Component	6	0.016992	GH_D03G1946 ;GH_A03G0017 ; GHnewGene_16319; GHnewGene_7118;GH_D13G0804 ;GH_D12G0353
GO:0071556	integral component of lumenal side of endoplasmic reticulum membrane	Cellular Component	4	0.017386	GH_D02G1207 ;GH_A13G2471 ;GH_D03G1699 ;GH_A07G1539
GO:0071458	integral component of cytoplasmic side of endoplasmic reticulum membrane	Cellular Component	4	0.017386	GH_D02G1207 ;GH_A07G1539 ;GH_A13G2471 ;GH_D03G1699
GO:0012507	ER to Golgi transport vesicle membrane	Cellular Component	5	0.018234	GH_A11G0726 ;GH_A05G1402 ;GH_D07G2283 ;GH_A03G0083 ;GH_A07G2335
GO:0033178	proton-transporting two-sector ATPase complex, catalytic domain	Cellular Component	3	0.020221	GH_A08G1377 ;GH_D12G2516 ;GH_D08G1401
GO:0030121	AP-1 adaptor complex	Cellular Component	3	0.020221	GH_D12G0522 ;GH_A01G1448 ;GH_D01G1582
GO:1990071	TRAPPII protein complex	Cellular Component	3	0.020221	GH_D01G0639 ;GH_A01G0647 ;GH_D05G0531
GO:0099080	supramolecular complex	Cellular Component	17	0.020808	GHnewGene_4298;GH_A01G0547 ;GH_A05G1577 ;GH_D11G2354 ;GH_D12G0063 ; GHnewGene_13913;GH_D01G0541 ;GH_D04G0861 ;GH_D05G1607 ;GH_A05G3607 ;GH_A07G2289 ;GH_D08G2208 ;GH_A11G2080 ;GH_D07G1679 ;GH_D05G0787 ; GHnewGene_3301;GH_A10G0319
GO:1905369	endopeptidase complex	Cellular Component	6	0.02164	GH_A12G2072 ;GH_D12G2074 ;GH_D03G1946 ;GH_A03G0017 ;GH_D03G0084 ;GH_A02G1981
GO:0031224	intrinsic component of membrane	Cellular Component	20	0.024058	GH_A07G2151 ;GH_D01G2252 ;GH_D09G0673 ;GH_A13G2308 ;GH_D13G2305 ;GH_D10G0136 ;GH_A13G1519 ;GH_D13G0712 ;GH_A09G0734 ;GH_A09G1480 ;GH_D05G2770 ; GHnewGene_15643;GH_D10G0615 ;GH_D07G1245 ;GH_A12G1587 ; GHnewGene_18272;GH_A13G0520 ;GH_A11G3703 ;GH_D13G1464 ;GH_A10G1838
GO:0032588	trans-Golgi network membrane	Cellular Component	4	0.024995	GH_A03G0011 ;GH_D03G1950 ;GH_D13G0678 ;GH_A13G0584
GO:1905368	peptidase complex	Cellular Component	6	0.027074	GH_A02G1981 ;GH_A12G2072 ;GH_D12G2074 ;GH_D03G1946 ;GH_A03G0017 ;GH_D03G0084
GO:0044455	mitochondrial membrane part	Cellular Component	10	0.028297	GH_D12G2095 ;GH_A02G1933 ;GH_D05G1846 ;GH_D10G0615 ;GH_D13G2477 ;GH_A12G2095 ;GH_A04G0063 ;GH_A08G0469 ;GH_A10G2052 ;GH_A09G1207
GO:0098800	inner mitochondrial membrane protein complex	Cellular Component	10	0.028297	GH_D12G2095 ;GH_D05G1846 ;GH_A02G1933 ;GH_A08G0469 ;GH_A04G0063 ;GH_A12G2095 ;GH_D13G2477 ;GH_D10G0615 ;GH_A09G1207 ;GH_A10G2052
GO:0044425	membrane part	Cellular Component	39	0.028479	GH_A10G1838 ; GHnewGene_18272;GH_A13G0520 ;GH_D07G1245 ;GH_D12G0097 ;GH_D13G2305 ;GH_A04G0063 ;GH_D01G2252 ;GH_A07G2151 ;GH_D05G3775 ;GH_A11G3703 ;GH_A12G2095 ;GH_A12G2194 ;GH_A09G0734 ;GH_D11G2354 ;GH_A02G1518 ;GH_D08G2235 ;GH_D09G0673 ;GH_A13G2308 ;GH_D13G1464 ;GH_A12G1587 ;GH_A09G1480 ;GH_D05G2770 ;GH_A08G0469 ;GH_D13G0712 ;GH_D12G2095 ;GH_A10G2052 ;GH_A10G0147 ; GHnewGene_3301;GH_D10G0615 ;GH…
GO:0031410	cytoplasmic vesicle	Cellular Component	21	0.029965	GH_D06G2081 ;GH_A03G2231 ;GH_D05G0505 ;GH_D02G2401 ;GH_D11G0291 ;GH_D01G2252 ;GH_A10G0680 ;GH_D02G1088 ;GH_A06G2043 ;GH_D12G2990 ;GH_A08G2222 ;GH_D05G0504 ;GH_A01G0647 ;GH_D06G2327 ;GH_A10G1838 ;GH_A13G2050 ;GH_D12G1647 ;GH_D02G1866 ;GH_D01G0037 ;GH_A11G0281 ;GH_A09G1480
GO:0098798	mitochondrial protein complex	Cellular Component	10	0.03236	GH_A10G2052 ;GH_A09G1207 ;GH_A04G0063 ;GH_A08G0469 ;GH_D10G0615 ;GH_D13G2477 ;GH_A12G2095 ;GH_D05G1846 ;GH_A02G1933 ;GH_D12G2095
GO:0030663	COPI-coated vesicle membrane	Cellular Component	3	0.032541	GH_D05G1289 ;GH_A09G1021 ;GH_A05G1289
GO:0044613	nuclear pore central transport channel	Cellular Component	3	0.032541	GH_D01G1757 ;GH_D10G0718 ;GH_A01G1662
GO:0009341	beta-galactosidase complex	Cellular Component	2	0.033219	GH_D06G2088 ;GH_A06G2048
GO:0034998	oligosaccharyltransferase I complex	Cellular Component	2	0.033219	GH_D13G2211 ;GH_A13G2228
GO:0005801	cis-Golgi network	Cellular Component	6	0.03334	GH_D10G0374 ;GH_D04G0405 ;GH_A06G2101 ;GH_D06G2144 ;GH_A05G3970 ;GH_A02G0244
GO:0005784	Sec61 translocon complex	Cellular Component	4	0.034315	GH_A13G2490 ;GH_D13G2483 ;GH_A07G2328 ;GH_A11G0805
GO:0090568	nuclear transcriptional repressor complex	Cellular Component	4	0.034315	GH_A07G1697 ;GH_D07G1698 ;GH_D11G1455 ;GH_A11G1423
GO:0005786	signal recognition particle, endoplasmic reticulum targeting	Cellular Component	4	0.034315	GH_A02G0937 ;GH_D11G1357 ;GH_D02G1149 ;GH_A08G2149
GO:0030176	integral component of endoplasmic reticulum membrane	Cellular Component	12	0.038394	GH_A09G1448 ;GH_A05G1698 ;GH_A05G0459 ;GH_D09G1400 ;GH_D01G0007 ;GH_D08G0184 ;GH_D12G0106 ;GH_A08G0177 ;GH_D09G2028 ;GH_D05G1729 ;GH_A09G2087 ;GH_D08G1822
GO:0030136	clathrin-coated vesicle	Cellular Component	10	0.041679	GH_D02G1555 ;GH_D06G0547 ;GH_A05G3187 ;GH_A06G0578 ;GH_A07G0428 ;GH_A03G1402 ;GH_D10G1092 ;GH_D07G0429 ;GH_D05G3211 ;GH_A04G1712
GO:0030139	endocytic vesicle	Cellular Component	3	0.047907	GH_D06G2272 ;GH_A06G1633 ;GH_D05G0235
GO:0000839	Hrd1p ubiquitin ligase ERAD-L complex	Cellular Component	3	0.047907	GH_D05G1729 ;GH_A05G1698 ;GH_A05G0459
GO:0009506	plasmodesma	Cellular Component	59	0.049394	GH_A12G1587 ;GH_D01G0267 ;GH_A07G0727 ;GH_D09G1169 ;GH_D12G2865 ;GH_A11G0899 ;GH_A09G0614 ;GH_D07G1925 ;GH_D12G1226 ;GH_D02G1109 ;GH_A02G0508 ;GH_A01G2197 ;GH_A12G2848 ;GH_D07G2256 ;GH_D03G0061 ;GH_A09G1514 ;GH_D09G0553 ;GH_A12G1220 ;GH_D07G1834 ;GH_A12G2842 ;GH_D07G2007 ;GH_D08G2765 ;GH_D10G0955 ;GH_D08G2076 ;GH_A10G1394 ;GH_D02G1866 ;GH_A08G2092 ;GH_A11G2080 ;GH_A07G2289 ;GH_D10G0136 ;GH_A10G17…
GO:0009504	cell plate	Cellular Component	4	0.058205	GH_A11G1529 ;GH_D02G2401 ;GH_D01G0037 ;GH_A03G2231
GO:0009505	plant-type cell wall	Cellular Component	23	0.059401	GH_A12G2080 ;GH_D12G1374 ;GH_A04G1419 ;GH_A01G0281 ;GH_A10G1787 ;GH_D06G0533 ;GH_D03G0673 ;GH_D13G0601 ;GH_A03G0133 ;GH_A06G0565 ;GH_A09G1425 ;GH_D01G0267 ;GH_A09G1518 ;GH_A12G1587 ;GH_D09G1470 ;GH_A05G2284 ;GH_A12G2848 ;GH_D07G2256 ; GHnewGene_11927;GH_A02G0508 ;GH_D05G2305 ;GH_A02G2001 ;GH_D03G0061
GO:0036449	microtubule minus-end	Cellular Component	2	0.061647	GH_A11G2080 ;GH_D11G2354
GO:1990752	microtubule end	Cellular Component	2	0.061647	GH_A11G2080 ;GH_D11G2354
GO:0005751	mitochondrial respiratory chain complex IV	Cellular Component	2	0.061647	GH_A11G2235 ;GH_D11G2211
GO:0035658	Mon1-Ccz1 complex	Cellular Component	2	0.061647	GH_D01G1443 ;GH_A01G1364
GO:0030660	Golgi-associated vesicle membrane	Cellular Component	3	0.066157	GH_A07G1539 ;GH_D03G1699 ;GH_D02G1207
GO:0071439	clathrin complex	Cellular Component	3	0.066157	GH_A13G0151 ;GH_A06G1872 ;GH_D13G0158
GO:0031225	anchored component of membrane	Cellular Component	15	0.068442	GH_D13G1464 ;GH_A13G0520 ;GH_A12G1587 ;GH_A11G3703 ;GH_A08G0578 ;GH_D07G1245 ;GH_A09G0734 ;GH_A11G1660 ;GH_D11G1695 ;GH_D13G0712 ;GH_D10G0136 ;GH_A13G1519 ;GH_D02G0571 ;GH_D09G0673 ;GH_A07G2151
GO:0005777	peroxisome	Cellular Component	22	0.070302	GH_A11G0211 ; GHnewGene_13746;GH_D01G2165 ;GH_D05G0337 ; GHnewGene_15322;GH_A12G2255 ;GH_D12G1849 ;GH_A09G0959 ;GH_D13G0754 ;GH_D01G0200 ;GH_D09G0761 ;GH_D11G1450 ;GH_D11G2339 ;GH_A13G0968 ;GH_D12G2387 ;GH_A11G1520 ;GH_D11G1776 ;GH_D11G1551 ; GHnewGene_4119;GH_A11G1416 ;GH_D06G0165 ;GH_D08G2746
GO:0005829	cytosol	Cellular Component	185	0.070899	GH_D01G0037 ;GH_A13G1822 ;GH_D04G1379 ;GH_D09G1576 ;GH_A03G1286 ;GH_D12G2074 ;GH_D05G1848 ;GH_A01G0035 ;GH_A05G3573 ; GHnewGene_3719;GH_D05G2060 ;GH_A08G0619 ;GH_A09G1889 ;GH_D10G2040 ;GH_D03G1790 ;GH_D09G0950 ;GH_A10G0694 ;GH_A01G1180 ;GH_D04G1814 ;GH_A02G1788 ;GH_D06G0936 ;GH_A02G1970 ;GH_D11G0528 ;GH_A07G1832 ;GH_A12G1812 ;GH_A03G0179 ;GH_A07G2335 ;GH_A05G3782 ;GH_scaffold7234_objG0001 ;GH_D05…
GO:0030127	COPII vesicle coat	Cellular Component	10	0.07251	GH_D06G0463 ; GHnewGene_6115;GH_A09G2434 ;GH_D09G2175 ;GH_D13G0095 ;GH_A06G0492 ;GH_D05G3978 ;GH_A13G0091 ;GH_D02G0662 ;GH_A09G2244
GO:0005750	mitochondrial respiratory chain complex III	Cellular Component	4	0.07274	GH_A11G0659 ;GH_D13G2344 ;GH_A10G1746 ;GH_A13G2350
GO:0005887	integral component of plasma membrane	Cellular Component	22	0.083745	GH_A05G1666 ;GH_A11G1712 ;GH_A11G1084 ;GH_A06G0709 ;GH_A01G0138 ;GH_D05G2293 ;GH_A10G1248 ;GH_A10G0112 ;GH_D13G1380 ;GH_D13G0583 ;GH_D11G1750 ;GH_D13G2305 ;GH_D12G0029 ;GH_A13G1441 ;GH_D05G0230 ;GH_D06G0274 ;GH_D04G1686 ;GH_D06G1770 ;GH_A13G2308 ;GH_D01G1681 ;GH_A06G0289 ;GH_A06G1744
GO:0019866	organelle inner membrane	Cellular Component	13	0.086463	GH_A04G0063 ;GH_A10G2052 ;GH_A01G0232 ;GH_D12G2095 ;GH_A02G1933 ;GH_D05G1846 ;GH_D10G0615 ;GH_A03G1467 ;GH_D07G0705 ;GH_D13G2477 ;GH_A12G2095 ;GH_A08G0469 ;GH_A09G1207
GO:0030008	TRAPP complex	Cellular Component	6	0.089756	GH_A11G3725 ;GH_D11G2486 ;GH_D09G1300 ;GH_A01G0647 ;GH_D05G0531 ;GH_A11G0120
GO:0032432	actin filament bundle	Cellular Component	2	0.095412	GH_D07G1768 ;GH_A07G1759
GO:0045263	proton-transporting ATP synthase complex, coupling factor F(o)	Cellular Component	2	0.095412	GH_A07G0338 ; GHnewGene_17051
GO:0031417	NatC complex	Cellular Component	2	0.095412	GH_D10G0459 ;GH_A10G0435
GO:0030122	AP-2 adaptor complex	Cellular Component	2	0.095412	GH_A09G1101 ;GH_D09G1052
GO:0005947	mitochondrial alpha-ketoglutarate dehydrogenase complex	Cellular Component	2	0.095412	GHnewGene_337;GH_A02G0747
GO:0000145	exocyst	Cellular Component	15	0.098462	GH_D09G2572 ;GH_D03G1621 ;GH_A10G2167 ;GH_D12G1477 ;GH_D10G0078 ;GH_A10G0067 ;GH_D12G2988 ;GH_A09G1511 ;GH_A09G2650 ;GH_D10G1176 ;GH_A03G0352 ;GH_D09G1462 ;GH_D04G0019 ;GH_D02G0704 ;GH_A12G1463
GO:0005886	plasma membrane	Cellular Component	277	0.099014	GH_D03G1973 ;GH_A13G1717 ;GH_A06G0822 ;GH_D11G1464 ;GH_D05G1912 ;GH_A10G0075 ;GH_D05G1763 ;GH_A07G0229 ;GH_D10G0024 ;GH_A03G0465 ;GH_D12G0578 ;GH_A10G1404 ;GH_D04G0281 ;GH_D05G1163 ;GH_D05G0057 ;GH_A06G1378 ;GH_D04G1418 ;GH_A01G2395 ;GH_A10G1045 ;GH_D13G1658 ;GH_A05G0087 ;GH_D10G1092 ;GH_D13G1380 ;GH_A09G0614 ;GH_D08G0600 ;GH_D12G2481 ;GH_A04G1209 ;GH_A04G1475 ;GH_A04G0931 ;GH_A07G0727 ;GH_A01G03…
GO:0016282	eukaryotic 43S preinitiation complex	Cellular Component	10	0.105386	GH_D09G2193 ;GH_A02G0529 ;GH_A10G2467 ;GH_A10G1834 ;GH_D10G1938 ;GH_D02G0549 ;GH_D06G1053 ;GH_A09G0089 ;GH_D10G2576 ;GH_A05G4016
GO:0033290	eukaryotic 48S preinitiation complex	Cellular Component	10	0.105386	GH_A05G4016 ;GH_D10G2576 ;GH_A09G0089 ;GH_D06G1053 ;GH_A02G0529 ;GH_D09G2193 ;GH_D02G0549 ;GH_D10G1938 ;GH_A10G1834 ;GH_A10G2467
GO:0030117	membrane coat	Cellular Component	4	0.10667	GH_A09G1021 ;GH_D05G1289 ;GH_D09G0970 ;GH_A05G1289
GO:0044437	vacuolar part	Cellular Component	13	0.108353	GH_D07G0718 ;GH_A07G0727 ; GHnewGene_6957;GH_D10G0955 ;GH_D12G2865 ;GH_A09G0614 ;GH_A12G2095 ;GH_A02G0148 ; GHnewGene_10777;GH_D12G2095 ; GHnewGene_11251;GH_A12G2842 ;GH_D09G0553
GO:0061908	phagophore	Cellular Component	1	0.109303	GH_D05G3649
GO:0072380	TRC complex	Cellular Component	1	0.109303	GH_D05G2368
GO:0000329	fungal-type vacuole membrane	Cellular Component	1	0.109303	GHnewGene_10777
GO:0005797	Golgi medial cisterna	Cellular Component	1	0.109303	GH_D06G2144
GO:0043529	GET complex	Cellular Component	1	0.109303	GH_A12G1196
GO:0045277	respiratory chain complex IV	Cellular Component	1	0.109303	GHnewGene_10151
GO:0005579	membrane attack complex	Cellular Component	1	0.109303	GH_A05G1605
GO:0031501	mannosyltransferase complex	Cellular Component	1	0.109303	GH_A10G1732
GO:0005929	cilium	Cellular Component	7	0.114825	GHnewGene_13441; GHnewGene_8948; GHnewGene_13447; GHnewGene_13913; GHnewGene_3719;GH_A05G3782 ; GHnewGene_4298
GO:0005811	lipid droplet	Cellular Component	8	0.123735	GH_A09G0747 ;GH_D04G2032 ;GH_D05G1161 ;GH_A11G2997 ;GH_D11G3026 ;GH_D06G2150 ;GH_A05G1164 ;GH_scaffold418_objG0001
GO:0042995	cell projection	Cellular Component	13	0.124611	GH_A13G1519 ; GHnewGene_13441; GHnewGene_8948; GHnewGene_3719; GHnewGene_4298;GH_D12G2990 ;GH_A05G3782 ;GH_D13G1464 ; GHnewGene_13447; GHnewGene_3301;GH_D06G2327 ; GHnewGene_13913; GHnewGene_10777
GO:0008287	protein serine/threonine phosphatase complex	Cellular Component	4	0.125864	GH_D12G2886 ;GH_A12G2861 ; GHnewGene_10777;GH_A13G0549
GO:0030312	external encapsulating structure	Cellular Component	17	0.128754	GH_D07G2083 ;GH_D01G0267 ;GH_A12G1587 ;GH_A09G1425 ;GH_A12G2080 ;GH_D07G1925 ;GH_A02G0508 ; GHnewGene_11927;GH_A10G1787 ;GH_D01G1876 ;GH_A01G0281 ;GH_A12G2848 ;GH_D07G2256 ;GH_D10G2040 ;GH_A07G1832 ;GH_D03G1672 ;GH_A01G1762
GO:0005770	late endosome	Cellular Component	5	0.130343	GH_A09G1055 ;GH_D05G1884 ;GH_D02G1866 ;GH_A10G1838 ;GH_D09G1008
GO:0019008	molybdopterin synthase complex	Cellular Component	2	0.133007	GH_D06G1985 ;GH_A06G1955
GO:0005765	lysosomal membrane	Cellular Component	3	0.135671	GH_D03G1699 ;GH_A07G1539 ;GH_D02G1207
GO:0017053	transcriptional repressor complex	Cellular Component	4	0.168086	GH_A07G1697 ;GH_D07G1698 ;GH_D11G1455 ;GH_A11G1423
GO:0035145	exon-exon junction complex	Cellular Component	2	0.173193	GH_D11G0810 ;GH_A11G0776
GO:0030897	HOPS complex	Cellular Component	2	0.173193	GH_A09G1055 ;GH_D09G1008
GO:0098562	cytoplasmic side of membrane	Cellular Component	2	0.173193	GH_A11G2080 ;GH_D11G2354
GO:0070772	PAS complex	Cellular Component	2	0.173193	GH_D04G2067 ;GH_A04G1718
GO:0120025	plasma membrane bounded cell projection	Cellular Component	11	0.192647	GHnewGene_13441; GHnewGene_8948;GH_A13G1519 ;GH_A05G3782 ; GHnewGene_4298; GHnewGene_3719; GHnewGene_3301; GHnewGene_13447;GH_D13G1464 ; GHnewGene_13913; GHnewGene_10777
GO:0005881	cytoplasmic microtubule	Cellular Component	5	0.204949	GH_A09G0298 ;GH_D11G2354 ;GH_A08G2195 ;GH_D12G0063 ;GH_A11G2080
GO:0000802	transverse filament	Cellular Component	1	0.206663	GH_A05G2268
GO:1990070	TRAPPI protein complex	Cellular Component	1	0.206663	GH_D05G0531
GO:0000214	tRNA-intron endonuclease complex	Cellular Component	1	0.206663	GH_D13G2478
GO:0042807	central vacuole	Cellular Component	1	0.206663	GH_A13G2572
GO:0090734	site of DNA damage	Cellular Component	1	0.206663	GH_D04G2014
GO:0031415	NatA complex	Cellular Component	1	0.206663	GH_D03G0732
GO:0045275	respiratory chain complex III	Cellular Component	1	0.206663	GH_scaffold9770_objG0001
GO:0005753	mitochondrial proton-transporting ATP synthase complex	Cellular Component	1	0.206663	GH_scaffold9518_objG0001
GO:0044615	nuclear pore nuclear basket	Cellular Component	1	0.206663	GH_D10G0718
GO:0019773	proteasome core complex, alpha-subunit complex	Cellular Component	6	0.212485	GH_D10G0538 ;GH_A11G0620 ;GH_D02G2456 ;GH_D11G0647 ;GH_A09G1235 ;GH_D09G1203
GO:0042721	mitochondrial inner membrane protein insertion complex	Cellular Component	4	0.214469	GH_A01G2081 ;GH_D09G1378 ;GH_A13G1594 ;GH_D01G2132
GO:0031355	integral component of plastid outer membrane	Cellular Component	2	0.214955	GHnewGene_15643; GHnewGene_18272
GO:0031358	intrinsic component of chloroplast outer membrane	Cellular Component	2	0.214955	GHnewGene_18272; GHnewGene_15643
GO:0010330	cellulose synthase complex	Cellular Component	2	0.214955	GH_A11G2080 ;GH_D11G2354
GO:0031354	intrinsic component of plastid outer membrane	Cellular Component	2	0.214955	GHnewGene_15643; GHnewGene_18272
GO:0034657	GID complex	Cellular Component	2	0.214955	GH_A12G0296 ;GH_D12G0411
GO:0000326	protein storage vacuole	Cellular Component	2	0.214955	GH_A13G2572 ;GH_A11G2985
GO:0005884	actin filament	Cellular Component	2	0.214955	GH_D07G1768 ;GH_A07G1759
GO:0098796	membrane protein complex	Cellular Component	11	0.216788	GH_A04G0063 ;GH_A10G2052 ;GH_D12G2095 ;GH_D05G1846 ;GH_A02G1933 ;GH_A08G0469 ;GH_D10G0615 ;GH_D13G2477 ;GH_A12G2095 ;GH_A09G1207 ;GH_D05G3775
GO:0031226	intrinsic component of plasma membrane	Cellular Component	8	0.218172	GH_D09G0673 ;GH_A09G0734 ;GH_A07G2151 ;GH_A13G2308 ;GH_D07G1245 ;GH_D10G0136 ;GH_D13G2305 ;GH_A12G1587
GO:0030904	retromer complex	Cellular Component	3	0.220903	GH_A11G0325 ;GH_D11G0338 ;GH_D05G1884
GO:0009524	phragmoplast	Cellular Component	4	0.23885	GH_D08G2208 ;GH_A07G2289 ;GH_D07G1679 ;GH_D08G2765
GO:0031301	integral component of organelle membrane	Cellular Component	3	0.251359	GH_D10G0615 ; GHnewGene_15643; GHnewGene_18272
GO:0031300	intrinsic component of organelle membrane	Cellular Component	3	0.251359	GHnewGene_15643;GH_D10G0615 ; GHnewGene_18272
GO:0030864	cortical actin cytoskeleton	Cellular Component	2	0.257469	GH_A13G0340 ;GH_D13G0336
GO:0010319	stromule	Cellular Component	2	0.257469	GH_A05G1746 ;GH_D05G1777
GO:0016281	eukaryotic translation initiation factor 4F complex	Cellular Component	2	0.257469	GH_D13G2341 ;GH_A10G1112
GO:0008180	COP9 signalosome	Cellular Component	5	0.268138	GH_A13G1510 ;GH_D09G1187 ;GH_D13G1455 ;GH_D07G1280 ;GH_A07G1297
GO:0044459	plasma membrane part	Cellular Component	14	0.278298	GH_A12G1587 ; GHnewGene_3301;GH_D07G2203 ;GH_A09G0734 ;GH_D07G1245 ;GH_A11G2080 ;GH_A12G2194 ;GH_D10G0136 ;GH_D08G2235 ;GH_D13G2305 ;GH_D11G2354 ;GH_A13G2308 ;GH_D09G0673 ;GH_A07G2151
GO:0005838	proteasome regulatory particle	Cellular Component	3	0.282364	GH_D03G1946 ;GH_A03G0017 ;GH_D08G2556
GO:0031968	organelle outer membrane	Cellular Component	4	0.28925	GH_A07G1212 ; GHnewGene_18272; GHnewGene_10777; GHnewGene_15643
GO:0009533	chloroplast stromal thylakoid	Cellular Component	1	0.293385	GH_D02G2046
GO:0070161	anchoring junction	Cellular Component	1	0.293385	GH_A12G2194
GO:0070449	elongin complex	Cellular Component	1	0.293385	GH_A03G0583
GO:0032587	ruffle membrane	Cellular Component	1	0.293385	GH_D10G0368
GO:0005912	adherens junction	Cellular Component	1	0.293385	GH_A12G2194
GO:0000506	glycosylphosphatidylinositol-N-acetylglucosaminyltransferase (GPI-GnT) complex	Cellular Component	1	0.293385	GH_A09G2481
GO:0005937	mating projection	Cellular Component	1	0.293385	GHnewGene_10777
GO:0043332	mating projection tip	Cellular Component	1	0.293385	GHnewGene_10777
GO:0015630	microtubule cytoskeleton	Cellular Component	22	0.293433	GH_A10G0319 ;GH_D05G0787 ;GH_D08G2208 ;GH_D05G1607 ;GH_A05G3607 ;GH_D01G0541 ;GH_D12G0063 ;GH_D06G0936 ;GH_A01G0547 ;GH_D08G2064 ;GH_A11G2080 ;GH_D07G1679 ;GH_A07G2289 ; GHnewGene_10777; GHnewGene_13913;GH_D04G0861 ;GH_A05G1577 ;GH_D11G2354 ; GHnewGene_17915; GHnewGene_4298;GH_D01G1150 ;GH_D11G0334
GO:0048046	apoplast	Cellular Component	53	0.295574	GH_D02G0228 ;GH_D08G0283 ;GH_A08G0273 ;GH_D07G0881 ;GH_D12G0771 ;GH_D12G0995 ;GH_D09G1665 ;GH_D11G3771 ;GH_A08G0267 ;GH_D09G1662 ;GH_D08G1813 ;GH_D10G2420 ;GH_D08G2286 ;GH_D03G0499 ;GH_D03G0319 ;GH_D05G0343 ;GH_D10G1492 ;GH_A08G1792 ;GH_A12G1353 ;GH_D08G0287 ;GH_A08G0268 ;GH_D11G2209 ;GH_A08G0156 ;GH_A11G3745 ;GH_D05G0768 ;GH_A01G0281 ;GH_D10G2040 ;GH_A05G0336 ;GH_A10G1787 ;GH_D11G0546 ;GH_A10G01…
GO:0030133	transport vesicle	Cellular Component	2	0.300072	GH_D01G2252 ;GH_A09G1480
GO:0031350	intrinsic component of plastid membrane	Cellular Component	2	0.300072	GHnewGene_15643; GHnewGene_18272
GO:0042765	GPI-anchor transamidase complex	Cellular Component	2	0.300072	GH_A07G2266 ;GH_D07G2207
GO:0000439	core TFIIH complex	Cellular Component	2	0.300072	GHnewGene_16261; GHnewGene_7041
GO:0098552	side of membrane	Cellular Component	2	0.300072	GH_A11G2080 ;GH_D11G2354
GO:0031351	integral component of plastid membrane	Cellular Component	2	0.300072	GHnewGene_15643; GHnewGene_18272
GO:0005776	autophagosome	Cellular Component	2	0.300072	GH_D05G3649 ; GHnewGene_6957
GO:0097708	intracellular vesicle	Cellular Component	14	0.30218	GH_D05G0505 ;GH_D02G2401 ;GH_A03G2231 ;GH_D06G2081 ;GH_A06G2043 ;GH_A10G0680 ;GH_D01G2252 ;GH_A10G1838 ;GH_A01G0647 ;GH_D05G0504 ;GH_A08G2222 ;GH_A09G1480 ;GH_D02G1866 ;GH_D01G0037
GO:0031982	vesicle	Cellular Component	19	0.312743	GH_A08G2222 ;GH_A01G0647 ;GH_A10G1838 ;GH_A09G1480 ;GH_D05G1995 ;GH_A03G2231 ;GH_D05G0505 ;GH_D01G2252 ;GH_A10G0680 ;GH_D13G2200 ; GHnewGene_9322;GH_A11G1529 ;GH_D05G0504 ;GH_D02G1866 ;GH_D01G0037 ;GH_D06G2081 ;GH_A13G0645 ;GH_D02G2401 ;GH_A06G2043
GO:0005876	spindle microtubule	Cellular Component	3	0.313664	GH_A07G2289 ;GH_D08G2208 ;GH_D07G1679
GO:0005744	mitochondrial inner membrane presequence translocase complex	Cellular Component	4	0.314986	GH_D09G2199 ;GH_A09G2265 ;GH_D10G0615 ;GH_A04G0063
GO:0044430	cytoskeletal part	Cellular Component	23	0.324369	GH_A07G2289 ;GH_A11G2080 ;GH_D07G1679 ; GHnewGene_13913; GHnewGene_10777;GH_D04G0861 ;GH_D08G2064 ; GHnewGene_4298;GH_D11G0334 ;GH_D01G1150 ;GH_A05G1577 ;GH_D11G2354 ; GHnewGene_17915;GH_D08G2208 ;GH_A12G1659 ;GH_D01G0541 ;GH_D05G1607 ;GH_A05G3607 ;GH_A10G0319 ;GH_D05G0787 ;GH_D06G0936 ;GH_D12G0063 ;GH_A01G0547
GO:0071541	eukaryotic translation initiation factor 3 complex, eIF3m	Cellular Component	2	0.342237	GH_A09G0089 ;GH_A05G4016
GO:0031465	Cul4B-RING E3 ubiquitin ligase complex	Cellular Component	2	0.342237	GH_D02G2257 ; GHnewGene_17915
GO:0022624	proteasome accessory complex	Cellular Component	2	0.342237	GH_D03G1946 ;GH_A03G0017
GO:0031977	thylakoid lumen	Cellular Component	3	0.34503	GH_D02G2046 ;GH_D05G1777 ;GH_A05G1746
GO:0008250	oligosaccharyltransferase complex	Cellular Component	3	0.34503	GH_A03G0025 ;GH_D03G1939 ;GH_A04G1408
GO:0031312	extrinsic component of organelle membrane	Cellular Component	1	0.370632	GH_A02G1518
GO:0036513	Derlin-1 retrotranslocation complex	Cellular Component	1	0.370632	GH_D05G3775
GO:1990072	TRAPPIII protein complex	Cellular Component	1	0.370632	GH_D05G0531
GO:0034274	Atg12-Atg5-Atg16 complex	Cellular Component	1	0.370632	GHnewGene_6957
GO:0005785	signal recognition particle receptor complex	Cellular Component	1	0.370632	GH_A06G1061
GO:0005934	cellular bud tip	Cellular Component	1	0.370632	GHnewGene_10777
GO:0031252	cell leading edge	Cellular Component	1	0.370632	GH_D12G0063
GO:0005935	cellular bud neck	Cellular Component	1	0.370632	GHnewGene_10777
GO:0030124	AP-4 adaptor complex	Cellular Component	1	0.370632	GH_A08G1745
GO:0005933	cellular bud	Cellular Component	1	0.370632	GHnewGene_10777
GO:0009531	secondary cell wall	Cellular Component	1	0.370632	GH_A10G1868
GO:0043541	UDP-N-acetylglucosamine transferase complex	Cellular Component	1	0.370632	GH_A10G0402
GO:0005850	eukaryotic translation initiation factor 2 complex	Cellular Component	1	0.370632	GH_D01G0269
GO:0009514	glyoxysome	Cellular Component	1	0.370632	GH_D13G0912
GO:1904423	dehydrodolichyl diphosphate synthase complex	Cellular Component	1	0.370632	GH_A13G0481
GO:0034045	pre-autophagosomal structure membrane	Cellular Component	2	0.38355	GH_A12G0091 ;GH_D12G0097
GO:0019897	extrinsic component of plasma membrane	Cellular Component	2	0.38355	GH_D07G2203 ;GH_D08G2235
GO:0005741	mitochondrial outer membrane	Cellular Component	7	0.395479	GHnewGene_13746; GHnewGene_4119;GH_D11G2158 ;GH_A07G1212 ;GH_A05G3120 ;GH_D12G0934 ; GHnewGene_10777
GO:0005938	cell cortex	Cellular Component	8	0.400362	GH_D08G2765 ;GH_D06G2327 ;GH_A11G2080 ;GH_D07G1679 ;GH_D08G2208 ;GH_A07G2289 ;GH_D11G2354 ;GH_D12G2990
GO:0005852	eukaryotic translation initiation factor 3 complex	Cellular Component	9	0.404172	GH_D06G1053 ;GH_A05G4016 ;GH_D10G1938 ;GH_A02G0529 ;GH_D10G2576 ;GH_D02G0549 ;GH_A10G2467 ;GH_A10G1834 ;GH_D09G2193
GO:0031359	integral component of chloroplast outer membrane	Cellular Component	3	0.407159	GHnewGene_18272; GHnewGene_10329; GHnewGene_15643
GO:0032580	Golgi cisterna membrane	Cellular Component	2	0.423694	GH_D13G1372 ;GH_A13G1435
GO:0005819	spindle	Cellular Component	9	0.43654	GH_D07G1679 ;GH_D08G2208 ;GH_A07G2289 ; GHnewGene_10777;GH_D08G2765 ;GH_A09G1936 ;GH_D09G1891 ;GH_D06G0936 ;GH_A09G1937
GO:0016593	Cdc73/Paf1 complex	Cellular Component	3	0.437584	GH_D12G0855 ;GH_D07G1479 ; GHnewGene_8051
GO:0031463	Cul3-RING ubiquitin ligase complex	Cellular Component	3	0.437584	GH_A13G2409 ;GH_D02G0805 ;GH_D13G2404
GO:0033268	node of Ranvier	Cellular Component	1	0.439436	GHnewGene_3301
GO:0045211	postsynaptic membrane	Cellular Component	1	0.439436	GHnewGene_3301
GO:0044291	cell-cell contact zone	Cellular Component	1	0.439436	GHnewGene_3301
GO:0042383	sarcolemma	Cellular Component	1	0.439436	GHnewGene_3301
GO:0016529	sarcoplasmic reticulum	Cellular Component	1	0.439436	GHnewGene_3301
GO:0044304	main axon	Cellular Component	1	0.439436	GHnewGene_3301
GO:0060187	cell pole	Cellular Component	1	0.439436	GH_A13G0323
GO:0098852	lytic vacuole membrane	Cellular Component	1	0.439436	GHnewGene_10777
GO:0014704	intercalated disc	Cellular Component	1	0.439436	GHnewGene_3301
GO:0042406	extrinsic component of endoplasmic reticulum membrane	Cellular Component	1	0.439436	GH_A02G1518
GO:0030315	T-tubule	Cellular Component	1	0.439436	GHnewGene_3301
GO:0097060	synaptic membrane	Cellular Component	1	0.439436	GHnewGene_3301
GO:0043034	costamere	Cellular Component	1	0.439436	GHnewGene_3301
GO:0016528	sarcoplasm	Cellular Component	1	0.439436	GHnewGene_3301
GO:0043194	axon initial segment	Cellular Component	1	0.439436	GHnewGene_3301
GO:0014731	spectrin-associated cytoskeleton	Cellular Component	1	0.439436	GHnewGene_3301
GO:0005758	mitochondrial intermembrane space	Cellular Component	2	0.462431	GH_D05G3752 ;GH_A04G0318
GO:0005787	signal peptidase complex	Cellular Component	3	0.467394	GH_D06G0588 ; GHnewGene_419;GH_D08G0014
GO:0031090	organelle membrane	Cellular Component	30	0.490941	GH_A02G1933 ;GH_D05G1846 ;GH_D10G0955 ; GHnewGene_10777;GH_A09G1207 ;GH_D10G0615 ;GH_D13G2477 ; GHnewGene_15643;GH_D12G2095 ;GH_A10G2052 ;GH_D09G0553 ;GH_A12G2842 ;GH_A09G0747 ;GH_A07G0727 ;GH_A07G1212 ;GH_D12G2865 ;GH_A09G0614 ;GH_A08G0469 ;GH_D08G2046 ;GH_A01G0232 ;GH_A02G1518 ;GH_A12G2095 ;GH_A02G0148 ;GH_A04G0063 ; GHnewGene_11251; GHnewGene_18272; GHnewGene_6957;GH_D07G0718 ;GH_D07G0705 ;GH_…
GO:0044432	endoplasmic reticulum part	Cellular Component	5	0.491525	GH_A02G1518 ;GH_D05G3775 ;GH_A10G0147 ;GH_D02G0804 ;GH_A13G1611
GO:0042788	polysomal ribosome	Cellular Component	2	0.499589	GH_D03G1672 ;GH_D09G2193
GO:0000322	storage vacuole	Cellular Component	2	0.499589	GH_A11G2985 ; GHnewGene_10777
GO:0019774	proteasome core complex, beta-subunit complex	Cellular Component	1	0.500722	GH_A02G0783
GO:0071819	DUBm complex	Cellular Component	1	0.500722	GH_D07G2527
GO:0042763	intracellular immature spore	Cellular Component	1	0.500722	GH_A13G0323
GO:0042764	ascospore-type prospore	Cellular Component	1	0.500722	GH_A13G0323
GO:0045111	intermediate filament cytoskeleton	Cellular Component	1	0.500722	GH_D12G0063
GO:0005628	prospore membrane	Cellular Component	1	0.500722	GH_A13G0323
GO:0099086	synaptonemal structure	Cellular Component	1	0.500722	GH_A05G2268
GO:0031083	BLOC-1 complex	Cellular Component	1	0.500722	GH_A03G0341
GO:0016020	membrane	Cellular Component	234	0.508886	GH_A05G3741 ;GH_A07G0863 ; GHnewGene_4298; GHnewGene_3301;GH_A03G0575 ; GHnewGene_15643;GH_D13G2477 ;GH_D05G3721 ;GH_D12G1368 ;GH_D05G1865 ;GH_A10G1124 ;GH_D01G1185 ;GH_D03G0084 ;GH_D05G0764 ;GH_A12G1237 ;GH_A05G1746 ;GH_A10G1626 ;GH_A11G0899 ;GH_A12G2668 ;GH_A07G1212 ;GH_A06G0289 ;GH_D04G1459 ;GH_D01G1150 ;GH_A11G3703 ;GH_D08G0356 ;GH_A03G1006 ;GH_A12G2095 ;GH_A09G0734 ;GH_D09G2431 ;GH_D05G0472 …
GO:0005871	kinesin complex	Cellular Component	10	0.513198	GH_D13G1239 ;GH_A03G2237 ;GH_D01G1264 ;GH_A08G2744 ;GH_D03G1505 ;GH_A04G1485 ;GH_D06G0936 ;GH_A08G0892 ;GH_A01G1197 ;GH_D08G2741
GO:0051286	cell tip	Cellular Component	2	0.535051	GHnewGene_10777;GH_A13G0323
GO:0005885	Arp2/3 protein complex	Cellular Component	3	0.552091	GH_D12G1663 ;GH_A12G1659 ;GH_A12G1124
GO:0000812	Swr1 complex	Cellular Component	1	0.555311	GH_A03G0355
GO:0031985	Golgi cisterna	Cellular Component	1	0.555311	GH_D12G2913
GO:0055037	recycling endosome	Cellular Component	1	0.555311	GH_A11G0061
GO:0031080	nuclear pore outer ring	Cellular Component	1	0.555311	GHnewGene_6115
GO:0098794	postsynapse	Cellular Component	1	0.555311	GHnewGene_3301
GO:0031380	nuclear RNA-directed RNA polymerase complex	Cellular Component	1	0.555311	GH_A05G0557
GO:0005769	early endosome	Cellular Component	4	0.564652	GH_D11G0674 ;GH_D07G0236 ;GH_A07G0229 ;GH_A07G1324
GO:0005779	integral component of peroxisomal membrane	Cellular Component	2	0.568743	GH_D05G1997 ; GHnewGene_7842
GO:0022627	cytosolic small ribosomal subunit	Cellular Component	13	0.569579	GH_D07G0737 ; GHnewGene_1203;GH_D13G0071 ; GHnewGene_18397; GHnewGene_10445;GH_D03G1672 ; GHnewGene_9724; GHnewGene_1078;GH_A04G0092 ;GH_A03G0834 ;GH_D09G2012 ;GH_D01G1429 ; GHnewGene_4883
GO:0019867	outer membrane	Cellular Component	4	0.587023	GHnewGene_18272; GHnewGene_15643;GH_A07G1212 ; GHnewGene_10777
GO:0098805	whole membrane	Cellular Component	17	0.587158	GHnewGene_10777;GH_A12G2095 ;GH_A02G0148 ; GHnewGene_15643;GH_D10G0955 ;GH_A07G1212 ;GH_A09G0614 ;GH_D12G2865 ; GHnewGene_18272; GHnewGene_6957;GH_A07G0727 ;GH_D07G0718 ;GH_D09G0553 ; GHnewGene_11251;GH_A12G2842 ;GH_D12G0097 ;GH_D12G2095
GO:0030427	site of polarized growth	Cellular Component	2	0.600627	GHnewGene_10777;GH_A13G0323
GO:0005968	Rab-protein geranylgeranyltransferase complex	Cellular Component	1	0.603933	GH_D02G2027
GO:0009986	cell surface	Cellular Component	1	0.603933	GHnewGene_3301
GO:0005853	eukaryotic translation elongation factor 1 complex	Cellular Component	1	0.603933	GH_A13G2483
GO:0044456	synapse part	Cellular Component	1	0.603933	GHnewGene_3301
GO:0071818	BAT3 complex	Cellular Component	1	0.603933	GH_A05G3603
GO:0000795	synaptonemal complex	Cellular Component	1	0.603933	GH_A05G2268
GO:0033267	axon part	Cellular Component	1	0.603933	GHnewGene_3301
GO:0005880	nuclear microtubule	Cellular Component	1	0.603933	GH_A02G0893
GO:0005682	U5 snRNP	Cellular Component	3	0.628243	GH_D04G1644 ;GH_A03G1975 ;GH_A04G1297
GO:0005788	endoplasmic reticulum lumen	Cellular Component	3	0.628243	GH_D11G3085 ;GH_A13G1611 ;GH_D02G0804
GO:0016323	basolateral plasma membrane	Cellular Component	2	0.630698	GH_A12G2194 ; GHnewGene_3301
GO:0009527	plastid outer membrane	Cellular Component	2	0.630698	GHnewGene_18272; GHnewGene_15643
GO:0010005	cortical microtubule, transverse to long axis	Cellular Component	1	0.647241	GH_A03G1230
GO:0030016	myofibril	Cellular Component	1	0.647241	GHnewGene_3301
GO:0005960	glycine cleavage complex	Cellular Component	1	0.647241	GH_A12G0454
GO:0043292	contractile fiber	Cellular Component	1	0.647241	GHnewGene_3301
GO:0000324	fungal-type vacuole	Cellular Component	1	0.647241	GHnewGene_10777
GO:0005672	transcription factor TFIIA complex	Cellular Component	1	0.647241	GH_D09G2394
GO:0030906	retromer, cargo-selective complex	Cellular Component	1	0.647241	GH_D05G1884
GO:0098573	intrinsic component of mitochondrial membrane	Cellular Component	1	0.647241	GH_D10G0615
GO:0030425	dendrite	Cellular Component	1	0.647241	GHnewGene_3301
GO:0030018	Z disc	Cellular Component	1	0.647241	GHnewGene_3301
GO:0031304	intrinsic component of mitochondrial inner membrane	Cellular Component	1	0.647241	GH_D10G0615
GO:0030017	sarcomere	Cellular Component	1	0.647241	GHnewGene_3301
GO:0044449	contractile fiber part	Cellular Component	1	0.647241	GHnewGene_3301
GO:0030424	axon	Cellular Component	1	0.647241	GHnewGene_3301
GO:0000781	chromosome, telomeric region	Cellular Component	1	0.647241	GH_D04G2014
GO:0031674	I band	Cellular Component	1	0.647241	GHnewGene_3301
GO:0097447	dendritic tree	Cellular Component	1	0.647241	GHnewGene_3301
GO:0090406	pollen tube	Cellular Component	2	0.658969	GH_D13G1464 ;GH_A13G1519
GO:0031965	nuclear membrane	Cellular Component	2	0.658969	GH_A10G0670 ;GH_D10G0718
GO:0098791	Golgi subcompartment	Cellular Component	5	0.668221	GH_A06G2043 ;GH_D06G2081 ;GH_D05G0505 ;GH_D05G0504 ;GH_A01G0647
GO:0035097	histone methyltransferase complex	Cellular Component	1	0.685815	GH_A05G1124
GO:0000126	transcription factor TFIIIB complex	Cellular Component	1	0.685815	GH_A06G1654
GO:0000814	ESCRT II complex	Cellular Component	1	0.685815	GH_A09G2677
GO:0045252	oxoglutarate dehydrogenase complex	Cellular Component	1	0.685815	GH_D05G3933
GO:0099023	tethering complex	Cellular Component	1	0.685815	GH_A01G0647
GO:0005763	mitochondrial small ribosomal subunit	Cellular Component	1	0.685815	GH_A13G1891
GO:0000421	autophagosome membrane	Cellular Component	1	0.685815	GHnewGene_6957
GO:0046658	anchored component of plasma membrane	Cellular Component	18	0.708816	GH_D05G2258 ;GH_A07G2151 ;GH_A09G1514 ;GH_A07G2003 ;GH_A11G0732 ;GH_A01G2197 ;GH_D07G1245 ;GH_A09G0946 ;GH_D12G0316 ;GH_A12G1587 ;GH_D09G0673 ;GH_D04G0999 ;GH_D10G0136 ;GH_D07G2124 ;GH_D07G1998 ;GH_A09G0734 ;GH_A01G2196 ;GH_A12G2608
GO:0098827	endoplasmic reticulum subcompartment	Cellular Component	3	0.715074	GH_A10G0147 ;GH_A02G1518 ;GH_D05G3775
GO:0042175	nuclear outer membrane-endoplasmic reticulum membrane network	Cellular Component	3	0.715074	GH_D05G3775 ;GH_A02G1518 ;GH_A10G0147
GO:0005873	plus-end kinesin complex	Cellular Component	1	0.720173	GH_D06G0936
GO:0000015	phosphopyruvate hydratase complex	Cellular Component	1	0.720173	GH_D13G2528
GO:1990745	EARP complex	Cellular Component	1	0.720173	GH_D05G0856
GO:0098687	chromosomal region	Cellular Component	1	0.720173	GH_D04G2014
GO:0070390	transcription export complex 2	Cellular Component	1	0.720173	GH_D07G2527
GO:0042579	microbody	Cellular Component	6	0.727972	GH_D05G0337 ;GH_D01G2165 ;GH_A11G0211 ;GH_D06G0165 ;GH_D13G0754 ;GH_D12G1849
GO:0010494	cytoplasmic stress granule	Cellular Component	2	0.733395	GH_D10G0617 ;GH_D06G0929
GO:0000276	mitochondrial proton-transporting ATP synthase complex, coupling factor F(o)	Cellular Component	2	0.733395	GH_scaffold9518_objG0001 ;GH_A05G0287
GO:0098588	bounding membrane of organelle	Cellular Component	16	0.73955	GH_D09G0553 ; GHnewGene_11251;GH_A12G2842 ;GH_D12G2095 ;GH_A07G1212 ;GH_A09G0614 ;GH_D12G2865 ; GHnewGene_6957; GHnewGene_18272;GH_D07G0718 ;GH_A07G0727 ; GHnewGene_10777; GHnewGene_15643;GH_A02G0148 ;GH_A12G2095 ;GH_D10G0955
GO:0009707	chloroplast outer membrane	Cellular Component	6	0.741555	GHnewGene_15643;GH_A09G1603 ;GH_A11G0891 ;GH_A10G0058 ; GHnewGene_18272;GH_A05G1341
GO:0000307	cyclin-dependent protein kinase holoenzyme complex	Cellular Component	6	0.741555	GH_D06G0478 ;GH_A09G2693 ;GH_A04G1244 ;GH_D04G1578 ;GH_A11G2284 ;GH_A03G1641
GO:0005643	nuclear pore	Cellular Component	5	0.746904	GH_D13G2604 ;GH_D08G2293 ;GH_D07G2527 ;GH_A10G0670 ;GH_D01G2527
GO:0035838	growing cell tip	Cellular Component	1	0.750775	GH_A13G0323
GO:0036477	somatodendritic compartment	Cellular Component	1	0.750775	GHnewGene_3301
GO:0030981	cortical microtubule cytoskeleton	Cellular Component	2	0.754933	GH_A11G2080 ;GH_D11G2354
GO:0005849	mRNA cleavage factor complex	Cellular Component	2	0.754933	GH_A09G1956 ;GH_A07G0138
GO:0048471	perinuclear region of cytoplasm	Cellular Component	3	0.769244	GH_A07G1155 ;GH_D07G1136 ;GH_A05G0865
GO:1902494	catalytic complex	Cellular Component	35	0.772366	GH_D13G2404 ;GH_D12G2074 ; GHnewGene_3301;GH_D04G2014 ;GH_A12G2072 ; GHnewGene_10777;GH_D03G1946 ;GH_A09G1207 ;GH_D13G2477 ;GH_A11G2080 ;GH_A02G1933 ;GH_A09G0103 ; GHnewGene_17915;GH_D05G1846 ;GH_A05G2710 ;GH_D05G2729 ;GH_D02G2257 ;GH_A08G0469 ;GH_A03G0017 ;GH_D12G2095 ;GH_A10G2052 ;GH_A10G1146 ;GH_D03G0084 ;GH_A13G2409 ;GH_D13G0754 ;GH_D12G1849 ;GH_D10G1737 ;GH_A12G2095 ;GH_D02G0805 ;GH_D11G2354…
GO:0055028	cortical microtubule	Cellular Component	2	0.774951	GH_A11G2080 ;GH_D11G2354
GO:0032592	integral component of mitochondrial membrane	Cellular Component	1	0.778032	GH_D10G0615
GO:0000938	GARP complex	Cellular Component	1	0.778032	GH_A08G1868
GO:0035861	site of double-strand break	Cellular Component	1	0.778032	GH_D04G2014
GO:0070985	TFIIK complex	Cellular Component	1	0.778032	GH_D09G0621
GO:0019005	SCF ubiquitin ligase complex	Cellular Component	16	0.780305	GH_A10G1581 ;GH_D10G1307 ;GH_A06G0371 ;GH_D06G0350 ;GH_D06G0347 ;GH_D13G0754 ;GH_D12G1849 ;GH_D07G2465 ;GH_D02G0805 ;GH_A07G2522 ;GH_A05G0543 ;GH_A05G2710 ;GH_A02G0125 ;GH_D02G0752 ;GH_D05G0542 ;GH_D05G2729
GO:0044431	Golgi apparatus part	Cellular Component	5	0.786988	GH_A01G0647 ;GH_D05G0504 ;GH_D05G0505 ;GH_D06G2081 ;GH_A06G2043
GO:0099568	cytoplasmic region	Cellular Component	5	0.799197	GH_A11G2080 ;GH_D07G1679 ;GH_D08G2208 ;GH_A07G2289 ;GH_D11G2354
GO:0009331	glycerol-3-phosphate dehydrogenase complex	Cellular Component	1	0.802309	GH_A09G1376
GO:0043005	neuron projection	Cellular Component	1	0.802309	GHnewGene_3301
GO:0097458	neuron part	Cellular Component	1	0.802309	GHnewGene_3301
GO:0000407	pre-autophagosomal structure	Cellular Component	1	0.802309	GH_D12G0097
GO:1903293	phosphatase complex	Cellular Component	1	0.802309	GHnewGene_10777
GO:0044391	ribosomal subunit	Cellular Component	1	0.802309	GH_D03G1672
GO:0008540	proteasome regulatory particle, base subcomplex	Cellular Component	2	0.810725	GH_D11G3372 ;GH_A11G3357
GO:0000784	nuclear chromosome, telomeric region	Cellular Component	1	0.823931	GH_A05G4054
GO:0032153	cell division site	Cellular Component	1	0.823931	GH_A13G0323
GO:0072686	mitotic spindle	Cellular Component	1	0.823931	GHnewGene_10777
GO:0015935	small ribosomal subunit	Cellular Component	7	0.825384	GH_A07G0147 ;GH_D12G1021 ; GHnewGene_10810;GH_D01G2414 ;GH_D03G1672 ;GH_A07G0450 ; GHnewGene_354
GO:0005576	extracellular region	Cellular Component	80	0.829691	GH_D10G1170 ;GH_A02G1495 ;GH_A11G2254 ;GH_D10G1284 ;GH_D03G1634 ;GH_A02G2001 ;GH_A09G1413 ;GH_D13G0780 ;GH_A11G0238 ;GH_D06G0834 ;GH_D03G0677 ;GH_A07G0812 ;GH_A07G1082 ;GH_A06G0014 ;GH_D03G0673 ;GH_D12G0995 ;GH_D07G0881 ;GH_A12G1276 ;GH_D09G1344 ;GH_D04G0138 ;GH_A10G1607 ;GH_D05G1875 ;GH_D01G0267 ;GH_A03G2326 ;GH_D05G0353 ;GH_A05G2802 ;GH_D05G2058 ;GH_D13G1853 ;GH_A13G0057 ;GH_D05G2815 ;GH_A02G05…
GO:0005739	mitochondrion	Cellular Component	76	0.830817	GH_A03G0742 ;GH_A03G1467 ;GH_A11G0894 ;GH_A11G0659 ;GH_D02G2409 ;GH_A10G1283 ;GH_A01G0527 ;GH_D08G2816 ;GH_D07G2432 ;GH_A05G2679 ;GH_A01G0395 ;GH_A09G2680 ;GH_D03G1696 ;GH_A12G2095 ;GH_D02G1519 ;GH_D07G0785 ;GH_D10G1901 ; GHnewGene_3056;GH_A07G1212 ;GH_A12G1522 ;GH_scaffold19810_objG0001 ;GH_A05G1746 ;GH_scaffold23351_objG0001 ;GH_D10G1298 ;GH_A08G0118 ;GH_A03G2024 ; GHnewGene_10777;GH_D10G0615 ;…
GO:0000325	plant-type vacuole	Cellular Component	3	0.840579	GH_D10G2786 ;GH_D10G0024 ;GH_A11G2985
GO:0030863	cortical cytoskeleton	Cellular Component	2	0.841332	GH_D11G2354 ;GH_A11G2080
GO:0012511	monolayer-surrounded lipid storage body	Cellular Component	2	0.841332	GH_D01G1686 ;GH_A09G0747
GO:0005688	U6 snRNP	Cellular Component	1	0.84319	GH_D11G1284
GO:0031594	neuromuscular junction	Cellular Component	1	0.84319	GHnewGene_3301
GO:0016328	lateral plasma membrane	Cellular Component	1	0.84319	GHnewGene_3301
GO:0000794	condensed nuclear chromosome	Cellular Component	1	0.84319	GH_A05G2268
GO:0030123	AP-3 adaptor complex	Cellular Component	1	0.860343	GH_D05G3078
GO:0042170	plastid membrane	Cellular Component	5	0.86119	GH_D08G2046 ; GHnewGene_15643;GH_D07G0705 ; GHnewGene_18272;GH_A09G0747
GO:0046540	U4/U6 x U5 tri-snRNP complex	Cellular Component	3	0.863274	GH_D04G1644 ;GH_D11G1284 ;GH_A04G1297
GO:0031967	organelle envelope	Cellular Component	23	0.866955	GH_D02G2046 ; GHnewGene_15643;GH_D10G0615 ;GH_D13G2477 ; GHnewGene_10777;GH_A09G1207 ;GH_D05G1777 ;GH_D05G1846 ;GH_A02G1933 ;GH_D08G2046 ;GH_A08G0469 ;GH_A07G1212 ;GH_A09G0747 ;GH_A05G1746 ;GH_A10G2052 ;GH_D12G2095 ;GH_A12G2095 ;GH_D01G1150 ;GH_A01G0232 ;GH_D07G0705 ;GH_A03G1467 ; GHnewGene_18272;GH_A04G0063
GO:0005615	extracellular space	Cellular Component	7	0.867121	GH_D02G0840 ;GH_A11G0617 ;GH_A04G0028 ;GH_A02G0824 ;GH_D02G0050 ;GH_A03G2223 ;GH_D12G2065
GO:0009317	acetyl-CoA carboxylase complex	Cellular Component	1	0.87562	GH_A05G3915
GO:0044448	cell cortex part	Cellular Component	2	0.878872	GH_D11G2354 ;GH_A11G2080
GO:0030015	CCR4-NOT core complex	Cellular Component	2	0.878872	GH_A07G0312 ;GH_D07G0322
GO:0005813	centrosome	Cellular Component	2	0.878872	GHnewGene_17915;GH_D06G0936
GO:0031975	envelope	Cellular Component	23	0.884206	GH_D05G1777 ;GH_D05G1846 ;GH_A02G1933 ;GH_A09G1207 ; GHnewGene_10777; GHnewGene_15643;GH_D02G2046 ;GH_D13G2477 ;GH_D10G0615 ;GH_A10G2052 ;GH_D12G2095 ;GH_A07G1212 ;GH_D08G2046 ;GH_A08G0469 ;GH_A05G1746 ;GH_A09G0747 ;GH_D01G1150 ;GH_A01G0232 ;GH_A12G2095 ;GH_A04G0063 ;GH_A03G1467 ;GH_D07G0705 ; GHnewGene_18272
GO:0045202	synapse	Cellular Component	1	0.889227	GHnewGene_3301
GO:0016272	prefoldin complex	Cellular Component	1	0.889227	GH_D10G0436
GO:0000323	lytic vacuole	Cellular Component	1	0.889227	GHnewGene_10777
GO:0005844	polysome	Cellular Component	1	0.889227	GH_D03G1672
GO:0070971	endoplasmic reticulum exit site	Cellular Component	1	0.889227	GH_D02G0662
GO:0005956	protein kinase CK2 complex	Cellular Component	1	0.889227	GH_A08G1881
GO:0009705	plant-type vacuole membrane	Cellular Component	3	0.891984	GH_A11G0613 ;GH_A11G1084 ;GH_A13G2572
GO:0044463	cell projection part	Cellular Component	2	0.899146	GHnewGene_10777; GHnewGene_3301
GO:0120038	plasma membrane bounded cell projection part	Cellular Component	2	0.899146	GHnewGene_10777; GHnewGene_3301
GO:0035327	transcriptionally active chromatin	Cellular Component	1	0.901346	GH_D12G0063
GO:0005875	microtubule associated complex	Cellular Component	4	0.905664	GH_D01G1150 ;GH_D11G0334 ;GH_D08G2064 ;GH_D06G0936
GO:0000148	1,3-beta-D-glucan synthase complex	Cellular Component	2	0.908052	GH_A04G1249 ;GH_D03G1180
GO:0000159	protein phosphatase type 2A complex	Cellular Component	6	0.908425	GH_D05G0217 ;GH_A12G2861 ;GH_D12G2886 ;GH_A13G0549 ; GHnewGene_10777; GHnewGene_11526
GO:0000793	condensed chromosome	Cellular Component	1	0.91214	GH_A05G2268
GO:0072546	ER membrane protein complex	Cellular Component	1	0.91214	GH_D10G1997
GO:0031464	Cul4A-RING E3 ubiquitin ligase complex	Cellular Component	1	0.91214	GHnewGene_17915
GO:0098590	plasma membrane region	Cellular Component	2	0.916217	GH_A12G2194 ; GHnewGene_3301
GO:0019898	extrinsic component of membrane	Cellular Component	5	0.918151	GH_A02G1518 ;GH_D12G0097 ;GH_D08G2235 ;GH_A12G0091 ;GH_D07G2203
GO:0016602	CCAAT-binding factor complex	Cellular Component	1	0.921753	GH_A08G1708
GO:0009706	chloroplast inner membrane	Cellular Component	3	0.92182	GH_D07G0705 ;GH_A11G3454 ;GH_D12G0404
GO:0031969	chloroplast membrane	Cellular Component	6	0.924381	GHnewGene_18272;GH_A09G0747 ;GH_D08G2046 ; GHnewGene_15643;GH_D07G0705 ;GH_D04G1613
GO:0010008	endosome membrane	Cellular Component	2	0.930543	GH_D06G0622 ;GH_D10G0541
GO:0005665	DNA-directed RNA polymerase II, core complex	Cellular Component	1	0.93794	GH_A05G3280
GO:0009528	plastid inner membrane	Cellular Component	1	0.960963	GH_D07G0705
GO:0009295	nucleoid	Cellular Component	1	0.960963	GHnewGene_7353
GO:0030014	CCR4-NOT complex	Cellular Component	2	0.964471	GH_D11G3659 ;GH_D06G1314
GO:0030286	dynein complex	Cellular Component	2	0.964471	GH_A02G0516 ;GH_A09G1009
GO:0000151	ubiquitin ligase complex	Cellular Component	20	0.964826	GH_A05G1973 ;GH_D10G1307 ;GH_A10G1581 ;GH_D05G0372 ;GH_D13G0754 ;GH_A13G2409 ;GH_D10G1737 ;GH_D12G1849 ;GH_D02G0805 ;GH_A02G0125 ;GH_D02G2257 ;GH_D08G2640 ;GH_A10G1146 ; GHnewGene_3301;GH_D04G2014 ;GH_D13G2404 ;GH_A09G0103 ; GHnewGene_17915;GH_A05G2710 ;GH_D05G2729
GO:0010287	plastoglobule	Cellular Component	2	0.967766	GH_A05G1746 ;GH_D05G1777
GO:1990234	transferase complex	Cellular Component	20	0.972036	GHnewGene_6957;GH_D10G1307 ;GH_A10G1581 ;GH_D11G2354 ;GH_D02G0805 ;GH_A02G0125 ;GH_D13G0754 ;GH_A13G2409 ;GH_D10G1737 ;GH_D12G1849 ;GH_A10G1146 ;GH_D02G2257 ;GH_A09G0103 ; GHnewGene_17915;GH_A05G2710 ;GH_D05G2729 ; GHnewGene_3301;GH_D04G2014 ;GH_D13G2404 ;GH_A11G2080
GO:0000932	P-body	Cellular Component	4	0.972512	GH_A07G0312 ;GH_D07G0322 ;GH_A08G0104 ; GHnewGene_6612
GO:0005764	lysosome	Cellular Component	2	0.973495	GH_D12G2065 ;GH_A03G2223
GO:0000790	nuclear chromatin	Cellular Component	3	0.974192	GH_D04G1578 ;GH_A09G2693 ;GH_A04G1244
GO:0005759	mitochondrial matrix	Cellular Component	4	0.97465	GH_D10G0114 ;GH_D08G2590 ;GH_A10G0102 ;GH_A02G1186
GO:0044440	endosomal part	Cellular Component	1	0.975448	GH_A01G0647
GO:0031305	integral component of mitochondrial inner membrane	Cellular Component	1	0.978136	GH_D10G0615
GO:0044454	nuclear chromosome part	Cellular Component	1	0.978136	GH_A05G2268
GO:0044451	nucleoplasm part	Cellular Component	5	0.979522	GH_D11G1455 ;GH_D07G1698 ;GH_A11G1423 ;GH_A10G2417 ;GH_A07G1697
GO:0044433	cytoplasmic vesicle part	Cellular Component	1	0.980529	GH_A01G0647
GO:0005815	microtubule organizing center	Cellular Component	2	0.982147	GHnewGene_17915;GH_D06G0936
GO:0044427	chromosomal part	Cellular Component	3	0.983466	GH_D12G0063 ;GH_A05G2268 ;GH_D04G2014
GO:0009522	photosystem I	Cellular Component	3	0.984891	GH_A05G4050 ;GH_D04G0324 ;GH_D01G1769
GO:0005778	peroxisomal membrane	Cellular Component	2	0.986765	GH_A12G2373 ;GH_D04G1676
GO:0031984	organelle subcompartment	Cellular Component	12	0.988827	GH_A02G1518 ;GH_D06G2081 ;GH_D05G1777 ;GH_A06G2043 ;GH_D05G0504 ;GH_D05G3775 ;GH_D02G2046 ;GH_D05G0505 ;GH_A10G0147 ;GH_A05G0120 ;GH_A01G0647 ;GH_A05G1746
GO:0016604	nuclear body	Cellular Component	1	0.99029	GH_A10G2417
GO:0022626	cytosolic ribosome	Cellular Component	1	0.99029	GH_D03G1672
GO:0055035	plastid thylakoid membrane	Cellular Component	4	0.992799	GH_D05G1777 ;GH_D02G2046 ;GH_A05G0120 ;GH_A05G1746
GO:0005689	U12-type spliceosomal complex	Cellular Component	1	0.993144	GH_A08G2859
GO:0045261	proton-transporting ATP synthase complex, catalytic core F(1)	Cellular Component	1	0.993144	GH_D11G2380
GO:0000228	nuclear chromosome	Cellular Component	1	0.993895	GH_A05G2268
GO:0044445	cytosolic part	Cellular Component	1	0.994564	GH_D03G1672
GO:0009532	plastid stroma	Cellular Component	9	0.994566	GHnewGene_11251;GH_D08G2046 ;GH_A05G1746 ;GH_A05G0120 ;GH_D05G1777 ;GH_D09G1665 ;GH_D05G0337 ;GH_D10G2040 ;GH_D02G2046
GO:0034357	photosynthetic membrane	Cellular Component	4	0.995733	GH_D02G2046 ;GH_A05G1746 ;GH_A05G0120 ;GH_D05G1777
GO:0000124	SAGA complex	Cellular Component	1	0.996162	GH_D07G2527
GO:0032040	small-subunit processome	Cellular Component	2	0.996816	GHnewGene_5863;GH_D07G0737
GO:0005681	spliceosomal complex	Cellular Component	3	0.996879	GH_A13G1541 ;GH_D08G0722 ;GH_D11G1284
GO:0009526	plastid envelope	Cellular Component	9	0.996915	GHnewGene_15643;GH_D02G2046 ;GH_D01G1150 ;GH_D05G1777 ;GH_D08G2046 ;GH_D07G0705 ;GH_A05G1746 ; GHnewGene_18272;GH_A09G0747
GO:0005635	nuclear envelope	Cellular Component	1	0.996957	GH_A04G1125
GO:0044436	thylakoid part	Cellular Component	4	0.997261	GH_D05G1777 ;GH_D02G2046 ;GH_A05G1746 ;GH_A05G0120
GO:0031461	cullin-RING ubiquitin ligase complex	Cellular Component	13	0.997804	GH_D02G2257 ;GH_D10G1307 ;GH_A10G1581 ; GHnewGene_17915;GH_D02G0805 ;GH_D05G2729 ;GH_A05G2710 ;GH_A02G0125 ;GH_D13G0754 ;GH_A13G2409 ;GH_D13G2404 ;GH_D07G0165 ;GH_D12G1849
GO:0042651	thylakoid membrane	Cellular Component	4	0.998088	GH_A05G1746 ;GH_A05G0120 ;GH_D02G2046 ;GH_D05G1777
GO:0031976	plastid thylakoid	Cellular Component	4	0.998253	GH_A05G0120 ;GH_A05G1746 ;GH_D02G2046 ;GH_D05G1777
GO:0080008	Cul4-RING E3 ubiquitin ligase complex	Cellular Component	2	0.99875	GH_D02G2257 ; GHnewGene_17915
GO:0016607	nuclear speck	Cellular Component	1	0.998929	GH_A10G2417
GO:0009579	thylakoid	Cellular Component	6	0.998972	GH_D02G2046 ;GH_D09G1665 ;GH_D05G1777 ;GH_D10G2040 ;GH_A05G0120 ;GH_A05G1746
GO:1990904	ribonucleoprotein complex	Cellular Component	14	0.999094	GH_D05G1792 ;GH_A06G2247 ;GH_A10G0412 ;GH_A11G3157 ;GH_D05G3975 ;GH_D13G0330 ;GH_A05G1758 ;GH_A01G2504 ;GH_D03G1672 ;GH_D01G2579 ;GH_A13G0334 ;GH_D07G2099 ;GH_A01G0833 ;GH_D06G2286
GO:0009534	chloroplast thylakoid	Cellular Component	4	0.999363	GH_D05G1777 ;GH_D02G2046 ;GH_A05G0120 ;GH_A05G1746
GO:0009570	chloroplast stroma	Cellular Component	16	0.999553	GH_D01G0347 ;GH_D02G2046 ;GH_A09G1347 ;GH_A07G1874 ;GH_D10G2040 ;GH_D05G1777 ;GH_A05G0120 ;GH_A01G0365 ;GH_A05G1746 ;GH_D08G2046 ;GH_D05G3475 ;GH_D05G0337 ;GH_D09G1665 ;GH_A06G1606 ;GH_A12G2220 ; GHnewGene_11251
GO:0005654	nucleoplasm	Cellular Component	13	0.999598	GH_D13G0698 ;GH_D11G1455 ; GHnewGene_10777;GH_D04G1533 ;GH_A10G2417 ;GH_A05G0719 ;GH_D06G1652 ;GH_A07G1697 ;GH_D05G2770 ;GH_D07G1698 ;GH_A04G1192 ;GH_A11G1423 ;GH_D02G2257
GO:0016592	mediator complex	Cellular Component	2	0.999607	GH_A02G0312 ;GH_A03G2035
GO:0000785	chromatin	Cellular Component	1	0.999623	GH_D12G0063
GO:0022625	cytosolic large ribosomal subunit	Cellular Component	7	0.999716	GH_D07G0489 ; GHnewGene_13965; GHnewGene_14540; GHnewGene_4365; GHnewGene_4959;GH_A03G0033 ;GH_A04G1626
GO:0015934	large ribosomal subunit	Cellular Component	1	0.999868	GH_A01G1676
GO:0032991	macromolecular complex	Cellular Component	50	0.999901	GH_D05G2729 ;GH_D11G0334 ;GH_D05G1846 ; GHnewGene_17915;GH_A02G1933 ;GH_A11G2080 ;GH_D11G1455 ;GH_A12G2072 ;GH_A09G1207 ;GH_D12G2074 ;GH_D13G2404 ;GH_A10G2052 ;GH_D12G2095 ;GH_D06G0936 ;GH_A08G0469 ;GH_D02G2257 ;GH_D11G2354 ;GH_D02G0805 ;GH_D12G1849 ;GH_D13G0754 ;GH_D05G3775 ;GH_A04G0063 ;GH_D07G1698 ;GH_A12G1659 ;GH_A01G0647 ;GH_A11G1423 ;GH_D03G1672 ;GH_A05G2710 ;GH_A09G0103 ;GH_D10G0615 ;GH_D1…
GO:0044444	cytoplasmic part	Cellular Component	153	0.99991	GH_A01G0647 ;GH_A10G1838 ;GH_A08G2222 ;GH_A04G1502 ;GH_D05G2918 ; GHnewGene_8948;GH_D07G1136 ;GH_A12G2288 ;GH_D01G2252 ;GH_D13G0754 ;GH_A05G3673 ;GH_A06G1861 ;GH_A02G1518 ;GH_D11G2354 ; GHnewGene_13441;GH_A11G0211 ;GH_A05G0120 ;GH_A11G2599 ;GH_A09G0747 ;GH_D12G1671 ;GH_D07G1925 ; GHnewGene_12672;GH_D01G2235 ;GH_A11G2985 ;GH_D12G2095 ;GH_A03G2231 ;GH_D05G0505 ;GH_A10G1978 ;GH_A13G1681 ;GH_D12G1226…
GO:0043228	non-membrane-bounded organelle	Cellular Component	31	0.999944	GH_D07G1679 ; GHnewGene_13913;GH_D08G2064 ;GH_D01G1150 ;GH_D11G2354 ;GH_A05G1577 ;GH_D08G2208 ;GH_A05G3607 ;GH_D05G1607 ;GH_D01G0541 ;GH_A12G1659 ;GH_A10G0319 ;GH_A01G0547 ;GH_A11G2080 ;GH_A07G2289 ;GH_A05G2268 ;GH_D04G0861 ;GH_D11G3026 ; GHnewGene_10777;GH_D04G2014 ; GHnewGene_3301; GHnewGene_4298;GH_D03G1672 ;GH_D11G0334 ; GHnewGene_17915;GH_A11G2997 ;GH_D05G0787 ;GH_A09G0747 ;GH_D12G0063 ;GH_D…
GO:0043232	intracellular non-membrane-bounded organelle	Cellular Component	31	0.999944	GH_D06G0936 ;GH_D04G2032 ;GH_D12G0063 ;GH_A11G2997 ;GH_D05G0787 ;GH_A09G0747 ; GHnewGene_17915;GH_D03G1672 ; GHnewGene_4298;GH_D11G0334 ; GHnewGene_3301;GH_D04G2014 ;GH_A07G2289 ;GH_A11G2080 ; GHnewGene_10777;GH_D11G3026 ;GH_D04G0861 ;GH_A05G2268 ;GH_A01G0547 ;GH_A10G0319 ;GH_D08G2208 ;GH_A12G1659 ;GH_D01G0541 ;GH_D05G1607 ;GH_A05G3607 ;GH_A05G1577 ;GH_D11G2354 ;GH_D01G1150 ;GH_D08G2064 ;GH_D07G1…
GO:0044434	chloroplast part	Cellular Component	14	0.999959	GH_D01G1150 ;GH_D09G1665 ;GH_D05G0337 ;GH_D07G0705 ; GHnewGene_18272; GHnewGene_11251;GH_D02G2046 ; GHnewGene_15643;GH_D05G1777 ;GH_D10G2040 ;GH_D08G2046 ;GH_A09G0747 ;GH_A05G1746 ;GH_A05G0120
GO:0044435	plastid part	Cellular Component	14	0.99997	GH_A09G0747 ;GH_A05G1746 ;GH_A05G0120 ;GH_D08G2046 ;GH_D02G2046 ; GHnewGene_15643;GH_D10G2040 ;GH_D05G1777 ; GHnewGene_18272;GH_D07G0705 ; GHnewGene_11251;GH_D05G0337 ;GH_D01G1150 ;GH_D09G1665
GO:0009523	photosystem II	Cellular Component	1	0.999979	GH_D01G1769
GO:0009941	chloroplast envelope	Cellular Component	8	0.999986	GH_D02G2046 ; GHnewGene_15643;GH_D01G1150 ;GH_A13G2572 ;GH_D07G0705 ;GH_D08G2046 ;GH_A09G0747 ; GHnewGene_18272
GO:0044422	organelle part	Cellular Component	82	0.999991	GH_A07G1697 ;GH_A12G2842 ;GH_A05G1746 ;GH_D05G0787 ;GH_A07G1212 ;GH_D08G2046 ;GH_D03G1672 ; GHnewGene_4298; GHnewGene_3301;GH_D05G0504 ; GHnewGene_10777;GH_D13G2477 ; GHnewGene_15643;GH_D02G2046 ; GHnewGene_11251; GHnewGene_6957;GH_D07G0718 ;GH_D07G0705 ;GH_A05G1577 ;GH_D01G1150 ;GH_A12G2095 ;GH_A02G0148 ;GH_D07G1679 ;GH_D06G0936 ;GH_D12G0063 ;GH_A10G2052 ;GH_D09G0553 ;GH_D02G0804 ;GH_A04G1192 ;G…
GO:0044446	intracellular organelle part	Cellular Component	81	0.999992	GH_A07G0727 ;GH_D12G2865 ;GH_A09G0614 ;GH_D05G2770 ;GH_D04G2014 ;GH_D10G0615 ;GH_A07G2289 ;GH_A05G3607 ;GH_D01G0541 ;GH_A03G1467 ;GH_D06G2081 ;GH_D09G1665 ;GH_D08G2064 ;GH_D12G2095 ;GH_D05G0505 ;GH_A10G0147 ;GH_A09G0747 ;GH_D02G2257 ;GH_A05G0120 ;GH_D05G1846 ;GH_D05G1777 ;GH_D11G0334 ;GH_D10G0955 ;GH_A05G2268 ;GH_D04G0861 ;GH_A11G2080 ;GH_A10G0319 ;GH_A01G0647 ;GH_A11G1423 ;GH_D05G1607 ;GH_A02G15…
GO:0042025	host cell nucleus	Cellular Component	26	0.999999	GH_D13G0698 ;GH_A13G0005 ;GH_A01G0294 ;GH_A06G0510 ;GH_A10G1993 ;GH_A11G0143 ;GH_A08G1416 ;GH_D06G0478 ;GH_A12G1011 ;GH_D08G1438 ;GH_A02G1779 ;GH_D12G0865 ;GH_A13G1840 ;GH_D13G1999 ;GH_A11G0538 ;GH_D11G2156 ;GH_A03G1641 ;GH_D02G1807 ;GH_D11G0536 ;GH_D12G1734 ;GH_A08G1122 ;GH_D06G1652 ;GH_D03G0282 ;GH_A13G2038 ;GH_A11G2284 ;GH_D01G0279
GO:0000786	nucleosome	Cellular Component	3	0.999999	GH_A13G1141 ;GH_A08G0490 ;GH_D08G0502
GO:0005694	chromosome	Cellular Component	3	0.999999	GH_A05G2268 ;GH_D04G2014 ;GH_D12G0063
GO:0009536	plastid	Cellular Component	29	1	GH_A05G1746 ;GH_D08G2046 ;GH_D04G0583 ;GH_A01G2144 ;GH_D11G0467 ;GH_A05G3763 ;GH_D02G2046 ; GHnewGene_15643;GH_D03G1672 ;GH_D07G0705 ; GHnewGene_11251;GH_A12G2095 ;GH_D05G2765 ;GH_D09G1665 ;GH_D01G1150 ;GH_A05G0120 ;GH_A09G0747 ;GH_D07G1925 ;GH_D01G2235 ;GH_D12G2095 ;GH_A09G1627 ;GH_D10G2040 ;GH_D05G1777 ;GH_D09G1572 ; GHnewGene_18272;GH_D02G2349 ;GH_D09G0061 ;GH_D05G0337 ;GH_A07G1832
GO:0009535	chloroplast thylakoid membrane	Cellular Component	8	1	GH_A11G3454 ;GH_D07G0515 ;GH_D01G1769 ;GH_A07G0511 ;GH_D02G2046 ;GH_D05G1777 ;GH_A05G1746 ;GH_A05G0120
GO:0070013	intracellular organelle lumen	Cellular Component	15	1	GH_D04G1533 ;GH_A11G1423 ;GH_D07G1698 ;GH_A10G2417 ;GH_A05G0719 ;GH_A13G1611 ;GH_D11G1455 ;GH_A05G2268 ; GHnewGene_10777;GH_D02G2257 ;GH_D05G2770 ;GH_A04G1192 ;GH_D12G0063 ;GH_A07G1697 ;GH_D02G0804
GO:0031974	membrane-enclosed lumen	Cellular Component	15	1	GH_D11G1455 ;GH_A13G1611 ; GHnewGene_10777;GH_A05G2268 ;GH_D12G0063 ;GH_A07G1697 ;GH_D02G0804 ;GH_D02G2257 ;GH_D05G2770 ;GH_A04G1192 ;GH_D04G1533 ;GH_A10G2417 ;GH_A05G0719 ;GH_A11G1423 ;GH_D07G1698
GO:0043233	organelle lumen	Cellular Component	15	1	GH_A07G1697 ;GH_D12G0063 ;GH_D02G0804 ;GH_D02G2257 ;GH_A04G1192 ;GH_D05G2770 ;GH_A05G2268 ; GHnewGene_10777;GH_D11G1455 ;GH_A13G1611 ;GH_A05G0719 ;GH_A10G2417 ;GH_A11G1423 ;GH_D07G1698 ;GH_D04G1533
GO:0005840	ribosome	Cellular Component	45	1	GH_D09G0178 ;GH_A06G1047 ;GH_D06G0942 ;GH_scaffold23351_objG0001 ;GH_D11G2159 ;GH_D04G1976 ;GH_A13G0448 ;GH_D07G2463 ;GH_D03G1331 ;GH_D03G1672 ;GH_D06G1046 ;GH_D03G1098 ; GHnewGene_16385;GH_D10G2821 ; GHnewGene_7843;GH_A09G0337 ;GH_A13G0254 ;GH_D03G1929 ;GH_A13G2587 ;GH_D01G0246 ;GH_D09G0344 ;GH_A06G2184 ;GH_A01G0258 ;GH_D02G1251 ;GH_D03G1569 ;GH_D11G3034 ;GH_D11G2317 ;GH_A13G1491 ;GH_A11G2116 ;G…
GO:0031981	nuclear lumen	Cellular Component	13	1	GH_A11G1423 ;GH_D07G1698 ;GH_A10G2417 ;GH_A05G0719 ;GH_D04G1533 ;GH_D02G2257 ;GH_D05G2770 ;GH_A04G1192 ;GH_D12G0063 ;GH_A07G1697 ;GH_D11G1455 ; GHnewGene_10777;GH_A05G2268
GO:0044428	nuclear part	Cellular Component	13	1	GH_D11G1455 ; GHnewGene_10777;GH_A05G2268 ;GH_D02G2257 ;GH_D05G2770 ;GH_A04G1192 ;GH_D12G0063 ;GH_A07G1697 ;GH_D04G1533 ;GH_A11G1423 ;GH_D07G1698 ;GH_A10G2417 ;GH_A05G0719
GO:0009507	chloroplast	Cellular Component	58	1	GH_D04G0583 ;GH_D11G0467 ;GH_A05G3763 ; GHnewGene_13746;GH_A06G1606 ;GH_D03G1974 ;GH_D09G1665 ;GH_A05G0120 ; GHnewGene_4119;GH_A09G0747 ;GH_A05G1285 ;GH_A07G0031 ;GH_D07G1925 ;GH_D01G2235 ;GH_D12G2095 ;GH_A09G1627 ;GH_D11G2720 ;GH_D12G0029 ;GH_D13G1456 ;GH_A05G3915 ;GH_D05G1777 ;GH_A10G1013 ;GH_D12G1021 ;GH_D02G1386 ;GH_A05G1746 ;GH_D08G2046 ;GH_A07G1303 ;GH_A01G2144 ;GH_D09G2068 ;GH_A05G0121 ; G…
GO:0005730	nucleolus	Cellular Component	5	1	GH_D08G2765 ;GH_D12G0063 ;GH_D10G1695 ;GH_D10G2103 ;GH_D08G0238
GO:0044464	cell part	Cellular Component	157	1	GHnewGene_3719;GH_D07G2366 ;GH_A02G1933 ;GH_D10G2040 ;GH_A03G2075 ;GH_D01G0037 ;GH_D12G2074 ;GH_D09G0553 ;GH_A12G1220 ;GH_A02G1788 ;GH_A04G1192 ;GH_A09G1480 ;GH_D06G0165 ;GH_A05G0349 ;GH_A10G0694 ;GH_A07G1832 ;GH_A06G2043 ;GH_A03G0179 ;GH_A05G3782 ;GH_D02G2401 ;GH_D12G1849 ;GH_D12G2929 ; GHnewGene_13913;GH_D07G2066 ;GH_A08G2679 ;GH_D05G3775 ;GH_A05G0719 ;GH_A01G0547 ;GH_D12G1241 ;GH_A13G1484 ;GH_…
GO:0005575	cellular_component	Cellular Component	159	1	GH_A08G0243 ;GH_D03G1696 ;GH_D09G1665 ;GH_D06G2081 ;GH_D10G1307 ;GH_D05G1912 ;GH_A03G1467 ;GH_D01G0541 ;GH_D01G2286 ;GH_A06G0240 ;GH_A05G0874 ;GH_D11G1464 ;GH_A11G0338 ;GH_D12G0097 ;GH_A03G0554 ;GH_A05G3763 ;GH_A07G2289 ;GH_A08G0641 ;GH_D10G0615 ;GH_A12G2897 ;GH_A10G1394 ;GH_A12G2080 ;GH_D01G1796 ; GHnewGene_2823;GH_A04G0536 ; GHnewGene_956;GH_A09G0103 ;GH_A09G0614 ;GH_A04G0534 ;GH_A09G1617 ;GH_A…
GO:0044424	intracellular part	Cellular Component	132	1	GH_D03G0084 ;GH_A08G0118 ;GH_A12G1813 ;GH_A11G0899 ;GH_A07G1212 ;GH_A13G1429 ;GH_A09G0908 ;GH_A11G2997 ;GH_A09G1719 ;GH_A05G1746 ;GH_D03G1672 ; GHnewGene_4298;GH_A05G3741 ;GH_D01G2165 ;GH_D13G2477 ;GH_A12G1602 ; GHnewGene_15643;GH_D11G3026 ; GHnewGene_3301;GH_D05G0504 ;GH_D08G1852 ;GH_D04G2120 ; GHnewGene_11251;GH_A02G1905 ;GH_D11G0935 ;GH_D07G0705 ;GH_D12G2386 ;GH_D13G1636 ;GH_A09G1425 ;GH_A07G2…
GO:0005634	nucleus	Cellular Component	113	1	GH_A01G2186 ;GH_D11G2354 ;GH_A01G2504 ;GH_A12G0184 ;GH_A12G1103 ;GH_D04G1776 ;GH_A09G1065 ;GH_D02G1409 ;GH_A03G0460 ;GH_D03G1411 ;GH_D04G2025 ;GH_D10G1275 ;GH_D05G1777 ;GH_D07G1130 ;GH_D07G2048 ;GH_D10G1854 ;GH_A08G0963 ;GH_A11G1957 ;GH_D13G2604 ;GH_A12G2072 ;GH_A05G2268 ;GH_D09G2410 ;GH_A01G0499 ;GH_D04G0347 ;GH_A07G0694 ;GH_D10G0570 ;GH_D01G0886 ;GH_A11G3582 ; GHnewGene_8602;GH_D12G1806 ;GH_D04…
GO:0005622	intracellular	Cellular Component	159	1	GH_A06G2043 ;GH_A07G1832 ;GH_A03G0179 ;GH_A05G3782 ;GH_D02G2401 ;GH_D12G1849 ; GHnewGene_13913;GH_D12G2929 ;GH_D07G2066 ;GH_A08G2679 ;GH_D05G3775 ;GH_A05G0719 ;GH_A01G0547 ;GH_A13G1484 ;GH_A12G1659 ; GHnewGene_18272;GH_D06G0882 ;GH_D09G1572 ;GH_D07G1437 ; GHnewGene_13447; GHnewGene_3719;GH_D07G2366 ;GH_A02G1933 ;GH_D10G2040 ;GH_A03G2075 ;GH_D01G0037 ;GH_D12G2074 ;GH_D09G0553 ;GH_A12G1220 ;GH_A02G…
GO:0016021	integral component of membrane	Cellular Component	264	1	GH_A09G1582 ; GHnewGene_3969;GH_A13G2356 ;GH_D08G0083 ;GH_D11G0532 ;GH_D10G2261 ;GH_D12G0186 ;GH_D13G1827 ;GH_A10G0971 ;GH_A11G0135 ;GH_D13G0678 ;GH_A02G0314 ;GH_D07G1009 ;GH_A11G3158 ;GH_A07G0831 ;GH_D04G0693 ;GH_A11G2507 ;GH_D06G0588 ;GH_D07G1950 ;GH_D11G1892 ;GH_A08G1949 ;GH_A09G0137 ;GH_A07G1564 ;GH_A04G1372 ;GH_A11G1796 ;GH_D04G0679 ;GH_D03G0081 ;GH_D05G2513 ;GH_A12G1650 ;GH_D05G0196 ;GH_D01…
GO:0005737	cytoplasm	Cellular Component	217	1	GH_D02G2046 ;GH_A07G1874 ; GHnewGene_10777;GH_D12G2245 ;GH_A07G1128 ;GH_D12G2920 ;GH_A05G2167 ;GH_A05G2710 ;GH_D08G2046 ;GH_D01G0279 ;GH_D11G0481 ;GH_D04G1182 ;GH_D06G1210 ;GH_D08G0444 ;GH_A12G2842 ;GH_A05G1737 ;GH_A01G2144 ;GH_D13G2490 ;GH_A02G0949 ;GH_A02G0148 ;GH_D06G0434 ;GH_D01G0728 ;GH_D01G0114 ;GH_A05G1524 ; GHnewGene_78;GH_D03G1817 ;GH_D02G2456 ;GH_A11G0207 ;GH_D03G0256 ;GH_D05G0372 ;GH_D…
GO:0043227	membrane-bounded organelle	Cellular Component	130	1	GH_D03G0084 ;GH_A08G0118 ;GH_A12G1813 ;GH_A11G0899 ;GH_A07G1212 ;GH_A09G0908 ;GH_A13G1429 ;GH_A11G2997 ;GH_A05G1746 ;GH_A09G1719 ;GH_D03G1672 ;GH_A05G3741 ;GH_D01G2165 ;GH_A12G1602 ;GH_D13G2477 ; GHnewGene_15643;GH_D11G3026 ; GHnewGene_3301;GH_D05G0504 ;GH_D08G1852 ;GH_D04G2120 ; GHnewGene_11251;GH_A02G1905 ;GH_D07G0705 ;GH_D11G0935 ;GH_D12G2386 ;GH_D13G1636 ;GH_A09G1425 ;GH_A07G2326 ;GH_D07G0718…
GO:0043231	intracellular membrane-bounded organelle	Cellular Component	140	1	GH_D12G2074 ;GH_D01G0037 ;GH_A02G1933 ;GH_A03G2075 ;GH_D10G2040 ;GH_D12G2694 ;GH_A10G0780 ;GH_D06G0165 ;GH_D05G3757 ;GH_D05G0319 ;GH_D12G1647 ;GH_A05G0349 ;GH_A04G1192 ;GH_A11G0613 ;GH_A02G1036 ;GH_A12G1220 ;GH_D09G0553 ;GH_D07G2066 ;GH_D05G3775 ;GH_A08G2679 ;GH_D04G0092 ;GH_D12G2929 ;GH_D12G1849 ;GH_D02G2401 ;GH_A07G1832 ;GH_A06G2043 ;GH_D07G1437 ;GH_D09G1572 ;GH_D06G0882 ; GHnewGene_18272;GH_A1…
GO:0043226	organelle	Cellular Component	136	1	GH_A09G1617 ;GH_A09G0614 ;GH_A07G0727 ;GH_A01G2204 ;GH_D13G1658 ;GH_D11G0467 ;GH_A07G2289 ;GH_A05G3763 ;GH_D10G0615 ;GH_A12G2897 ;GH_A03G0554 ;GH_D01G1796 ; GHnewGene_2823; GHnewGene_956;GH_A03G1467 ;GH_D01G0541 ;GH_D01G2286 ;GH_A06G0240 ;GH_A05G0874 ;GH_D12G0097 ;GH_A11G0338 ;GH_D03G1696 ;GH_D09G1665 ;GH_D06G2081 ;GH_D05G1995 ;GH_D07G1925 ;GH_A11G2985 ;GH_A05G0120 ;GH_D10G0570 ;GH_D02G2257 ;GH_A…
GO:0005623	cell	Cellular Component	146	1	GHnewGene_7353;GH_D04G2014 ;GH_A13G0971 ;GH_A13G1793 ;GH_A07G2573 ;GH_D02G1866 ;GH_A10G1787 ;GH_D13G1464 ;GH_A12G1587 ;GH_D05G2770 ;GH_D12G2865 ;GH_D04G0583 ;GH_A11G1444 ;GH_D11G3051 ;GH_D07G2256 ;GH_A03G0017 ;GH_A04G1115 ;GH_A05G2466 ;GH_A05G0865 ;GH_A11G1529 ;GH_D08G2064 ;GH_D03G1096 ;GH_A06G1642 ;GH_D08G2235 ;GH_A12G2707 ;GH_D08G1158 ;GH_A13G1878 ;GH_A02G0125 ;GH_A01G1126 ;GH_D08G1666 ; GHnewG…
GO:0043229	intracellular organelle	Cellular Component	141	1	GHnewGene_6957;GH_A06G0893 ;GH_A10G0680 ;GH_A12G0296 ;GH_D08G0815 ;GH_A10G0542 ;GH_D07G1679 ;GH_A02G0148 ;GH_A02G1981 ;GH_D05G2765 ;GH_D09G1235 ; GHnewGene_11921;GH_A13G1205 ;GH_D12G1236 ;GH_D08G2046 ;GH_A13G0454 ;GH_D05G0787 ;GH_D08G2674 ;GH_A10G1146 ;GH_A12G2842 ;GH_A05G1737 ;GH_A07G1697 ;GH_D08G1904 ;GH_A01G2144 ;GH_A08G1835 ;GH_D03G1946 ; GHnewGene_10777;GH_D02G2046 ;GH_D12G2920 ;GH_A02G0552 …
GO:0006888	ER to Golgi vesicle-mediated transport	Biological Process	54	0	GH_A06G1744 ;GH_D05G3978 ;GH_A11G0120 ;GH_A10G1238 ;GH_D05G3863 ;GH_A06G0492 ;GH_A01G1455 ;GH_D06G1770 ;GH_D02G0137 ;GH_D05G1124 ;GH_A11G2483 ;GH_D01G1681 ;GH_D06G2144 ;GH_A07G2335 ;GH_D11G2476 ;GH_A09G2434 ; GHnewGene_842;GH_D06G0463 ;GH_D02G0662 ;GH_A10G2588 ;GH_D05G3448 ;GH_D07G2283 ;GH_D01G0898 ; GHnewGene_3301;GH_A03G1051 ;GH_D05G2303 ; GHnewGene_9990;GH_D13G0337 ;GH_D02G1546 ;GH_A02G0244 ;G…
GO:0006886	intracellular protein transport	Biological Process	178	0	GH_A05G0160 ;GH_A13G0151 ;GH_A06G1872 ;GH_D06G1177 ;GH_A01G2324 ;GH_D06G2203 ;GH_A09G2268 ;GH_A10G0365 ;GH_D05G0921 ;GH_A13G0343 ;GH_D11G3073 ;GH_D10G1645 ;GH_A11G2985 ;GH_A03G0035 ;GH_D05G1620 ;GH_A08G0286 ;GH_D07G2494 ;GH_A12G1639 ;GH_D13G2064 ;GH_A06G0038 ;GH_D05G0497 ;GH_A11G2579 ;GH_A08G2463 ;GH_D12G1647 ;GH_D01G1681 ;GH_A02G1660 ;GH_D06G1770 ;GH_A03G2184 ;GH_D08G1825 ;GH_A08G0619 ;GH_D04G12…
GO:0006891	intra-Golgi vesicle-mediated transport	Biological Process	25	2.87e-12	GH_A08G0619 ;GH_D13G2064 ;GH_A09G0972 ;GH_D07G2283 ;GH_A05G4258 ;GH_D09G0577 ;GH_D08G1775 ;GH_A01G0647 ;GH_A11G1765 ;GH_D05G1124 ;GH_D05G0647 ;GH_A11G0726 ;GH_D01G0639 ;GH_A02G1037 ;GH_A03G0083 ;GH_A05G1128 ;GH_A13G0341 ;GH_A07G2335 ;GH_D08G2807 ;GH_D13G0337 ;GH_A10G0748 ;GH_A08G2814 ;GH_D06G1177 ;GH_A09G0629 ;GH_A08G1756
GO:0016192	vesicle-mediated transport	Biological Process	128	3.63e-12	GH_A03G0035 ;GH_D01G2563 ;GH_D05G1995 ;GH_D13G0982 ;GH_A12G1639 ;GH_A11G0281 ;GH_A08G2851 ;GH_D08G2843 ;GH_A11G2579 ;GH_A08G2463 ;GH_A13G2050 ;GH_D12G1647 ;GH_A07G0342 ;GH_D02G2395 ;GH_A06G1872 ;GH_A11G3041 ;GH_A13G2315 ;GH_D13G0158 ;GH_A03G0285 ;GH_A09G2194 ;GH_A13G0151 ;GH_A03G2231 ;GH_D12G0063 ;GH_D11G3073 ;GH_D06G0936 ;GH_D09G0970 ;GH_A08G0440 ;GH_A13G2023 ;GH_A05G3889 ;GH_D07G0319 ;GH_D13G19…
GO:0015031	protein transport	Biological Process	94	1.45e-11	GH_A05G1299 ;GH_A06G0629 ;GH_A04G0063 ;GH_D01G2581 ;GH_A02G1037 ;GH_D06G0639 ;GH_D10G2199 ;GH_A13G0552 ;GH_A01G0902 ;GH_D05G0164 ;GH_A10G0670 ;GH_D03G1950 ;GH_D11G3715 ;GH_A05G0920 ;GH_D09G1927 ; GHnewGene_18272;GH_D11G2476 ;GH_D02G0704 ; GHnewGene_15522;GH_D02G1088 ;GH_A09G1511 ;GH_A01G1455 ;GH_D02G1250 ;GH_A09G2526 ;GH_A09G2650 ;GH_A08G0243 ;GH_A10G2086 ;GH_A12G2194 ;GH_A06G2257 ;GH_D10G1200 ;G…
GO:0090378	seed trichome elongation	Biological Process	27	1.01e-10	GHnewGene_15322;GH_D10G2103 ;GH_D07G0785 ;GH_A08G0558 ;GH_A01G2375 ;GH_A01G2374 ;GH_A01G2012 ;GH_A09G1224 ;GH_A10G1626 ;GH_D08G2765 ;GH_A02G0410 ;GH_A09G0513 ;GH_D11G0546 ;GH_D03G0499 ;GH_D11G0820 ;GH_D06G1208 ;GH_D05G2295 ;GH_A13G0340 ;GH_D05G2183 ;GH_D05G0343 ;GH_A07G0367 ;GH_D02G2216 ;GH_A13G2572 ;GH_A05G2151 ;GH_A11G0732 ;GH_D05G1589 ;GH_A04G1412
GO:0009834	plant-type secondary cell wall biogenesis	Biological Process	22	1.16e-10	GH_A11G0587 ;GH_D09G1182 ;GH_A10G0827 ;GH_A07G1840 ;GH_D12G1588 ;GH_A07G0957 ;GH_D07G1266 ;GH_A08G0558 ;GH_D06G0162 ;GH_D07G1835 ;GH_D02G1915 ;GH_A01G1467 ;GH_A09G1224 ;GH_A06G1861 ;GH_A11G0392 ;GH_A06G0179 ;GH_D03G1298 ;GH_D11G0614 ;GH_A11G3703 ;GH_D08G0560 ;GH_D03G0647 ;GH_A13G1407
GO:0019722	calcium-mediated signaling	Biological Process	22	1.28e-09	GH_A11G2019 ;GH_A12G0746 ;GH_A10G1394 ;GH_A05G0774 ;GH_D05G0772 ;GH_D09G1154 ;GH_A09G1198 ;GH_A13G2495 ;GH_D05G2770 ; GHnewGene_16956;GH_A10G1787 ;GH_D01G0267 ;GH_D12G1917 ; GHnewGene_2771;GH_A02G0508 ;GH_D07G0881 ;GH_D12G0995 ;GH_D08G0117 ;GH_A01G0281 ;GH_D10G1492 ;GH_D08G2368 ;GH_D02G0228
GO:0006897	endocytosis	Biological Process	26	1.78e-09	GH_A07G2416 ;GH_A01G1011 ;GH_A13G2050 ;GH_A10G1838 ; GHnewGene_6957;GH_A08G2222 ;GH_D07G2359 ;GH_A11G1529 ;GH_D05G1995 ;GH_D01G0037 ;GH_A03G0531 ;GH_A11G0281 ;GH_D05G0457 ;GH_A03G2231 ;GH_A03G1402 ;GH_A07G0428 ;GH_D02G2401 ;GH_D11G0291 ;GH_D05G3211 ;GH_D10G1092 ;GH_D07G1638 ;GH_D07G0429 ;GH_D06G0547 ;GH_D03G1437 ;GH_D02G0152 ;GH_A06G0578
GO:0006890	retrograde vesicle-mediated transport, Golgi to ER	Biological Process	26	4.22e-08	GH_D12G0472 ;GH_A08G0619 ;GH_D12G2201 ;GH_A09G0972 ;GH_D06G0936 ;GH_D05G3863 ;GH_A01G1455 ;GH_D05G1124 ;GH_A05G4006 ;GH_A05G1402 ;GH_A02G1037 ;GH_D02G1088 ;GH_A11G2483 ;GH_A05G1128 ;GH_D11G2476 ;GH_D10G2372 ;GH_A12G2184 ;GH_D06G2296 ;GH_D05G2303 ;GH_D10G0829 ;GH_A13G1656 ;GH_D04G0041 ;GH_A06G2257 ;GH_A10G0748 ;GH_D11G0663 ;GH_A10G2283
GO:0090379	secondary cell wall biogenesis involved in seed trichome differentiation	Biological Process	8	8.16e-08	GH_D10G0384 ;GH_D11G3731 ;GH_D08G2765 ;GH_D03G0499 ; GHnewGene_15322;GH_A08G0558 ;GH_A10G1868 ;GH_A10G1631
GO:0007017	microtubule-based process	Biological Process	52	1.17e-07	GH_D05G0911 ;GH_A08G2085 ;GH_D06G0936 ;GH_A11G0785 ; GHnewGene_8948;GH_D12G0063 ;GH_A11G3495 ;GH_D03G1710 ;GH_D06G1208 ;GH_A05G1119 ;GH_D03G1707 ;GH_A03G0911 ;GH_A08G2076 ;GH_D13G1123 ;GH_A13G0323 ;GH_D08G2085 ; GHnewGene_13447;GH_A03G0260 ;GH_D08G2099 ;GH_D07G1281 ;GH_D05G1114 ;GH_D05G1898 ;GH_D08G2208 ;GH_D05G1912 ;GH_A02G0516 ;GH_D02G0886 ;GH_A04G1412 ;GH_D06G0016 ;GH_D11G2354 ;GH_D09G0508 ; G…
GO:0032482	Rab protein signal transduction	Biological Process	23	2.77e-07	GH_A06G2289 ;GH_A08G0644 ;GH_D05G0235 ;GH_A10G0807 ;GH_A07G1786 ;GH_D11G0274 ;GH_A13G1058 ;GH_D08G0058 ;GH_D07G2486 ;GH_A08G0056 ;GH_A07G2209 ;GH_A06G1633 ;GH_A07G2544 ;GH_A02G1425 ;GH_D06G2272 ;GH_D08G0639 ;GH_D08G1737 ;GH_A13G0343 ;GH_A08G0619 ;GH_D05G0921 ;GH_A10G0365 ;GH_D07G1790 ;GH_D02G2583
GO:0071555	cell wall organization	Biological Process	73	8.31e-07	GH_A05G0087 ;GH_A05G0095 ;GH_D08G0525 ;GH_A06G0291 ;GH_D02G1499 ;GH_A01G1762 ;GH_A11G0858 ;GH_A04G1115 ;GH_A11G0524 ;GH_D10G0384 ;GH_D05G0353 ;GH_A05G0348 ;GH_A03G1313 ;GH_A07G2367 ;GH_D05G0094 ;GH_A11G2587 ;GH_D09G1344 ;GH_A10G0369 ;GH_D08G0600 ;GH_D07G0439 ;GH_D08G1757 ;GH_D03G0812 ;GH_A10G0144 ;GH_D09G1362 ;GH_A13G2071 ;GH_D11G0546 ;GH_A12G2769 ;GH_A13G0971 ;GH_A08G0515 ;GH_A11G2080 ;GH_D12G13…
GO:0042546	cell wall biogenesis	Biological Process	28	1.21e-06	GH_D04G1459 ;GH_A08G0267 ;GH_D03G0319 ;GH_D02G1499 ;GH_A10G0144 ;GH_A11G0524 ;GH_A04G1115 ;GH_D11G0546 ;GH_D12G0771 ;GH_A03G2231 ;GH_D08G0283 ;GH_A08G0273 ;GH_A06G1861 ;GH_D11G2354 ;GH_D02G2401 ;GH_D06G1728 ;GH_D01G0037 ;GH_D05G0768 ;GH_A13G0291 ;GH_A08G0268 ;GH_A11G2080 ;GH_D11G2209 ;GH_D08G0287 ;GH_A08G1792 ;GH_A11G3703 ;GH_D08G1813 ;GH_A13G0971 ;GH_A03G1313
GO:0051017	actin filament bundle assembly	Biological Process	15	2.36e-06	GH_A01G2140 ;GH_A13G0176 ;GH_A11G3113 ;GH_D07G1768 ;GH_A02G1322 ;GH_D06G0228 ;GH_D11G3142 ;GH_D03G0827 ;GH_D02G2230 ;GH_D12G2481 ;GH_D12G2994 ;GH_A07G2150 ;GH_D01G1399 ;GH_D02G2455 ;GH_A07G1759
GO:0070534	protein K63-linked ubiquitination	Biological Process	10	3.9e-06	GH_D04G2014 ;GH_A11G3277 ;GH_A05G3741 ;GH_D11G3280 ;GH_D01G1677 ;GH_D11G3660 ;GH_D01G2286 ;GH_D04G0610 ;GH_A01G2204 ;GH_A07G2542
GO:0019932	second-messenger-mediated signaling	Biological Process	12	4.05e-06	GH_A01G0281 ;GH_D02G0228 ;GH_D10G1492 ;GH_D05G2770 ;GH_A10G1787 ;GH_D01G0267 ;GH_A02G0508 ;GH_D06G0165 ;GH_A12G0746 ;GH_D07G0881 ;GH_A10G1394 ;GH_D12G0995
GO:0000209	protein polyubiquitination	Biological Process	34	4.85e-06	GH_A08G0298 ;GH_D02G2257 ;GH_D01G2286 ;GH_A05G1973 ;GH_D06G0882 ;GH_D05G0962 ;GH_A05G4333 ;GH_A06G0893 ;GH_A10G0508 ;GH_A07G1155 ;GH_D11G0495 ;GH_D11G0968 ;GH_A07G0694 ;GH_D05G0372 ;GH_D11G3280 ;GH_D07G1136 ;GH_D12G0344 ;GH_A01G2204 ;GH_A07G2542 ;GH_A11G0228 ; GHnewGene_15360;GH_A05G0976 ;GH_D04G2014 ;GH_D02G0026 ;GH_D07G1543 ;GH_A05G0865 ;GH_D10G0534 ;GH_D01G1677 ;GH_D04G0610 ; GHnewGene_17915;G…
GO:0045492	xylan biosynthetic process	Biological Process	17	1.21e-05	GH_A11G0503 ;GH_A06G0179 ;GH_D03G1298 ;GH_A11G0392 ;GH_D06G0162 ;GH_A13G0971 ;GH_A01G1467 ;GH_A03G0650 ;GH_D11G0614 ;GH_D03G0647 ;GH_A13G1407 ;GH_A04G1115 ;GH_D13G1341 ;GH_A11G0587 ;GH_D11G0524 ;GH_A10G0827 ;GH_D04G1459
GO:0010469	regulation of receptor activity	Biological Process	10	2.06e-05	GH_A12G0746 ;GH_D07G0881 ;GH_D12G0995 ;GH_A10G1394 ;GH_D01G0267 ;GH_A10G1787 ;GH_A02G0508 ;GH_D02G0228 ;GH_D10G1492 ;GH_A01G0281
GO:0000226	microtubule cytoskeleton organization	Biological Process	29	2.07e-05	GH_A04G1412 ;GH_D02G1644 ;GH_A08G2195 ;GH_A05G2151 ;GH_D11G2354 ;GH_D05G2183 ;GH_D11G0820 ;GH_D11G2642 ;GH_A09G0513 ;GH_A09G0298 ;GH_D04G1759 ;GH_D11G3501 ; GHnewGene_10777;GH_A11G2080 ;GH_D07G1679 ;GH_D10G1927 ;GH_A07G2289 ;GH_A11G2584 ;GH_D12G0063 ;GH_A09G1936 ;GH_D03G1710 ;GH_A11G3495 ;GH_D06G1208 ;GH_A05G1119 ;GH_A13G0323 ;GH_D05G1114 ;GH_D08G2099 ;GH_D05G1912 ;GH_D08G2208
GO:0009832	plant-type cell wall biogenesis	Biological Process	12	2.25e-05	GH_D07G1998 ;GH_D11G2354 ;GH_D02G2401 ;GH_A03G2231 ;GH_A11G2080 ;GH_A06G1861 ;GH_D13G1777 ;GH_A13G1822 ;GH_A11G3703 ;GH_D12G0316 ;GH_D01G0037 ;GH_A07G2003
GO:0032511	late endosome to vacuole transport via multivesicular body sorting pathway	Biological Process	8	3.35e-05	GH_D05G2916 ;GH_A05G0279 ;GH_D13G2220 ;GH_A09G1582 ;GH_A01G0814 ;GH_D01G0825 ;GH_D09G1485 ;GH_D05G0283
GO:0030244	cellulose biosynthetic process	Biological Process	25	3.67e-05	GH_A10G0369 ;GH_A11G2080 ;GH_A11G2587 ;GH_A10G1868 ;GH_A05G0089 ;GH_D05G0099 ;GH_D08G0600 ;GH_A08G0515 ;GH_A13G0971 ;GH_D05G0094 ;GH_A04G1115 ;GH_D08G1722 ;GH_D12G2276 ;GH_D05G0092 ;GH_D04G1459 ;GH_D10G0384 ;GH_A11G2596 ;GH_D11G2354 ;GH_D07G0439 ;GH_A05G0095 ;GH_D08G0525 ;GH_A08G1710 ;GH_A05G0087 ;GH_D03G0812 ;GH_A12G2259
GO:0071786	endoplasmic reticulum tubular network organization	Biological Process	4	0.0001	GH_D13G2055 ;GH_A06G1290 ;GH_A13G2076 ;GH_D06G1204
GO:0006792	regulation of sulfur utilization	Biological Process	4	0.0001	GH_A11G1423 ;GH_A07G1697 ;GH_D11G1455 ;GH_D07G1698
GO:0071669	plant-type cell wall organization or biogenesis	Biological Process	15	0.00012	GH_A11G3703 ;GH_D01G1876 ;GH_A06G1861 ;GH_A07G0752 ;GH_A13G0971 ;GH_A03G2231 ;GH_D02G2401 ;GH_D11G2354 ;GH_D11G0377 ;GH_D01G0037 ;GH_D04G1459 ;GH_A01G1762 ;GH_A13G0860 ;GH_A11G2080 ;GH_A04G1115
GO:0006900	vesicle budding from membrane	Biological Process	11	0.000125	GH_D06G0547 ;GH_A05G0279 ;GH_A03G1402 ;GH_A07G0428 ;GH_D05G2916 ;GH_D05G3211 ;GH_D13G2220 ;GH_D10G1092 ;GH_A06G0578 ;GH_D07G0429 ;GH_D05G0283
GO:0010411	xyloglucan metabolic process	Biological Process	19	0.000134	GH_D08G0287 ;GH_A08G0268 ;GH_D11G2209 ;GH_A13G0291 ; GHnewGene_18336;GH_D06G1728 ;GH_D05G0768 ;GH_A03G1313 ;GH_D08G1813 ;GH_A08G1792 ;GH_A11G0524 ;GH_D11G0546 ;GH_A10G0144 ;GH_D02G1499 ;GH_D03G0319 ;GH_A08G0267 ;GH_D08G0283 ;GH_A08G0273 ;GH_D12G0771
GO:0007267	cell-cell signaling	Biological Process	14	0.000137	GH_D10G1492 ;GH_D02G0228 ;GH_A01G0281 ;GH_D12G0995 ;GH_D07G0881 ;GH_D13G2305 ;GH_A02G0508 ;GH_D01G0267 ;GH_A10G1787 ;GH_A08G1214 ;GH_A10G1394 ;GH_D08G1158 ;GH_A13G2308 ;GH_A12G0746
GO:0032509	endosome transport via multivesicular body sorting pathway	Biological Process	9	0.000147	GH_A11G3686 ;GH_D07G0150 ;GH_D04G1186 ;GH_D11G3715 ;GH_D06G2216 ;GH_A10G0627 ;GH_D10G0668 ;GH_A05G1349 ;GH_A07G0143
GO:0009833	plant-type primary cell wall biogenesis	Biological Process	13	0.000154	GH_A08G1710 ;GH_A05G0095 ;GH_D05G0094 ;GH_D08G0525 ;GH_D07G0439 ;GH_D11G2354 ;GH_D08G0600 ;GH_D10G0384 ;GH_A05G0089 ;GH_A11G2080 ;GH_D05G0092 ;GH_D08G1722 ;GH_A10G0369
GO:0006906	vesicle fusion	Biological Process	10	0.000168	GH_A09G0925 ;GH_D04G1269 ;GH_A01G0818 ;GH_A10G2588 ;GH_A08G0286 ;GH_D13G1553 ;GH_D01G2403 ;GH_D06G2144 ;GH_A08G1805 ;GH_D08G0301
GO:0009664	plant-type cell wall organization	Biological Process	25	0.000174	GH_D07G1998 ;GH_D04G0138 ;GH_A11G2080 ;GH_D13G0780 ;GH_D12G0316 ;GH_D10G1269 ;GH_D02G0712 ;GH_A13G0971 ;GH_A10G1626 ;GH_A03G0547 ;GH_A04G1115 ;GH_D03G1417 ;GH_A07G1082 ;GH_A01G1762 ; GHnewGene_5197;GH_A07G0812 ;GH_A05G2802 ;GH_D04G1459 ;GH_A07G2003 ;GH_D11G2354 ;GH_scaffold6206_objG0001 ; GHnewGene_8658;GH_D01G1876 ;GH_D07G1071 ;GH_D05G2815
GO:0006011	UDP-glucose metabolic process	Biological Process	5	0.000176	GH_D08G0444 ;GH_A11G1773 ;GH_A08G0422 ;GH_D10G0384 ;GH_D11G1805
GO:0072583	clathrin-dependent endocytosis	Biological Process	15	0.000191	GH_D02G2401 ;GH_A07G0428 ;GH_A03G1402 ;GH_A03G2231 ;GH_D07G0429 ;GH_A11G1529 ;GH_D10G1092 ;GH_D05G3211 ;GH_A10G0255 ; GHnewGene_9322;GH_D06G0547 ;GH_A09G1101 ;GH_A06G0578 ;GH_D01G0037 ;GH_D09G1052
GO:0031023	microtubule organizing center organization	Biological Process	7	0.00031	GHnewGene_10777;GH_A07G2086 ;GH_D07G2063 ;GH_A07G2289 ;GH_D08G2208 ;GH_D12G0063 ;GH_D07G1679
GO:0071712	ER-associated misfolded protein catabolic process	Biological Process	9	0.00032	GH_D01G0165 ;GH_A11G3697 ;GH_A06G0118 ;GH_D05G3775 ;GH_D11G3725 ;GH_D12G0306 ;GH_D06G0102 ;GH_A05G1627 ;GH_D02G1964
GO:0009298	GDP-mannose biosynthetic process	Biological Process	5	0.000432	GH_D11G1746 ;GH_A12G0526 ;GH_D12G1222 ;GH_A08G1561 ;GH_A12G1216
GO:0006081	cellular aldehyde metabolic process	Biological Process	9	0.000456	GH_A05G0703 ;GH_A01G0972 ;GH_D03G0110 ; GHnewGene_11251;GH_A05G4027 ;GH_D06G0468 ;GH_D01G0998 ;GH_D07G0818 ;GH_A02G1952
GO:0006896	Golgi to vacuole transport	Biological Process	7	0.000504	GH_D10G1255 ;GH_D01G1582 ;GH_A11G0726 ;GH_A01G1448 ;GH_A07G2335 ;GH_D07G2283 ;GH_A03G0083
GO:0045491	xylan metabolic process	Biological Process	8	0.000611	GH_A13G1407 ;GH_D04G1459 ;GH_A11G0392 ;GH_D03G1298 ;GH_A04G1115 ;GH_A01G1467 ;GH_A13G0971 ;GH_A06G1861
GO:2000050	regulation of non-canonical Wnt signaling pathway	Biological Process	9	0.000636	GHnewGene_3719; GHnewGene_13913;GH_A13G2308 ;GH_D13G2305 ;GH_A05G3782 ; GHnewGene_13441; GHnewGene_8948; GHnewGene_4298; GHnewGene_13447
GO:0048278	vesicle docking	Biological Process	9	0.000636	GH_D08G0301 ;GH_A08G1805 ;GH_D13G1553 ;GH_D01G2403 ;GH_A08G0286 ;GH_A10G2588 ;GH_A01G0818 ;GH_A09G0925 ;GH_D04G1269
GO:0072657	protein localization to membrane	Biological Process	11	0.000717	GH_D01G1613 ;GH_D11G1803 ;GH_D12G0263 ;GH_A13G2312 ;GH_D07G0970 ;GH_A07G0977 ;GH_A12G0257 ;GH_D13G2073 ;GH_D05G0607 ; GHnewGene_3301;GH_A06G0529
GO:0006898	receptor-mediated endocytosis	Biological Process	12	0.000782	GH_D06G0622 ; GHnewGene_9322;GH_D05G1995 ;GH_A09G1101 ;GH_D09G1052 ;GH_D01G0037 ;GH_D01G1582 ;GH_D02G2401 ;GH_A03G2231 ;GH_A01G1448 ;GH_A11G1529 ;GH_A08G2222
GO:0000278	mitotic cell cycle	Biological Process	27	0.000811	GH_D11G0820 ;GH_D11G2642 ;GH_A09G0513 ;GH_D05G2183 ;GH_A05G2151 ;GH_D02G2401 ;GH_D11G2354 ;GH_A04G1412 ;GH_A11G2080 ;GH_D07G1679 ;GH_A11G2584 ;GH_A07G2289 ;GH_D01G0037 ;GH_D11G3501 ; GHnewGene_10777;GH_D04G1759 ; GHnewGene_3301;GH_D06G1208 ;GH_D03G1710 ;GH_A11G3495 ;GH_A03G2231 ;GH_D06G0936 ;GH_D08G2208 ;GH_D05G1114 ;GH_D08G2099 ;GH_A01G0647 ;GH_A05G1119
GO:0090175	regulation of establishment of planar polarity	Biological Process	9	0.00087	GH_A13G2308 ;GH_D13G2305 ; GHnewGene_3719; GHnewGene_13913; GHnewGene_4298; GHnewGene_13447;GH_A05G3782 ; GHnewGene_13441; GHnewGene_8948
GO:1905330	regulation of morphogenesis of an epithelium	Biological Process	9	0.00087	GHnewGene_4298; GHnewGene_13447;GH_A05G3782 ; GHnewGene_8948; GHnewGene_13441;GH_A13G2308 ;GH_D13G2305 ; GHnewGene_3719; GHnewGene_13913
GO:0070973	protein localization to endoplasmic reticulum exit site	Biological Process	9	0.00087	GH_D10G0124 ;GH_D06G1770 ;GH_A10G0112 ;GH_D01G1681 ;GH_A01G1597 ;GH_A03G1392 ;GH_A06G1744 ;GH_D02G1546 ;GH_A03G1051
GO:0032468	Golgi calcium ion homeostasis	Biological Process	3	0.001001	GH_D13G0724 ;GH_D13G0725 ;GH_A13G0543
GO:0019482	beta-alanine metabolic process	Biological Process	3	0.001001	GH_D12G0164 ;GH_D07G1068 ;GH_D03G1156
GO:0032469	endoplasmic reticulum calcium ion homeostasis	Biological Process	3	0.001001	GH_A09G1448 ;GH_D05G2351 ;GH_D09G1400
GO:0033396	beta-alanine biosynthetic process via 3-ureidopropionate	Biological Process	3	0.001001	GH_D12G0164 ;GH_D03G1156 ;GH_D07G1068
GO:0071421	manganese ion transmembrane transport	Biological Process	3	0.001001	GH_D13G0725 ;GH_A13G0543 ;GH_D13G0724
GO:0019348	dolichol metabolic process	Biological Process	3	0.001001	GH_D08G1822 ;GH_D01G1067 ;GH_D02G1034
GO:2000082	regulation of L-ascorbic acid biosynthetic process	Biological Process	3	0.001001	GH_D03G0042 ;GH_D07G2405 ;GH_A02G2020
GO:0032472	Golgi calcium ion transport	Biological Process	3	0.001001	GH_D13G0724 ;GH_D13G0725 ;GH_A13G0543
GO:2000027	regulation of organ morphogenesis	Biological Process	12	0.001215	GHnewGene_13441;GH_A05G0865 ; GHnewGene_8948; GHnewGene_13447;GH_D13G2305 ;GH_D07G1136 ;GH_A05G3782 ; GHnewGene_4298; GHnewGene_13913; GHnewGene_3719;GH_A07G1155 ;GH_A13G2308
GO:0010438	cellular response to sulfur starvation	Biological Process	4	0.00127	GH_A11G1423 ;GH_D11G1455 ;GH_A07G1697 ;GH_D07G1698
GO:0010439	regulation of glucosinolate biosynthetic process	Biological Process	4	0.00127	GH_A07G1697 ;GH_D11G1455 ;GH_A11G1423 ;GH_D07G1698
GO:0030042	actin filament depolymerization	Biological Process	11	0.001463	GH_A03G2283 ;GH_D03G1470 ;GH_D02G2455 ;GH_A03G0501 ;GH_A13G0210 ;GH_A01G2375 ;GH_A01G2374 ;GH_D01G2453 ;GH_A12G0371 ;GH_D01G2454 ;GH_D12G0333
GO:0008154	actin polymerization or depolymerization	Biological Process	6	0.001473	GH_A13G0340 ;GH_A02G1322 ;GH_D01G1399 ;GH_A05G0896 ;GH_D13G0336 ;GH_D08G2765
GO:0000266	mitochondrial fission	Biological Process	6	0.001473	GHnewGene_10777;GH_A01G1616 ;GH_A09G2054 ; GHnewGene_13746;GH_A07G1212 ; GHnewGene_4119
GO:0006024	glycosaminoglycan biosynthetic process	Biological Process	5	0.001635	GH_A03G1219 ;GH_A12G1812 ;GH_D07G0764 ;GH_D12G1806 ;GH_D02G1409
GO:0060828	regulation of canonical Wnt signaling pathway	Biological Process	10	0.002191	GHnewGene_8948; GHnewGene_13441; GHnewGene_13447;GH_D13G2305 ;GH_A05G3782 ; GHnewGene_4298; GHnewGene_3719; GHnewGene_10777; GHnewGene_13913;GH_A13G2308
GO:0030111	regulation of Wnt signaling pathway	Biological Process	10	0.002191	GH_D13G2305 ; GHnewGene_8948; GHnewGene_13441; GHnewGene_13447; GHnewGene_10777; GHnewGene_13913; GHnewGene_3719;GH_A13G2308 ;GH_A05G3782 ; GHnewGene_4298
GO:1900060	negative regulation of ceramide biosynthetic process	Biological Process	4	0.002729	GH_D12G1317 ;GH_A07G1479 ;GH_D08G1288 ;GH_A12G2580
GO:0090156	cellular sphingolipid homeostasis	Biological Process	4	0.002729	GH_A12G2580 ;GH_D12G1317 ;GH_D08G1288 ;GH_A07G1479
GO:0051274	beta-glucan biosynthetic process	Biological Process	5	0.002751	GH_A04G1115 ;GH_D11G2354 ;GH_D04G1459 ;GH_A11G2080 ;GH_A13G0971
GO:0030243	cellulose metabolic process	Biological Process	5	0.002751	GH_A04G1115 ;GH_D11G2354 ;GH_A11G2080 ;GH_D04G1459 ;GH_A13G0971
GO:0051273	beta-glucan metabolic process	Biological Process	5	0.002751	GH_A04G1115 ;GH_D11G2354 ;GH_D04G1459 ;GH_A11G2080 ;GH_A13G0971
GO:0048280	vesicle fusion with Golgi apparatus	Biological Process	5	0.002751	GH_A07G2335 ;GH_A03G0083 ;GH_D07G2283 ;GH_A11G0726 ;GH_A05G1402
GO:2000095	regulation of Wnt signaling pathway, planar cell polarity pathway	Biological Process	7	0.00327	GHnewGene_13441; GHnewGene_8948;GH_A05G3782 ; GHnewGene_13447; GHnewGene_4298; GHnewGene_13913; GHnewGene_3719
GO:0090376	seed trichome differentiation	Biological Process	7	0.00327	GH_A10G2154 ;GH_A05G2747 ;GH_D05G2543 ;GH_D12G1588 ;GH_A07G0752 ;GH_D09G1182 ;GH_A09G1485
GO:0060027	convergent extension involved in gastrulation	Biological Process	7	0.00327	GHnewGene_3719; GHnewGene_13913; GHnewGene_4298; GHnewGene_13447;GH_A05G3782 ; GHnewGene_13441; GHnewGene_8948
GO:0060026	convergent extension	Biological Process	7	0.00327	GH_A05G3782 ; GHnewGene_13441; GHnewGene_8948; GHnewGene_4298; GHnewGene_13447; GHnewGene_3719; GHnewGene_13913
GO:0006556	S-adenosylmethionine biosynthetic process	Biological Process	6	0.003295	GH_A12G1381 ;GH_D11G3723 ;GH_D09G1576 ;GH_D04G1227 ;GH_A09G1633 ;GH_A11G3695
GO:0007205	protein kinase C-activating G-protein coupled receptor signaling pathway	Biological Process	6	0.003295	GH_A05G0066 ;GH_A01G0670 ;GH_D13G0670 ;GH_A12G1549 ;GH_D01G0670 ;GH_D12G1551
GO:0006623	protein targeting to vacuole	Biological Process	11	0.003342	GH_D07G2283 ;GH_D05G0457 ;GH_A05G0454 ;GH_A11G2985 ;GH_A08G2829 ;GH_D10G1255 ;GH_A11G0726 ;GH_A07G2335 ;GH_A03G0083 ;GH_D04G1186 ;GH_D08G2821
GO:0017186	peptidyl-pyroglutamic acid biosynthetic process, using glutaminyl-peptide cyclotransferase	Biological Process	3	0.003702	GH_A08G1128 ;GH_D08G1141 ;GH_D11G0118
GO:1901527	abscisic acid-activated signaling pathway involved in stomatal movement	Biological Process	3	0.003702	GH_A04G0931 ;GH_D04G1264 ;GH_A09G1675
GO:0022603	regulation of anatomical structure morphogenesis	Biological Process	19	0.004046	GH_A11G2080 ; GHnewGene_2688;GH_A10G0542 ;GH_D02G1866 ; GHnewGene_13913; GHnewGene_13447;GH_A05G0865 ;GH_D10G0570 ; GHnewGene_4298;GH_A05G3782 ;GH_D03G1672 ;GH_A13G2308 ;GH_A07G1155 ; GHnewGene_3719;GH_D11G2354 ; GHnewGene_13441; GHnewGene_8948;GH_D13G2305 ;GH_D07G1136
GO:0009718	anthocyanin-containing compound biosynthetic process	Biological Process	5	0.00433	GH_D13G1656 ;GH_D13G1657 ;GH_A13G1702 ;GH_A02G1518 ;GH_D13G1658
GO:0006021	inositol biosynthetic process	Biological Process	5	0.00433	GH_D11G2347 ;GH_D03G0442 ;GH_A11G2086 ;GH_A10G0078 ;GH_D10G0089
GO:0007369	gastrulation	Biological Process	7	0.004386	GHnewGene_13913; GHnewGene_3719; GHnewGene_8948; GHnewGene_13441;GH_A05G3782 ; GHnewGene_13447; GHnewGene_4298
GO:0010119	regulation of stomatal movement	Biological Process	7	0.004386	GH_D09G1196 ;GH_D11G1128 ;GH_D11G3500 ;GH_A11G1097 ;GH_D07G1426 ;GH_A09G1242 ;GH_A11G3493
GO:0032366	intracellular sterol transport	Biological Process	4	0.005027	GH_A05G0789 ;GH_A04G0589 ;GH_D04G1016 ;GH_D05G0786
GO:0001731	formation of translation preinitiation complex	Biological Process	4	0.005027	GH_D01G0269 ;GH_A01G2033 ;GH_A08G2632 ;GH_D08G2628
GO:1990592	protein K69-linked ufmylation	Biological Process	4	0.005027	GH_A06G0458 ;GH_D06G0434 ;GH_A05G2658 ;GH_D05G2679
GO:0043162	ubiquitin-dependent protein catabolic process via the multivesicular body sorting pathway	Biological Process	4	0.005027	GH_D04G1186 ;GH_A09G1984 ;GH_A11G0130 ;GH_D09G1931
GO:0051260	protein homooligomerization	Biological Process	10	0.00505	GH_A05G0865 ;GH_D06G1070 ;GH_D07G1136 ;GH_A02G1933 ;GH_D12G2506 ;GH_A05G0540 ;GH_A06G1052 ;GH_A07G1155 ;GH_D05G0538 ;GH_A08G2473
GO:0030178	negative regulation of Wnt signaling pathway	Biological Process	9	0.005121	GH_D13G2305 ; GHnewGene_13447; GHnewGene_8948; GHnewGene_13441;GH_A13G2308 ; GHnewGene_13913; GHnewGene_3719; GHnewGene_4298;GH_A05G3782
GO:0043622	cortical microtubule organization	Biological Process	9	0.005121	GH_D08G1391 ;GH_A11G2080 ;GH_D07G1679 ;GH_A07G2289 ;GH_A13G0868 ;GH_D08G2208 ;GH_A03G1230 ;GH_A08G1369 ;GH_D11G2354
GO:0090090	negative regulation of canonical Wnt signaling pathway	Biological Process	9	0.005121	GHnewGene_8948; GHnewGene_13441; GHnewGene_13447;GH_D13G2305 ;GH_A05G3782 ; GHnewGene_4298; GHnewGene_13913; GHnewGene_3719;GH_A13G2308
GO:0098657	import into cell	Biological Process	8	0.006239	GH_A03G2231 ;GH_D05G1995 ;GH_D02G2401 ;GH_A10G1838 ;GH_A08G2222 ;GH_D01G0037 ; GHnewGene_6957;GH_A11G1529
GO:0009414	response to water deprivation	Biological Process	25	0.00636	GH_A12G0184 ;GH_D05G3775 ;GH_D05G1848 ;GH_A12G2632 ;GH_A08G2092 ;GH_A10G1868 ; GHnewGene_2688;GH_A05G3763 ;GH_A11G2080 ;GH_D11G2354 ;GH_D03G1018 ;GH_A03G2075 ;GH_D10G2040 ;GH_D05G1777 ;GH_A05G1746 ;GH_A09G0747 ;GH_D07G0504 ;GH_D01G1092 ;GH_D04G0583 ;GH_A13G0454 ;GH_D12G0097 ;GH_A05G2054 ;GH_D08G0680 ;GH_D05G2085 ;GH_D12G2884
GO:0006122	mitochondrial electron transport, ubiquinol to cytochrome c	Biological Process	6	0.006414	GH_A11G0659 ;GH_D01G0013 ;GH_A10G1746 ;GH_D13G2344 ;GH_A01G0013 ;GH_A13G2350
GO:0046283	anthocyanin-containing compound metabolic process	Biological Process	5	0.006461	GH_A02G1518 ;GH_A13G1702 ;GH_D13G1658 ;GH_D13G1656 ;GH_D13G1657
GO:0006869	lipid transport	Biological Process	28	0.006803	GH_D02G2132 ;GH_A13G0323 ;GH_D12G1192 ;GH_A08G0860 ;GH_A09G2329 ;GH_A11G2984 ;GH_D07G1245 ;GH_A06G1120 ;GH_A10G2260 ;GH_A11G1295 ;GH_A02G0350 ;GH_D06G2125 ;GH_D07G0830 ;GH_D08G0861 ;GH_A09G2381 ;GH_D10G2349 ;GH_A08G0306 ;GH_A07G0829 ;GH_A10G1631 ;GH_A01G0392 ;GH_D11G1322 ;GH_D09G2267 ;GH_A12G1189 ;GH_A02G0349 ;GH_D10G1267 ;GH_A11G1296 ;GH_D02G0374 ;GH_D06G1225
GO:0051493	regulation of cytoskeleton organization	Biological Process	12	0.007259	GH_D07G1679 ;GH_A12G2194 ;GH_A11G2080 ;GH_A07G2289 ;GH_D08G2208 ;GH_A08G0641 ;GH_A13G1878 ; GHnewGene_10777;GH_D12G0063 ;GH_D11G2354 ;GH_A03G1475 ;GH_D08G0636
GO:0010499	proteasomal ubiquitin-independent protein catabolic process	Biological Process	7	0.007451	GH_D11G0647 ;GH_A09G1235 ;GH_A11G3070 ;GH_D09G1203 ;GH_D02G2456 ;GH_D04G2025 ;GH_A11G0620
GO:0035494	SNARE complex disassembly	Biological Process	4	0.008335	GH_D07G2494 ;GH_A10G1756 ;GH_A06G2309 ;GH_A07G2553
GO:0009969	xyloglucan biosynthetic process	Biological Process	4	0.008335	GH_D11G0086 ;GH_D12G1977 ;GH_A12G1982 ;GH_A03G0815
GO:0009920	cell plate formation involved in plant-type cell wall biogenesis	Biological Process	3	0.008566	GH_A03G2231 ;GH_D01G0037 ;GH_D02G2401
GO:0048205	COPI coating of Golgi vesicle	Biological Process	3	0.008566	GH_D09G2093 ;GH_A03G0053 ;GH_D11G0295
GO:0035264	multicellular organism growth	Biological Process	3	0.008566	GH_A03G2075 ;GH_A13G0454 ;GH_A12G0184
GO:0090114	COPII-coated vesicle budding	Biological Process	5	0.009232	GH_D09G2175 ;GH_A09G2244 ;GH_D13G0095 ; GHnewGene_6115;GH_A13G0091
GO:0070507	regulation of microtubule cytoskeleton organization	Biological Process	5	0.009232	GH_D07G1679 ;GH_A11G2080 ;GH_D11G2354 ;GH_A07G2289 ;GH_D08G2208
GO:0035269	protein O-linked mannosylation	Biological Process	2	0.010007	GH_D02G1034 ;GH_D01G1067
GO:0019305	dTDP-rhamnose biosynthetic process	Biological Process	2	0.010007	GH_A03G0217 ;GH_D03G1747
GO:0090143	nucleoid organization	Biological Process	2	0.010007	GH_A11G1492 ;GH_D11G1523
GO:0051228	mitotic spindle disassembly	Biological Process	2	0.010007	GH_A11G3697 ;GH_D11G3725
GO:0046137	negative regulation of vitamin metabolic process	Biological Process	2	0.010007	GH_A02G2020 ;GH_D03G0042
GO:0046321	positive regulation of fatty acid oxidation	Biological Process	2	0.010007	GH_D10G0114 ;GH_A10G0102
GO:0005990	lactose catabolic process	Biological Process	2	0.010007	GH_A06G2048 ;GH_D06G2088
GO:1901796	regulation of signal transduction by p53 class mediator	Biological Process	2	0.010007	GH_D04G1533 ;GH_A04G1192
GO:2001294	malonyl-CoA catabolic process	Biological Process	2	0.010007	GH_D10G0114 ;GH_A10G0102
GO:0048658	anther wall tapetum development	Biological Process	2	0.010007	GHnewGene_419; GHnewGene_10848
GO:0009450	gamma-aminobutyric acid catabolic process	Biological Process	2	0.010007	GH_A01G0972 ;GH_D01G0998
GO:0051198	negative regulation of coenzyme metabolic process	Biological Process	2	0.010007	GH_A02G2020 ;GH_D03G0042
GO:0017003	protein-heme linkage	Biological Process	2	0.010007	GH_D01G2548 ;GH_A01G2473
GO:0030327	prenylated protein catabolic process	Biological Process	2	0.010007	GH_D12G0796 ;GH_A12G0768
GO:0090322	regulation of superoxide metabolic process	Biological Process	2	0.010007	GH_D08G1852 ;GH_A08G1835
GO:2000083	negative regulation of L-ascorbic acid biosynthetic process	Biological Process	2	0.010007	GH_D03G0042 ;GH_A02G2020
GO:0051196	regulation of coenzyme metabolic process	Biological Process	2	0.010007	GH_D03G0042 ;GH_A02G2020
GO:0080065	4-alpha-methyl-delta7-sterol oxidation	Biological Process	2	0.010007	GH_D13G2534 ;GH_A03G0575
GO:0030328	prenylcysteine catabolic process	Biological Process	2	0.010007	GH_D12G0796 ;GH_A12G0768
GO:2000121	regulation of removal of superoxide radicals	Biological Process	2	0.010007	GH_D08G1852 ;GH_A08G1835
GO:0042183	formate catabolic process	Biological Process	2	0.010007	GH_A07G2486 ;GH_D07G2432
GO:0045596	negative regulation of cell differentiation	Biological Process	10	0.010235	GH_A05G3782 ; GHnewGene_10777; GHnewGene_3719;GH_D02G1866 ;GH_A07G1155 ; GHnewGene_13441;GH_A05G0865 ; GHnewGene_8948; GHnewGene_13447;GH_D07G1136
GO:0007030	Golgi organization	Biological Process	11	0.010846	GH_A06G0720 ;GH_A05G1737 ;GH_D11G1797 ;GH_A11G1765 ;GH_D12G0063 ;GH_D10G1645 ;GH_D01G0898 ;GH_A10G1238 ;GH_D12G2201 ;GH_A12G2184 ;GH_D12G2913
GO:0048562	embryonic organ morphogenesis	Biological Process	6	0.011252	GHnewGene_3719; GHnewGene_13447;GH_A12G2194 ; GHnewGene_8948; GHnewGene_13441;GH_A05G3782
GO:0048565	digestive tract development	Biological Process	6	0.011252	GHnewGene_13447;GH_A12G2194 ; GHnewGene_8948; GHnewGene_13441;GH_A05G3782 ; GHnewGene_3719
GO:0055123	digestive system development	Biological Process	6	0.011252	GHnewGene_13441; GHnewGene_8948;GH_A05G3782 ;GH_A12G2194 ; GHnewGene_13447; GHnewGene_3719
GO:1902600	hydrogen ion transmembrane transport	Biological Process	7	0.011863	GH_D05G2585 ;GH_D09G1856 ;GH_D13G0235 ;GH_A11G0034 ;GH_A09G1905 ;GH_A13G2082 ;GH_D11G0039
GO:0006986	response to unfolded protein	Biological Process	7	0.011863	GHnewGene_2823; GHnewGene_12672;GH_D13G2613 ;GH_D03G1817 ;GH_A03G0522 ;GH_A13G2624 ;GH_D11G3746
GO:0034620	cellular response to unfolded protein	Biological Process	7	0.011863	GH_D13G2613 ; GHnewGene_12672; GHnewGene_2823;GH_D03G1817 ;GH_A03G0522 ;GH_D11G3746 ;GH_A13G2624
GO:0042147	retrograde transport, endosome to Golgi	Biological Process	11	0.012544	GH_A01G0647 ;GH_A08G1868 ;GH_D07G2283 ;GH_A08G0619 ;GH_A11G0325 ;GH_D05G1884 ;GH_D11G0338 ;GH_A03G0083 ;GH_A07G2335 ;GH_A11G0726 ;GH_D05G0856
GO:0060287	epithelial cilium movement involved in determination of left/right asymmetry	Biological Process	5	0.012724	GHnewGene_13447; GHnewGene_8948; GHnewGene_13441; GHnewGene_3719;GH_A05G3782
GO:0071908	determination of intestine left/right asymmetry	Biological Process	5	0.012724	GH_A05G3782 ; GHnewGene_3719; GHnewGene_13441; GHnewGene_8948; GHnewGene_13447
GO:0060993	kidney morphogenesis	Biological Process	5	0.012724	GHnewGene_13447; GHnewGene_13441; GHnewGene_8948;GH_A05G3782 ; GHnewGene_3719
GO:0003283	atrial septum development	Biological Process	5	0.012724	GHnewGene_13447; GHnewGene_13441; GHnewGene_8948;GH_A05G3782 ; GHnewGene_3719
GO:0045494	photoreceptor cell maintenance	Biological Process	5	0.012724	GHnewGene_13447; GHnewGene_13441; GHnewGene_8948;GH_A05G3782 ; GHnewGene_3719
GO:0001894	tissue homeostasis	Biological Process	5	0.012724	GHnewGene_13447; GHnewGene_8948; GHnewGene_13441; GHnewGene_3719;GH_A05G3782
GO:1905276	regulation of epithelial tube formation	Biological Process	5	0.012724	GHnewGene_3719;GH_A05G3782 ; GHnewGene_8948; GHnewGene_13441; GHnewGene_13447
GO:0001895	retina homeostasis	Biological Process	5	0.012724	GHnewGene_13441; GHnewGene_8948;GH_A05G3782 ; GHnewGene_3719; GHnewGene_13447
GO:0048496	maintenance of animal organ identity	Biological Process	5	0.012724	GH_A05G3782 ; GHnewGene_3719; GHnewGene_13441; GHnewGene_8948; GHnewGene_13447
GO:0090178	regulation of establishment of planar polarity involved in neural tube closure	Biological Process	5	0.012724	GHnewGene_13447; GHnewGene_8948; GHnewGene_13441; GHnewGene_3719;GH_A05G3782
GO:0072189	ureter development	Biological Process	5	0.012724	GHnewGene_13447; GHnewGene_3719;GH_A05G3782 ; GHnewGene_8948; GHnewGene_13441
GO:0071909	determination of stomach left/right asymmetry	Biological Process	5	0.012724	GHnewGene_13441; GHnewGene_8948;GH_A05G3782 ; GHnewGene_3719; GHnewGene_13447
GO:2000167	regulation of planar cell polarity pathway involved in neural tube closure	Biological Process	5	0.012724	GHnewGene_13441; GHnewGene_8948;GH_A05G3782 ; GHnewGene_3719; GHnewGene_13447
GO:0003230	cardiac atrium development	Biological Process	5	0.012724	GH_A05G3782 ; GHnewGene_3719; GHnewGene_13441; GHnewGene_8948; GHnewGene_13447
GO:0003351	epithelial cilium movement	Biological Process	5	0.012724	GHnewGene_13447; GHnewGene_3719;GH_A05G3782 ; GHnewGene_8948; GHnewGene_13441
GO:0003279	cardiac septum development	Biological Process	5	0.012724	GHnewGene_8948; GHnewGene_13441; GHnewGene_3719;GH_A05G3782 ; GHnewGene_13447
GO:0043087	regulation of GTPase activity	Biological Process	12	0.012768	GH_D12G2920 ;GH_A13G0223 ;GH_D07G2366 ;GH_D12G0063 ;GH_D11G2669 ;GH_A11G2618 ;GH_D05G0164 ; GHnewGene_10777;GH_D01G0728 ;GH_A13G1189 ;GH_A12G2897 ;GH_A08G0243
GO:0034051	negative regulation of plant-type hypersensitive response	Biological Process	4	0.012802	GH_D08G2235 ;GH_D08G1852 ;GH_A08G1835 ;GH_D07G2203
GO:0033619	membrane protein proteolysis	Biological Process	4	0.012802	GH_A07G1539 ;GH_A13G2471 ;GH_D03G1699 ;GH_D02G1207
GO:0046513	ceramide biosynthetic process	Biological Process	4	0.012802	GH_D07G0647 ;GH_A07G0650 ;GH_D10G0273 ;GH_A10G1733
GO:0006486	protein glycosylation	Biological Process	36	0.013964	GH_A03G1759 ;GH_A06G1007 ;GH_A05G1713 ;GH_A09G2026 ;GH_D01G0788 ;GH_D11G0131 ;GH_D08G2858 ;GH_D02G1915 ;GH_D05G0572 ;GH_A01G0522 ;GH_A03G1477 ;GH_D03G1939 ;GH_A11G0129 ;GH_A12G2834 ;GH_D11G1746 ;GH_A12G0123 ;GH_A04G0139 ;GH_D12G0106 ;GH_A08G2866 ;GH_D02G1625 ;GH_A10G2263 ;GH_A03G1452 ;GH_A13G2610 ;GH_D08G1822 ;GH_D05G0945 ;GH_D05G3926 ;GH_D13G1372 ;GH_D03G1816 ;GH_A03G0025 ;GH_D04G0699 ;GH_A05G34…
GO:0051703	intraspecies interaction between organisms	Biological Process	8	0.014091	GH_A08G0641 ;GH_A13G1878 ;GH_A03G1475 ;GH_D13G1464 ;GH_D08G0636 ;GH_D06G0165 ;GH_A13G1519 ; GHnewGene_6957
GO:0048193	Golgi vesicle transport	Biological Process	14	0.014133	GH_A05G1592 ;GH_D09G1300 ;GH_D06G1361 ;GH_D05G1620 ; GHnewGene_3301;GH_A11G2618 ;GH_D11G2669 ;GH_A13G0323 ;GH_A01G0647 ;GH_D09G0881 ;GH_A13G1189 ;GH_A09G0925 ;GH_D09G0577 ;GH_D06G0936
GO:0043069	negative regulation of programmed cell death	Biological Process	11	0.014436	GH_D10G0051 ;GH_D06G2425 ;GH_D08G2235 ;GH_D08G1852 ;GH_A06G1642 ;GH_D11G2354 ;GH_A08G1835 ;GH_A10G0049 ;GH_D07G2203 ;GH_A11G2080 ;GH_A06G2390
GO:0048868	pollen tube development	Biological Process	11	0.014436	GH_D11G2354 ; GHnewGene_13447;GH_A01G2012 ;GH_D13G1464 ;GH_A13G1519 ;GH_A05G3782 ;GH_A11G2080 ; GHnewGene_3719;GH_A10G0142 ;GH_D11G1250 ;GH_D08G0793
GO:0045324	late endosome to vacuole transport	Biological Process	6	0.014445	GH_A05G1349 ;GH_A07G0143 ;GH_D10G0668 ;GH_A10G0627 ;GH_D06G2216 ;GH_D07G0150
GO:0045089	positive regulation of innate immune response	Biological Process	7	0.014663	GH_D07G2203 ;GH_D08G2235 ;GH_D12G2920 ;GH_D08G1852 ;GH_A06G2073 ;GH_A12G2897 ;GH_A08G1835
GO:0006301	postreplication repair	Biological Process	7	0.014663	GH_A01G2204 ;GH_D01G2286 ; GHnewGene_17915;GH_D01G1677 ;GH_D11G3660 ;GH_D11G3280 ;GH_A11G3277
GO:0031114	regulation of microtubule depolymerization	Biological Process	3	0.015861	GH_A07G2289 ;GH_D07G1679 ;GH_D08G2208
GO:0051014	actin filament severing	Biological Process	3	0.015861	GH_D01G1399 ;GH_A02G1322 ;GH_A05G0896
GO:0007026	negative regulation of microtubule depolymerization	Biological Process	3	0.015861	GH_D07G1679 ;GH_D08G2208 ;GH_A07G2289
GO:0045488	pectin metabolic process	Biological Process	3	0.015861	GH_A13G0971 ;GH_A04G1115 ;GH_D04G1459
GO:0031111	negative regulation of microtubule polymerization or depolymerization	Biological Process	3	0.015861	GH_A07G2289 ;GH_D08G2208 ;GH_D07G1679
GO:0051645	Golgi localization	Biological Process	3	0.015861	GH_A01G1455 ;GH_A11G2483 ;GH_D11G2476
GO:0048268	clathrin coat assembly	Biological Process	10	0.016235	GH_A06G0578 ;GH_D06G0547 ;GH_D02G1555 ;GH_A05G3187 ;GH_A10G0255 ;GH_D05G3211 ;GH_A04G1712 ;GH_D07G0429 ;GH_A03G1402 ;GH_A07G0428
GO:0060271	cilium assembly	Biological Process	8	0.016851	GH_A05G3782 ;GH_D10G1927 ; GHnewGene_4298; GHnewGene_3719; GHnewGene_13913; GHnewGene_13441; GHnewGene_8948; GHnewGene_13447
GO:0030968	endoplasmic reticulum unfolded protein response	Biological Process	8	0.016851	GHnewGene_12672;GH_D05G1729 ; GHnewGene_2823;GH_A05G0459 ;GH_A05G1698 ;GH_A03G1452 ;GH_D02G1625 ;GH_D01G0774
GO:0044782	cilium organization	Biological Process	8	0.016851	GHnewGene_3719; GHnewGene_13913; GHnewGene_4298;GH_A05G3782 ;GH_D10G1927 ; GHnewGene_13447; GHnewGene_8948; GHnewGene_13441
GO:0003205	cardiac chamber development	Biological Process	5	0.01701	GHnewGene_3719; GHnewGene_13447;GH_A05G3782 ; GHnewGene_8948; GHnewGene_13441
GO:0009786	regulation of asymmetric cell division	Biological Process	5	0.01701	GH_D13G0886 ;GH_A13G1068 ;GH_A07G0660 ;GH_D07G0656 ;GH_A12G1784
GO:0035556	intracellular signal transduction	Biological Process	45	0.017588	GH_D02G0986 ;GH_D01G0267 ;GH_D06G0165 ;GH_D05G2770 ;GH_A11G1474 ;GH_A12G0258 ;GH_A13G0677 ;GH_D04G0709 ;GH_A02G0508 ;GH_D09G1346 ; GHnewGene_7136;GH_A10G1394 ;GH_A01G0281 ; GHnewGene_17915;GH_A10G1787 ;GH_A02G2051 ;GH_A07G2028 ;GH_A12G0746 ;GH_D12G2603 ;GH_D10G1272 ;GH_D10G1492 ;GH_A04G0591 ; GHnewGene_9780;GH_D05G0410 ;GH_A01G1307 ;GH_D08G1901 ;GH_D12G2246 ;GH_D07G2024 ;GH_A05G3449 ;GH_A03G0460 …
GO:0006893	Golgi to plasma membrane transport	Biological Process	6	0.018217	GH_D10G0078 ; GHnewGene_3301;GH_D12G1477 ;GH_A12G1463 ;GH_D04G0019 ;GH_D02G0704
GO:0043255	regulation of carbohydrate biosynthetic process	Biological Process	6	0.018217	GH_A02G2020 ;GH_D11G1455 ;GH_A11G1423 ;GH_D07G1698 ;GH_D03G0042 ;GH_A07G1697
GO:1900376	regulation of secondary metabolite biosynthetic process	Biological Process	4	0.018546	GH_A11G1423 ;GH_D11G1455 ;GH_D07G1698 ;GH_A07G1697
GO:0010410	hemicellulose metabolic process	Biological Process	4	0.018546	GH_A04G1115 ;GH_D04G1459 ;GH_A13G0971 ;GH_A06G1861
GO:0005975	carbohydrate metabolic process	Biological Process	117	0.019572	GH_D10G0637 ;GH_D11G2632 ;GH_D10G0523 ;GH_A09G1376 ;GH_A02G1772 ;GH_D04G0632 ;GH_D09G2051 ;GH_D13G0601 ;GH_D07G1379 ;GH_D11G1746 ;GH_A13G0971 ;GH_A04G1713 ;GH_A06G1165 ;GH_A02G0701 ;GH_A05G2139 ;GH_A05G3714 ;GH_A06G0780 ;GH_D10G2425 ;GH_D11G2631 ;GH_A12G0989 ;GH_A05G2029 ;GH_A07G1632 ;GH_A10G1370 ;GH_D12G2249 ;GH_A11G2867 ;GH_A05G0348 ;GH_D05G2457 ;GH_A04G1115 ;GH_A10G0497 ;GH_D12G2631 ;GH_D05G20…
GO:0007015	actin filament organization	Biological Process	15	0.020808	GH_A08G2191 ;GH_A13G0645 ;GH_A05G0323 ;GH_D13G2200 ;GH_D12G2990 ;GH_A09G1242 ;GH_A13G2218 ;GH_D11G3500 ;GH_D09G1196 ;GH_D06G2327 ;GH_D05G0331 ;GH_A12G1659 ;GH_D05G1995 ;GH_A11G3493 ;GH_A07G0141
GO:0010215	cellulose microfibril organization	Biological Process	9	0.021069	GH_D11G2354 ;GH_A11G1660 ;GH_D11G1695 ;GH_A11G2080 ;GH_D02G0571 ;GH_D07G1998 ;GH_A08G0578 ;GH_D12G0316 ;GH_A07G2003
GO:0051960	regulation of nervous system development	Biological Process	9	0.021069	GH_D07G1136 ; GHnewGene_13447; GHnewGene_8948; GHnewGene_13441;GH_A05G0865 ;GH_A07G1155 ; GHnewGene_10777; GHnewGene_3719;GH_A05G3782
GO:0043547	positive regulation of GTPase activity	Biological Process	11	0.021404	GH_A13G0223 ;GH_D07G2366 ;GH_D12G2920 ;GH_D12G0063 ;GH_D08G2293 ;GH_D13G2604 ;GH_D05G0164 ;GH_D01G0728 ;GH_D01G2527 ;GH_A08G0243 ;GH_A12G2897
GO:0006006	glucose metabolic process	Biological Process	10	0.021473	GH_A05G3573 ;GH_D02G1668 ;GH_A03G1495 ;GH_D13G1566 ;GH_A11G0383 ; GHnewGene_78;GH_A07G2560 ;GH_D07G2501 ;GH_A07G2558 ;GH_D07G2499
GO:0007264	small GTPase mediated signal transduction	Biological Process	10	0.021473	GH_D12G2990 ;GH_D10G0321 ;GH_A13G0513 ;GH_D06G1516 ;GH_D01G2581 ;GH_D13G0505 ;GH_D06G2327 ;GH_A01G2506 ;GH_A10G0309 ;GH_A12G2966
GO:0050778	positive regulation of immune response	Biological Process	7	0.021613	GH_D07G2203 ;GH_D12G2920 ;GH_D08G1852 ;GH_D08G2235 ;GH_A12G2897 ;GH_A08G1835 ;GH_A06G2073
GO:0006606	protein import into nucleus	Biological Process	16	0.02172	GH_A12G2678 ;GH_A13G2038 ;GH_A08G2730 ;GH_D12G2704 ;GH_D13G1999 ;GH_A09G2002 ;GH_D08G1438 ;GH_D06G0603 ;GH_A01G0294 ;GH_A12G2679 ;GH_D01G0279 ;GH_A01G0019 ;GH_A08G1416 ;GH_D09G1949 ;GH_D06G1210 ;GH_A04G1125
GO:0071554	cell wall organization or biogenesis	Biological Process	14	0.021821	GH_D04G1459 ;GH_A04G1115 ;GH_A01G1762 ;GH_D01G1876 ;GH_A06G2281 ;GH_D11G2354 ;GH_D02G2401 ;GH_A06G1861 ;GH_A03G2231 ;GH_D01G0037 ;GH_A11G2080 ;GH_A08G2222 ;GH_A11G3703 ;GH_A13G0971
GO:0048871	multicellular organismal homeostasis	Biological Process	5	0.022153	GHnewGene_13447; GHnewGene_13441; GHnewGene_8948;GH_A05G3782 ; GHnewGene_3719
GO:0001947	heart looping	Biological Process	5	0.022153	GHnewGene_3719; GHnewGene_13447; GHnewGene_13441; GHnewGene_8948;GH_A05G3782
GO:0001889	liver development	Biological Process	5	0.022153	GH_A05G3782 ; GHnewGene_8948; GHnewGene_13441; GHnewGene_13447; GHnewGene_3719
GO:0071907	determination of digestive tract left/right asymmetry	Biological Process	5	0.022153	GHnewGene_3719; GHnewGene_8948; GHnewGene_13441;GH_A05G3782 ; GHnewGene_13447
GO:0061371	determination of heart left/right asymmetry	Biological Process	5	0.022153	GHnewGene_8948; GHnewGene_13441;GH_A05G3782 ; GHnewGene_13447; GHnewGene_3719
GO:0035469	determination of pancreatic left/right asymmetry	Biological Process	5	0.022153	GHnewGene_13447; GHnewGene_8948; GHnewGene_13441;GH_A05G3782 ; GHnewGene_3719
GO:0003341	cilium movement	Biological Process	5	0.022153	GHnewGene_3719;GH_A05G3782 ; GHnewGene_8948; GHnewGene_13441; GHnewGene_13447
GO:0031016	pancreas development	Biological Process	5	0.022153	GHnewGene_3719; GHnewGene_13447; GHnewGene_8948; GHnewGene_13441;GH_A05G3782
GO:0003143	embryonic heart tube morphogenesis	Biological Process	5	0.022153	GHnewGene_3719; GHnewGene_13447;GH_A05G3782 ; GHnewGene_13441; GHnewGene_8948
GO:0071910	determination of liver left/right asymmetry	Biological Process	5	0.022153	GHnewGene_3719; GHnewGene_8948; GHnewGene_13441;GH_A05G3782 ; GHnewGene_13447
GO:0061008	hepaticobiliary system development	Biological Process	5	0.022153	GHnewGene_13441; GHnewGene_8948;GH_A05G3782 ; GHnewGene_13447; GHnewGene_3719
GO:0006878	cellular copper ion homeostasis	Biological Process	5	0.022153	GH_A07G0194 ;GH_D07G0206 ;GH_A03G0590 ;GH_D03G1373 ;GH_A06G0843
GO:0048568	embryonic organ development	Biological Process	6	0.022611	GH_A12G2194 ; GHnewGene_13447;GH_A05G3782 ; GHnewGene_13441; GHnewGene_8948; GHnewGene_3719
GO:0120031	plasma membrane bounded cell projection assembly	Biological Process	8	0.023499	GHnewGene_13447; GHnewGene_13441; GHnewGene_8948; GHnewGene_13913; GHnewGene_3719; GHnewGene_4298;GH_A05G3782 ;GH_D10G1927
GO:0080135	regulation of cellular response to stress	Biological Process	9	0.024352	GH_A08G1835 ;GH_D04G2014 ;GH_D08G1852 ;GH_D08G2235 ;GH_A12G1602 ; GHnewGene_11251;GH_D07G2203 ;GH_D12G1606 ;GH_A05G0719
GO:0010646	regulation of cell communication	Biological Process	43	0.02476	GH_A02G0508 ;GH_A07G1155 ;GH_A05G0349 ;GH_D11G3585 ;GH_D01G0267 ;GH_D12G1671 ;GH_A04G1192 ;GH_A01G0281 ;GH_A05G3741 ;GH_A10G1787 ; GHnewGene_4298; GHnewGene_3719;GH_A12G0746 ; GHnewGene_3301;GH_D12G2920 ;GH_A12G2897 ; GHnewGene_10777;GH_A10G1394 ; GHnewGene_8948;GH_A07G2542 ;GH_D03G0344 ;GH_D07G1136 ;GH_D13G2305 ;GH_D10G2666 ;GH_A01G1666 ;GH_A06G0893 ; GHnewGene_13447;GH_D10G1492 ;GH_D06G0882 ; G…
GO:0033617	mitochondrial respiratory chain complex IV assembly	Biological Process	4	0.025654	GH_D10G1599 ;GH_A10G1283 ;GH_D02G0394 ;GH_A02G0370
GO:0006850	mitochondrial pyruvate transport	Biological Process	4	0.025654	GHnewGene_12023;GH_A09G2679 ;GH_D09G2601 ;GH_D13G2005
GO:0015994	chlorophyll metabolic process	Biological Process	4	0.025654	GH_A13G1702 ;GH_D13G1658 ;GH_D13G1656 ;GH_D13G1657
GO:0042732	D-xylose metabolic process	Biological Process	4	0.025654	GH_A01G2361 ;GH_D05G0964 ;GH_A05G0978 ;GH_A03G0512
GO:0010363	regulation of plant-type hypersensitive response	Biological Process	4	0.025654	GH_D07G2203 ;GH_D08G2235 ;GH_D08G1852 ;GH_A08G1835
GO:0045824	negative regulation of innate immune response	Biological Process	4	0.025654	GH_D07G2203 ;GH_D08G1852 ;GH_A08G1835 ;GH_D08G2235
GO:0060688	regulation of morphogenesis of a branching structure	Biological Process	3	0.025711	GH_D10G0570 ;GH_D03G1672 ;GH_A10G0542
GO:0034453	microtubule anchoring	Biological Process	3	0.025711	GH_D07G1679 ;GH_D08G2208 ;GH_A07G2289
GO:0010117	photoprotection	Biological Process	3	0.025711	GH_A12G0184 ;GH_A13G0454 ;GH_A03G2075
GO:0080144	amino acid homeostasis	Biological Process	3	0.025711	GH_A09G1675 ;GH_D04G1264 ;GH_A04G0931
GO:0009827	plant-type cell wall modification	Biological Process	3	0.025711	GH_A13G0971 ;GH_D04G1459 ;GH_A04G1115
GO:0002758	innate immune response-activating signal transduction	Biological Process	2	0.02802	GH_A07G2263 ;GH_A08G2230
GO:2000009	negative regulation of protein localization to cell surface	Biological Process	2	0.02802	GH_A09G1582 ;GH_D09G1485
GO:0010198	synergid death	Biological Process	2	0.02802	GH_D13G1464 ;GH_A13G1519
GO:0070476	rRNA (guanine-N7)-methylation	Biological Process	2	0.02802	GH_A08G0225 ;GH_D08G0238
GO:0010623	programmed cell death involved in cell development	Biological Process	2	0.02802	GH_D13G1464 ;GH_A13G1519
GO:0015786	UDP-glucose transport	Biological Process	2	0.02802	GH_A05G3970 ;GH_D04G0405
GO:0001822	kidney development	Biological Process	5	0.028207	GHnewGene_3719;GH_A05G3782 ; GHnewGene_8948; GHnewGene_13441; GHnewGene_13447
GO:0032981	mitochondrial respiratory chain complex I assembly	Biological Process	5	0.028207	GH_D08G0816 ; GHnewGene_6758;GH_A06G1532 ;GH_D08G0485 ;GH_A08G0469
GO:0048732	gland development	Biological Process	5	0.028207	GHnewGene_13447; GHnewGene_13441; GHnewGene_8948;GH_A05G3782 ; GHnewGene_3719
GO:0046034	ATP metabolic process	Biological Process	7	0.030563	GH_D11G0039 ;GH_A10G0022 ;GH_D05G2585 ;GH_D09G1856 ;GH_A11G0034 ;GH_D10G0024 ;GH_A09G1905
GO:0002683	negative regulation of immune system process	Biological Process	9	0.031975	GH_D07G1136 ;GH_D08G1852 ;GH_D08G2235 ;GH_D11G2354 ;GH_A05G0865 ;GH_A08G1835 ;GH_A07G1155 ;GH_D07G2203 ;GH_A11G2080
GO:0006468	protein phosphorylation	Biological Process	55	0.03234	GH_D09G1572 ;GH_A06G2121 ; GHnewGene_9780;GH_A10G0502 ;GH_D12G1240 ;GH_A08G2222 ;GH_A05G3155 ;GH_A05G4002 ;GH_A13G1062 ;GH_D08G1901 ;GH_A07G1423 ;GH_A06G0682 ;GH_A05G1242 ;GH_D06G1417 ;GH_D07G1417 ;GH_D10G0528 ;GH_D07G0066 ;GH_A12G0573 ;GH_D09G0621 ;GH_A05G1374 ;GH_D08G2235 ;GH_A05G2672 ;GH_D02G2596 ;GH_D09G0743 ;GH_D10G1867 ;GH_A10G1404 ;GH_D12G0578 ;GH_D04G1578 ;GH_A03G0465 ;GH_A04G1244 ;GH_D03…
GO:0060548	negative regulation of cell death	Biological Process	12	0.032666	GH_D10G0051 ;GH_D08G1852 ;GH_A11G2080 ;GH_A06G2390 ;GH_D07G2203 ;GH_A06G1642 ;GH_A08G1835 ;GH_D11G2354 ;GH_D06G2425 ;GH_D08G2235 ;GH_D13G1128 ;GH_A10G0049
GO:0030163	protein catabolic process	Biological Process	54	0.033395	GH_D13G2305 ;GH_D08G0294 ;GH_A01G0792 ;GH_A12G0296 ;GH_D11G0968 ;GH_A01G1666 ;GH_D10G2666 ;GH_D02G0148 ; GHnewGene_6957;GH_A09G1518 ;GH_D06G0882 ;GH_A06G0893 ;GH_A10G1581 ;GH_D13G1226 ;GH_A13G1302 ;GH_D10G1170 ;GH_D10G1307 ;GH_D02G0805 ;GH_A13G2308 ; GHnewGene_2492;GH_A02G1981 ;GH_D04G1434 ;GH_D13G0754 ;GH_A07G0895 ;GH_D05G3775 ;GH_D07G1543 ;GH_D12G1849 ;GH_D11G3372 ;GH_A11G0512 ;GH_A08G2389 ;GH_…
GO:0042440	pigment metabolic process	Biological Process	6	0.03341	GH_A02G1518 ;GH_D13G1657 ;GH_D13G1656 ;GH_D02G1905 ;GH_D13G1658 ;GH_A13G1702
GO:0009651	response to salt stress	Biological Process	29	0.033773	GH_A11G0732 ;GH_D05G0505 ;GH_D12G2095 ;GH_D12G0097 ;GH_D03G0084 ;GH_D07G0225 ;GH_A09G0747 ;GH_A06G2298 ;GH_D09G1182 ;GH_A13G0454 ;GH_D10G1307 ;GH_A13G1484 ;GH_D05G2918 ;GH_A10G1581 ;GH_A03G2075 ;GH_A09G1485 ;GH_D09G1728 ;GH_A02G1981 ; GHnewGene_2492;GH_D05G0504 ;GH_D06G0919 ;GH_D12G2920 ;GH_D04G1434 ;GH_A12G0184 ;GH_D07G1101 ;GH_A12G2095 ;GH_A12G2897 ;GH_A10G1868 ;GH_D05G0915
GO:0031109	microtubule polymerization or depolymerization	Biological Process	4	0.034184	GH_D07G1679 ;GH_D08G2208 ;GH_A07G2289 ;GH_D05G1912
GO:1903829	positive regulation of cellular protein localization	Biological Process	4	0.034184	GH_D12G0063 ;GH_A10G1838 ; GHnewGene_3301; GHnewGene_10777
GO:0006778	porphyrin-containing compound metabolic process	Biological Process	4	0.034184	GH_D13G1657 ;GH_D13G1656 ;GH_D13G1658 ;GH_A13G1702
GO:0023051	regulation of signaling	Biological Process	42	0.035083	GH_A07G1155 ;GH_A02G0508 ;GH_D12G1671 ;GH_A04G1192 ;GH_A05G0349 ;GH_D11G3585 ;GH_D01G0267 ; GHnewGene_4298; GHnewGene_3719;GH_A12G0746 ;GH_A05G3741 ;GH_A01G0281 ;GH_A10G1787 ;GH_A12G2897 ; GHnewGene_10777;GH_A10G1394 ;GH_D12G2920 ;GH_A01G1666 ;GH_D10G2666 ; GHnewGene_8948;GH_A07G2542 ;GH_D07G1136 ;GH_D13G2305 ;GH_D03G0344 ;GH_A06G0893 ; GHnewGene_13447;GH_D10G1492 ;GH_D06G0882 ;GH_A05G3782 ; GHne…
GO:0006672	ceramide metabolic process	Biological Process	5	0.035212	GH_A07G1479 ;GH_D08G1288 ;GH_A12G2580 ;GH_D12G1317 ;GH_A13G0345
GO:0046148	pigment biosynthetic process	Biological Process	7	0.035852	GH_D13G1656 ;GH_D02G1905 ;GH_A13G1702 ;GH_D13G1658 ;GH_D13G1657 ;GH_D06G2351 ;GH_A02G1518
GO:0043248	proteasome assembly	Biological Process	7	0.035852	GH_D03G1946 ;GH_D03G0084 ;GH_A02G1981 ;GH_D13G0804 ; GHnewGene_7118; GHnewGene_16319;GH_A03G0017
GO:1902904	negative regulation of supramolecular fiber organization	Biological Process	7	0.035852	GH_A03G1475 ;GH_D08G0636 ;GH_D08G2208 ;GH_A07G2289 ;GH_A08G0641 ;GH_D07G1679 ;GH_A13G1878
GO:0051494	negative regulation of cytoskeleton organization	Biological Process	7	0.035852	GH_D08G0636 ;GH_A03G1475 ;GH_A13G1878 ;GH_D07G1679 ;GH_A07G2289 ;GH_D08G2208 ;GH_A08G0641
GO:0030433	ubiquitin-dependent ERAD pathway	Biological Process	12	0.036185	GH_D11G3725 ;GH_A10G0508 ;GH_A05G1698 ;GH_D12G0306 ;GH_A13G2282 ;GH_D13G2271 ;GH_D05G1729 ;GH_D01G0774 ;GH_D05G2368 ;GH_A05G0459 ;GH_D10G0534 ;GH_A11G3697
GO:0031349	positive regulation of defense response	Biological Process	8	0.036614	GH_A06G2073 ;GH_A12G2897 ;GH_D07G2203 ;GH_A08G1835 ;GH_A09G0908 ;GH_D08G2235 ;GH_D08G1852 ;GH_D12G2920
GO:0048584	positive regulation of response to stimulus	Biological Process	23	0.037941	GH_D12G2920 ;GH_D08G1852 ;GH_D04G1434 ;GH_A05G0865 ;GH_D04G2014 ; GHnewGene_10777;GH_D07G2203 ;GH_D11G3026 ;GH_A12G2897 ;GH_A06G2073 ;GH_D08G2235 ;GH_A12G2707 ;GH_A05G3741 ; GHnewGene_2492;GH_D04G0610 ;GH_A09G0908 ;GH_A11G2997 ;GH_A07G2542 ;GH_D07G1136 ;GH_A08G1835 ;GH_D04G2032 ;GH_A07G1155 ; GHnewGene_11251
GO:1902882	regulation of response to oxidative stress	Biological Process	3	0.038121	GHnewGene_11251;GH_A08G1835 ;GH_D08G1852
GO:0006536	glutamate metabolic process	Biological Process	3	0.038121	GH_D12G2951 ;GH_A12G1722 ;GH_D12G1719
GO:0031110	regulation of microtubule polymerization or depolymerization	Biological Process	3	0.038121	GH_D07G1679 ;GH_D08G2208 ;GH_A07G2289
GO:1905428	regulation of plant organ formation	Biological Process	3	0.038121	GH_D03G1672 ;GH_D10G0570 ;GH_A10G0542
GO:1900618	regulation of shoot system morphogenesis	Biological Process	3	0.038121	GH_A10G0542 ;GH_D10G0570 ;GH_D03G1672
GO:1900407	regulation of cellular response to oxidative stress	Biological Process	3	0.038121	GHnewGene_11251;GH_A08G1835 ;GH_D08G1852
GO:0010118	stomatal movement	Biological Process	6	0.039874	GH_A04G0931 ;GH_D04G1264 ;GH_A13G1205 ;GH_A09G1675 ;GH_D10G2666 ;GH_A09G0747
GO:0006904	vesicle docking involved in exocytosis	Biological Process	7	0.04171	GH_A12G1463 ;GH_D04G0019 ;GH_D03G0646 ;GH_D01G1987 ;GH_D12G1477 ;GH_A08G1610 ;GH_A13G1058
GO:0002684	positive regulation of immune system process	Biological Process	7	0.04171	GH_A12G2897 ;GH_A06G2073 ;GH_D07G2203 ;GH_A08G1835 ;GH_D08G1852 ;GH_D12G2920 ;GH_D08G2235
GO:0009789	positive regulation of abscisic acid-activated signaling pathway	Biological Process	8	0.041898	GHnewGene_2492;GH_D04G0610 ;GH_A12G2897 ;GH_D04G1434 ;GH_A12G2707 ;GH_D12G2920 ;GH_A07G2542 ;GH_A05G3741
GO:0045229	external encapsulating structure organization	Biological Process	8	0.041898	GH_D11G2354 ;GH_A13G0971 ;GH_D01G1876 ;GH_A08G2222 ;GH_A04G1115 ;GH_A11G2080 ;GH_A01G1762 ;GH_D04G1459
GO:1901421	positive regulation of response to alcohol	Biological Process	8	0.041898	GHnewGene_2492;GH_D04G0610 ;GH_A12G2897 ;GH_A12G2707 ;GH_D12G2920 ;GH_A07G2542 ;GH_D04G1434 ;GH_A05G3741
GO:1905959	positive regulation of cellular response to alcohol	Biological Process	8	0.041898	GH_A05G3741 ;GH_A12G2707 ;GH_D12G2920 ;GH_A07G2542 ;GH_D04G1434 ;GH_A12G2897 ; GHnewGene_2492;GH_D04G0610
GO:0035050	embryonic heart tube development	Biological Process	5	0.043199	GHnewGene_13447; GHnewGene_13441; GHnewGene_8948;GH_A05G3782 ; GHnewGene_3719
GO:0030324	lung development	Biological Process	5	0.043199	GHnewGene_13447;GH_A05G3782 ; GHnewGene_8948; GHnewGene_13441; GHnewGene_3719
GO:0060541	respiratory system development	Biological Process	5	0.043199	GHnewGene_13441; GHnewGene_8948;GH_A05G3782 ; GHnewGene_13447; GHnewGene_3719
GO:0009813	flavonoid biosynthetic process	Biological Process	5	0.043199	GH_A02G1518 ;GH_D13G1656 ;GH_D13G1657 ;GH_A13G1702 ;GH_D13G1658
GO:0003007	heart morphogenesis	Biological Process	5	0.043199	GHnewGene_3719; GHnewGene_13447; GHnewGene_8948; GHnewGene_13441;GH_A05G3782
GO:0030323	respiratory tube development	Biological Process	5	0.043199	GHnewGene_3719;GH_A05G3782 ; GHnewGene_13441; GHnewGene_8948; GHnewGene_13447
GO:0006452	translational frameshifting	Biological Process	4	0.044164	GH_A09G2643 ;GH_D09G2565 ;GH_A03G0817 ;GH_D03G1083
GO:0009567	double fertilization forming a zygote and endosperm	Biological Process	4	0.044164	GHnewGene_3301;GH_A13G1519 ;GH_D13G1464 ;GH_A09G1719
GO:0046785	microtubule polymerization	Biological Process	4	0.044164	GH_D05G1912 ;GH_D08G2208 ;GH_A07G2289 ;GH_D07G1679
GO:0010155	regulation of proton transport	Biological Process	4	0.044164	GH_A01G0606 ;GH_D13G1671 ;GH_A13G1717 ;GH_D01G0590
GO:0045489	pectin biosynthetic process	Biological Process	10	0.04439	GH_D07G1009 ;GH_A07G1022 ;GH_D11G0895 ;GH_D04G1459 ;GH_A04G1115 ;GH_A11G0858 ;GH_A07G2367 ;GH_A07G1976 ;GH_A13G0971 ;GH_D11G0772
GO:0035239	tube morphogenesis	Biological Process	10	0.04439	GHnewGene_3719;GH_A07G1155 ;GH_A05G3782 ;GH_A12G2194 ;GH_D07G1136 ; GHnewGene_8948; GHnewGene_13441;GH_A05G0865 ;GH_D12G0063 ; GHnewGene_13447
GO:0043067	regulation of programmed cell death	Biological Process	13	0.045217	GH_A11G2080 ;GH_A06G2390 ; GHnewGene_10777;GH_D07G2203 ;GH_D10G0051 ;GH_D08G1852 ;GH_A10G0049 ;GH_A06G1642 ;GH_D06G1644 ;GH_A08G1835 ;GH_D11G2354 ;GH_D06G2425 ;GH_D08G2235
GO:0001732	formation of cytoplasmic translation initiation complex	Biological Process	11	0.046727	GH_D09G2193 ;GH_A02G0529 ;GH_A10G1834 ;GH_A10G2467 ;GH_A01G2033 ;GH_D10G1938 ;GH_D02G0549 ;GH_A09G0089 ;GH_D06G1053 ;GH_A05G4016 ;GH_D10G2576
GO:0048583	regulation of response to stimulus	Biological Process	60	0.046941	GH_A12G2897 ;GH_A12G1602 ;GH_A06G2073 ;GH_A11G2080 ; GHnewGene_10777;GH_D07G2203 ;GH_D11G3026 ;GH_D02G1866 ;GH_A10G1394 ;GH_D04G2014 ;GH_D12G2920 ;GH_D08G1852 ; GHnewGene_4298; GHnewGene_3719;GH_A12G0746 ;GH_A05G3741 ;GH_A01G0281 ;GH_A10G1787 ;GH_D12G1671 ;GH_A04G1192 ;GH_A09G0908 ;GH_A11G2997 ;GH_D11G3585 ;GH_A05G0349 ;GH_D01G0267 ;GH_A07G1155 ;GH_A08G1835 ;GH_D04G2032 ;GH_A02G0508 ; GHnewGene_1…
GO:0050777	negative regulation of immune response	Biological Process	6	0.047077	GH_D11G2354 ;GH_A08G1835 ;GH_A11G2080 ;GH_D07G2203 ;GH_D08G1852 ;GH_D08G2235
GO:0009737	response to abscisic acid	Biological Process	32	0.04736	GH_A09G1485 ;GH_D03G1790 ;GH_A03G2075 ;GH_A06G0373 ;GH_A06G0372 ;GH_A12G2707 ;GH_A02G1981 ;GH_A03G0179 ;GH_D01G1150 ;GH_D05G1777 ;GH_D05G1848 ;GH_D04G1434 ;GH_A12G0184 ;GH_A09G1675 ;GH_A12G2095 ;GH_A05G3763 ;GH_D12G2095 ;GH_A12G2288 ;GH_D03G0084 ;GH_D12G2884 ;GH_D11G3585 ;GH_A06G0893 ;GH_D07G0504 ;GH_A04G0931 ;GH_A05G1746 ;GH_A09G0747 ;GH_D06G0882 ;GH_D09G1182 ;GH_A13G0454 ;GH_D04G1264 ;GH_D01G10…
GO:0030031	cell projection assembly	Biological Process	8	0.047663	GHnewGene_4298;GH_A05G3782 ;GH_D10G1927 ; GHnewGene_13913; GHnewGene_3719; GHnewGene_13447; GHnewGene_13441; GHnewGene_8948
GO:0016049	cell growth	Biological Process	19	0.048857	GH_D08G2208 ;GH_A07G2289 ;GH_A11G2080 ;GH_D07G0785 ;GH_D07G1679 ;GH_D12G1100 ;GH_A12G1659 ;GH_A10G0142 ;GH_D11G1250 ;GH_A01G2012 ; GHnewGene_13447;GH_A05G1119 ;GH_A09G0513 ;GH_A05G3782 ;GH_A02G1981 ; GHnewGene_3719;GH_D03G0084 ;GH_D08G0793 ;GH_D11G2354
GO:0044706	multi-multicellular organism process	Biological Process	10	0.049387	GHnewGene_13447;GH_D13G1464 ;GH_D11G2354 ;GH_A13G1519 ;GH_A11G2080 ;GH_A05G3782 ;GH_D11G1250 ;GH_A10G0142 ;GH_D08G0793 ; GHnewGene_3719
GO:0009856	pollination	Biological Process	10	0.049387	GHnewGene_13447;GH_D13G1464 ;GH_D11G2354 ;GH_A13G1519 ;GH_A11G2080 ;GH_A05G3782 ;GH_D11G1250 ;GH_A10G0142 ;GH_D08G0793 ; GHnewGene_3719
GO:0051085	chaperone mediated protein folding requiring cofactor	Biological Process	11	0.05153	GH_A05G0719 ;GH_D05G2386 ;GH_D05G1627 ;GH_D13G2271 ;GH_A13G2282 ;GH_D01G0199 ;GH_A03G0522 ;GH_D03G1817 ;GH_D13G2613 ;GH_A13G2624 ;GH_D11G3746
GO:0060429	epithelium development	Biological Process	11	0.05153	GH_A05G3782 ; GHnewGene_4298; GHnewGene_3719;GH_A07G1155 ; GHnewGene_8948; GHnewGene_13441;GH_D07G1136 ; GHnewGene_10777; GHnewGene_13913;GH_A05G0865 ; GHnewGene_13447
GO:0042594	response to starvation	Biological Process	9	0.051858	GH_A11G1423 ;GH_D12G0063 ;GH_D12G0097 ; GHnewGene_2823;GH_A07G1697 ;GH_D11G1455 ;GH_A10G2417 ;GH_D07G1698 ; GHnewGene_12672
GO:0048598	embryonic morphogenesis	Biological Process	9	0.051858	GHnewGene_13447; GHnewGene_13441; GHnewGene_8948; GHnewGene_13913; GHnewGene_3719;GH_A12G2194 ; GHnewGene_4298;GH_A13G1611 ;GH_A05G3782
GO:0051129	negative regulation of cellular component organization	Biological Process	9	0.051858	GH_A13G1878 ; GHnewGene_10777;GH_D07G1679 ;GH_A08G0641 ;GH_D08G2208 ;GH_A07G2289 ;GH_D08G0636 ;GH_D12G0063 ;GH_A03G1475
GO:0033014	tetrapyrrole biosynthetic process	Biological Process	5	0.052185	GH_D13G1656 ;GH_D13G1657 ;GH_A03G0663 ;GH_A13G1702 ;GH_D13G1658
GO:0035966	response to topologically incorrect protein	Biological Process	5	0.052185	GHnewGene_12672; GHnewGene_2823;GH_D03G0084 ;GH_A02G1981 ;GH_D05G3775
GO:0031647	regulation of protein stability	Biological Process	5	0.052185	GH_D07G1679 ;GH_A05G0783 ;GH_D08G2208 ;GH_A07G2289 ; GHnewGene_10777
GO:0046373	L-arabinose metabolic process	Biological Process	2	0.052339	GH_A01G2089 ;GH_D01G2123
GO:0034975	protein folding in endoplasmic reticulum	Biological Process	2	0.052339	GH_D02G0804 ;GH_D05G1502
GO:0002237	response to molecule of bacterial origin	Biological Process	2	0.052339	GH_D07G2203 ;GH_D08G2235
GO:2000038	regulation of stomatal complex development	Biological Process	2	0.052339	GH_A12G2632 ;GH_D03G1018
GO:0035335	peptidyl-tyrosine dephosphorylation	Biological Process	2	0.052339	GH_A09G1627 ;GH_D09G1572
GO:0051639	actin filament network formation	Biological Process	2	0.052339	GH_A07G1759 ;GH_D07G1768
GO:0071244	cellular response to carbon dioxide	Biological Process	2	0.052339	GH_A10G0090 ;GH_D10G0101
GO:0006729	tetrahydrobiopterin biosynthetic process	Biological Process	2	0.052339	GH_A06G1576 ;GH_D06G1596
GO:0052542	defense response by callose deposition	Biological Process	2	0.052339	GH_A08G2222 ;GH_A06G2298
GO:0050918	positive chemotaxis	Biological Process	2	0.052339	GH_A13G1519 ;GH_D13G1464
GO:0051211	anisotropic cell growth	Biological Process	2	0.052339	GH_A11G2080 ;GH_D11G2354
GO:0006233	dTDP biosynthetic process	Biological Process	2	0.052339	GH_D07G0836 ;GH_A07G0833
GO:0030656	regulation of vitamin metabolic process	Biological Process	2	0.052339	GH_D03G0042 ;GH_A02G2020
GO:0036258	multivesicular body assembly	Biological Process	2	0.052339	GH_D05G1881 ;GH_A05G1844
GO:2000104	negative regulation of DNA-dependent DNA replication	Biological Process	2	0.052339	GH_A12G2632 ;GH_D03G1018
GO:0010124	phenylacetate catabolic process	Biological Process	2	0.052339	GH_D11G1450 ;GH_A11G1416
GO:0035542	regulation of SNARE complex assembly	Biological Process	2	0.052339	GH_A09G1055 ;GH_D09G1008
GO:0070676	intralumenal vesicle formation	Biological Process	2	0.052339	GH_D05G1881 ;GH_A05G1844
GO:2000037	regulation of stomatal complex patterning	Biological Process	2	0.052339	GH_D03G1018 ;GH_A12G2632
GO:0051195	negative regulation of cofactor metabolic process	Biological Process	2	0.052339	GH_D03G0042 ;GH_A02G2020
GO:0034498	early endosome to Golgi transport	Biological Process	2	0.052339	GH_A01G0647 ;GH_D01G0639
GO:0006825	copper ion transport	Biological Process	2	0.052339	GH_D05G3752 ;GH_A04G0318
GO:0019427	acetyl-CoA biosynthetic process from acetate	Biological Process	2	0.052339	GH_D06G2118 ;GH_A06G2080
GO:0008156	negative regulation of DNA replication	Biological Process	2	0.052339	GH_D03G1018 ;GH_A12G2632
GO:0006085	acetyl-CoA biosynthetic process	Biological Process	2	0.052339	GH_D10G0114 ;GH_A10G0102
GO:0046512	sphingosine biosynthetic process	Biological Process	2	0.052339	GH_A10G0221 ;GH_A10G1733
GO:0019673	GDP-mannose metabolic process	Biological Process	2	0.052339	GH_D11G1886 ;GH_A11G1850
GO:0043155	negative regulation of photosynthesis, light reaction	Biological Process	2	0.052339	GH_A05G1746 ;GH_D05G1777
GO:0010483	pollen tube reception	Biological Process	2	0.052339	GH_A13G1519 ;GH_D13G1464
GO:0042144	vacuole fusion, non-autophagic	Biological Process	2	0.052339	GH_A09G1055 ;GH_D09G1008
GO:0097352	autophagosome maturation	Biological Process	2	0.052339	GH_D11G3725 ;GH_A11G3697
GO:0032876	negative regulation of DNA endoreduplication	Biological Process	2	0.052339	GH_D03G1018 ;GH_A12G2632
GO:0052324	plant-type cell wall cellulose biosynthetic process	Biological Process	3	0.053014	GH_D12G0316 ;GH_A07G2003 ;GH_D07G1998
GO:0009051	pentose-phosphate shunt, oxidative branch	Biological Process	3	0.053014	GH_D12G2550 ;GH_D12G2693 ;GH_A03G1236
GO:0002009	morphogenesis of an epithelium	Biological Process	10	0.054746	GH_D07G1136 ; GHnewGene_13447; GHnewGene_8948; GHnewGene_13441;GH_A05G0865 ;GH_A07G1155 ; GHnewGene_3719; GHnewGene_13913; GHnewGene_4298;GH_A05G3782
GO:0048729	tissue morphogenesis	Biological Process	10	0.054746	GHnewGene_3719; GHnewGene_13913;GH_A07G1155 ;GH_A05G3782 ; GHnewGene_4298;GH_D07G1136 ; GHnewGene_8948; GHnewGene_13441;GH_A05G0865 ; GHnewGene_13447
GO:0006621	protein retention in ER lumen	Biological Process	6	0.055034	GH_D12G0318 ;GH_D10G0374 ;GH_D01G1867 ;GH_A12G0386 ;GH_D02G0269 ;GH_A02G0244
GO:0090702	non-reproductive fruiting body development	Biological Process	6	0.055034	GH_A03G1475 ;GH_A08G0641 ;GH_D06G0165 ;GH_D08G0636 ;GH_A13G1878 ; GHnewGene_6957
GO:0099120	socially cooperative development	Biological Process	6	0.055034	GH_A13G1878 ; GHnewGene_6957;GH_D06G0165 ;GH_D08G0636 ;GH_A03G1475 ;GH_A08G0641
GO:0030587	sorocarp development	Biological Process	6	0.055034	GH_A03G1475 ;GH_A08G0641 ;GH_D06G0165 ;GH_D08G0636 ;GH_A13G1878 ; GHnewGene_6957
GO:0030865	cortical cytoskeleton organization	Biological Process	7	0.0552	GH_A07G2289 ;GH_D08G2208 ;GH_D12G2990 ;GH_A11G2080 ;GH_D07G1679 ;GH_D06G2327 ;GH_D11G2354
GO:0040011	locomotion	Biological Process	7	0.0552	GH_A13G1519 ;GH_D08G0636 ;GH_A03G1475 ;GH_D13G1464 ;GH_D07G2256 ;GH_A13G1878 ;GH_A08G0641
GO:0010143	cutin biosynthetic process	Biological Process	4	0.055597	GH_D04G1426 ;GH_A10G1631 ;GH_D06G0407 ;GH_A09G1801
GO:0051560	mitochondrial calcium ion homeostasis	Biological Process	4	0.055597	GH_A11G1954 ;GH_D11G1985 ;GH_D08G2869 ;GH_D10G1017
GO:0044036	cell wall macromolecule metabolic process	Biological Process	4	0.055597	GH_A04G1115 ;GH_A06G1861 ;GH_A13G0971 ;GH_D04G1459
GO:0010383	cell wall polysaccharide metabolic process	Biological Process	4	0.055597	GH_A04G1115 ;GH_A06G1861 ;GH_A13G0971 ;GH_D04G1459
GO:0050764	regulation of phagocytosis	Biological Process	4	0.055597	GH_A13G1878 ;GH_D08G0636 ;GH_A08G0641 ;GH_A03G1475
GO:0033013	tetrapyrrole metabolic process	Biological Process	4	0.055597	GH_D13G1657 ;GH_D13G1656 ;GH_D13G1658 ;GH_A13G1702
GO:0009966	regulation of signal transduction	Biological Process	42	0.060051	GH_A02G0508 ;GH_A07G1155 ;GH_A05G0349 ;GH_D11G3585 ;GH_D01G0267 ;GH_D12G1671 ;GH_A04G1192 ;GH_A01G0281 ;GH_A05G3741 ;GH_A10G1787 ; GHnewGene_4298; GHnewGene_3719;GH_A12G0746 ;GH_D12G2920 ;GH_A12G2897 ; GHnewGene_10777;GH_A10G1394 ; GHnewGene_8948;GH_A07G2542 ;GH_D03G0344 ;GH_D07G1136 ;GH_D13G2305 ;GH_D10G2666 ;GH_A01G1666 ;GH_A06G0893 ; GHnewGene_13447;GH_D10G1492 ;GH_D06G0882 ; GHnewGene_13441;G…
GO:0006928	movement of cell or subcellular component	Biological Process	10	0.060474	GH_D08G0636 ; GHnewGene_13447;GH_A03G1475 ;GH_D06G0936 ; GHnewGene_13441; GHnewGene_8948;GH_A13G1878 ; GHnewGene_3719;GH_A05G3782 ;GH_A08G0641
GO:0000272	polysaccharide catabolic process	Biological Process	8	0.060679	GHnewGene_17062;GH_D10G2797 ; GHnewGene_17061;GH_D10G2798 ; GHnewGene_17064;GH_D10G2800 ; GHnewGene_17060; GHnewGene_17063
GO:0035295	tube development	Biological Process	11	0.062106	GH_A05G0865 ; GHnewGene_13447;GH_A12G2194 ; GHnewGene_10777; GHnewGene_8948; GHnewGene_13441;GH_D12G0063 ;GH_D07G1136 ;GH_A05G3782 ; GHnewGene_3719;GH_A07G1155
GO:0007155	cell adhesion	Biological Process	5	0.062175	GH_A09G1485 ;GH_A07G0957 ;GH_A10G2154 ;GH_D11G3731 ;GH_D07G1266
GO:0009267	cellular response to starvation	Biological Process	7	0.062852	GH_D11G1455 ;GH_A10G2417 ;GH_D07G1698 ; GHnewGene_12672;GH_A11G1423 ; GHnewGene_2823;GH_A07G1697
GO:0009086	methionine biosynthetic process	Biological Process	6	0.063752	GH_D12G0210 ;GH_D13G1853 ;GH_A12G0199 ; GHnewGene_17215;GH_A11G2559 ;GH_D02G0377
GO:0006109	regulation of carbohydrate metabolic process	Biological Process	6	0.063752	GH_D07G1698 ;GH_D03G0042 ;GH_A07G1697 ;GH_A02G2020 ;GH_A11G1423 ;GH_D11G1455
GO:0006629	lipid metabolic process	Biological Process	44	0.065226	GH_D05G2058 ;GH_A05G2466 ;GH_D12G1368 ;GH_D08G2811 ;GH_A10G0110 ;GH_A03G2274 ;GH_D08G0524 ;GH_D06G0165 ;GH_A09G0747 ;GH_D11G1352 ;GH_A03G1079 ;GH_D10G2517 ;GH_D01G0801 ;GH_D08G1306 ;GH_A04G1111 ;GH_D02G2447 ;GH_A02G0050 ;GH_D11G0612 ;GH_A09G0805 ;GH_A06G1747 ;GH_D06G1773 ;GH_A11G2023 ;GH_A01G0792 ;GH_A08G1264 ;GH_D11G2063 ;GH_A08G0280 ;GH_A07G1144 ;GH_D08G0294 ;GH_D02G0050 ;GH_D04G0017 ; GHnewGen…
GO:0006511	ubiquitin-dependent protein catabolic process	Biological Process	78	0.066924	GH_D06G0102 ;GH_A02G1981 ;GH_D08G2306 ;GH_A06G0016 ;GH_D13G2555 ;GH_A05G1627 ;GH_D07G2465 ;GH_A09G0211 ;GH_A08G1915 ;GH_D05G0780 ;GH_A11G0143 ;GH_D13G2532 ;GH_D04G1434 ;GH_D05G0372 ;GH_A03G0556 ;GH_D10G2666 ;GH_A12G0296 ;GH_A13G2535 ;GH_D10G1307 ;GH_D12G0411 ;GH_A10G1581 ;GH_A08G0298 ;GH_A06G0893 ; GHnewGene_6957;GH_A05G2710 ;GH_A05G0783 ;GH_A09G0103 ;GH_A03G0583 ;GH_D03G1946 ;GH_D04G2014 ;GH_D02…
GO:0051258	protein polymerization	Biological Process	4	0.068459	GH_D05G1912 ;GH_D08G2208 ;GH_A07G2289 ;GH_D07G1679
GO:0051016	barbed-end actin filament capping	Biological Process	4	0.068459	GH_D11G3027 ;GH_D05G2495 ;GH_A05G2472 ;GH_A11G2998
GO:0010393	galacturonan metabolic process	Biological Process	4	0.068459	GH_A13G0971 ;GH_A04G1115 ; GHnewGene_2688;GH_D04G1459
GO:0009269	response to desiccation	Biological Process	4	0.068459	GH_A01G2507 ;GH_D01G2582 ;GH_D11G0994 ;GH_A09G0747
GO:0016121	carotene catabolic process	Biological Process	4	0.068459	GH_A01G0365 ;GH_A12G2220 ;GH_A06G1606 ;GH_D01G0347
GO:0009566	fertilization	Biological Process	4	0.068459	GH_A13G1519 ;GH_A09G1719 ; GHnewGene_3301;GH_D13G1464
GO:0010675	regulation of cellular carbohydrate metabolic process	Biological Process	4	0.068459	GH_D07G1698 ;GH_A07G1697 ;GH_D11G1455 ;GH_A11G1423
GO:0018401	peptidyl-proline hydroxylation to 4-hydroxy-L-proline	Biological Process	4	0.068459	GH_D11G1832 ;GH_A11G0706 ;GH_A11G1795 ;GH_A02G0975
GO:0098719	sodium ion import across plasma membrane	Biological Process	3	0.070247	GH_A01G0318 ;GH_D09G2476 ;GH_D11G2977
GO:0043068	positive regulation of programmed cell death	Biological Process	3	0.070247	GH_A08G1835 ;GH_D08G1852 ; GHnewGene_10777
GO:0010506	regulation of autophagy	Biological Process	3	0.070247	GH_A01G1364 ;GH_D01G1443 ;GH_D12G0097
GO:0046294	formaldehyde catabolic process	Biological Process	3	0.070247	GH_D01G2200 ;GH_D08G1266 ;GH_D11G0617
GO:1902903	regulation of supramolecular fiber organization	Biological Process	7	0.071117	GH_D08G0636 ;GH_A03G1475 ;GH_A13G1878 ;GH_A08G0641 ;GH_A07G2289 ;GH_D08G2208 ;GH_D07G1679
GO:0060341	regulation of cellular localization	Biological Process	5	0.073165	GH_A10G0680 ; GHnewGene_10777;GH_D12G0063 ;GH_A10G1838 ; GHnewGene_3301
GO:0009812	flavonoid metabolic process	Biological Process	5	0.073165	GH_A02G1518 ;GH_A13G1702 ;GH_D13G1658 ;GH_D13G1656 ;GH_D13G1657
GO:1903827	regulation of cellular protein localization	Biological Process	5	0.073165	GH_D12G0063 ; GHnewGene_3301;GH_A10G1838 ;GH_A10G0680 ; GHnewGene_10777
GO:0006120	mitochondrial electron transport, NADH to ubiquinone	Biological Process	5	0.073165	GH_D12G0304 ;GH_A03G2238 ;GH_D09G2473 ;GH_A09G2538 ;GH_D02G2409
GO:0045926	negative regulation of growth	Biological Process	6	0.073234	GH_D01G0267 ;GH_A10G1787 ;GH_A02G0508 ;GH_A12G2632 ;GH_D03G1018 ;GH_A01G0281
GO:0006506	GPI anchor biosynthetic process	Biological Process	11	0.074008	GH_A12G2271 ;GH_A05G1184 ;GH_D05G1185 ;GH_A09G2481 ;GH_D11G1275 ;GH_D03G1920 ;GH_D09G2416 ;GH_A10G1732 ;GH_A08G2112 ;GH_D02G1034 ;GH_D01G1067
GO:0045595	regulation of cell differentiation	Biological Process	12	0.074266	GHnewGene_10777;GH_D02G1866 ;GH_A05G0865 ; GHnewGene_13447;GH_D08G1852 ;GH_A05G3782 ; GHnewGene_3719;GH_A07G1155 ;GH_A08G1835 ; GHnewGene_13441; GHnewGene_8948;GH_D07G1136
GO:0009415	response to water	Biological Process	19	0.075751	GH_D05G3775 ;GH_A12G2632 ;GH_A12G0184 ;GH_A05G3763 ;GH_A11G2080 ; GHnewGene_2688;GH_A03G2075 ;GH_D03G1018 ;GH_D11G2354 ;GH_D10G2040 ;GH_A01G1052 ;GH_D05G1777 ;GH_A09G0747 ;GH_A05G1746 ;GH_A13G0454 ;GH_D04G0583 ;GH_D08G0680 ;GH_D12G0097 ;GH_A05G1813
GO:0009814	defense response, incompatible interaction	Biological Process	7	0.079995	GH_D08G2235 ;GH_D08G1852 ;GH_D05G0337 ;GH_A08G1835 ;GH_D07G2203 ;GH_D10G2666 ;GH_A06G2073
GO:0033522	histone H2A ubiquitination	Biological Process	2	0.08152	GH_D04G2014 ;GH_D02G2257
GO:0010208	pollen wall assembly	Biological Process	2	0.08152	GH_A11G2080 ;GH_D11G2354
GO:0000054	ribosomal subunit export from nucleus	Biological Process	2	0.08152	GH_D06G0603 ;GH_A08G2730
GO:0045761	regulation of adenylate cyclase activity	Biological Process	2	0.08152	GH_A13G0340 ;GH_D13G0336
GO:1901031	regulation of response to reactive oxygen species	Biological Process	2	0.08152	GH_D08G1852 ;GH_A08G1835
GO:0085029	extracellular matrix assembly	Biological Process	2	0.08152	GH_A11G2080 ;GH_D11G2354
GO:0048515	spermatid differentiation	Biological Process	2	0.08152	GHnewGene_10777;GH_D04G2014
GO:0007286	spermatid development	Biological Process	2	0.08152	GHnewGene_10777;GH_D04G2014
GO:2000067	regulation of root morphogenesis	Biological Process	2	0.08152	GH_A11G2080 ;GH_D11G2354
GO:0060070	canonical Wnt signaling pathway	Biological Process	2	0.08152	GH_A13G2308 ;GH_D13G2305
GO:2000051	negative regulation of non-canonical Wnt signaling pathway	Biological Process	2	0.08152	GH_D13G2305 ;GH_A13G2308
GO:0038018	Wnt receptor catabolic process	Biological Process	2	0.08152	GH_D13G2305 ;GH_A13G2308
GO:0046739	transport of virus in multicellular host	Biological Process	2	0.08152	GH_D07G2256 ;GH_A07G1653
GO:0051592	response to calcium ion	Biological Process	2	0.08152	GH_A11G2080 ;GH_D11G2354
GO:0010142	farnesyl diphosphate biosynthetic process, mevalonate pathway	Biological Process	2	0.08152	GH_A12G2255 ;GH_A08G2039
GO:0046685	response to arsenic-containing substance	Biological Process	2	0.08152	GH_A09G1627 ;GH_D09G1572
GO:0009083	branched-chain amino acid catabolic process	Biological Process	2	0.08152	GHnewGene_337;GH_A02G0747
GO:0007035	vacuolar acidification	Biological Process	2	0.08152	GH_D09G1164 ;GH_D01G1157
GO:0006620	posttranslational protein targeting to endoplasmic reticulum membrane	Biological Process	2	0.08152	GH_D05G2368 ;GH_A12G1196
GO:0045900	negative regulation of translational elongation	Biological Process	2	0.08152	GH_A08G2149 ;GH_D11G1357
GO:0045048	protein insertion into ER membrane	Biological Process	4	0.082707	GH_A07G1572 ;GH_A12G1196 ;GH_A05G3603 ;GH_A08G1547
GO:0048653	anther development	Biological Process	4	0.082707	GH_D10G2666 ;GH_A11G2080 ;GH_A11G0241 ;GH_D11G2354
GO:0046323	glucose import	Biological Process	8	0.084012	GH_D05G2293 ;GH_D04G1686 ;GH_A05G1666 ;GH_A11G1712 ;GH_D13G0583 ;GH_A06G0709 ;GH_A01G0138 ;GH_D11G1750
GO:0010639	negative regulation of organelle organization	Biological Process	8	0.084012	GHnewGene_10777;GH_A13G1878 ;GH_D08G2208 ;GH_A07G2289 ;GH_A08G0641 ;GH_D07G1679 ;GH_D08G0636 ;GH_A03G1475
GO:0032956	regulation of actin cytoskeleton organization	Biological Process	8	0.084012	GH_D08G0636 ;GH_D06G2327 ;GH_A03G1475 ;GH_D12G0063 ; GHnewGene_10777;GH_A13G1878 ;GH_A08G0641 ;GH_D12G2990
GO:0009250	glucan biosynthetic process	Biological Process	5	0.085139	GH_A13G0971 ;GH_A11G2080 ;GH_D11G2354 ;GH_A04G1115 ;GH_D04G1459
GO:0032880	regulation of protein localization	Biological Process	5	0.085139	GH_A10G0680 ; GHnewGene_10777;GH_D12G0063 ;GH_A10G1838 ; GHnewGene_3301
GO:0048588	developmental cell growth	Biological Process	9	0.086211	GHnewGene_13447;GH_D12G1100 ; GHnewGene_3719;GH_D03G0084 ;GH_A10G0142 ;GH_D11G1250 ;GH_D08G0793 ;GH_A05G3782 ;GH_A02G1981
GO:0048285	organelle fission	Biological Process	11	0.087261	GH_A09G2054 ;GH_D02G1750 ;GH_D02G2401 ;GH_A03G2231 ;GH_A01G1616 ; GHnewGene_10777;GH_D01G0037 ;GH_A05G2268 ;GH_A07G1212 ;GH_D05G0619 ;GH_D13G0059
GO:0009631	cold acclimation	Biological Process	3	0.089635	GH_D05G1848 ;GH_A03G2035 ;GH_D01G1092
GO:0009900	dehiscence	Biological Process	3	0.089635	GH_D10G2666 ;GH_D11G2354 ;GH_A11G2080
GO:0030259	lipid glycosylation	Biological Process	3	0.089635	GH_D05G2457 ;GH_A05G2439 ;GH_A07G1692
GO:0090316	positive regulation of intracellular protein transport	Biological Process	3	0.089635	GHnewGene_3301;GH_A10G1838 ;GH_D12G0063
GO:0032388	positive regulation of intracellular transport	Biological Process	3	0.089635	GH_A10G1838 ; GHnewGene_3301;GH_D12G0063
GO:0031222	arabinan catabolic process	Biological Process	3	0.089635	GH_D05G2305 ;GH_A05G2284 ;GH_A04G1419
GO:0055081	anion homeostasis	Biological Process	3	0.089635	GH_A04G0931 ;GH_A09G1675 ;GH_D04G1264
GO:0048589	developmental growth	Biological Process	19	0.089829	GH_D04G2032 ;GH_D03G0084 ;GH_A11G2997 ; GHnewGene_13447;GH_A10G0142 ;GH_A13G0454 ;GH_D08G2208 ;GH_A03G2075 ;GH_D08G0793 ; GHnewGene_3719;GH_A02G1981 ;GH_A05G3782 ;GH_A12G0184 ;GH_D11G1250 ;GH_D11G3026 ;GH_D12G1100 ;GH_D03G1696 ;GH_D07G1679 ;GH_A07G2289
GO:0080134	regulation of response to stress	Biological Process	26	0.091618	GH_A05G3782 ; GHnewGene_3719;GH_D04G0610 ; GHnewGene_2492;GH_D12G1606 ;GH_A05G3741 ;GH_D08G2235 ;GH_A12G1602 ;GH_A06G2073 ;GH_A12G2897 ;GH_D11G3026 ;GH_D12G2929 ;GH_D07G2203 ;GH_D04G2014 ;GH_D08G1852 ;GH_D12G2920 ; GHnewGene_11251;GH_D10G2666 ;GH_A05G0719 ;GH_A08G1835 ;GH_D04G2032 ;GH_A07G2542 ;GH_A09G0908 ;GH_A05G0349 ; GHnewGene_13447;GH_A11G2997
GO:0009741	response to brassinosteroid	Biological Process	6	0.094465	GH_D11G0546 ;GH_D11G2209 ;GH_D01G0267 ;GH_A10G1787 ;GH_A02G0508 ;GH_A01G0281
GO:0006012	galactose metabolic process	Biological Process	6	0.094465	GH_A06G1141 ;GH_D11G1152 ;GH_A12G2464 ;GH_A06G1293 ;GH_D06G2126 ;GH_A10G0057
GO:0043455	regulation of secondary metabolic process	Biological Process	6	0.094465	GH_A11G1423 ;GH_A09G1889 ;GH_A07G1697 ;GH_D11G1455 ;GH_D07G1698 ;GH_D09G1841
GO:0048523	negative regulation of cellular process	Biological Process	57	0.096134	GH_A04G0932 ;GH_A12G0184 ;GH_A05G0865 ;GH_A12G2632 ;GH_D03G0042 ;GH_D12G2929 ; GHnewGene_13913; GHnewGene_2688;GH_D07G1679 ;GH_D08G2235 ;GH_A12G2707 ; GHnewGene_13441;GH_D11G2354 ;GH_A06G1642 ;GH_A10G0049 ;GH_A13G1878 ;GH_A13G2308 ;GH_A05G3782 ;GH_D06G0882 ;GH_D10G0051 ;GH_A03G1475 ;GH_A06G0893 ; GHnewGene_13447;GH_A02G2020 ;GH_D08G2208 ;GH_A12G2288 ;GH_D07G1136 ;GH_D13G2305 ; GHnewGene_8948;GH_D…
GO:0007368	determination of left/right symmetry	Biological Process	5	0.098072	GHnewGene_3719; GHnewGene_13447;GH_A05G3782 ; GHnewGene_8948; GHnewGene_13441
GO:0009799	specification of symmetry	Biological Process	5	0.098072	GHnewGene_3719; GHnewGene_13447;GH_A05G3782 ; GHnewGene_8948; GHnewGene_13441
GO:0009855	determination of bilateral symmetry	Biological Process	5	0.098072	GHnewGene_8948; GHnewGene_13441;GH_A05G3782 ; GHnewGene_13447; GHnewGene_3719
GO:0010948	negative regulation of cell cycle process	Biological Process	4	0.098279	GH_A12G2632 ;GH_D03G1018 ; GHnewGene_17915; GHnewGene_10777
GO:1990542	mitochondrial transmembrane transport	Biological Process	4	0.098279	GHnewGene_2192;GH_A04G0063 ; GHnewGene_10258;GH_D10G0615
GO:0140014	mitotic nuclear division	Biological Process	4	0.098279	GH_A03G2231 ;GH_D02G2401 ;GH_D01G0037 ; GHnewGene_10777
GO:0010497	plasmodesmata-mediated intercellular transport	Biological Process	4	0.098279	GH_D07G2256 ;GH_A07G1653 ;GH_A12G1353 ;GH_A09G2656
GO:0006635	fatty acid beta-oxidation	Biological Process	7	0.099579	GH_D11G1450 ;GH_D11G2339 ; GHnewGene_7842;GH_D01G0200 ;GH_A11G1416 ;GH_D08G2746 ;GH_D09G0761
GO:0009903	chloroplast avoidance movement	Biological Process	7	0.099579	GH_D05G2060 ;GH_A10G1978 ;GH_A05G2028 ; GHnewGene_9315;GH_A02G1970 ;GH_D07G1943 ;GH_D05G1995
GO:0045793	positive regulation of cell size	Biological Process	1	0.100052	GH_A12G0057
GO:0061586	positive regulation of transcription by transcription factor localization	Biological Process	1	0.100052	GHnewGene_10777
GO:0031030	negative regulation of septation initiation signaling	Biological Process	1	0.100052	GHnewGene_10777
GO:0042338	cuticle development involved in collagen and cuticulin-based cuticle molting cycle	Biological Process	1	0.100052	GH_A13G1611
GO:0002312	B cell activation involved in immune response	Biological Process	1	0.100052	GH_D04G2014
GO:1903436	regulation of mitotic cytokinetic process	Biological Process	1	0.100052	GHnewGene_10777
GO:1902751	positive regulation of cell cycle G2/M phase transition	Biological Process	1	0.100052	GHnewGene_10777
GO:0019511	peptidyl-proline hydroxylation	Biological Process	1	0.100052	GH_A13G1611
GO:0015840	urea transport	Biological Process	1	0.100052	GH_A13G2572
GO:0040002	collagen and cuticulin-based cuticle development	Biological Process	1	0.100052	GH_A13G1611
GO:0031539	positive regulation of anthocyanin metabolic process	Biological Process	1	0.100052	GHnewGene_3301
GO:0019724	B cell mediated immunity	Biological Process	1	0.100052	GH_D04G2014
GO:0031991	regulation of actomyosin contractile ring contraction	Biological Process	1	0.100052	GHnewGene_10777
GO:0031540	regulation of anthocyanin biosynthetic process	Biological Process	1	0.100052	GHnewGene_3301
GO:0043686	co-translational protein modification	Biological Process	1	0.100052	GH_A10G1013
GO:0018126	protein hydroxylation	Biological Process	1	0.100052	GH_A13G1611
GO:0001775	cell activation	Biological Process	1	0.100052	GH_D04G2014
GO:1903646	positive regulation of chaperone-mediated protein folding	Biological Process	1	0.100052	GH_D05G2368
GO:0046649	lymphocyte activation	Biological Process	1	0.100052	GH_D04G2014
GO:0002562	somatic diversification of immune receptors via germline recombination within a single locus	Biological Process	1	0.100052	GH_D04G2014
GO:0040026	positive regulation of vulval development	Biological Process	1	0.100052	GHnewGene_10777
GO:0018208	peptidyl-proline modification	Biological Process	1	0.100052	GH_A13G1611
GO:0040018	positive regulation of multicellular organism growth	Biological Process	1	0.100052	GH_A13G1611
GO:1903437	negative regulation of mitotic cytokinetic process	Biological Process	1	0.100052	GHnewGene_10777
GO:0009257	10-formyltetrahydrofolate biosynthetic process	Biological Process	1	0.100052	GH_D04G0172
GO:1901992	positive regulation of mitotic cell cycle phase transition	Biological Process	1	0.100052	GHnewGene_10777
GO:0034244	negative regulation of transcription elongation from RNA polymerase II promoter	Biological Process	1	0.100052	GH_D04G2014
GO:0048209	regulation of vesicle targeting, to, from or within Golgi	Biological Process	1	0.100052	GH_D06G2144
GO:1900056	negative regulation of leaf senescence	Biological Process	1	0.100052	GH_A06G2073
GO:0033523	histone H2B ubiquitination	Biological Process	1	0.100052	GH_D04G2014
GO:0002381	immunoglobulin production involved in immunoglobulin mediated immune response	Biological Process	1	0.100052	GH_D04G2014
GO:0001100	negative regulation of exit from mitosis	Biological Process	1	0.100052	GHnewGene_10777
GO:1900182	positive regulation of protein localization to nucleus	Biological Process	1	0.100052	GHnewGene_10777
GO:0070535	histone H2A K63-linked ubiquitination	Biological Process	1	0.100052	GH_D04G2014
GO:0043525	positive regulation of neuron apoptotic process	Biological Process	1	0.100052	GHnewGene_10777
GO:0110020	regulation of actomyosin structure organization	Biological Process	1	0.100052	GHnewGene_10777
GO:0032466	negative regulation of cytokinesis	Biological Process	1	0.100052	GHnewGene_10777
GO:0002200	somatic diversification of immune receptors	Biological Process	1	0.100052	GH_D04G2014
GO:0080173	male-female gamete recognition during double fertilization	Biological Process	1	0.100052	GHnewGene_3301
GO:0016447	somatic recombination of immunoglobulin gene segments	Biological Process	1	0.100052	GH_D04G2014
GO:0044784	metaphase/anaphase transition of cell cycle	Biological Process	1	0.100052	GHnewGene_10777
GO:0002440	production of molecular mediator of immune response	Biological Process	1	0.100052	GH_D04G2014
GO:0009988	cell-cell recognition	Biological Process	1	0.100052	GHnewGene_3301
GO:0042113	B cell activation	Biological Process	1	0.100052	GH_D04G2014
GO:0031029	regulation of septation initiation signaling	Biological Process	1	0.100052	GHnewGene_10777
GO:1902413	negative regulation of mitotic cytokinesis	Biological Process	1	0.100052	GHnewGene_10777
GO:0031542	positive regulation of anthocyanin biosynthetic process	Biological Process	1	0.100052	GHnewGene_3301
GO:0015867	ATP transport	Biological Process	1	0.100052	GHnewGene_7842
GO:0031537	regulation of anthocyanin metabolic process	Biological Process	1	0.100052	GHnewGene_3301
GO:0015866	ADP transport	Biological Process	1	0.100052	GHnewGene_7842
GO:0002366	leukocyte activation involved in immune response	Biological Process	1	0.100052	GH_D04G2014
GO:0018996	molting cycle, collagen and cuticulin-based cuticle	Biological Process	1	0.100052	GH_A13G1611
GO:1901891	regulation of cell septum assembly	Biological Process	1	0.100052	GHnewGene_10777
GO:0080170	hydrogen peroxide transmembrane transport	Biological Process	1	0.100052	GH_A13G2572
GO:0010172	embryonic body morphogenesis	Biological Process	1	0.100052	GH_A13G1611
GO:0042989	sequestering of actin monomers	Biological Process	1	0.100052	GH_D08G2765
GO:0002263	cell activation involved in immune response	Biological Process	1	0.100052	GH_D04G2014
GO:0061062	regulation of nematode larval development	Biological Process	1	0.100052	GHnewGene_10777
GO:1900367	positive regulation of defense response to insect	Biological Process	1	0.100052	GH_A09G0908
GO:0043653	mitochondrial fragmentation involved in apoptotic process	Biological Process	1	0.100052	GHnewGene_10777
GO:0032954	regulation of cytokinetic process	Biological Process	1	0.100052	GHnewGene_10777
GO:0002204	somatic recombination of immunoglobulin genes involved in immune response	Biological Process	1	0.100052	GH_D04G2014
GO:0032785	negative regulation of DNA-templated transcription, elongation	Biological Process	1	0.100052	GH_D04G2014
GO:0040028	regulation of vulval development	Biological Process	1	0.100052	GHnewGene_10777
GO:1990937	xylan acetylation	Biological Process	1	0.100052	GH_A06G1861
GO:0061063	positive regulation of nematode larval development	Biological Process	1	0.100052	GHnewGene_10777
GO:0045190	isotype switching	Biological Process	1	0.100052	GH_D04G2014
GO:0016445	somatic diversification of immunoglobulins	Biological Process	1	0.100052	GH_D04G2014
GO:0045201	maintenance of neuroblast polarity	Biological Process	1	0.100052	GHnewGene_10777
GO:0002285	lymphocyte activation involved in immune response	Biological Process	1	0.100052	GH_D04G2014
GO:0010972	negative regulation of G2/M transition of mitotic cell cycle	Biological Process	1	0.100052	GHnewGene_10777
GO:0032877	positive regulation of DNA endoreduplication	Biological Process	1	0.100052	GH_A12G0057
GO:1902412	regulation of mitotic cytokinesis	Biological Process	1	0.100052	GHnewGene_10777
GO:0010974	negative regulation of barrier septum assembly	Biological Process	1	0.100052	GHnewGene_10777
GO:1901216	positive regulation of neuron death	Biological Process	1	0.100052	GHnewGene_10777
GO:0040014	regulation of multicellular organism growth	Biological Process	1	0.100052	GH_A13G1611
GO:0002377	immunoglobulin production	Biological Process	1	0.100052	GH_D04G2014
GO:2000068	regulation of defense response to insect	Biological Process	1	0.100052	GH_A09G0908
GO:0070813	hydrogen sulfide metabolic process	Biological Process	1	0.100052	GH_A01G0395
GO:0033577	protein glycosylation in endoplasmic reticulum	Biological Process	1	0.100052	GH_D01G0488
GO:0045321	leukocyte activation	Biological Process	1	0.100052	GH_D04G2014
GO:0044818	mitotic G2/M transition checkpoint	Biological Process	1	0.100052	GHnewGene_10777
GO:0016064	immunoglobulin mediated immune response	Biological Process	1	0.100052	GH_D04G2014
GO:0045196	establishment or maintenance of neuroblast polarity	Biological Process	1	0.100052	GHnewGene_10777
GO:0010971	positive regulation of G2/M transition of mitotic cell cycle	Biological Process	1	0.100052	GHnewGene_10777
GO:0002208	somatic diversification of immunoglobulins involved in immune response	Biological Process	1	0.100052	GH_D04G2014
GO:0009963	positive regulation of flavonoid biosynthetic process	Biological Process	1	0.100052	GHnewGene_3301
GO:1901892	negative regulation of cell septum assembly	Biological Process	1	0.100052	GHnewGene_10777
GO:0033043	regulation of organelle organization	Biological Process	20	0.102069	GH_A08G0243 ;GH_A08G0641 ;GH_A12G1602 ;GH_A07G2289 ;GH_A11G2080 ;GH_A12G2194 ;GH_D07G1679 ; GHnewGene_10777;GH_D01G0728 ;GH_D12G1606 ;GH_A13G1878 ;GH_D11G2354 ;GH_D07G2366 ;GH_D08G2208 ;GH_D05G0164 ;GH_A10G1838 ;GH_A03G1475 ;GH_D08G0636 ;GH_D12G0063 ;GH_A13G0223
GO:0000910	cytokinesis	Biological Process	8	0.10212	GH_D01G0037 ; GHnewGene_10777;GH_A11G2080 ;GH_A01G0647 ;GH_A03G2231 ;GH_D02G2401 ;GH_D11G2354 ; GHnewGene_3301
GO:0009887	animal organ morphogenesis	Biological Process	9	0.103012	GH_A05G3782 ;GH_A12G2194 ; GHnewGene_3719;GH_A07G1155 ; GHnewGene_8948; GHnewGene_13441;GH_A05G0865 ; GHnewGene_13447;GH_D07G1136
GO:0090630	activation of GTPase activity	Biological Process	9	0.103012	GH_D06G0557 ;GH_D12G0063 ;GH_D07G2366 ;GH_A13G0223 ;GH_A06G0587 ;GH_A08G0243 ;GH_D05G0164 ;GH_A05G0160 ;GH_D01G0728
GO:0120036	plasma membrane bounded cell projection organization	Biological Process	9	0.103012	GH_A05G3782 ;GH_D10G1927 ; GHnewGene_4298; GHnewGene_3719; GHnewGene_13913; GHnewGene_8948; GHnewGene_3301; GHnewGene_13441; GHnewGene_13447
GO:0009644	response to high light intensity	Biological Process	6	0.106189	GH_A05G1746 ;GH_A12G0184 ; GHnewGene_3301;GH_A03G2075 ;GH_D05G1777 ;GH_A13G0454
GO:0006168	adenine salvage	Biological Process	3	0.110963	GH_D05G2129 ;GH_A05G1237 ;GH_A05G2099
GO:0080147	root hair cell development	Biological Process	3	0.110963	GH_D12G1100 ;GH_D03G0084 ;GH_A02G1981
GO:0043328	protein transport to vacuole involved in ubiquitin-dependent protein catabolic process via the multivesicular body sorting pathway	Biological Process	3	0.110963	GH_A09G2677 ;GH_D09G0853 ;GH_A09G0893
GO:0051222	positive regulation of protein transport	Biological Process	3	0.110963	GH_D12G0063 ; GHnewGene_3301;GH_A10G1838
GO:1904951	positive regulation of establishment of protein localization	Biological Process	3	0.110963	GHnewGene_3301;GH_A10G1838 ;GH_D12G0063
GO:0055129	L-proline biosynthetic process	Biological Process	3	0.110963	GH_A04G1046 ;GH_D04G1380 ;GH_D06G1628
GO:0031667	response to nutrient levels	Biological Process	10	0.111206	GH_A11G1423 ; GHnewGene_2823;GH_A04G0932 ;GH_D11G1455 ; GHnewGene_12672;GH_D07G1698 ;GH_D12G0063 ;GH_A07G1697 ;GH_D12G0097 ;GH_A10G2417
GO:0032875	regulation of DNA endoreduplication	Biological Process	8	0.111927	GH_D03G1018 ;GH_D07G1061 ;GH_A12G2632 ;GH_D04G1341 ;GH_D01G1371 ;GH_A04G1009 ;GH_D09G1679 ;GH_A01G1310
GO:0060562	epithelial tube morphogenesis	Biological Process	8	0.111927	GH_A05G3782 ;GH_A07G1155 ; GHnewGene_3719; GHnewGene_13447;GH_A05G0865 ; GHnewGene_13441; GHnewGene_8948;GH_D07G1136
GO:0006614	SRP-dependent cotranslational protein targeting to membrane	Biological Process	5	0.111928	GH_D11G1357 ;GH_D02G1149 ;GH_A06G1061 ;GH_A08G2149 ;GH_A02G0937
GO:0060249	anatomical structure homeostasis	Biological Process	5	0.111928	GHnewGene_13447;GH_A05G3782 ; GHnewGene_8948; GHnewGene_13441; GHnewGene_3719
GO:0010647	positive regulation of cell communication	Biological Process	13	0.112606	GHnewGene_10777;GH_A12G2897 ;GH_D12G2920 ;GH_D04G1434 ; GHnewGene_3301;GH_A05G0865 ; GHnewGene_2492;GH_D04G0610 ;GH_A07G1155 ;GH_A12G2707 ;GH_A07G2542 ;GH_D07G1136 ;GH_A05G3741
GO:0042182	ketone catabolic process	Biological Process	2	0.11435	GHnewGene_11251;GH_D07G0818
GO:0008298	intracellular mRNA localization	Biological Process	2	0.11435	GH_A01G2144 ;GH_D01G2235
GO:0042538	hyperosmotic salinity response	Biological Process	2	0.11435	GH_A05G2054 ;GH_D05G2085
GO:1905114	cell surface receptor signaling pathway involved in cell-cell signaling	Biological Process	2	0.11435	GH_D13G2305 ;GH_A13G2308
GO:0090329	regulation of DNA-dependent DNA replication	Biological Process	2	0.11435	GH_D03G1018 ;GH_A12G2632
GO:0071668	plant-type cell wall assembly	Biological Process	2	0.11435	GH_A11G2080 ;GH_D11G2354
GO:0016055	Wnt signaling pathway	Biological Process	2	0.11435	GH_A13G2308 ;GH_D13G2305
GO:0034052	positive regulation of plant-type hypersensitive response	Biological Process	2	0.11435	GH_A08G1835 ;GH_D08G1852
GO:0010928	regulation of auxin mediated signaling pathway	Biological Process	2	0.11435	GH_D03G0344 ;GH_A01G1666
GO:0033356	UDP-L-arabinose metabolic process	Biological Process	2	0.11435	GH_A13G1822 ;GH_D13G1777
GO:0032367	intracellular cholesterol transport	Biological Process	2	0.11435	GH_A11G1734 ;GH_D11G1767
GO:0061727	methylglyoxal catabolic process to lactate	Biological Process	2	0.11435	GH_D07G0818 ; GHnewGene_11251
GO:0010253	UDP-rhamnose biosynthetic process	Biological Process	2	0.11435	GH_A03G0217 ;GH_D03G1747
GO:2000123	positive regulation of stomatal complex development	Biological Process	2	0.11435	GH_A07G2235 ;GH_A11G1491
GO:0009438	methylglyoxal metabolic process	Biological Process	2	0.11435	GHnewGene_11251;GH_D07G0818
GO:0019249	lactate biosynthetic process	Biological Process	2	0.11435	GH_D07G0818 ; GHnewGene_11251
GO:0006089	lactate metabolic process	Biological Process	2	0.11435	GHnewGene_11251;GH_D07G0818
GO:0034260	negative regulation of GTPase activity	Biological Process	2	0.11435	GHnewGene_10777;GH_D12G0063
GO:0060071	Wnt signaling pathway, planar cell polarity pathway	Biological Process	2	0.11435	GH_A13G2308 ;GH_D13G2305
GO:0198738	cell-cell signaling by wnt	Biological Process	2	0.11435	GH_D13G2305 ;GH_A13G2308
GO:0046185	aldehyde catabolic process	Biological Process	2	0.11435	GHnewGene_11251;GH_D07G0818
GO:0035567	non-canonical Wnt signaling pathway	Biological Process	2	0.11435	GH_A13G2308 ;GH_D13G2305
GO:0010204	defense response signaling pathway, resistance gene-independent	Biological Process	2	0.11435	GH_D07G2203 ;GH_D08G2235
GO:0051596	methylglyoxal catabolic process	Biological Process	2	0.11435	GHnewGene_11251;GH_D07G0818
GO:0032801	receptor catabolic process	Biological Process	2	0.11435	GH_D13G2305 ;GH_A13G2308
GO:0022607	cellular component assembly	Biological Process	38	0.114445	GH_D11G2354 ;GH_D02G2401 ; GHnewGene_13441;GH_A02G1981 ;GH_A05G3782 ;GH_A05G0865 ;GH_D07G1679 ;GH_A12G2194 ; GHnewGene_13913; GHnewGene_8948;GH_D07G1136 ;GH_D12G0097 ;GH_D02G2349 ;GH_A01G0647 ;GH_A13G0323 ; GHnewGene_13447; GHnewGene_6957;GH_D08G2208 ;GH_D05G1912 ;GH_A02G1933 ; GHnewGene_4298;GH_D03G1672 ; GHnewGene_3719; GHnewGene_3301;GH_A11G2080 ;GH_A07G2289 ;GH_D10G1927 ;GH_D01G0037 ; GHnewGe…
GO:0016104	triterpenoid biosynthetic process	Biological Process	4	0.115097	GH_A05G1164 ;GH_D06G2150 ;GH_D05G1161 ;GH_scaffold418_objG0001
GO:0051188	cofactor biosynthetic process	Biological Process	4	0.115097	GH_D13G1657 ;GH_D13G1656 ;GH_D13G1658 ;GH_A13G1702
GO:0045493	xylan catabolic process	Biological Process	4	0.115097	GH_D05G2305 ;GH_A05G2284 ;GH_A04G1419 ;GH_D06G0258
GO:0000919	cell plate assembly	Biological Process	4	0.115097	GH_D02G2401 ;GH_A01G0647 ;GH_A03G2231 ;GH_D01G0037
GO:0043094	cellular metabolic compound salvage	Biological Process	4	0.115097	GH_A02G1933 ;GH_A08G0469 ;GH_D12G2095 ;GH_A12G2095
GO:0051453	regulation of intracellular pH	Biological Process	4	0.115097	GH_A13G2082 ;GH_D11G2977 ;GH_A01G0318 ;GH_D09G2476
GO:0032886	regulation of microtubule-based process	Biological Process	6	0.118624	GH_D12G2439 ;GH_D08G2208 ;GH_A07G2289 ;GH_A11G2080 ;GH_D07G1679 ;GH_D11G2354
GO:0006955	immune response	Biological Process	15	0.120066	GH_A05G1605 ;GH_A08G1835 ;GH_D05G0337 ;GH_D10G1451 ;GH_D08G2235 ;GH_A02G0169 ;GH_D10G2666 ;GH_D04G2014 ;GH_D09G2182 ;GH_D06G2336 ;GH_A09G2250 ;GH_D08G1852 ;GH_A06G2298 ;GH_A06G2073 ;GH_D07G2203
GO:0009904	chloroplast accumulation movement	Biological Process	7	0.121537	GH_D05G1995 ;GH_D07G1943 ;GH_A02G1970 ; GHnewGene_9315;GH_A10G1978 ;GH_D05G2060 ;GH_A05G2028
GO:0010941	regulation of cell death	Biological Process	12	0.123249	GH_A08G1835 ;GH_D11G2354 ;GH_A06G1642 ;GH_D08G2235 ;GH_D06G2425 ;GH_A10G0049 ;GH_D08G1852 ;GH_D10G0051 ;GH_A11G2080 ;GH_A06G2390 ; GHnewGene_10777;GH_D07G2203
GO:0006779	porphyrin-containing compound biosynthetic process	Biological Process	5	0.126667	GH_D13G1658 ;GH_A13G1702 ;GH_D13G1657 ;GH_D03G1974 ;GH_D13G1656
GO:0030030	cell projection organization	Biological Process	9	0.13143	GHnewGene_3301; GHnewGene_13441; GHnewGene_8948; GHnewGene_13447;GH_D10G1927 ;GH_A05G3782 ; GHnewGene_4298; GHnewGene_3719; GHnewGene_13913
GO:0009967	positive regulation of signal transduction	Biological Process	12	0.131454	GHnewGene_10777;GH_A12G2897 ;GH_D12G2920 ;GH_D04G1434 ;GH_A05G0865 ; GHnewGene_2492;GH_D04G0610 ;GH_A07G1155 ;GH_A12G2707 ;GH_A07G2542 ;GH_D07G1136 ;GH_A05G3741
GO:0006073	cellular glucan metabolic process	Biological Process	6	0.131747	GH_A13G0971 ;GH_D11G2354 ;GH_D08G2286 ;GH_D04G1459 ;GH_A11G2080 ;GH_A04G1115
GO:0040007	growth	Biological Process	22	0.132146	GH_A02G1981 ;GH_A05G3782 ;GH_D08G0793 ; GHnewGene_3719;GH_D11G2354 ;GH_A03G2075 ;GH_D07G1679 ;GH_A11G2080 ;GH_A07G2289 ;GH_D11G1250 ;GH_D11G3026 ;GH_D03G1696 ;GH_D12G1100 ;GH_A12G0184 ;GH_D03G0084 ;GH_D04G2032 ;GH_A13G0454 ;GH_D08G2208 ;GH_A10G0142 ;GH_A12G1659 ; GHnewGene_13447;GH_A11G2997
GO:0009932	cell tip growth	Biological Process	8	0.133002	GHnewGene_13447; GHnewGene_3719;GH_D12G1100 ;GH_D08G0793 ;GH_D11G1250 ;GH_A10G0142 ;GH_A05G3782 ;GH_A05G3487
GO:0007034	vacuolar transport	Biological Process	8	0.133002	GH_D10G2320 ;GH_A11G2985 ;GH_A06G0754 ;GH_A05G4034 ;GH_A06G2182 ;GH_D05G1354 ;GH_A05G2893 ;GH_D06G0731
GO:0042762	regulation of sulfur metabolic process	Biological Process	4	0.133071	GH_D07G1698 ;GH_A07G1697 ;GH_A11G1423 ;GH_D11G1455
GO:0051781	positive regulation of cell division	Biological Process	4	0.133071	GH_D08G2208 ;GH_A07G2289 ;GH_A12G0057 ;GH_D07G1679
GO:0006108	malate metabolic process	Biological Process	7	0.13337	GH_D11G0356 ;GH_D01G0515 ;GH_A10G1151 ;GH_A10G0659 ;GH_A01G0534 ;GH_A11G0894 ;GH_A05G3498
GO:0044038	cell wall macromolecule biosynthetic process	Biological Process	3	0.133996	GH_A13G0971 ;GH_D04G1459 ;GH_A04G1115
GO:2000032	regulation of secondary shoot formation	Biological Process	3	0.133996	GH_D03G1672 ;GH_D10G0570 ;GH_A10G0542
GO:0009901	anther dehiscence	Biological Process	3	0.133996	GH_D11G2354 ;GH_D10G2666 ;GH_A11G2080
GO:0006564	L-serine biosynthetic process	Biological Process	3	0.133996	GH_A07G1874 ;GH_A13G0427 ;GH_D12G0221
GO:0002183	cytoplasmic translational initiation	Biological Process	3	0.133996	GH_D10G0617 ;GH_A05G4016 ;GH_D06G0929
GO:0090377	seed trichome initiation	Biological Process	3	0.133996	GHnewGene_15322;GH_A11G0732 ;GH_D10G1267
GO:0044211	CTP salvage	Biological Process	3	0.133996	GH_D04G0607 ;GH_D05G4037 ;GH_A04G0036
GO:0044206	UMP salvage	Biological Process	3	0.133996	GH_D04G0607 ;GH_D05G4037 ;GH_A04G0036
GO:0016559	peroxisome fission	Biological Process	3	0.133996	GHnewGene_13746; GHnewGene_4119;GH_D05G1997
GO:0070592	cell wall polysaccharide biosynthetic process	Biological Process	3	0.133996	GH_A04G1115 ;GH_A13G0971 ;GH_D04G1459
GO:0070589	cellular component macromolecule biosynthetic process	Biological Process	3	0.133996	GH_A04G1115 ;GH_D04G1459 ;GH_A13G0971
GO:0016574	histone ubiquitination	Biological Process	3	0.133996	GHnewGene_15360;GH_D02G2257 ;GH_D04G2014
GO:0051186	cofactor metabolic process	Biological Process	11	0.135134	GH_D02G2349 ;GH_A04G0536 ;GH_A11G0211 ;GH_D13G1657 ;GH_A09G1766 ;GH_D13G1658 ;GH_D10G2040 ;GH_D13G1656 ;GH_A04G0534 ;GH_A13G1793 ;GH_A13G1702
GO:0008643	carbohydrate transport	Biological Process	12	0.139953	GH_D11G3043 ;GH_D09G2028 ;GH_A09G2087 ;GH_D05G1317 ;GH_D07G0402 ;GH_A07G0396 ;GH_A04G1209 ;GH_D08G0786 ;GH_D03G0683 ;GH_A11G3012 ;GH_D03G1971 ;GH_D04G1542
GO:0023056	positive regulation of signaling	Biological Process	12	0.139953	GH_A07G1155 ;GH_D04G0610 ; GHnewGene_2492;GH_D07G1136 ;GH_A07G2542 ;GH_A12G2707 ;GH_A05G3741 ; GHnewGene_10777;GH_A12G2897 ;GH_D04G1434 ;GH_D12G2920 ;GH_A05G0865
GO:0032446	protein modification by small protein conjugation	Biological Process	41	0.140741	GHnewGene_12156;GH_D11G0968 ;GH_A01G1666 ;GH_A07G2542 ;GH_D07G1136 ;GH_D13G2305 ;GH_A04G1502 ;GH_A06G0893 ;GH_A07G2140 ;GH_D06G0882 ;GH_D01G2286 ;GH_D03G0256 ; GHnewGene_2492;GH_D04G0610 ;GH_D08G2306 ;GH_A13G2308 ;GH_D11G2354 ;GH_A06G1642 ;GH_D10G1737 ;GH_D08G0815 ;GH_D05G3775 ;GH_A05G0865 ;GH_D07G1543 ;GH_D11G1002 ;GH_D04G1434 ;GH_A10G1146 ;GH_A07G1155 ;GH_D08G0680 ;GH_A01G2204 ;GH_D04G1264 ;GH_…
GO:0006826	iron ion transport	Biological Process	9	0.141731	GH_D09G1662 ;GH_A01G1825 ;GH_A01G2395 ;GH_D04G1418 ;GH_D01G1956 ;GH_D02G0681 ;GH_A09G1832 ;GH_A05G1817 ;GH_A06G1735
[truncated: 1,729 more rows]

## Sheet: S-profile19
GO ID	Description	Ontology	GeneRatio (2346)	pvalue	geneID
GO:0005525	GTP binding	Molecular Function	62	0	GH_D12G0450 ;GH_A02G0865 ;GH_A08G0619 ;GH_A04G1412 ;GH_A12G0438 ;GH_D05G1898 ;GH_A02G0144 ;GH_D11G3330 ;GH_D08G2085 ;GH_A08G2076 ;GH_A11G3495 ;GH_A10G0365 ;GH_D05G0921 ;GH_D11G3073 ;GH_D08G1467 ;GH_D02G1770 ;GH_A05G1376 ;GH_A12G2966 ;GH_D08G0459 ;GH_A08G1447 ;GH_D12G1409 ;GH_D07G2176 ;GH_A09G0513 ;GH_D09G1562 ;GH_D08G2099 ;GH_A03G0911 ;GH_A09G2054 ;GH_A08G2085 ;GH_D05G1808 ;GH_A08G0440 ;GH_A10G03…
GO:0003924	GTPase activity	Molecular Function	49	3.67e-11	GH_A02G0865 ;GH_D12G0450 ;GH_A12G0438 ;GH_A08G0619 ;GH_A04G1412 ;GH_D08G2085 ;GH_A08G2076 ;GH_A02G0144 ;GH_D11G3330 ;GH_D05G1898 ;GH_D05G0921 ;GH_A10G0365 ;GH_A11G3495 ;GH_A05G1376 ;GH_A12G2966 ;GH_D07G2176 ;GH_D09G1562 ;GH_A09G0513 ;GH_A03G0911 ;GH_D08G2099 ;GH_D05G1808 ;GH_A08G2085 ;GH_A09G2054 ;GH_D04G1759 ;GH_D06G2327 ;GH_A10G0309 ;GH_A05G0929 ;GH_D10G0321 ;GH_D08G0639 ;GH_D06G2229 ;GH_D13G11…
GO:0005200	structural constituent of cytoskeleton	Molecular Function	19	2.56e-10	GH_D05G1898 ;GH_D11G3501 ;GH_D07G1281 ;GH_D08G2099 ;GH_D04G1759 ;GH_D08G2085 ; GHnewGene_3301;GH_D13G1123 ;GH_A08G2076 ;GH_A03G0911 ;GH_D03G1707 ;GH_A02G0865 ;GH_A05G1119 ;GH_A09G0513 ;GH_A11G3495 ;GH_A05G2151 ;GH_D09G0508 ;GH_A08G2085 ;GH_A04G1412
GO:0003779	actin binding	Molecular Function	20	5.46e-08	GH_D03G1591 ;GH_A03G1744 ;GH_A03G2283 ;GH_A09G1242 ;GH_D12G0333 ;GH_D11G3500 ;GH_D11G3027 ;GH_A05G1083 ;GH_D13G0336 ;GH_A11G2998 ;GH_D05G0273 ;GH_A05G0269 ;GH_D13G2605 ;GH_A05G0270 ;GH_D05G0274 ;GH_D05G1076 ;GH_A08G2130 ;GH_D02G1901 ;GH_D03G1470 ;GH_A11G3493
GO:0000062	fatty-acyl-CoA binding	Molecular Function	8	5.15e-07	GH_A12G0792 ;GH_D12G0961 ;GH_D11G2142 ;GH_A11G3475 ;GH_A11G2308 ;GH_D11G3481 ;GH_D11G3480 ;GH_A11G3364
GO:0005484	SNAP receptor activity	Molecular Function	14	8.08e-07	GH_D13G2312 ;GH_A11G0726 ;GH_D07G2283 ;GH_A10G2588 ;GH_D06G2144 ;GH_D01G2403 ;GH_D10G2692 ;GH_A07G2335 ;GH_A04G0935 ;GH_A09G1494 ;GH_D04G0478 ;GH_A09G0925 ;GH_D04G1269 ;GH_D08G1825
GO:0000149	SNARE binding	Molecular Function	11	8.34e-07	GH_A11G0726 ;GH_D01G2403 ;GH_A07G2335 ;GH_D06G0547 ;GH_D10G1092 ;GH_D04G1269 ;GH_A09G0925 ;GH_A10G2588 ;GH_D05G3211 ;GH_D07G2283 ;GH_A03G1402
GO:0015078	hydrogen ion transmembrane transporter activity	Molecular Function	11	1.67e-05	GH_D03G0103 ;GH_D03G0729 ;GH_D07G2387 ;GH_D13G0990 ;GH_A02G1961 ;GH_D11G1892 ;GH_A13G0994 ;GH_A07G2443 ;GH_A05G0287 ;GH_A13G1600 ;GH_A11G1858
GO:0046577	long-chain-alcohol oxidase activity	Molecular Function	4	8.18e-05	GH_D10G1750 ;GH_A09G2496 ;GH_D09G2431 ;GH_A07G1646
GO:0005483	soluble NSF attachment protein activity	Molecular Function	3	9.79e-05	GH_A10G1756 ;GH_D07G2494 ;GH_A07G2553
GO:0015020	glucuronosyltransferase activity	Molecular Function	4	0.000204	GH_A10G0827 ;GH_D03G0647 ;GH_D06G0162 ;GH_D11G0614
GO:0004869	cysteine-type endopeptidase inhibitor activity	Molecular Function	4	0.000299	GHnewGene_11862; GHnewGene_1825; GHnewGene_14612; GHnewGene_11776
GO:0015085	calcium ion transmembrane transporter activity	Molecular Function	3	0.000468	GH_A13G0543 ;GH_D13G0725 ;GH_D13G0724
GO:0070773	protein-N-terminal glutamine amidohydrolase activity	Molecular Function	2	0.000856	GH_D09G1333 ;GH_A09G1383
GO:0004143	diacylglycerol kinase activity	Molecular Function	4	0.001003	GH_A05G0066 ;GH_A01G0670 ;GH_A12G1549 ;GH_D12G1551
GO:0005375	copper ion transmembrane transporter activity	Molecular Function	4	0.001281	GH_A07G0194 ;GH_A03G0590 ;GH_D03G1373 ;GH_A06G0843
GO:0019905	syntaxin binding	Molecular Function	4	0.001281	GH_A07G2553 ;GH_D07G2494 ;GH_A10G1756 ;GH_D04G0712
GO:0061631	ubiquitin conjugating enzyme activity	Molecular Function	7	0.001481	GH_A11G3277 ;GH_A10G0508 ;GH_D13G2555 ;GH_D05G0962 ;GH_A05G0976 ;GH_D11G3280 ;GH_A07G0694
GO:0005179	hormone activity	Molecular Function	4	0.002432	GH_A10G1394 ;GH_D02G0525 ;GH_D01G0267 ;GH_A01G0281
GO:0030545	receptor regulator activity	Molecular Function	4	0.002432	GH_D02G0525 ;GH_A10G1394 ;GH_D01G0267 ;GH_A01G0281
GO:0048018	receptor agonist activity	Molecular Function	4	0.002432	GH_A01G0281 ;GH_D01G0267 ;GH_A10G1394 ;GH_D02G0525
GO:0003837	beta-ureidopropionase activity	Molecular Function	2	0.002518	GH_D03G1156 ;GH_D12G0164
GO:0004707	MAP kinase activity	Molecular Function	7	0.002631	GH_D02G0986 ;GH_A05G1016 ;GH_D05G1003 ;GH_D12G2246 ;GH_D03G1517 ;GH_A12G1238 ;GH_D08G1781
GO:0016740	transferase activity	Molecular Function	37	0.002695	GH_D06G1201 ;GH_D03G1458 ;GH_A03G0514 ;GH_D01G2286 ;GH_D09G1933 ;GH_D03G0256 ;GH_D06G2081 ;GH_D09G0835 ;GH_A13G2564 ;GH_A07G1155 ;GH_D12G0679 ;GH_A01G2204 ;GH_D04G0583 ;GH_D07G1051 ;GH_A05G3899 ;GH_A11G0473 ;GH_A12G2704 ;GH_A07G1064 ;GH_D04G2014 ; GHnewGene_3301;GH_A13G1793 ;GH_A11G0131 ;GH_D07G1136 ;GH_A04G1502 ;GH_A07G0274 ;GH_A06G2043 ;GH_A02G1543 ;GH_D04G0610 ;GH_D11G2354 ;GH_A12G0669 ;GH_D05…
GO:0005096	GTPase activator activity	Molecular Function	12	0.003042	GH_D06G0557 ;GH_A05G0160 ;GH_D13G0223 ;GH_A04G0251 ;GH_D12G2302 ;GH_D05G0164 ;GH_D07G2366 ;GH_A01G2377 ;GH_D09G2093 ;GH_D05G3820 ;GH_D04G0712 ;GH_A04G1000
GO:0004602	glutathione peroxidase activity	Molecular Function	4	0.003505	GH_D08G2134 ;GH_D10G2040 ;GH_A08G2117 ;GH_D08G0756
GO:0051740	ethylene binding	Molecular Function	3	0.004514	GH_D01G0349 ;GH_D02G0410 ;GH_A02G0389
GO:0038199	ethylene receptor activity	Molecular Function	3	0.004514	GH_A02G0389 ;GH_D02G0410 ;GH_D01G0349
GO:0032422	purine-rich negative regulatory element binding	Molecular Function	2	0.004937	GH_D03G1663 ;GH_A03G0312
GO:0016603	glutaminyl-peptide cyclotransferase activity	Molecular Function	2	0.004937	GH_A08G1128 ;GH_D08G1141
GO:1990585	hydroxyproline O-arabinosyltransferase activity	Molecular Function	2	0.004937	GH_A06G2043 ;GH_D06G2081
GO:0005460	UDP-glucose transmembrane transporter activity	Molecular Function	2	0.004937	GH_D07G0402 ;GH_A07G0396
GO:0016531	copper chaperone activity	Molecular Function	2	0.004937	GH_A04G0318 ;GH_D05G3752
GO:0008418	protein-N-terminal asparagine amidohydrolase activity	Molecular Function	2	0.004937	GH_A09G1383 ;GH_D09G1333
GO:0016762	xyloglucan:xyloglucosyl transferase activity	Molecular Function	7	0.005506	GH_A11G0524 ;GH_A02G1746 ;GH_D03G0319 ;GH_A08G0267 ;GH_D11G2209 ;GH_D06G1728 ;GH_A08G1792
GO:0005546	phosphatidylinositol-4,5-bisphosphate binding	Molecular Function	4	0.005655	GH_D05G3211 ;GH_D10G1092 ;GH_A03G1402 ;GH_D06G0547
GO:0031418	L-ascorbic acid binding	Molecular Function	6	0.005798	GH_A11G0706 ;GH_A09G0267 ;GH_A02G0975 ;GH_A13G0444 ;GH_D02G1015 ;GH_D11G0736
GO:0032050	clathrin heavy chain binding	Molecular Function	4	0.00653	GH_D05G3211 ;GH_D10G1092 ;GH_A03G1402 ;GH_D06G0547
GO:0004427	inorganic diphosphatase activity	Molecular Function	5	0.007386	GH_A08G2335 ;GH_A04G0989 ;GH_A09G1749 ;GH_D06G0536 ;GH_D08G2341
GO:0017137	Rab GTPase binding	Molecular Function	7	0.007879	GH_D04G0712 ;GH_D11G0184 ;GH_D13G0223 ;GH_A05G0160 ;GH_D06G0557 ;GH_D07G2366 ;GH_D05G0164
GO:0003826	alpha-ketoacid dehydrogenase activity	Molecular Function	2	0.00807	GH_D05G2420 ; GHnewGene_337
GO:0003993	acid phosphatase activity	Molecular Function	7	0.008433	GH_D07G0497 ;GH_A06G1085 ;GH_A13G2288 ;GH_A03G0648 ;GH_D13G2290 ;GH_A11G1456 ; GHnewGene_1994
GO:0004601	peroxidase activity	Molecular Function	16	0.011072	GH_A10G1056 ;GH_D03G1634 ;GH_D12G0955 ;GH_A03G0339 ;GH_D08G2134 ;GH_A02G1495 ;GH_D03G0673 ;GH_A03G1283 ;GH_D03G0677 ;GH_D07G0022 ;GH_D02G1472 ;GH_D10G2040 ;GH_A03G1264 ;GH_D07G2007 ;GH_D12G2324 ;GH_A05G0163
GO:0005545	1-phosphatidylinositol binding	Molecular Function	5	0.011821	GH_D10G1092 ;GH_D05G3211 ;GH_A03G1402 ;GH_A05G3187 ;GH_D06G0547
GO:0003988	acetyl-CoA C-acyltransferase activity	Molecular Function	2	0.01187	GH_D11G1450 ;GH_A11G1416
GO:0048040	UDP-glucuronate decarboxylase activity	Molecular Function	2	0.01187	GH_A01G2361 ;GH_A05G0978
GO:0003861	3-isopropylmalate dehydratase activity	Molecular Function	2	0.01187	GH_A09G0785 ;GH_D09G0725
GO:0003983	UTP:glucose-1-phosphate uridylyltransferase activity	Molecular Function	2	0.01187	GH_A08G0422 ;GH_D08G0444
GO:0003839	gamma-glutamylcyclotransferase activity	Molecular Function	2	0.01187	GH_A06G1295 ;GH_D06G1201
GO:0004553	hydrolase activity, hydrolyzing O-glycosyl compounds	Molecular Function	22	0.013258	GH_A07G0423 ;GH_D06G1728 ;GH_D05G0901 ;GH_A02G1772 ;GH_A13G1169 ;GH_A11G0524 ;GH_D03G0288 ;GH_A04G1419 ;GH_A11G1105 ;GH_A12G2608 ;GH_A08G0267 ;GH_A04G1661 ;GH_A02G1746 ;GH_D11G2209 ;GH_A05G2284 ;GH_D06G0258 ;GH_D05G0735 ;GH_A08G1792 ;GH_D09G2495 ;GH_D03G0319 ;GH_D05G2339 ;GH_A05G2316
GO:0008378	galactosyltransferase activity	Molecular Function	3	0.014693	GH_D12G0922 ;GH_D04G0583 ;GH_D11G0086
GO:0043169	cation binding	Molecular Function	10	0.014931	GH_D04G2014 ;GH_D09G1665 ;GH_A04G1177 ; GHnewGene_11137;GH_D10G2040 ;GH_D11G3248 ;GH_A09G0747 ;GH_D04G1416 ;GH_A07G1155 ;GH_D07G1136
GO:0004568	chitinase activity	Molecular Function	5	0.016461	GH_D11G1123 ;GH_D10G0049 ;GH_D06G0527 ;GH_A06G0558 ;GH_A10G0047
GO:0005509	calcium ion binding	Molecular Function	31	0.019904	GH_A13G2495 ;GH_D04G1416 ;GH_A12G1300 ;GH_D06G1442 ;GH_D12G1319 ;GH_A09G2135 ;GH_A08G2713 ;GH_A12G2415 ;GH_D05G0772 ;GH_A09G0747 ;GH_A05G2275 ;GH_D05G2295 ;GH_A09G1198 ;GH_D10G2259 ;GH_A12G0488 ;GH_D02G0529 ;GH_D13G1482 ;GH_D05G0291 ;GH_A04G0591 ;GH_A03G1077 ;GH_D08G0117 ;GH_A10G1494 ;GH_D08G2711 ;GH_D12G0131 ;GH_A09G2700 ;GH_A02G0944 ;GH_D13G0580 ;GH_A05G2029 ;GH_A05G0286 ;GH_D02G0772 ; GHnewGen…
GO:0051015	actin filament binding	Molecular Function	8	0.020921	GH_A01G1289 ;GH_D11G0197 ;GH_A05G0896 ;GH_A13G0645 ;GH_D02G2230 ;GH_D01G1399 ;GH_D06G0228 ;GH_D11G3142
GO:0017176	phosphatidylinositol N-acetylglucosaminyltransferase activity	Molecular Function	2	0.021312	GH_A09G2481 ;GH_D09G2416
GO:0044390	ubiquitin-like protein conjugating enzyme binding	Molecular Function	3	0.022446	GH_A06G0118 ;GH_D05G3775 ;GH_D06G0102
GO:0004197	cysteine-type endopeptidase activity	Molecular Function	7	0.02513	GH_D11G1105 ;GH_scaffold7752_objG0001 ;GH_A10G2153 ;GH_A10G2137 ;GH_A08G1668 ;GH_D02G2154 ;GH_A03G2223
GO:0004623	phospholipase A2 activity	Molecular Function	2	0.026876	GH_A05G0286 ;GH_D05G0291
GO:0005459	UDP-galactose transmembrane transporter activity	Molecular Function	2	0.026876	GH_D07G0402 ;GH_A07G0396
GO:0008506	sucrose:proton symporter activity	Molecular Function	2	0.026876	GH_A06G0289 ;GH_D06G0274
GO:0098772	molecular function regulator	Molecular Function	9	0.028319	GH_D07G2366 ;GH_A01G0281 ;GH_A10G1394 ;GH_D02G0525 ;GH_A05G0719 ;GH_D13G0223 ;GH_D01G0267 ;GH_A09G1425 ;GH_D05G0164
GO:0046914	transition metal ion binding	Molecular Function	7	0.029018	GH_D04G2014 ;GH_A07G1155 ; GHnewGene_11137;GH_D09G1665 ;GH_D07G1136 ;GH_D10G2040 ;GH_D11G3248
GO:0031543	peptidyl-proline dioxygenase activity	Molecular Function	1	0.029267	GH_A13G1611
GO:0034038	deoxyhypusine synthase activity	Molecular Function	1	0.029267	GH_D10G2241
GO:0010313	phytochrome binding	Molecular Function	1	0.029267	GHnewGene_3301
GO:0090353	polygalacturonase inhibitor activity	Molecular Function	1	0.029267	GH_A09G1425
GO:0052684	L-serine hydro-lyase (adding indole, L-tryptophan-forming) activity	Molecular Function	1	0.029267	GH_A11G1756
GO:0004656	procollagen-proline 4-dioxygenase activity	Molecular Function	1	0.029267	GH_A13G1611
GO:0050088	mannose-6-phosphate 6-reductase activity	Molecular Function	1	0.029267	GH_A01G0035
GO:0031545	peptidyl-proline 4-dioxygenase activity	Molecular Function	1	0.029267	GH_A13G1611
GO:0035539	8-oxo-7,8-dihydrodeoxyguanosine triphosphate pyrophosphatase activity	Molecular Function	1	0.029267	GH_A13G0760
GO:0019798	procollagen-proline dioxygenase activity	Molecular Function	1	0.029267	GH_A13G1611
GO:0009678	hydrogen-translocating pyrophosphatase activity	Molecular Function	3	0.032026	GH_A08G2335 ;GH_D06G0536 ;GH_D08G2341
GO:0004190	aspartic-type endopeptidase activity	Molecular Function	11	0.0332	GH_D01G0801 ;GH_D13G2460 ;GH_D01G1252 ;GH_A01G1185 ;GH_D06G1773 ;GH_A07G0895 ;GH_D02G0148 ;GH_A08G2389 ;GH_A08G0280 ;GH_A10G0110 ;GH_A09G1518
GO:0015171	amino acid transmembrane transporter activity	Molecular Function	6	0.033217	GH_A04G1088 ;GH_D13G1466 ;GH_A13G0165 ;GH_D10G2655 ;GH_D01G1958 ;GH_A10G2524
GO:0003951	NAD+ kinase activity	Molecular Function	4	0.033906	GH_A12G1549 ;GH_A01G0670 ;GH_D12G1551 ;GH_A05G0066
GO:0004565	beta-galactosidase activity	Molecular Function	5	0.03498	GH_A05G1896 ;GH_D06G0761 ;GH_D05G1933 ;GH_D10G0637 ;GH_A07G0116
GO:0004124	cysteine synthase activity	Molecular Function	3	0.035622	GH_A13G1255 ;GH_A08G2414 ;GH_D08G2420
GO:0003978	UDP-glucose 4-epimerase activity	Molecular Function	3	0.039417	GH_D06G2126 ;GH_A06G1141 ;GH_A06G2088
GO:0009044	xylan 1,4-beta-xylosidase activity	Molecular Function	2	0.039505	GH_A04G1419 ;GH_A05G2284
GO:0016763	transferase activity, transferring pentosyl groups	Molecular Function	2	0.039505	GH_D06G2081 ;GH_A06G2043
GO:0051903	S-(hydroxymethyl)glutathione dehydrogenase activity	Molecular Function	2	0.039505	GH_A07G2302 ;GH_D08G1266
GO:0016684	oxidoreductase activity, acting on peroxide as acceptor	Molecular Function	2	0.039505	GH_D10G2040 ;GH_A09G0747
GO:0017022	myosin binding	Molecular Function	4	0.042173	GH_D01G1706 ;GH_A01G1568 ;GH_A09G1480 ;GH_A11G2812
GO:0016747	transferase activity, transferring acyl groups other than amino-acyl groups	Molecular Function	16	0.045842	GH_D02G1679 ;GH_A09G2422 ;GH_D10G2445 ;GH_D09G2362 ;GH_A05G1932 ;GH_A05G4308 ;GH_D05G1971 ;GH_A09G0002 ;GH_A03G1679 ;GH_D03G1975 ;GH_D04G0067 ;GH_D05G1187 ;GH_D08G1505 ;GH_A08G2412 ;GH_A05G1187 ;GH_D10G2318
GO:0070403	NAD+ binding	Molecular Function	2	0.046504	GH_A05G0978 ;GH_A01G2361
GO:0005102	receptor binding	Molecular Function	6	0.046592	GH_A11G2080 ;GH_A10G1394 ;GH_D02G0525 ;GH_D01G0267 ;GH_A01G0281 ;GH_D11G2354
GO:0047938	glucose-6-phosphate 1-epimerase activity	Molecular Function	3	0.047592	GH_A08G0231 ;GH_D08G0244 ;GH_A10G0497
GO:0016757	transferase activity, transferring glycosyl groups	Molecular Function	22	0.049854	GH_A06G2043 ;GH_D03G0365 ;GH_A04G1407 ;GH_D01G1982 ;GH_D06G1355 ;GH_D05G0945 ;GH_A06G1155 ;GH_A01G1873 ;GH_D02G1915 ;GH_D06G2081 ;GH_A08G0595 ;GH_A12G0495 ;GH_A04G0139 ;GH_D09G0294 ;GH_A06G0107 ;GH_D12G2902 ;GH_D08G0593 ;GH_D11G0384 ;GH_A06G1007 ;GH_A03G1759 ;GH_D04G0583 ;GH_A08G0145
GO:0010181	FMN binding	Molecular Function	5	0.051575	GH_A05G4346 ;GH_D05G1509 ;GH_D04G0176 ;GH_A10G0182 ;GH_D03G0162
GO:0019787	ubiquitin-like protein transferase activity	Molecular Function	14	0.052349	GH_A11G2080 ;GH_D04G2014 ; GHnewGene_3301;GH_A07G1155 ;GH_A01G2204 ;GH_A05G3899 ;GH_D04G0610 ;GH_D11G2354 ;GH_D05G3775 ;GH_D11G1002 ;GH_D07G1136 ;GH_A04G1502 ;GH_D03G0256 ;GH_D01G2286
GO:0008121	ubiquinol-cytochrome-c reductase activity	Molecular Function	2	0.053915	GH_D01G0013 ;GH_D04G0125
GO:0016624	oxidoreductase activity, acting on the aldehyde or oxo group of donors, disulfide as acceptor	Molecular Function	2	0.053915	GH_D05G2420 ; GHnewGene_337
GO:0070696	transmembrane receptor protein serine/threonine kinase binding	Molecular Function	2	0.053915	GH_A11G2080 ;GH_D11G2354
GO:0008017	microtubule binding	Molecular Function	16	0.057663	GH_A02G0893 ;GH_A11G2080 ;GH_A09G1030 ;GH_A04G1485 ;GH_D05G4036 ;GH_A09G2054 ;GH_A09G1936 ;GH_A07G1376 ;GH_D05G1607 ;GH_D13G0059 ;GH_D02G2408 ;GH_A05G1577 ;GH_D11G2354 ;GH_D05G1796 ;GH_D04G1824 ;GH_A09G0298
GO:0004668	protein-arginine deiminase activity	Molecular Function	1	0.057677	GH_A07G0648
GO:0050515	4-(cytidine 5'-diphospho)-2-C-methyl-D-erythritol kinase activity	Molecular Function	1	0.057677	GH_A07G1303
GO:0050080	malonyl-CoA decarboxylase activity	Molecular Function	1	0.057677	GH_D10G0114
GO:0008967	phosphoglycolate phosphatase activity	Molecular Function	1	0.057677	GH_A06G2380
GO:0008863	formate dehydrogenase (NAD+) activity	Molecular Function	1	0.057677	GH_D07G2432
GO:0009013	succinate-semialdehyde dehydrogenase [NAD(P)+] activity	Molecular Function	1	0.057677	GH_D01G0998
GO:0008794	arsenate reductase (glutaredoxin) activity	Molecular Function	1	0.057677	GH_A09G1627
GO:0015377	cation:chloride symporter activity	Molecular Function	1	0.057677	GH_D12G0456
GO:0001227	transcriptional repressor activity, RNA polymerase II transcription regulatory region sequence-specific binding	Molecular Function	1	0.057677	GH_D05G2085
GO:0047632	agmatine deiminase activity	Molecular Function	1	0.057677	GH_A07G0648
GO:0004028	3-chloroallyl aldehyde dehydrogenase activity	Molecular Function	1	0.057677	GH_A02G1952
GO:0030614	oxidoreductase activity, acting on phosphorus or arsenic in donors, disulfide as acceptor	Molecular Function	1	0.057677	GH_A09G1627
GO:0003977	UDP-N-acetylglucosamine diphosphorylase activity	Molecular Function	1	0.057677	GH_D12G0484
GO:0030611	arsenate reductase activity	Molecular Function	1	0.057677	GH_A09G1627
GO:0030613	oxidoreductase activity, acting on phosphorus or arsenic in donors	Molecular Function	1	0.057677	GH_A09G1627
GO:0050291	sphingosine N-acyltransferase activity	Molecular Function	1	0.057677	GH_A07G0650
GO:0001735	prenylcysteine oxidase activity	Molecular Function	1	0.057677	GH_A12G0768
GO:0004038	allantoinase activity	Molecular Function	1	0.057677	GH_A10G0263
GO:0003755	peptidyl-prolyl cis-trans isomerase activity	Molecular Function	8	0.059791	GH_D02G0586 ;GH_A11G0443 ;GH_D01G2368 ;GH_A01G0029 ;GH_D04G1814 ;GH_A10G0979 ;GH_D02G0192 ;GH_A01G0034
GO:0004364	glutathione transferase activity	Molecular Function	6	0.060375	GH_D01G2430 ;GH_D10G2040 ;GH_A08G0281 ;GH_D11G2329 ;GH_A02G0293 ;GH_A13G1793
GO:0004014	adenosylmethionine decarboxylase activity	Molecular Function	2	0.06171	GH_D13G0932 ;GH_A13G1107
GO:0004345	glucose-6-phosphate dehydrogenase activity	Molecular Function	2	0.06171	GH_A07G2558 ;GH_D07G2499
GO:0008810	cellulase activity	Molecular Function	4	0.061806	GH_D06G1380 ;GH_A06G1202 ;GH_A10G0690 ;GH_D10G0892
GO:0003743	translation initiation factor activity	Molecular Function	12	0.065501	GH_D02G0458 ;GH_A10G2467 ;GH_A10G1834 ;GH_D06G0929 ;GH_A05G1524 ;GH_D10G2576 ;GH_D06G0942 ;GH_D09G2565 ;GH_D08G2628 ;GH_A02G0447 ;GH_A07G2143 ;GH_D07G2080
GO:0016860	intramolecular oxidoreductase activity	Molecular Function	2	0.069858	GH_D02G0804 ;GH_A11G2599
GO:0004325	ferrochelatase activity	Molecular Function	2	0.069858	GH_A08G2823 ;GH_D08G2816
GO:0016864	intramolecular oxidoreductase activity, transposing S-S bonds	Molecular Function	2	0.069858	GH_A11G2599 ;GH_D02G0804
GO:0046556	alpha-L-arabinofuranosidase activity	Molecular Function	2	0.069858	GH_A04G1419 ;GH_A05G2284
GO:0015292	uniporter activity	Molecular Function	2	0.069858	GH_D11G1985 ;GH_A11G1954
GO:0008198	ferrous iron binding	Molecular Function	2	0.069858	GH_D08G2590 ;GH_D04G0421
GO:0046873	metal ion transmembrane transporter activity	Molecular Function	3	0.076559	GH_A13G0543 ;GH_D13G0724 ;GH_D13G0725
GO:0010436	carotenoid dioxygenase activity	Molecular Function	2	0.078334	GH_A12G2220 ;GH_D06G1625
GO:0003955	NAD(P)H dehydrogenase (quinone) activity	Molecular Function	2	0.078334	GH_A10G0182 ;GH_D03G0162
GO:0022857	transmembrane transporter activity	Molecular Function	28	0.080247	GH_D08G1864 ;GH_D01G2489 ;GH_A07G0396 ;GH_A11G2006 ; GHnewGene_1847;GH_A12G2186 ;GH_D04G0405 ;GH_D01G1998 ;GH_A05G3102 ;GH_D09G2028 ;GH_D08G1776 ;GH_A09G2087 ;GH_A06G1686 ;GH_D12G0513 ;GH_D06G0492 ;GH_A03G0138 ;GH_A05G2278 ;GH_D02G0163 ;GH_A10G1064 ;GH_D05G0005 ;GH_D03G1220 ;GH_A02G0154 ;GH_D07G0402 ;GH_A06G0527 ;GH_D05G3721 ;GH_A13G1636 ;GH_A05G3970 ;GH_A04G1174
GO:0019901	protein kinase binding	Molecular Function	5	0.082018	GH_D06G2327 ;GH_A07G0727 ;GH_D08G0728 ;GH_A08G0735 ;GH_A08G1635
GO:0015137	citrate transmembrane transporter activity	Molecular Function	1	0.085257	GH_D08G0342
GO:0008179	adenylate cyclase binding	Molecular Function	1	0.085257	GH_D13G0336
GO:0052861	glucan endo-1,3-beta-glucanase activity, C-3 substituted reducing group	Molecular Function	1	0.085257	GH_D07G0805
GO:0047661	amino-acid racemase activity	Molecular Function	1	0.085257	GH_D05G1261
GO:0004033	aldo-keto reductase (NADP) activity	Molecular Function	1	0.085257	GH_D09G0642
GO:0032440	2-alkenal reductase [NAD(P)] activity	Molecular Function	1	0.085257	GH_A02G0059
GO:0016758	transferase activity, transferring hexosyl groups	Molecular Function	4	0.085455	GH_D12G0922 ;GH_D04G0583 ;GH_A05G0135 ;GH_D12G1977
GO:0000155	phosphorelay sensor kinase activity	Molecular Function	4	0.085455	GH_A02G0389 ;GH_D02G0410 ;GH_A02G1984 ;GH_D01G0349
GO:0050660	flavin adenine dinucleotide binding	Molecular Function	10	0.086477	GH_A09G2496 ;GH_D02G0138 ;GH_A01G2250 ;GH_D09G2431 ;GH_A07G1646 ;GH_D13G2490 ;GH_D11G0090 ;GH_D10G1750 ;GH_A10G1871 ;GH_A05G4346
GO:0051119	sugar transmembrane transporter activity	Molecular Function	2	0.08711	GH_D08G0786 ;GH_D03G0683
GO:0005384	manganese ion transmembrane transporter activity	Molecular Function	3	0.087588	GH_D13G0725 ;GH_A13G0543 ;GH_D13G0724
GO:0043167	ion binding	Molecular Function	14	0.088138	GH_A07G1155 ;GH_D07G1925 ;GH_A09G0747 ;GH_D11G3248 ;GH_D10G2040 ;GH_D04G2014 ;GH_D04G1416 ;GH_D07G1136 ;GH_A08G1214 ; GHnewGene_11137;GH_A04G1177 ;GH_A03G0179 ;GH_D09G1665 ;GH_A02G0148
GO:0030276	clathrin binding	Molecular Function	4	0.089769	GH_D05G0457 ;GH_A05G0454 ;GH_A05G3187 ;GH_A02G0148
GO:0016853	isomerase activity	Molecular Function	4	0.089769	GH_A09G1030 ;GH_D11G2895 ;GH_D02G0804 ;GH_A11G2599
GO:0005216	ion channel activity	Molecular Function	3	0.093339	GH_A09G1857 ;GH_D02G1311 ;GH_D09G1811
GO:0004784	superoxide dismutase activity	Molecular Function	2	0.096162	GH_D05G2813 ;GH_A05G2800
GO:0008092	cytoskeletal protein binding	Molecular Function	6	0.097678	GH_A05G1577 ;GH_D11G2354 ;GH_D05G1607 ;GH_A11G2080 ;GH_A09G1480 ; GHnewGene_3301
GO:0060589	nucleoside-triphosphatase regulator activity	Molecular Function	4	0.098703	GH_D07G2366 ;GH_D05G0164 ;GH_A05G0719 ;GH_D13G0223
GO:0004535	poly(A)-specific ribonuclease activity	Molecular Function	3	0.09924	GH_A07G0312 ;GH_D11G3659 ;GH_D07G0322
GO:0051539	4 iron, 4 sulfur cluster binding	Molecular Function	7	0.099262	GH_A09G0785 ;GH_D07G2433 ;GH_D05G0057 ;GH_A04G0138 ;GH_D09G0725 ;GH_D08G2590 ;GH_D01G2566
GO:0019904	protein domain specific binding	Molecular Function	2	0.105466	GH_D07G0785 ;GH_D05G1589
GO:0016811	hydrolase activity, acting on carbon-nitrogen (but not peptide) bonds, in linear amides	Molecular Function	3	0.111476	GH_D12G0164 ;GH_D03G1156 ;GH_A13G0345
GO:0050307	sucrose-phosphate phosphatase activity	Molecular Function	1	0.112031	GH_A04G0596
GO:0004582	dolichyl-phosphate beta-D-mannosyltransferase activity	Molecular Function	1	0.112031	GH_D01G1067
GO:0004615	phosphomannomutase activity	Molecular Function	1	0.112031	GH_A12G1216
GO:0004174	electron-transferring-flavoprotein dehydrogenase activity	Molecular Function	1	0.112031	GH_D13G2490
GO:0004516	nicotinate phosphoribosyltransferase activity	Molecular Function	1	0.112031	GH_D11G2066
GO:1990137	plant seed peroxidase activity	Molecular Function	1	0.112031	GH_A09G0747
GO:0000213	tRNA-intron endonuclease activity	Molecular Function	1	0.112031	GH_A13G2485
GO:0030366	molybdopterin synthase activity	Molecular Function	1	0.112031	GH_A06G1955
GO:0001055	RNA polymerase II activity	Molecular Function	1	0.112031	GH_A05G3280
GO:0048032	galacturonate binding	Molecular Function	1	0.112031	GH_A08G1214
GO:0003987	acetate-CoA ligase activity	Molecular Function	1	0.112031	GH_D06G2118
GO:0015631	tubulin binding	Molecular Function	4	0.112841	GH_A11G2080 ;GH_D05G1607 ;GH_D11G2354 ;GH_A05G1577
GO:0005262	calcium channel activity	Molecular Function	2	0.115	GH_D11G1985 ;GH_A11G1954
GO:0015018	galactosylgalactosylxylosylprotein 3-beta-glucuronosyltransferase activity	Molecular Function	2	0.115	GH_A06G0291 ;GH_D09G1632
GO:0016018	cyclosporin A binding	Molecular Function	2	0.115	GH_A01G0034 ;GH_D04G1814
GO:0043295	glutathione binding	Molecular Function	2	0.115	GH_D10G2040 ;GH_D11G2329
GO:0004672	protein kinase activity	Molecular Function	63	0.117462	GH_A12G2941 ;GH_D09G2636 ;GH_A10G1620 ;GH_A01G0835 ;GH_D07G0802 ;GH_A07G2450 ;GH_D10G2259 ;GH_A10G2276 ;GH_A12G0360 ;GH_A09G1407 ;GH_A07G0195 ;GH_D03G1712 ;GH_A09G2335 ;GH_D11G3299 ;GH_D07G2007 ;GH_D08G0592 ;GH_A08G1150 ;GH_D06G1587 ;GH_A01G0653 ;GH_A11G2550 ;GH_D01G0846 ;GH_A08G0594 ;GH_D10G1239 ;GH_D09G1871 ;GH_A05G1610 ;GH_D03G1172 ;GH_A10G1665 ;GH_D03G0609 ;GH_A12G0110 ;GH_D06G0656 ;GH_A06G17…
GO:0008536	Ran GTPase binding	Molecular Function	4	0.117742	GH_D12G2704 ;GH_D01G2527 ;GH_A04G1125 ;GH_D08G2293
GO:0005385	zinc ion transmembrane transporter activity	Molecular Function	3	0.117799	GH_D08G2295 ;GH_A10G1661 ;GH_A08G2289
GO:0016161	beta-amylase activity	Molecular Function	3	0.117799	GHnewGene_17064;GH_D10G2798 ; GHnewGene_17061
GO:0004842	ubiquitin-protein transferase activity	Molecular Function	24	0.120867	GH_D06G1572 ;GH_A01G1025 ;GH_A11G2080 ;GH_D10G1275 ;GH_A01G2185 ;GH_D11G1002 ;GH_D06G1227 ;GH_D05G3775 ;GH_D11G2354 ;GH_A12G1776 ;GH_D04G0610 ;GH_A04G1502 ;GH_A10G0356 ;GH_D07G1136 ; GHnewGene_3301;GH_D04G2014 ;GH_D06G1644 ;GH_A05G3899 ;GH_D09G1955 ;GH_A01G2204 ;GH_A07G1155 ;GH_D01G2286 ;GH_D03G0256 ;GH_D13G0895
GO:0015267	channel activity	Molecular Function	5	0.124278	GH_D01G0022 ;GH_A05G1039 ;GH_A08G1308 ;GH_A06G1420 ;GH_A13G1928
GO:0030674	protein binding, bridging	Molecular Function	2	0.124743	GH_D06G0261 ; GHnewGene_3301
GO:0005516	calmodulin binding	Molecular Function	8	0.127274	GH_D08G0228 ;GH_D12G2898 ;GH_D02G2342 ;GH_D04G0463 ;GH_D12G0131 ;GH_D13G0580 ;GH_A08G0216 ;GH_A04G0591
GO:0005388	calcium-transporting ATPase activity	Molecular Function	3	0.13083	GH_D08G0228 ;GH_A08G0216 ;GH_D08G0695
GO:0008408	3'-5' exonuclease activity	Molecular Function	3	0.13083	GH_A02G0587 ;GH_A05G0452 ;GH_D05G0455
GO:0009931	calcium-dependent protein serine/threonine kinase activity	Molecular Function	3	0.13083	GH_D13G0580 ;GH_A04G0591 ;GH_D12G0131
GO:0050313	sulfur dioxygenase activity	Molecular Function	1	0.138021	GH_A01G0395
GO:0016701	oxidoreductase activity, acting on single donors with incorporation of molecular oxygen	Molecular Function	1	0.138021	GH_D04G0421
GO:0047274	galactinol-sucrose galactosyltransferase activity	Molecular Function	1	0.138021	GH_D04G0583
GO:0050355	triphosphatase activity	Molecular Function	1	0.138021	GH_A06G2110
GO:0030507	spectrin binding	Molecular Function	1	0.138021	GHnewGene_3301
GO:0019899	enzyme binding	Molecular Function	10	0.156547	GH_A05G2710 ;GH_D07G2366 ;GH_D05G3775 ; GHnewGene_3301;GH_D13G0223 ;GH_A01G2204 ;GH_A04G1502 ;GH_D05G0164 ;GH_A07G0727 ;GH_D01G2286
GO:0030695	GTPase regulator activity	Molecular Function	3	0.15828	GH_D05G0164 ;GH_D13G0223 ;GH_D07G2366
GO:0004750	ribulose-phosphate 3-epimerase activity	Molecular Function	1	0.163251	GH_A07G0723
GO:0016040	glutamate synthase (NADH) activity	Molecular Function	1	0.163251	GH_A05G4346
GO:0004514	nicotinate-nucleotide diphosphorylase (carboxylating) activity	Molecular Function	1	0.163251	GH_D11G2066
GO:0005047	signal recognition particle binding	Molecular Function	1	0.163251	GH_A06G1061
GO:0019172	glyoxalase III activity	Molecular Function	1	0.163251	GH_D07G0818
GO:0009041	uridylate kinase activity	Molecular Function	1	0.163251	GH_D13G0131
GO:0003885	D-arabinono-1,4-lactone oxidase activity	Molecular Function	1	0.163251	GH_A12G1322
GO:0017016	Ras GTPase binding	Molecular Function	3	0.165401	GH_D13G0223 ;GH_D05G0164 ;GH_D07G2366
GO:0031267	small GTPase binding	Molecular Function	3	0.165401	GH_D07G2366 ;GH_D05G0164 ;GH_D13G0223
GO:0004032	alditol:NADP+ 1-oxidoreductase activity	Molecular Function	2	0.165405	GH_A04G1040 ;GH_A01G0035
GO:0019706	protein-cysteine S-palmitoyltransferase activity	Molecular Function	4	0.165666	GH_A12G2121 ;GH_D12G2120 ;GH_D03G0856 ;GH_D10G2341
GO:0004185	serine-type carboxypeptidase activity	Molecular Function	5	0.169723	GH_D02G1237 ;GH_D09G0802 ;GH_D04G1646 ;GH_A05G2972 ;GH_A08G1681
GO:0008106	alcohol dehydrogenase (NADP+) activity	Molecular Function	2	0.175904	GH_A04G1040 ;GH_A01G0035
GO:1901981	phosphatidylinositol phosphate binding	Molecular Function	2	0.175904	GH_A07G1155 ;GH_D07G1136
GO:0016702	oxidoreductase activity, acting on single donors with incorporation of molecular oxygen, incorporation of two atoms of oxygen	Molecular Function	4	0.182983	GH_A13G1284 ;GH_D02G1659 ;GH_D12G2239 ;GH_A02G0326
GO:0044325	ion channel binding	Molecular Function	1	0.187743	GHnewGene_3301
GO:0008568	microtubule-severing ATPase activity	Molecular Function	1	0.187743	GH_A09G1030
GO:0003849	3-deoxy-7-phosphoheptulonate synthase activity	Molecular Function	1	0.187743	GH_D09G2068
GO:0004128	cytochrome-b5 reductase activity, acting on NAD(P)H	Molecular Function	1	0.187743	GH_A08G2484
GO:0042286	glutamate-1-semialdehyde 2,1-aminomutase activity	Molecular Function	1	0.187743	GH_A03G0663
GO:0033897	ribonuclease T2 activity	Molecular Function	2	0.197189	GH_D12G1838 ;GH_A13G0807
GO:0008353	RNA polymerase II carboxy-terminal domain kinase activity	Molecular Function	2	0.197189	GH_A04G1244 ;GH_D12G1049
GO:0005199	structural constituent of cell wall	Molecular Function	2	0.197189	GHnewGene_5197; GHnewGene_8658
GO:0004674	protein serine/threonine kinase activity	Molecular Function	43	0.197593	GH_D07G2024 ;GH_A12G2941 ;GH_D04G0656 ;GH_D05G2067 ;GH_D02G0772 ;GH_A01G1941 ;GH_D01G2038 ;GH_D06G1555 ;GH_A07G2243 ;GH_A05G3687 ;GH_D08G0175 ;GH_D08G0434 ;GH_A01G0329 ;GH_A05G0899 ;GH_D06G1587 ;GH_A05G4055 ;GH_A06G1439 ;GH_D10G0393 ;GH_A09G2426 ;GH_D10G0163 ; GHnewGene_17583;GH_D04G0096 ;GH_D07G2181 ;GH_A08G1885 ;GH_A12G2228 ;GH_D02G1068 ;GH_A12G1991 ;GH_D08G1901 ;GH_D13G0953 ;GH_A10G2412 ;GH_A1…
GO:0020037	heme binding	Molecular Function	37	0.198927	GH_A05G0193 ;GH_D12G1583 ;GH_A08G2017 ;GH_A01G2473 ;GH_A10G1056 ;GH_A01G1023 ;GH_D12G0955 ;GH_A03G0339 ;GH_A05G1878 ;GH_D11G2399 ;GH_D02G1472 ;GH_D07G0462 ;GH_D02G0912 ;GH_A03G0193 ;GH_D03G0673 ;GH_D03G1634 ;GH_A02G1495 ;GH_D01G0859 ;GH_D10G1130 ;GH_D12G2324 ;GH_D01G2548 ;GH_A07G1468 ;GH_A07G0459 ;GH_A06G1890 ;GH_A03G1283 ;GH_A12G2246 ;GH_A06G2036 ;GH_D07G0022 ;GH_A03G1264 ;GH_A12G2668 ;GH_D03G06…
GO:0044389	ubiquitin-like protein ligase binding	Molecular Function	5	0.204823	GH_A04G1502 ;GH_D01G2286 ; GHnewGene_3301;GH_A05G2710 ;GH_A01G2204
GO:0042626	ATPase activity, coupled to transmembrane movement of substances	Molecular Function	8	0.206214	GH_D04G0396 ;GH_A05G3980 ;GH_D10G2786 ;GH_A05G4015 ;GH_A10G0335 ;GH_D10G0707 ;GH_D12G1387 ;GH_D04G0535
GO:0008047	enzyme activator activity	Molecular Function	4	0.206933	GH_D07G2366 ;GH_D13G0223 ;GH_A05G0719 ;GH_D05G0164
GO:0046961	proton-transporting ATPase activity, rotational mechanism	Molecular Function	2	0.207946	GH_A08G1377 ;GH_A05G3507
GO:0051020	GTPase binding	Molecular Function	3	0.20988	GH_D07G2366 ;GH_D13G0223 ;GH_D05G0164
GO:0015297	antiporter activity	Molecular Function	8	0.210021	GH_D07G0402 ;GH_D04G0405 ;GH_A05G3102 ;GH_D05G3721 ;GH_D08G0342 ;GH_A05G3970 ;GH_A07G0396 ;GH_A11G2006
GO:0048029	monosaccharide binding	Molecular Function	1	0.211519	GH_A08G1214
GO:0004347	glucose-6-phosphate isomerase activity	Molecular Function	1	0.211519	GH_D01G1202
GO:0031177	phosphopantetheine binding	Molecular Function	1	0.211519	GH_D13G1141
GO:0004349	glutamate 5-kinase activity	Molecular Function	1	0.211519	GH_D04G1380
GO:0017057	6-phosphogluconolactonase activity	Molecular Function	1	0.211519	GH_A03G1236
GO:0003984	acetolactate synthase activity	Molecular Function	1	0.211519	GH_D02G0138
GO:0090447	glycerol-3-phosphate 2-O-acyltransferase activity	Molecular Function	1	0.211519	GH_D04G1426
GO:0009922	fatty acid elongase activity	Molecular Function	1	0.211519	GH_D01G0007
GO:0004416	hydroxyacylglutathione hydrolase activity	Molecular Function	1	0.211519	GH_A10G1518
GO:0051538	3 iron, 4 sulfur cluster binding	Molecular Function	1	0.211519	GH_A05G4346
GO:0005093	Rab GDP-dissociation inhibitor activity	Molecular Function	1	0.211519	GH_A13G0513
GO:0000995	transcription factor activity, core RNA polymerase III binding	Molecular Function	1	0.211519	GH_A06G1654
GO:0004350	glutamate-5-semialdehyde dehydrogenase activity	Molecular Function	1	0.211519	GH_D04G1380
GO:0004024	alcohol dehydrogenase activity, zinc-dependent	Molecular Function	1	0.211519	GH_D08G1266
GO:0004449	isocitrate dehydrogenase (NAD+) activity	Molecular Function	1	0.211519	GH_D12G0597
GO:0045551	cinnamyl-alcohol dehydrogenase activity	Molecular Function	1	0.234599	GH_A12G0990
GO:0004127	cytidylate kinase activity	Molecular Function	1	0.234599	GH_D13G0131
GO:0070300	phosphatidic acid binding	Molecular Function	1	0.234599	GH_A07G2334
GO:0019205	nucleobase-containing compound kinase activity	Molecular Function	1	0.234599	GH_D07G2511
GO:0016706	oxidoreductase activity, acting on paired donors, with incorporation or reduction of molecular oxygen, 2-oxoglutarate as one donor, and incorporation of one atom each of oxygen into both donors	Molecular Function	1	0.234599	GH_A13G1611
GO:0015165	pyrimidine nucleotide-sugar transmembrane transporter activity	Molecular Function	2	0.240519	GH_A05G3102 ;GH_D11G0580
GO:0016614	oxidoreductase activity, acting on CH-OH group of donors	Molecular Function	2	0.240519	GH_A10G1871 ;GH_D11G0090
GO:0031386	protein tag	Molecular Function	2	0.240519	GH_D06G1982 ;GH_D10G0486
GO:0016705	oxidoreductase activity, acting on paired donors, with incorporation or reduction of molecular oxygen	Molecular Function	23	0.241544	GH_A11G0706 ;GH_D12G1583 ;GH_A05G0193 ;GH_A06G2036 ;GH_A05G1878 ;GH_A09G0267 ;GH_D11G2399 ;GH_D07G0462 ;GH_D11G0736 ;GH_A03G0193 ;GH_D02G0912 ;GH_A02G0975 ;GH_A13G0011 ;GH_D12G2264 ;GH_A05G0646 ;GH_D02G1015 ;GH_D01G0859 ;GH_A09G2097 ;GH_D10G1130 ;GH_A13G1611 ;GH_A07G0459 ;GH_A06G1890 ;GH_A13G0444
GO:0016760	cellulose synthase (UDP-forming) activity	Molecular Function	4	0.244373	GH_D08G1722 ;GH_A08G1710 ;GH_A05G0087 ;GH_A12G2259
GO:0016844	strictosidine synthase activity	Molecular Function	2	0.251437	GH_A02G2032 ;GH_D09G2216
GO:0004693	cyclin-dependent protein serine/threonine kinase activity	Molecular Function	2	0.251437	GH_A04G1244 ;GH_D12G1049
GO:0004471	malate dehydrogenase (decarboxylating) (NAD+) activity	Molecular Function	2	0.251437	GH_D11G0930 ;GH_D05G0469
GO:0004856	xylulokinase activity	Molecular Function	1	0.257004	GH_A05G2149
GO:0004351	glutamate decarboxylase activity	Molecular Function	1	0.257004	GH_A12G1722
GO:0004618	phosphoglycerate kinase activity	Molecular Function	1	0.257004	GH_A08G1695
GO:0016730	oxidoreductase activity, acting on iron-sulfur proteins as donors	Molecular Function	1	0.257004	GH_A08G2028
GO:0004834	tryptophan synthase activity	Molecular Function	1	0.257004	GH_A11G1756
GO:0042500	aspartic endopeptidase activity, intramembrane cleaving	Molecular Function	1	0.257004	GH_D03G1699
GO:0008113	peptide-methionine (S)-S-oxide reductase activity	Molecular Function	1	0.257004	GH_D12G2178
GO:0044183	protein binding involved in protein folding	Molecular Function	2	0.262367	GH_D13G2613 ; GHnewGene_5136
GO:0061659	ubiquitin-like protein ligase activity	Molecular Function	5	0.264104	GH_A01G2204 ;GH_D07G1136 ;GH_A07G1155 ;GH_D01G2286 ;GH_A04G1502
GO:0030234	enzyme regulator activity	Molecular Function	6	0.271671	GH_D07G2366 ;GH_D13G0223 ;GH_A05G0719 ;GH_A09G1425 ;GH_D08G1822 ;GH_D05G0164
GO:0015079	potassium ion transmembrane transporter activity	Molecular Function	3	0.272466	GH_A01G0927 ;GH_A05G2795 ;GH_A03G2440
GO:0008483	transaminase activity	Molecular Function	3	0.272466	GH_A13G0569 ;GH_A03G0663 ;GH_D02G1940
GO:0016759	cellulose synthase activity	Molecular Function	2	0.273298	GH_D08G1722 ;GH_A08G1710
GO:0051117	ATPase binding	Molecular Function	2	0.273298	GH_D07G0785 ;GH_D05G1589
GO:0051787	misfolded protein binding	Molecular Function	2	0.273298	GHnewGene_5136;GH_D13G2613
GO:0047617	acyl-CoA hydrolase activity	Molecular Function	2	0.273298	GH_A09G1007 ;GH_D03G1348
GO:0050839	cell adhesion molecule binding	Molecular Function	1	0.278754	GHnewGene_3301
GO:0120013	intermembrane lipid transfer activity	Molecular Function	1	0.278754	GH_D02G1247
GO:0046524	sucrose-phosphate synthase activity	Molecular Function	1	0.278754	GH_A08G2865
GO:0004061	arylformamidase activity	Molecular Function	1	0.278754	GH_D13G0419
GO:0080031	methyl salicylate esterase activity	Molecular Function	1	0.278754	GH_A12G0244
GO:0080030	methyl indole-3-acetate esterase activity	Molecular Function	1	0.278754	GH_A12G0244
GO:0015248	sterol transporter activity	Molecular Function	1	0.278754	GH_D09G1667
GO:0045296	cadherin binding	Molecular Function	1	0.278754	GHnewGene_3301
GO:0005544	calcium-dependent phospholipid binding	Molecular Function	2	0.284223	GH_A05G2275 ;GH_D05G2295
GO:0045735	nutrient reservoir activity	Molecular Function	5	0.286574	GH_A12G1353 ;GH_A05G0338 ;GH_A13G2611 ;GH_A05G0336 ;GH_D11G1975
GO:0004843	thiol-dependent ubiquitin-specific protease activity	Molecular Function	4	0.296286	GH_A10G2153 ;GH_A10G2137 ;GH_scaffold7752_objG0001 ;GH_D08G1927
GO:0019200	carbohydrate kinase activity	Molecular Function	1	0.299868	GH_A05G2149
GO:0051996	squalene synthase activity	Molecular Function	1	0.299868	GH_D01G0038
GO:0003883	CTP synthase activity	Molecular Function	1	0.299868	GH_D01G1002
GO:0080032	methyl jasmonate esterase activity	Molecular Function	1	0.299868	GH_A12G0244
GO:0004180	carboxypeptidase activity	Molecular Function	1	0.299868	GH_D13G1151
GO:1900750	oligopeptide binding	Molecular Function	1	0.299868	GH_D10G2040
GO:0072341	modified amino acid binding	Molecular Function	1	0.299868	GH_D10G2040
GO:0016830	carbon-carbon lyase activity	Molecular Function	1	0.299868	GH_D03G1342
GO:0004310	farnesyl-diphosphate farnesyltransferase activity	Molecular Function	1	0.299868	GH_D01G0038
GO:0008289	lipid binding	Molecular Function	13	0.303147	GH_A01G0028 ;GH_D07G0830 ;GH_A02G0350 ;GH_A07G1155 ;GH_D09G1667 ;GH_A12G1189 ;GH_D01G0237 ;GH_D07G1136 ;GH_D05G1638 ;GH_A09G2381 ;GH_A02G0148 ;GH_A11G1296 ;GH_D09G2267
GO:0031625	ubiquitin protein ligase binding	Molecular Function	7	0.30827	GH_A01G2204 ;GH_A04G1502 ;GH_D10G0486 ;GH_D01G2286 ;GH_D09G0206 ;GH_A05G2710 ; GHnewGene_3301
GO:0004675	transmembrane receptor protein serine/threonine kinase activity	Molecular Function	8	0.316844	GH_A05G2672 ;GH_A12G1731 ;GH_A05G1374 ;GH_A05G1242 ;GH_D10G0528 ;GH_A07G1423 ;GH_D05G3022 ;GH_A06G2121
GO:0004559	alpha-mannosidase activity	Molecular Function	1	0.320364	GH_A02G1982
GO:0004365	glyceraldehyde-3-phosphate dehydrogenase (NAD+) (phosphorylating) activity	Molecular Function	1	0.320364	GH_A11G0383
GO:0042132	fructose 1,6-bisphosphate 1-phosphatase activity	Molecular Function	1	0.320364	GH_A02G0701
GO:0004096	catalase activity	Molecular Function	1	0.320364	GH_A01G1023
GO:0016410	N-acyltransferase activity	Molecular Function	1	0.320364	GH_A07G0650
GO:0008526	phosphatidylinositol transporter activity	Molecular Function	1	0.320364	GH_D11G0491
GO:0060590	ATPase regulator activity	Molecular Function	1	0.320364	GH_A05G0719
GO:0003979	UDP-glucose 6-dehydrogenase activity	Molecular Function	1	0.320364	GH_A12G1812
GO:0008171	O-methyltransferase activity	Molecular Function	4	0.322755	GH_D01G2164 ;GH_A08G1322 ;GH_A01G2052 ;GH_D02G1979
GO:0016208	AMP binding	Molecular Function	2	0.327673	GH_D06G2118 ;GH_A04G1177
GO:0005094	Rho GDP-dissociation inhibitor activity	Molecular Function	1	0.34026	GH_A02G0168
GO:0016639	oxidoreductase activity, acting on the CH-NH2 group of donors, NAD or NADP as acceptor	Molecular Function	1	0.34026	GH_A11G2910
GO:0005227	calcium activated cation channel activity	Molecular Function	1	0.34026	GH_A05G3891
GO:0015301	anion:anion antiporter activity	Molecular Function	1	0.34026	GH_D12G0029
GO:0043130	ubiquitin binding	Molecular Function	3	0.344714	GH_D05G1881 ;GH_A05G1844 ;GH_A12G0677
GO:0061608	nuclear import signal receptor activity	Molecular Function	2	0.349145	GH_D08G1438 ;GH_D13G1999
GO:0005351	sugar:proton symporter activity	Molecular Function	2	0.349145	GH_A05G1666 ;GH_A11G1712
GO:0005543	phospholipid binding	Molecular Function	4	0.349374	GH_D07G1136 ;GH_D05G0457 ;GH_A07G1155 ;GH_A02G0148
GO:0031072	heat shock protein binding	Molecular Function	3	0.352743	GH_D13G2613 ;GH_A05G0719 ; GHnewGene_5136
GO:0032934	sterol binding	Molecular Function	1	0.359575	GH_D09G1667
GO:0016405	CoA-ligase activity	Molecular Function	1	0.359575	GH_D09G1580
GO:0009055	electron carrier activity	Molecular Function	12	0.360933	GH_D09G1152 ;GH_A12G0238 ;GH_A10G0973 ;GH_A05G2233 ;GH_A13G2659 ;GH_A05G3894 ;GH_A07G1468 ;GH_A12G2668 ;GH_D08G2810 ;GH_A10G1207 ;GH_D05G2852 ;GH_D05G0152
GO:0003756	protein disulfide isomerase activity	Molecular Function	2	0.370379	GH_A11G2599 ;GH_D02G0804
GO:0004478	methionine adenosyltransferase activity	Molecular Function	1	0.378324	GH_D09G1576
GO:0004867	serine-type endopeptidase inhibitor activity	Molecular Function	1	0.378324	GH_A11G0617
GO:0050897	cobalt ion binding	Molecular Function	1	0.378324	GH_A10G0263
GO:0004332	fructose-bisphosphate aldolase activity	Molecular Function	1	0.378324	GH_D01G2341
GO:0016307	phosphatidylinositol phosphate kinase activity	Molecular Function	1	0.378324	GH_A06G1673
GO:0004849	uridine kinase activity	Molecular Function	1	0.378324	GH_D05G4037
GO:0016151	nickel cation binding	Molecular Function	1	0.378324	GH_A02G1204
GO:0008553	hydrogen-exporting ATPase activity, phosphorylative mechanism	Molecular Function	2	0.39133	GH_A08G1377 ;GH_A05G3507
GO:0043168	anion binding	Molecular Function	8	0.396026	GH_A02G0148 ;GH_A04G1177 ;GH_A03G0179 ;GH_D10G2040 ;GH_A08G1214 ;GH_D07G1925 ;GH_A07G1155 ;GH_D07G1136
GO:0003857	3-hydroxyacyl-CoA dehydrogenase activity	Molecular Function	1	0.396525	GH_A08G2749
GO:0008381	mechanically-gated ion channel activity	Molecular Function	1	0.396525	GH_A06G0900
GO:1901681	sulfur compound binding	Molecular Function	1	0.396525	GH_D10G2040
GO:0033612	receptor serine/threonine kinase binding	Molecular Function	2	0.401688	GH_A11G2080 ;GH_D11G2354
GO:0004252	serine-type endopeptidase activity	Molecular Function	10	0.406609	GH_A05G2091 ;GH_D05G1879 ;GH_D02G1181 ;GH_A09G1720 ;GH_D09G1668 ;GH_A08G2052 ;GH_D08G2050 ;GH_A08G2611 ;GH_A05G1842 ;GH_A08G0020
GO:0016835	carbon-oxygen lyase activity	Molecular Function	1	0.414194	GH_D07G0818
GO:0070180	large ribosomal subunit rRNA binding	Molecular Function	1	0.414194	GHnewGene_4365
GO:0042300	beta-amyrin synthase activity	Molecular Function	1	0.431345	GH_scaffold418_objG0001
GO:0000250	lanosterol synthase activity	Molecular Function	1	0.431345	GH_scaffold418_objG0001
GO:0008312	7S RNA binding	Molecular Function	1	0.431345	GH_D11G1357
GO:0005507	copper ion binding	Molecular Function	8	0.444762	GH_D10G2040 ;GH_D11G3248 ; GHnewGene_11137;GH_D11G3771 ;GH_D09G1665 ;GH_D02G0681 ;GH_A01G2395 ;GH_D05G1852
GO:0004435	phosphatidylinositol phospholipase C activity	Molecular Function	1	0.447995	GH_D06G1922
GO:0016298	lipase activity	Molecular Function	1	0.447995	GH_A10G2318
GO:0016799	hydrolase activity, hydrolyzing N-glycosyl compounds	Molecular Function	1	0.447995	GH_D05G1845
GO:0004861	cyclin-dependent protein serine/threonine kinase inhibitor activity	Molecular Function	1	0.447995	GH_A11G1998
GO:0032549	ribonucleoside binding	Molecular Function	1	0.447995	GHnewGene_5202
GO:0016620	oxidoreductase activity, acting on the aldehyde or oxo group of donors, NAD or NADP as acceptor	Molecular Function	2	0.452136	GH_A05G4027 ;GH_A07G0707
GO:0000981	RNA polymerase II transcription factor activity, sequence-specific DNA binding	Molecular Function	6	0.457542	GH_A07G1234 ;GH_A11G2330 ;GH_A02G1880 ;GH_D13G2046 ;GH_A05G2747 ;GH_A08G2327
GO:0005506	iron ion binding	Molecular Function	29	0.46185	GH_A11G0706 ;GH_A08G2017 ;GH_D12G1583 ;GH_A05G0193 ;GH_A07G0793 ;GH_A08G1997 ;GH_A06G2036 ;GH_A12G2246 ;GH_A05G1878 ;GH_A09G0267 ;GH_D11G2399 ;GH_D09G1152 ;GH_D07G0462 ;GH_D11G0736 ;GH_A03G0193 ;GH_D02G0912 ;GH_A02G0975 ;GH_A13G0011 ;GH_D12G2264 ;GH_D02G1015 ;GH_A05G0646 ;GH_D01G0859 ;GH_A05G4346 ;GH_D11G3458 ;GH_A09G2097 ;GH_D10G1130 ;GH_A13G0444 ;GH_A07G0459 ;GH_A06G1890
GO:0016717	oxidoreductase activity, acting on paired donors, with oxidation of a pair of donors resulting in the reduction of molecular oxygen to two molecules of water	Molecular Function	1	0.464158	GH_A04G1111
GO:0010011	auxin binding	Molecular Function	1	0.464158	GH_A12G0057
GO:0030898	actin-dependent ATPase activity	Molecular Function	1	0.464158	GH_A13G0645
GO:0045159	myosin II binding	Molecular Function	1	0.464158	GH_D04G0712
GO:0000146	microfilament motor activity	Molecular Function	1	0.464158	GH_A13G0645
GO:0047262	polygalacturonate 4-alpha-galacturonosyltransferase activity	Molecular Function	2	0.471629	GH_D11G0895 ;GH_A11G0858
GO:0004373	glycogen (starch) synthase activity	Molecular Function	1	0.479847	GH_A10G0401
GO:0004017	adenylate kinase activity	Molecular Function	1	0.479847	GH_A07G2568
GO:0052716	hydroquinone:oxygen oxidoreductase activity	Molecular Function	3	0.485156	GH_D02G0681 ;GH_A01G2395 ;GH_D11G3771
GO:0043177	organic acid binding	Molecular Function	2	0.490697	GH_A08G1214 ;GH_A03G0179
GO:0031406	carboxylic acid binding	Molecular Function	2	0.490697	GH_A08G1214 ;GH_A03G0179
GO:0016846	carbon-sulfur lyase activity	Molecular Function	1	0.495078	GH_A09G1881
GO:0003854	3-beta-hydroxy-delta5-steroid dehydrogenase activity	Molecular Function	1	0.495078	GH_D10G1371
GO:0030246	carbohydrate binding	Molecular Function	12	0.506068	GH_D10G0637 ;GH_A01G0329 ;GH_D05G1935 ;GH_D11G3051 ;GH_D04G1742 ;GH_A10G0497 ;GH_A02G1982 ;GH_D06G0761 ;GH_A05G1898 ;GH_D08G0244 ;GH_A08G0231 ;GH_A08G1214
GO:0016791	phosphatase activity	Molecular Function	3	0.507241	GH_A09G1627 ;GH_D04G1426 ;GH_A06G2380
GO:0046923	ER retention sequence binding	Molecular Function	1	0.509863	GH_A02G0244
GO:0005247	voltage-gated chloride channel activity	Molecular Function	1	0.509863	GH_D11G0641
GO:0052692	raffinose alpha-galactosidase activity	Molecular Function	1	0.509863	GH_D02G1722
GO:0004857	enzyme inhibitor activity	Molecular Function	7	0.5115	GH_D04G0016 ;GH_D08G1993 ;GH_D10G1994 ;GH_A09G1425 ;GH_D07G0193 ;GH_D09G2046 ; GHnewGene_11495
GO:0030554	adenyl nucleotide binding	Molecular Function	2	0.518471	GH_D07G1925 ;GH_A04G1177
GO:0004322	ferroxidase activity	Molecular Function	2	0.518471	GH_D02G0681 ;GH_A01G2395
GO:0032559	adenyl ribonucleotide binding	Molecular Function	2	0.518471	GH_A04G1177 ;GH_D07G1925
GO:0008757	S-adenosylmethionine-dependent methyltransferase activity	Molecular Function	2	0.518471	GH_D01G2164 ;GH_D02G1979
GO:0016413	O-acetyltransferase activity	Molecular Function	3	0.521685	GH_A05G3806 ;GH_A02G1044 ;GH_A10G2636
GO:0008097	5S rRNA binding	Molecular Function	1	0.524216	GH_A08G2332
GO:0015098	molybdate ion transmembrane transporter activity	Molecular Function	1	0.524216	GH_A06G0524
GO:0044877	macromolecular complex binding	Molecular Function	2	0.527502	GH_A09G0893 ;GH_D09G0853
GO:0030145	manganese ion binding	Molecular Function	4	0.530149	GH_A13G2611 ;GH_A12G1353 ;GH_A05G0338 ;GH_A05G0336
GO:0016491	oxidoreductase activity	Molecular Function	33	0.534287	GH_D05G2322 ;GH_D01G0561 ;GH_D10G1472 ;GH_D04G0176 ;GH_D02G1542 ;GH_D12G1342 ;GH_A01G2250 ;GH_A07G0793 ;GH_A08G1997 ;GH_A06G2036 ;GH_D07G2186 ;GH_D10G2040 ;GH_D11G2927 ; GHnewGene_1940;GH_A01G0035 ;GH_A07G1014 ;GH_A13G1611 ;GH_A09G1071 ;GH_D02G1476 ;GH_D05G1852 ;GH_A04G1040 ;GH_D07G0998 ;GH_D03G1610 ;GH_A13G2498 ;GH_D07G0999 ;GH_A07G2248 ;GH_A09G1627 ;GH_A09G0747 ;GH_D04G1375 ;GH_A07G1013 ;GH_D06…
GO:0015333	peptide:proton symporter activity	Molecular Function	2	0.536417	GH_D04G1513 ;GH_D13G1352
GO:0032553	ribonucleotide binding	Molecular Function	2	0.536417	GH_A04G1177 ;GH_D07G1925
GO:0032555	purine ribonucleotide binding	Molecular Function	2	0.536417	GH_D07G1925 ;GH_A04G1177
GO:0046933	proton-transporting ATP synthase activity, rotational mechanism	Molecular Function	2	0.545215	GH_D01G0343 ;GH_A01G0362
GO:0017076	purine nucleotide binding	Molecular Function	2	0.545215	GH_D07G1925 ;GH_A04G1177
GO:0071949	FAD binding	Molecular Function	5	0.547524	GH_D10G1472 ; GHnewGene_1940;GH_D09G1152 ;GH_D12G1342 ;GH_A12G1322
GO:0001671	ATPase activator activity	Molecular Function	1	0.551673	GH_A05G0719
GO:0016829	lyase activity	Molecular Function	2	0.562459	GH_A12G0768 ;GH_D07G0818
GO:0033293	monocarboxylic acid binding	Molecular Function	1	0.564802	GH_A08G1214
GO:0000977	RNA polymerase II regulatory region sequence-specific DNA binding	Molecular Function	6	0.566514	GH_A11G2330 ;GH_A05G2521 ;GH_D03G1663 ;GH_A03G0312 ;GH_D02G2153 ;GH_A05G2747
GO:0035673	oligopeptide transmembrane transporter activity	Molecular Function	2	0.570903	GH_D13G1352 ;GH_D04G1513
GO:0003872	6-phosphofructokinase activity	Molecular Function	1	0.577547	GH_A07G0497
GO:0048037	cofactor binding	Molecular Function	1	0.577547	GH_D10G2040
GO:0101005	ubiquitinyl hydrolase activity	Molecular Function	1	0.577547	GH_A13G2101
GO:1904680	peptide transmembrane transporter activity	Molecular Function	2	0.579228	GH_D13G1352 ;GH_D04G1513
GO:0000166	nucleotide binding	Molecular Function	4	0.58308	GH_D07G1925 ;GH_A11G2910 ;GH_A04G1177 ;GH_A06G1955
GO:0016157	sucrose synthase activity	Molecular Function	1	0.589918	GH_A08G2865
GO:0035639	purine ribonucleoside triphosphate binding	Molecular Function	1	0.589918	GH_D07G1925
GO:0033926	glycopeptide alpha-N-acetylgalactosaminidase activity	Molecular Function	1	0.589918	GH_D09G1278
GO:0030976	thiamine pyrophosphate binding	Molecular Function	1	0.589918	GH_D02G0138
GO:0016209	antioxidant activity	Molecular Function	1	0.601928	GH_D10G2040
GO:0004144	diacylglycerol O-acyltransferase activity	Molecular Function	1	0.601928	GH_D04G1571
GO:0103025	alpha-amylase activity (releasing maltohexaose)	Molecular Function	1	0.601928	GH_A05G2029
GO:0016765	transferase activity, transferring alkyl or aryl (other than methyl) groups	Molecular Function	2	0.603487	GH_D10G2040 ;GH_A13G1793
GO:0016616	oxidoreductase activity, acting on the CH-OH group of donors, NAD or NADP as acceptor	Molecular Function	2	0.603487	GH_A12G0990 ;GH_D07G2432
GO:0060090	binding, bridging	Molecular Function	1	0.613587	GHnewGene_3301
GO:0004497	monooxygenase activity	Molecular Function	14	0.616088	GH_D01G0859 ;GH_A05G1878 ;GH_A06G2036 ;GH_D12G2264 ;GH_A05G0646 ;GH_A13G0011 ;GH_A05G0193 ;GH_D12G1583 ;GH_A06G1890 ;GH_A03G0193 ;GH_D02G0912 ;GH_D10G1130 ;GH_A09G2097 ;GH_D11G2399
GO:0008194	UDP-glycosyltransferase activity	Molecular Function	9	0.616699	GH_A06G0204 ;GH_A05G0690 ;GH_D12G2257 ;GH_A03G0626 ;GH_D05G0690 ;GH_D03G0387 ;GH_A11G3688 ;GH_D05G0319 ;GH_D03G1566
GO:0003950	NAD+ ADP-ribosyltransferase activity	Molecular Function	1	0.624904	GH_A05G0835
GO:0015095	magnesium ion transmembrane transporter activity	Molecular Function	1	0.63589	GH_A07G0229
GO:0005198	structural molecule activity	Molecular Function	4	0.637635	GHnewGene_6115;GH_A05G1128 ; GHnewGene_3301;GH_D05G1124
GO:0004298	threonine-type endopeptidase activity	Molecular Function	2	0.641534	GH_A06G0295 ;GH_D04G2025
GO:0019843	rRNA binding	Molecular Function	3	0.646223	GH_D06G1046 ;GH_D12G2650 ;GH_A12G2628
GO:0004525	ribonuclease III activity	Molecular Function	1	0.646554	GH_D08G0296
GO:0043424	protein histidine kinase binding	Molecular Function	1	0.646554	GH_A07G0727
GO:0003843	1,3-beta-D-glucan synthase activity	Molecular Function	1	0.646554	GH_D03G1180
GO:0004721	phosphoprotein phosphatase activity	Molecular Function	3	0.652097	GH_A09G1627 ;GH_A13G2406 ;GH_A08G2359
GO:0016836	hydro-lyase activity	Molecular Function	1	0.656907	GH_D07G0818
GO:0016597	amino acid binding	Molecular Function	1	0.656907	GH_A03G0179
GO:0015211	purine nucleoside transmembrane transporter activity	Molecular Function	1	0.656907	GH_D11G0796
GO:0008081	phosphoric diester hydrolase activity	Molecular Function	1	0.656907	GH_A11G2023
GO:0043022	ribosome binding	Molecular Function	2	0.662946	GH_D09G2565 ;GH_A09G2643
GO:0008271	secondary active sulfate transmembrane transporter activity	Molecular Function	1	0.666956	GH_D12G0029
GO:0004556	alpha-amylase activity	Molecular Function	1	0.666956	GH_A05G2029
GO:0008234	cysteine-type peptidase activity	Molecular Function	3	0.674893	GH_A11G1078 ;GH_D03G1173 ;GH_D02G2393
GO:0008083	growth factor activity	Molecular Function	1	0.676711	GH_A05G0119
GO:0000978	RNA polymerase II core promoter proximal region sequence-specific DNA binding	Molecular Function	3	0.680417	GH_A08G2327 ;GH_A02G1880 ;GH_A07G1234
GO:0019900	kinase binding	Molecular Function	1	0.686181	GH_A07G0727
GO:1901265	nucleoside phosphate binding	Molecular Function	2	0.689879	GH_D07G1925 ;GH_A04G1177
GO:0036094	small molecule binding	Molecular Function	4	0.692016	GH_A08G1214 ;GH_D07G1925 ;GH_A03G0179 ;GH_A04G1177
GO:0003777	microtubule motor activity	Molecular Function	5	0.695122	GH_A04G1485 ;GH_D05G4036 ;GH_D04G1824 ;GH_D02G2408 ;GH_A07G1376
GO:0004575	sucrose alpha-glucosidase activity	Molecular Function	1	0.695373	GH_D09G1278
GO:0070569	uridylyltransferase activity	Molecular Function	1	0.695373	GH_D12G0484
GO:0016887	ATPase activity	Molecular Function	16	0.701841	GH_D10G2786 ;GH_D13G2613 ;GH_D05G2295 ;GH_A01G0643 ;GH_A12G1196 ;GH_A12G1602 ;GH_A04G1485 ;GH_D05G1249 ;GH_D11G3753 ;GH_D10G0707 ;GH_A10G0335 ;GH_D04G0535 ; GHnewGene_5136;GH_A05G4015 ;GH_D11G3740 ;GH_D12G1387
GO:0004175	endopeptidase activity	Molecular Function	1	0.712959	GH_D04G2025
GO:0051537	2 iron, 2 sulfur cluster binding	Molecular Function	2	0.749483	GH_D08G2590 ;GH_D09G1152
GO:0035091	phosphatidylinositol binding	Molecular Function	2	0.754867	GH_A07G1155 ;GH_D07G1136
GO:0097367	carbohydrate derivative binding	Molecular Function	2	0.765334	GH_A04G1177 ;GH_D07G1925
GO:0008144	drug binding	Molecular Function	2	0.77042	GH_A04G1177 ;GH_D07G1925
GO:0004402	histone acetyltransferase activity	Molecular Function	1	0.773725	GH_A02G1779
GO:0000987	core promoter proximal region sequence-specific DNA binding	Molecular Function	1	0.780355	GH_D13G2046
GO:0051213	dioxygenase activity	Molecular Function	4	0.782659	GH_A13G2248 ;GH_A08G1850 ;GH_D10G1876 ;GH_A13G1611
GO:0004722	protein serine/threonine phosphatase activity	Molecular Function	6	0.787305	GH_D05G0952 ;GH_A06G1321 ;GH_D13G0444 ;GH_A10G1826 ;GH_D06G1157 ;GH_A06G0976
GO:0004724	magnesium-dependent protein serine/threonine phosphatase activity	Molecular Function	2	0.794431	GH_A10G1826 ;GH_A06G1321
GO:0008138	protein tyrosine/serine/threonine phosphatase activity	Molecular Function	1	0.804989	GH_D06G2063
GO:0008236	serine-type peptidase activity	Molecular Function	1	0.804989	GH_D01G2223
GO:0042277	peptide binding	Molecular Function	1	0.810703	GH_D10G2040
GO:0051536	iron-sulfur cluster binding	Molecular Function	1	0.810703	GH_D03G1342
GO:0008137	NADH dehydrogenase (ubiquinone) activity	Molecular Function	1	0.810703	GH_D02G1519
GO:0050661	NADP binding	Molecular Function	3	0.814856	GH_D07G2499 ;GH_A07G2558 ;GH_A11G0383
GO:0033218	amide binding	Molecular Function	1	0.816251	GH_D10G2040
GO:0042910	xenobiotic transporter activity	Molecular Function	3	0.825218	GH_D05G3721 ;GH_D08G0342 ;GH_A11G2006
GO:0003746	translation elongation factor activity	Molecular Function	2	0.835869	GH_D09G2565 ;GH_A09G2643
GO:0016709	oxidoreductase activity, acting on paired donors, with incorporation or reduction of molecular oxygen, NAD(P)H as one donor, and incorporation of one atom of oxygen	Molecular Function	3	0.84446	GH_D11G3458 ;GH_A12G2246 ;GH_A08G2017
GO:0008134	transcription factor binding	Molecular Function	3	0.84446	GH_A05G2747 ;GH_D07G0785 ;GH_A11G2330
GO:0016798	hydrolase activity, acting on glycosyl bonds	Molecular Function	1	0.846284	GH_D08G1015
GO:0016746	transferase activity, transferring acyl groups	Molecular Function	2	0.856954	GH_D09G1751 ;GH_A08G1437
GO:0005515	protein binding	Molecular Function	57	0.858354	GH_A01G0037 ;GH_D10G0451 ;GH_A05G0719 ;GH_D05G3775 ;GH_A09G1480 ;GH_A06G0518 ;GH_D07G1834 ; GHnewGene_10421;GH_D01G0037 ;GH_D07G2366 ;GH_D03G0256 ;GH_A02G0148 ;GH_D13G1947 ;GH_A07G1697 ;GH_A05G2710 ;GH_A04G1502 ;GH_A12G2690 ;GH_D05G3444 ;GH_D09G2580 ;GH_D11G1002 ;GH_A10G0428 ;GH_D11G2354 ; GHnewGene_13441;GH_A05G0419 ;GH_A11G2080 ;GH_D01G2286 ;GH_A05G2171 ;GH_D11G1464 ;GH_A06G0240 ;GH_A07G0727 ;G…
GO:0051287	NAD binding	Molecular Function	5	0.858607	GH_D07G2432 ;GH_D11G0930 ;GH_A11G0383 ;GH_A12G1812 ;GH_D05G0469
GO:0016538	cyclin-dependent protein serine/threonine kinase regulator activity	Molecular Function	1	0.871411	GH_D06G0478
GO:0016874	ligase activity	Molecular Function	4	0.872857	GH_D06G0102 ;GH_A12G0811 ;GH_D06G1227 ;GH_D04G1724
GO:0051087	chaperone binding	Molecular Function	1	0.878839	GH_A08G1526
GO:0042578	phosphoric ester hydrolase activity	Molecular Function	1	0.878839	GH_A09G1627
GO:0051082	unfolded protein binding	Molecular Function	5	0.880119	GH_D08G1443 ; GHnewGene_5136;GH_A09G2700 ;GH_A08G1419 ;GH_D13G2613
GO:0017111	nucleoside-triphosphatase activity	Molecular Function	1	0.889185	GH_A12G1602
GO:0008374	O-acyltransferase activity	Molecular Function	1	0.889185	GH_A04G0099
GO:0061630	ubiquitin protein ligase activity	Molecular Function	7	0.893845	GH_A07G1155 ;GH_A01G2204 ;GH_A06G0118 ;GH_A04G1502 ;GH_D01G2286 ;GH_D07G1136 ;GH_D06G0102
GO:0000976	transcription regulatory region sequence-specific DNA binding	Molecular Function	8	0.895508	GH_D03G1671 ;GH_A11G2330 ;GH_A06G1551 ;GH_D11G0020 ;GH_A05G2747 ;GH_D04G0114 ;GH_D06G1527 ;GH_A05G1595
GO:0004725	protein tyrosine phosphatase activity	Molecular Function	1	0.895587	GH_A09G1627
GO:0015035	protein disulfide oxidoreductase activity	Molecular Function	3	0.898006	GH_D05G2852 ;GH_A10G0973 ;GH_D08G2810
GO:0030170	pyridoxal phosphate binding	Molecular Function	5	0.900494	GH_D02G1940 ;GH_A13G0569 ;GH_A11G1756 ;GH_A12G1722 ;GH_A03G0663
GO:0016301	kinase activity	Molecular Function	11	0.904193	GH_D08G2631 ;GH_D07G2316 ;GH_A05G2149 ;GH_D10G2192 ;GH_D12G1246 ;GH_D08G1305 ;GH_A09G1338 ;GH_A11G1998 ;GH_D11G0313 ;GH_A04G0423 ;GH_A05G4136
GO:0003774	motor activity	Molecular Function	1	0.910021	GH_A02G0516
GO:0016462	pyrophosphatase activity	Molecular Function	1	0.91266	GH_A12G1602
GO:0042802	identical protein binding	Molecular Function	2	0.912663	GH_D04G2014 ;GH_D01G1002
GO:0004222	metalloendopeptidase activity	Molecular Function	2	0.924376	GH_D11G0698 ;GH_A11G0667
GO:0003714	transcription corepressor activity	Molecular Function	1	0.924735	GH_A08G1406
GO:0038023	signaling receptor activity	Molecular Function	2	0.929662	GH_A11G0519 ;GH_D02G0552
GO:0016817	hydrolase activity, acting on acid anhydrides	Molecular Function	1	0.933183	GH_A12G1602
GO:0016818	hydrolase activity, acting on acid anhydrides, in phosphorus-containing anhydrides	Molecular Function	1	0.933183	GH_A12G1602
GO:0030570	pectate lyase activity	Molecular Function	1	0.935143	GH_A12G2063
GO:0003899	DNA-directed 5'-3' RNA polymerase activity	Molecular Function	2	0.943498	GH_D11G0021 ; GHnewGene_5202
GO:0030247	polysaccharide binding	Molecular Function	3	0.943523	GHnewGene_17605;GH_D02G0772 ;GH_D05G2014
GO:0003724	RNA helicase activity	Molecular Function	1	0.945751	GH_D06G0929
GO:0003680	AT DNA binding	Molecular Function	1	0.945751	GH_D07G1152
GO:0003729	mRNA binding	Molecular Function	6	0.946692	GH_D13G0330 ;GH_A08G0241 ;GH_D06G2257 ;GH_A01G0762 ;GH_D13G0071 ;GH_A03G2160
GO:0016772	transferase activity, transferring phosphorus-containing groups	Molecular Function	1	0.948887	GH_A05G2149
GO:0010427	abscisic acid binding	Molecular Function	1	0.950386	GH_D02G0552
GO:0016773	phosphotransferase activity, alcohol group as acceptor	Molecular Function	1	0.950386	GH_A05G2149
GO:0004386	helicase activity	Molecular Function	3	0.950422	GH_A12G2832 ;GH_A02G1543 ;GH_A12G2833
GO:0005488	binding	Molecular Function	44	0.958169	GH_A09G1480 ;GH_D10G2040 ;GH_D07G2366 ;GH_D05G0164 ;GH_A05G0719 ;GH_D05G3775 ;GH_A03G0179 ;GH_A07G1155 ;GH_A12G1602 ; GHnewGene_3301;GH_D08G1852 ;GH_A05G2710 ;GH_A01G0281 ;GH_A02G1905 ;GH_A02G0148 ;GH_A07G1150 ; GHnewGene_11137;GH_A05G1577 ;GH_D07G1925 ;GH_D05G0866 ;GH_A09G0747 ;GH_D01G0267 ;GH_D13G0223 ;GH_A11G2080 ;GH_D12G1100 ;GH_D07G1130 ;GH_A07G1444 ;GH_D11G3248 ;GH_A08G1214 ;GH_A04G1502 ;GH…
GO:0004864	protein phosphatase inhibitor activity	Molecular Function	1	0.958503	GH_D02G0552
GO:0042803	protein homodimerization activity	Molecular Function	1	0.95972	GH_D04G2014
GO:0046982	protein heterodimerization activity	Molecular Function	4	0.960659	GH_A13G1141 ;GH_A11G1560 ;GH_D05G1589 ;GH_D07G0785
GO:0008168	methyltransferase activity	Molecular Function	7	0.964962	GH_A05G0121 ;GH_A10G0963 ;GH_A11G0599 ;GH_A11G0459 ;GH_D04G1496 ;GH_A03G1772 ;GH_D10G1185
GO:0042393	histone binding	Molecular Function	1	0.966311	GH_D04G2014
GO:0003735	structural constituent of ribosome	Molecular Function	23	0.97426	GHnewGene_4365;GH_D10G0486 ; GHnewGene_4883; GHnewGene_18397;GH_D09G0344 ;GH_A13G0448 ;GH_D06G1046 ;GH_D13G0071 ;GH_D13G0251 ; GHnewGene_4959; GHnewGene_10445;GH_A09G0181 ;GH_D12G2650 ;GH_A12G2628 ; GHnewGene_14540; GHnewGene_16385;GH_A13G2587 ;GH_A08G2332 ; GHnewGene_1078;GH_D01G0246 ; GHnewGene_354;GH_D04G1976 ;GH_A04G1626
GO:0045330	aspartyl esterase activity	Molecular Function	2	0.975158	GH_D04G0016 ;GH_D07G0193
GO:0030599	pectinesterase activity	Molecular Function	2	0.975778	GH_D07G0193 ;GH_D04G0016
GO:0000287	magnesium ion binding	Molecular Function	5	0.976895	GH_A09G1749 ;GH_A04G0596 ;GH_D02G0138 ;GH_A04G0989 ;GH_D05G2295
GO:0003712	transcription cofactor activity	Molecular Function	2	0.979198	GH_D11G0020 ;GH_A02G1779
GO:0003682	chromatin binding	Molecular Function	1	0.991696	GH_D04G2014
GO:0004650	polygalacturonase activity	Molecular Function	1	0.99194	GH_D09G1362
GO:0046872	metal ion binding	Molecular Function	63	0.998058	GH_A07G0497 ;GH_D04G0196 ;GH_D01G2481 ;GH_D12G2324 ;GH_A05G1844 ;GH_A02G1495 ;GH_A08G1850 ;GH_A13G1284 ;GH_A06G1817 ;GH_D03G1634 ;GH_D02G1401 ;GH_A03G0648 ;GH_A02G1982 ;GH_A08G2359 ;GH_D06G1046 ;GH_D04G2014 ;GH_A11G1456 ;GH_D02G1472 ;GH_A06G0244 ;GH_A11G0146 ;GH_D12G0955 ;GH_A03G0339 ;GH_A10G1056 ;GH_A03G2063 ;GH_A08G1710 ;GH_A12G0281 ;GH_D09G1576 ;GH_A13G2288 ;GH_D11G0146 ;GH_D05G2813 ;GH_A02G15…
GO:0003824	catalytic activity	Molecular Function	38	0.998602	GH_A11G3368 ;GH_A09G1627 ;GH_D01G0242 ;GH_A05G2149 ;GH_A11G2599 ;GH_A09G0747 ;GH_A07G1444 ;GH_A11G2080 ;GH_A11G0864 ;GH_A11G1902 ;GH_D07G1136 ;GH_A04G1502 ;GH_D11G2354 ;GH_A08G1616 ;GH_D11G1002 ;GH_A01G2204 ;GH_D04G0583 ;GH_A10G0801 ; GHnewGene_11387;GH_A13G1793 ;GH_D04G2014 ;GH_A03G2263 ;GH_D01G2286 ;GH_D07G0818 ;GH_D06G2081 ;GH_D02G0804 ;GH_D10G2040 ;GH_A13G1611 ;GH_D11G3384 ;GH_D04G0610 ;GH_A0…
GO:0043565	sequence-specific DNA binding	Molecular Function	20	0.999612	GH_A07G1204 ;GH_D11G0020 ;GH_A02G1905 ;GH_A07G1150 ;GH_D04G0114 ;GH_A03G0781 ;GH_D05G0866 ;GH_D12G1100 ;GH_D07G1130 ;GH_A11G1560 ;GH_D05G3657 ;GH_A09G1065 ;GH_A12G0184 ;GH_A05G2747 ;GH_A12G1103 ;GH_D03G1671 ;GH_D09G2150 ;GH_A11G2330 ;GH_A07G1427 ;GH_D07G1420
GO:0016788	hydrolase activity, acting on ester bonds	Molecular Function	11	0.999675	GH_A07G1444 ;GH_A10G0938 ;GH_A09G1627 ;GH_D11G2526 ;GH_D01G0793 ;GH_A01G0395 ;GH_D13G1090 ;GH_A09G0451 ;GH_A12G1602 ;GH_D06G2300 ;GH_A13G1937
GO:0046983	protein dimerization activity	Molecular Function	16	0.999869	GH_A01G2052 ;GH_A01G1235 ;GH_A05G3280 ;GH_D02G2153 ;GH_D01G0149 ;GH_A08G1322 ;GH_D02G1979 ;GH_A06G0071 ;GH_D12G1632 ;GH_D09G2543 ;GH_A05G2747 ;GH_D01G2164 ;GH_A05G2521 ;GH_A11G2330 ;GH_D13G2046 ;GH_D04G2014
GO:0016787	hydrolase activity	Molecular Function	19	0.999886	GH_A12G1602 ; GHnewGene_6344; GHnewGene_10220;GH_D04G0343 ;GH_D08G1868 ;GH_D01G1847 ;GH_D04G1600 ;GH_D08G1757 ;GH_A13G1302 ;GH_D06G1850 ;GH_A02G1529 ;GH_A09G1627 ;GH_A07G1444 ;GH_A06G0880 ;GH_A05G2015 ;GH_A12G0244 ;GH_D10G0670 ;GH_D03G1522 ;GH_D04G1349
GO:1901363	heterocyclic compound binding	Molecular Function	12	0.999909	GH_A02G1905 ;GH_A07G1150 ;GH_A12G1602 ;GH_D08G1852 ;GH_A09G1065 ;GH_A12G0184 ;GH_A04G1177 ;GH_D07G1925 ;GH_D05G0866 ;GH_D12G1100 ;GH_D07G1130 ;GH_A07G1444
GO:0097159	organic cyclic compound binding	Molecular Function	12	0.999911	GH_A09G1065 ;GH_A04G1177 ;GH_A12G0184 ;GH_D05G0866 ;GH_D07G1925 ;GH_A07G1444 ;GH_D07G1130 ;GH_D12G1100 ;GH_A02G1905 ;GH_A07G1150 ;GH_D08G1852 ;GH_A12G1602
GO:0043531	ADP binding	Molecular Function	7	0.999999	GH_A06G0292 ;GH_D01G0185 ;GH_A11G3384 ;GH_D11G3440 ;GH_scaffold1001_objG0001 ; GHnewGene_9795;GH_D01G0171
GO:0003964	RNA-directed DNA polymerase activity	Molecular Function	5	0.999999	GH_D11G2229 ; GHnewGene_15270; GHnewGene_15751; GHnewGene_11946; GHnewGene_17855
GO:0004519	endonuclease activity	Molecular Function	2	0.999999	GH_A07G1444 ;GH_A12G1602
GO:0004518	nuclease activity	Molecular Function	2	1	GH_A12G1602 ;GH_A07G1444
GO:0008270	zinc ion binding	Molecular Function	31	1	GHnewGene_8941;GH_D08G1402 ;GH_D02G0499 ;GH_D06G0436 ;GH_D01G1433 ;GH_A02G0488 ;GH_A12G0076 ;GH_A10G0263 ;GH_A08G0479 ;GH_A07G0974 ;GH_D11G1862 ; GHnewGene_16385;GH_D05G1019 ;GH_D07G2412 ;GH_D11G0801 ;GH_D11G3411 ;GH_A02G1779 ;GH_A07G2302 ;GH_D11G0021 ;GH_D04G2014 ;GH_D02G0120 ;GH_D02G2035 ;GH_A06G2151 ; GHnewGene_14158;GH_D04G0421 ;GH_A01G1354 ;GH_A11G1827 ;GH_A07G1155 ; GHnewGene_11137;GH_A12G0…
GO:0003723	RNA binding	Molecular Function	27	1	GH_D02G2332 ;GH_D01G0844 ;GH_D05G3975 ;GH_A11G2574 ;GH_A07G1444 ;GH_A06G1238 ;GH_D11G3711 ;GH_A04G1626 ;GH_D07G2099 ;GH_A04G0862 ;GH_D01G0246 ;GH_D03G0065 ;GH_A12G2832 ;GH_A05G1758 ;GH_D11G1284 ;GH_A05G0943 ;GH_D13G0330 ;GH_A12G0269 ;GH_A09G1091 ;GH_D08G0255 ;GH_D13G2452 ;GH_D12G1838 ;GH_D06G0929 ;GH_D01G0770 ; GHnewGene_354;GH_D05G0455 ;GH_A12G1602
GO:0003700	transcription factor activity, sequence-specific DNA binding	Molecular Function	25	1	GH_D04G0114 ;GH_A04G0577 ;GH_D07G0504 ;GH_D05G0356 ;GH_A07G1204 ;GH_D09G2150 ;GH_D13G1652 ;GH_D01G0542 ;GH_D11G1047 ;GH_A05G1181 ;GH_D07G1130 ;GH_A12G0184 ;GH_A12G1103 ;GH_A09G1065 ;GH_D02G2380 ;GH_D11G0020 ;GH_A07G1150 ;GH_A02G1905 ;GH_D13G1926 ;GH_D01G0637 ;GH_D05G2085 ;GH_D05G3803 ;GH_D03G1671 ;GH_D11G3013 ;GH_D07G1420
GO:0004523	RNA-DNA hybrid ribonuclease activity	Molecular Function	9	1	GHnewGene_6572;GH_D11G2229 ; GHnewGene_11495; GHnewGene_11946; GHnewGene_5589; GHnewGene_15270; GHnewGene_2196; GHnewGene_5025; GHnewGene_18398
GO:0003674	molecular_function	Molecular Function	32	1	GH_D05G0164 ;GH_D04G0610 ;GH_D02G0804 ;GH_A13G1611 ;GH_A02G1905 ;GH_A09G1425 ;GH_A05G1577 ;GH_A07G1150 ;GH_A05G3899 ;GH_A01G0281 ; GHnewGene_3301;GH_D08G1852 ;GH_A12G1602 ;GH_A08G1214 ;GH_D05G1607 ;GH_A04G1177 ;GH_D02G0525 ;GH_D13G0223 ;GH_D05G0866 ;GH_D01G0267 ;GH_D12G1100 ;GH_D11G3051 ;GH_D04G0583 ;GH_D04G2014 ;GH_A13G1793 ;GH_A05G0719 ;GH_A03G0179 ;GH_A06G2043 ;GH_D05G3775 ;GH_A09G1480 ;GH_D10…
GO:0003677	DNA binding	Molecular Function	35	1	GH_D12G1100 ;GH_D05G0866 ;GH_A02G1096 ;GH_D09G1828 ;GH_A08G2715 ;GH_D11G0021 ;GH_D05G0765 ;GH_A05G0943 ;GH_A05G1991 ;GH_A12G2605 ;GH_D11G0383 ;GH_D09G1261 ;GH_D01G0637 ;GH_D03G1887 ;GH_D05G2085 ;GH_A11G1818 ;GH_D05G3803 ;GH_A10G2609 ;GH_A12G1602 ;GH_A13G1141 ;GH_D08G1852 ;GH_A09G1503 ;GH_A03G0076 ;GH_A08G1460 ;GH_D10G1099 ;GH_A04G0281 ;GH_D07G1554 ;GH_A07G1150 ;GH_D13G0170 ;GH_D13G1926 ;GH_A11G34…
GO:0005524	ATP binding	Molecular Function	71	1	GH_A08G1885 ;GH_D01G0012 ; GHnewGene_14834;GH_D11G3740 ;GH_A01G0012 ;GH_A05G2672 ;GH_D10G1239 ;GH_A05G1242 ;GH_D12G0284 ;GH_A05G1610 ;GH_A08G1150 ;GH_D06G1587 ;GH_A05G4055 ;GH_D07G1467 ;GH_D08G0175 ;GH_D12G1551 ;GH_A07G2453 ;GH_D12G0679 ;GH_A09G1407 ;GH_D03G1712 ;GH_D10G0707 ;GH_A07G0195 ;GH_D13G2555 ;GH_A01G0835 ;GH_D05G4037 ;GH_D10G2786 ;GH_D07G0785 ;GH_D10G2259 ;GH_D09G2636 ;GH_A13G1302 ;GH_A1…
GO:0003676	nucleic acid binding	Molecular Function	13	1	GH_A07G1444 ;GH_D07G1130 ; GHnewGene_11495;GH_A12G0184 ;GH_D11G2229 ; GHnewGene_6572;GH_A09G1065 ;GH_A05G0094 ;GH_D07G0322 ; GHnewGene_14158;GH_A11G1827 ;GH_A07G0312 ; GHnewGene_18398
GO:0033179	proton-transporting V-type ATPase, V0 domain	Cellular Component	10	3.77e-09	GH_D03G0103 ;GH_A07G2443 ;GH_A13G0994 ;GH_D07G2387 ;GH_D11G1892 ;GH_D13G0990 ;GH_D03G0729 ;GH_A13G1600 ;GH_A11G1858 ;GH_A02G1961
GO:0005794	Golgi apparatus	Cellular Component	53	1.02e-08	GH_A07G0396 ;GH_A01G0647 ;GH_D03G1950 ;GH_D03G0647 ;GH_D11G2998 ;GH_D11G2354 ;GH_D06G0162 ;GH_A06G2043 ;GH_A07G2335 ;GH_D11G0614 ;GH_A02G1044 ;GH_D01G2563 ;GH_D07G1925 ;GH_A02G0244 ;GH_A11G3725 ;GH_D10G1645 ;GH_D11G3073 ;GH_A10G0827 ;GH_A05G3102 ;GH_D13G0678 ;GH_A11G2080 ;GH_A08G0619 ;GH_D04G0405 ;GH_D13G0725 ;GH_D03G1298 ;GH_A09G1425 ;GH_A11G0726 ;GH_A10G2636 ;GH_D08G1722 ;GH_D09G0294 ;GH_A02G01…
GO:0031201	SNARE complex	Cellular Component	11	1e-07	GH_A10G1756 ;GH_D06G2144 ;GH_D01G2403 ;GH_D07G2494 ;GH_A07G2335 ;GH_A11G0726 ;GH_D07G2283 ;GH_A07G2553 ;GH_A10G2588 ;GH_A09G0925 ;GH_D04G1269
GO:0009898	cytoplasmic side of plasma membrane	Cellular Component	6	2.05e-06	GH_D11G2354 ;GH_D05G0283 ;GH_A13G2237 ;GH_A05G0279 ;GH_D13G2220 ;GH_A11G2080
GO:0005789	endoplasmic reticulum membrane	Cellular Component	33	3.41e-06	GH_D10G1371 ;GH_D01G1067 ;GH_A02G0244 ;GH_A10G1045 ;GH_D05G1383 ;GH_A12G2520 ;GH_D06G2229 ;GH_D01G1681 ;GH_D06G1770 ; GHnewGene_842;GH_D04G1412 ;GH_A02G0389 ;GH_A03G2103 ;GH_D12G0219 ;GH_A09G2700 ;GH_D07G2283 ;GH_A03G1392 ;GH_A06G1061 ;GH_A01G1597 ;GH_A06G2194 ;GH_A10G0112 ;GH_A11G0726 ;GH_D12G2540 ;GH_D07G1476 ;GH_D01G0349 ;GH_A07G2335 ;GH_A06G1744 ;GH_A11G2629 ;GH_D02G0410 ; GHnewGene_10848;GH_…
GO:0012505	endomembrane system	Cellular Component	39	6.3e-06	GH_A02G0148 ;GH_A06G2289 ;GH_D06G2081 ;GH_D01G2403 ;GH_A09G1425 ;GH_D08G0058 ; GHnewGene_3301;GH_D05G0504 ;GH_D08G0639 ;GH_A08G0056 ;GH_A12G1587 ;GH_A07G0727 ;GH_D12G2865 ;GH_D02G0288 ;GH_A10G2588 ;GH_D05G3775 ;GH_D11G2354 ;GH_A06G2043 ;GH_A02G0263 ;GH_A01G0037 ;GH_A01G0647 ;GH_D05G0164 ;GH_A09G0925 ;GH_D04G1416 ;GH_D01G0037 ;GH_A13G1611 ;GH_A11G2080 ;GH_D04G1269 ;GH_D07G2366 ;GH_A08G0619 ;GH_A11…
GO:0005774	vacuolar membrane	Cellular Component	18	5.91e-05	GH_D03G0103 ;GH_A10G1756 ;GH_A07G0727 ;GH_A02G1961 ;GH_A07G2553 ;GH_D12G2865 ;GH_D07G2494 ;GH_A13G0994 ;GH_A01G1598 ;GH_A05G1083 ;GH_D13G2605 ;GH_D13G0990 ;GH_D10G2786 ;GH_A04G0564 ;GH_D11G1892 ;GH_A12G2095 ;GH_A02G0148 ;GH_A11G1858
GO:0031902	late endosome membrane	Cellular Component	6	6.85e-05	GH_D07G2283 ;GH_A07G2335 ;GH_A01G1598 ;GH_D05G1881 ;GH_A05G1844 ;GH_A11G0726
GO:0005874	microtubule	Cellular Component	28	0.000301	GH_A08G2085 ;GH_D07G1281 ;GH_D05G1607 ;GH_D08G2099 ;GH_A03G0911 ;GH_A09G0513 ;GH_D02G2408 ;GH_D09G0508 ;GH_D11G2354 ;GH_A05G2151 ;GH_A05G1577 ;GH_D11G3501 ; GHnewGene_13913;GH_A11G3495 ;GH_A02G0516 ;GH_D05G1898 ;GH_D08G2085 ;GH_D13G1123 ;GH_A08G2076 ;GH_D03G1707 ;GH_A05G1119 ; GHnewGene_4298;GH_A04G1412 ;GH_A11G2080 ;GH_A09G1030 ;GH_A04G1485 ;GH_D04G1759 ;GH_A02G0865
GO:0030658	transport vesicle membrane	Cellular Component	5	0.000341	GH_A01G0169 ;GH_D13G0678 ;GH_D03G1950 ;GH_A03G0011 ;GH_D01G0158
GO:0055038	recycling endosome membrane	Cellular Component	3	0.000365	GH_D13G0678 ;GH_A03G0011 ;GH_D03G1950
GO:0030173	integral component of Golgi membrane	Cellular Component	7	0.000631	GH_A09G2087 ; GHnewGene_842;GH_A09G0629 ;GH_D11G0580 ;GH_D07G2329 ;GH_A07G2387 ;GH_D09G2028
GO:0000139	Golgi membrane	Cellular Component	21	0.001189	GH_A06G0107 ;GH_D03G1950 ;GH_A04G0139 ;GH_D11G3107 ;GH_A11G3079 ;GH_A04G1407 ;GH_A10G2588 ;GH_D06G2296 ; GHnewGene_6115;GH_D08G1775 ;GH_A11G0858 ;GH_A05G1128 ;GH_A06G0291 ;GH_A03G0011 ;GH_A08G1756 ;GH_D13G0678 ;GH_D09G1632 ;GH_D11G0895 ;GH_D06G2144 ;GH_D05G1124 ;GH_D09G2093
GO:0005747	mitochondrial respiratory chain complex I	Cellular Component	7	0.00138	GH_D09G1165 ;GH_D05G1846 ; GHnewGene_6758;GH_A08G0469 ;GH_D08G0485 ;GH_A12G2095 ;GH_D08G0816
GO:0005771	multivesicular body	Cellular Component	5	0.002241	GH_A13G2237 ;GH_A05G0279 ;GH_D05G0283 ;GH_D05G2916 ;GH_D13G2220
GO:0000815	ESCRT III complex	Cellular Component	4	0.002713	GH_D13G2220 ;GH_D05G0283 ;GH_A05G0279 ;GH_A13G2237
GO:0031410	cytoplasmic vesicle	Cellular Component	11	0.003453	GH_D06G2081 ;GH_D11G0291 ;GH_A06G2043 ;GH_A01G0037 ;GH_D05G0504 ;GH_A01G0647 ;GH_D06G2327 ;GH_D12G1647 ;GH_D01G0037 ;GH_A01G1598 ;GH_A09G1480
GO:0005773	vacuole	Cellular Component	18	0.004096	GH_A04G0564 ;GH_A02G0148 ;GH_A05G2972 ;GH_A12G2095 ;GH_A08G1681 ;GH_A06G0289 ;GH_D06G0761 ;GH_D11G3026 ;GH_D06G0274 ;GH_D10G2040 ;GH_D10G0637 ;GH_D12G2865 ;GH_A11G0899 ;GH_A01G1598 ;GH_A07G0727 ;GH_A09G0747 ;GH_D04G2032 ;GH_D12G1226
GO:0000813	ESCRT I complex	Cellular Component	4	0.004896	GH_D05G1881 ;GH_A05G1844 ;GH_D09G0853 ;GH_A09G0893
GO:0032588	trans-Golgi network membrane	Cellular Component	3	0.005179	GH_A03G0011 ;GH_D03G1950 ;GH_D13G0678
GO:0005886	plasma membrane	Cellular Component	102	0.005413	GH_D03G1973 ;GH_A06G0822 ;GH_D11G1464 ;GH_A07G0229 ;GH_D04G0281 ;GH_D05G0057 ;GH_A01G2395 ;GH_A10G1045 ;GH_D13G1658 ;GH_A05G0087 ;GH_D10G1092 ;GH_A04G1209 ;GH_A07G0727 ;GH_A01G0329 ;GH_A09G2335 ;GH_D01G0158 ;GH_D07G2433 ;GH_D06G2327 ;GH_A01G2491 ;GH_A07G1423 ;GH_D07G1136 ;GH_A11G2550 ;GH_D06G0547 ;GH_D11G2354 ;GH_A02G0486 ;GH_D01G2548 ;GH_A10G2524 ;GH_D12G1226 ;GH_D07G1925 ; GHnewGene_17583;GH_D0…
GO:1990752	microtubule end	Cellular Component	2	0.006542	GH_A11G2080 ;GH_D11G2354
GO:0036449	microtubule minus-end	Cellular Component	2	0.006542	GH_A11G2080 ;GH_D11G2354
GO:0005801	cis-Golgi network	Cellular Component	4	0.006867	GH_D04G0405 ;GH_D06G2144 ;GH_A05G3970 ;GH_A02G0244
GO:0005905	clathrin-coated pit	Cellular Component	4	0.006867	GH_D06G0547 ;GH_A03G1402 ;GH_D10G1092 ;GH_D05G3211
GO:0009506	plasmodesma	Cellular Component	25	0.007454	GH_A12G1587 ;GH_D01G0267 ;GH_A07G0727 ;GH_D09G1169 ;GH_D12G2865 ;GH_A11G0899 ;GH_D07G1925 ;GH_D12G1226 ;GH_D07G1834 ;GH_D07G2007 ;GH_A10G1394 ;GH_A11G2080 ;GH_D04G0999 ;GH_D10G2040 ;GH_A01G0281 ;GH_A09G2335 ;GH_A09G1425 ;GH_A11G2550 ;GH_A12G1353 ;GH_A03G1283 ;GH_A01G2196 ;GH_D02G0525 ;GH_D04G0281 ;GH_D11G2354 ;GH_D03G0673
GO:0005911	cell-cell junction	Cellular Component	16	0.009414	GH_A01G0281 ;GH_D11G2354 ;GH_D10G2040 ;GH_A10G1394 ;GH_D02G0525 ;GH_A11G2080 ; GHnewGene_3301;GH_D07G1834 ;GH_D12G1226 ;GH_D07G1925 ;GH_D12G2865 ;GH_A11G0899 ;GH_D01G0267 ;GH_A12G1587 ;GH_A07G0727 ;GH_A09G1425
GO:0005947	mitochondrial alpha-ketoglutarate dehydrogenase complex	Cellular Component	2	0.01066	GH_D05G2420 ; GHnewGene_337
GO:0055044	symplast	Cellular Component	15	0.010982	GH_A07G0727 ;GH_A09G1425 ;GH_A12G1587 ;GH_D01G0267 ;GH_D12G2865 ;GH_A11G0899 ;GH_D07G1925 ;GH_D12G1226 ;GH_D07G1834 ;GH_A11G2080 ;GH_A10G1394 ;GH_D02G0525 ;GH_D10G2040 ;GH_D11G2354 ;GH_A01G0281
GO:0005856	cytoskeleton	Cellular Component	17	0.01106	GHnewGene_14834;GH_A01G0012 ; GHnewGene_4298;GH_D01G0012 ;GH_A05G0269 ;GH_A11G2080 ; GHnewGene_3301;GH_D06G2327 ;GH_A05G0270 ;GH_D05G1607 ;GH_D05G0273 ;GH_A05G1577 ;GH_D11G2354 ;GH_A08G2765 ; GHnewGene_13913;GH_D04G0281 ;GH_D05G0274
GO:0005618	cell wall	Cellular Component	25	0.012625	GH_D07G0785 ;GH_D02G0525 ;GH_A02G1746 ;GH_A08G0267 ;GH_D11G2209 ;GH_A12G1353 ;GH_A09G1425 ;GH_A08G1792 ;GH_D03G0319 ;GH_D06G0761 ;GH_D06G1728 ;GH_D08G1757 ;GH_A05G0336 ;GH_D10G2040 ;GH_A01G0281 ;GH_D10G0637 ;GH_D07G1925 ;GH_A05G0338 ;GH_A12G1587 ;GH_D01G0267 ;GH_A01G1762 ;GH_A13G2611 ;GH_A11G0524 ;GH_A05G2802 ;GH_D05G2815
GO:0012507	ER to Golgi transport vesicle membrane	Cellular Component	3	0.012914	GH_A11G0726 ;GH_D07G2283 ;GH_A07G2335
GO:0015629	actin cytoskeleton	Cellular Component	8	0.014259	GH_A03G2283 ;GH_A13G0645 ;GH_A05G0896 ;GH_D01G1399 ;GH_D03G1470 ;GH_D02G2230 ;GH_D06G0228 ;GH_D12G0333
GO:0030054	cell junction	Cellular Component	16	0.014349	GH_A09G1425 ;GH_D11G2354 ;GH_D02G0525 ;GH_D07G1834 ;GH_D12G1226 ;GH_A11G0899 ;GH_D12G2865 ;GH_D07G1925 ;GH_A12G1587 ;GH_D01G0267 ;GH_A07G0727 ;GH_D10G2040 ;GH_A01G0281 ;GH_A10G1394 ;GH_A11G2080 ; GHnewGene_3301
GO:0008290	F-actin capping protein complex	Cellular Component	2	0.015634	GH_A11G2998 ;GH_D11G3027
GO:0005768	endosome	Cellular Component	12	0.016045	GH_A06G2043 ;GH_D06G2081 ;GH_D10G1185 ;GH_D05G0457 ;GH_D01G0037 ;GH_A06G2289 ;GH_D05G0504 ;GH_D12G0922 ;GH_A01G1598 ;GH_D12G1977 ;GH_A01G0037 ;GH_A01G0647
GO:0035339	SPOTS complex	Cellular Component	2	0.021401	GH_A07G1479 ;GH_D08G1288
GO:0098562	cytoplasmic side of membrane	Cellular Component	2	0.021401	GH_A11G2080 ;GH_D11G2354
GO:0035145	exon-exon junction complex	Cellular Component	2	0.021401	GH_D11G0810 ;GH_A11G0776
GO:0030136	clathrin-coated vesicle	Cellular Component	5	0.026355	GH_D06G0547 ;GH_A05G3187 ;GH_A03G1402 ;GH_D10G1092 ;GH_D05G3211
GO:0010330	cellulose synthase complex	Cellular Component	2	0.027903	GH_A11G2080 ;GH_D11G2354
GO:0099512	supramolecular fiber	Cellular Component	7	0.029415	GH_A11G2080 ; GHnewGene_13913;GH_D05G1607 ; GHnewGene_3301; GHnewGene_4298;GH_D11G2354 ;GH_A05G1577
GO:0099081	supramolecular polymer	Cellular Component	7	0.029415	GHnewGene_4298;GH_A05G1577 ;GH_D11G2354 ;GH_A11G2080 ;GH_D05G1607 ; GHnewGene_13913; GHnewGene_3301
GO:0009505	plant-type cell wall	Cellular Component	10	0.031372	GH_A03G1283 ;GH_D02G0525 ;GH_A04G1419 ;GH_A01G0281 ;GH_D03G0673 ;GH_A09G1425 ;GH_D01G0267 ;GH_A09G1518 ;GH_A12G1587 ;GH_A05G2284
GO:0097708	intracellular vesicle	Cellular Component	8	0.031549	GH_D06G2081 ;GH_A06G2043 ;GH_A01G0647 ;GH_D05G0504 ;GH_A01G0037 ;GH_A09G1480 ;GH_A01G1598 ;GH_D01G0037
GO:0030134	COPII-coated ER to Golgi transport vesicle	Cellular Component	3	0.032508	GHnewGene_842;GH_D10G1645 ;GH_A05G4006
GO:0030131	clathrin adaptor complex	Cellular Component	3	0.032508	GH_D11G0291 ;GH_D12G1647 ;GH_A03G0065
GO:0043529	GET complex	Cellular Component	1	0.033802	GH_A12G1196
GO:0005797	Golgi medial cisterna	Cellular Component	1	0.033802	GH_D06G2144
GO:0099080	supramolecular complex	Cellular Component	7	0.036242	GHnewGene_4298;GH_A05G1577 ;GH_D11G2354 ; GHnewGene_13913;GH_D05G1607 ;GH_A11G2080 ; GHnewGene_3301
GO:0005929	cilium	Cellular Component	4	0.038529	GHnewGene_13441; GHnewGene_13913; GHnewGene_3719; GHnewGene_4298
GO:0071944	cell periphery	Cellular Component	38	0.041755	GHnewGene_3719;GH_D10G2040 ;GH_D01G0037 ;GH_A11G2080 ;GH_A13G1702 ;GH_D12G1226 ;GH_D07G1925 ;GH_D01G0267 ;GH_D09G0673 ;GH_D04G0610 ;GH_A04G1177 ;GH_D11G2354 ;GH_D02G0525 ; GHnewGene_13913;GH_D07G1136 ;GH_D12G0634 ;GH_A08G1214 ;GH_A01G0037 ; GHnewGene_4298;GH_D13G1657 ;GH_A01G0281 ; GHnewGene_3301;GH_A07G1155 ;GH_A01G1762 ;GH_D01G1185 ;GH_D13G1658 ;GH_D12G2865 ;GH_A11G0899 ;GH_A12G1587 ;GH_A07G072…
GO:0000439	core TFIIH complex	Cellular Component	2	0.042888	GHnewGene_16261; GHnewGene_7041
GO:0098552	side of membrane	Cellular Component	2	0.042888	GH_A11G2080 ;GH_D11G2354
GO:0030312	external encapsulating structure	Cellular Component	8	0.043155	GH_D01G0267 ;GH_A12G1587 ;GH_A09G1425 ;GH_D02G0525 ;GH_D07G1925 ;GH_A01G0281 ;GH_D10G2040 ;GH_A01G1762
GO:0099513	polymeric cytoskeletal fiber	Cellular Component	6	0.050908	GHnewGene_4298;GH_A05G1577 ;GH_D11G2354 ;GH_A11G2080 ;GH_D05G1607 ; GHnewGene_13913
GO:0005793	endoplasmic reticulum-Golgi intermediate compartment	Cellular Component	3	0.050934	GH_A05G3970 ;GH_D10G1645 ;GH_D04G0405
GO:0048046	apoplast	Cellular Component	22	0.053428	GH_D09G1665 ;GH_D11G3771 ;GH_A08G0267 ;GH_A02G1746 ;GH_D02G0525 ;GH_D03G0319 ;GH_A08G1792 ;GH_A12G1353 ;GH_D11G2209 ;GH_A08G0156 ;GH_A01G0281 ;GH_D10G2040 ;GH_A05G0336 ;GH_D02G0681 ;GH_D06G1728 ;GH_A10G1394 ;GH_A01G2395 ;GH_A11G0524 ;GH_A13G2611 ;GH_A04G1499 ;GH_A05G0338 ;GH_D01G0267
GO:0044437	vacuolar part	Cellular Component	6	0.059038	GH_A07G0727 ;GH_D12G2865 ;GH_A04G0564 ;GH_A12G2095 ;GH_A02G0148 ;GH_A01G1598
GO:0005765	lysosomal membrane	Cellular Component	2	0.060174	GH_D03G1699 ;GH_A01G1598
GO:0090568	nuclear transcriptional repressor complex	Cellular Component	2	0.060174	GH_A07G1697 ;GH_D07G1698
GO:0005887	integral component of plasma membrane	Cellular Component	9	0.064217	GH_A05G1666 ;GH_A11G1712 ;GH_A10G0112 ;GH_D12G0029 ;GH_D06G0274 ;GH_D06G1770 ;GH_D01G1681 ;GH_A06G0289 ;GH_A06G1744
GO:0042995	cell projection	Cellular Component	6	0.064863	GHnewGene_13441; GHnewGene_3719; GHnewGene_4298; GHnewGene_3301;GH_D06G2327 ; GHnewGene_13913
GO:0009326	formate dehydrogenase complex	Cellular Component	1	0.066463	GH_D07G2432
GO:0090734	site of DNA damage	Cellular Component	1	0.066463	GH_D04G2014
GO:0030964	NADH dehydrogenase complex	Cellular Component	3	0.067406	GH_D05G1846 ;GH_A08G0469 ;GH_A12G2095
GO:0005811	lipid droplet	Cellular Component	4	0.069196	GH_A09G0747 ;GH_D04G2032 ;GH_D11G3026 ;GH_scaffold418_objG0001
GO:0030125	clathrin vesicle coat	Cellular Component	2	0.069563	GH_D05G0457 ;GH_D07G2359
GO:0044459	plasma membrane part	Cellular Component	7	0.070735	GH_A12G1587 ; GHnewGene_3301;GH_A09G0734 ;GH_A11G2080 ;GH_D11G2354 ;GH_D09G0673 ;GH_A07G2151
GO:0031966	mitochondrial membrane	Cellular Component	5	0.072185	GH_D05G1846 ;GH_A08G0469 ; GHnewGene_18184;GH_A03G1467 ;GH_A12G2095
GO:0005881	cytoplasmic microtubule	Cellular Component	3	0.073372	GH_A09G0298 ;GH_D11G2354 ;GH_A11G2080
GO:0031982	vesicle	Cellular Component	9	0.075632	GH_A01G0037 ;GH_A01G0647 ;GH_A01G1598 ;GH_A09G1480 ;GH_D05G0504 ;GH_D01G0037 ;GH_D06G2081 ;GH_A13G0645 ;GH_A06G2043
GO:0070469	respiratory chain	Cellular Component	5	0.075949	GH_D04G0125 ;GH_A12G2095 ;GH_A08G0469 ;GH_D01G0013 ;GH_D05G1846
GO:0005783	endoplasmic reticulum	Cellular Component	25	0.076783	GH_A02G0975 ;GH_D05G3775 ;GH_A12G1688 ;GH_A05G4006 ;GH_D04G1416 ;GH_A02G2032 ;GH_A03G1452 ;GH_A13G1611 ;GH_D02G0804 ;GH_A02G0244 ;GH_A11G3725 ;GH_D11G3073 ;GH_D10G1645 ;GH_D04G2032 ;GH_A01G0028 ;GH_D01G2563 ;GH_A11G2599 ;GH_A01G2488 ;GH_A11G0706 ;GH_A06G2194 ;GH_A10G0508 ;GH_A07G0650 ;GH_D10G2341 ; GHnewGene_3301;GH_A11G3041
GO:0005758	mitochondrial intermembrane space	Cellular Component	2	0.079391	GH_D05G3752 ;GH_A04G0318
GO:0009504	cell plate	Cellular Component	2	0.079391	GH_A01G0037 ;GH_D01G0037
GO:1990204	oxidoreductase complex	Cellular Component	3	0.079563	GH_D05G1846 ;GH_A08G0469 ;GH_A12G2095
GO:0098803	respiratory chain complex	Cellular Component	3	0.079563	GH_D05G1846 ;GH_A08G0469 ;GH_A12G2095
GO:0045271	respiratory chain complex I	Cellular Component	3	0.079563	GH_D05G1846 ;GH_A08G0469 ;GH_A12G2095
GO:0098791	Golgi subcompartment	Cellular Component	4	0.093179	GH_A06G2043 ;GH_D06G2081 ;GH_D05G0504 ;GH_A01G0647
GO:0000506	glycosylphosphatidylinositol-N-acetylglucosaminyltransferase (GPI-GnT) complex	Cellular Component	1	0.098021	GH_A09G2481
GO:0005746	mitochondrial respiratory chain	Cellular Component	3	0.099418	GH_D05G1846 ;GH_A12G2095 ;GH_A08G0469
GO:0031226	intrinsic component of plasma membrane	Cellular Component	4	0.103739	GH_D09G0673 ;GH_A09G0734 ;GH_A07G2151 ;GH_A12G1587
GO:0044425	membrane part	Cellular Component	13	0.108872	GH_A07G2151 ;GH_D05G3775 ;GH_A12G2095 ;GH_A09G0734 ;GH_D11G2354 ;GH_D09G0673 ;GH_A12G1587 ;GH_A09G1480 ;GH_A08G0469 ;GH_A01G1598 ; GHnewGene_3301;GH_A11G2080 ;GH_D05G1846
GO:0120025	plasma membrane bounded cell projection	Cellular Component	5	0.109734	GHnewGene_13441; GHnewGene_4298; GHnewGene_3719; GHnewGene_3301; GHnewGene_13913
[truncated: 1,556 more rows]
