# Supplementary material for: Revealing Genetic Differences in Fiber Elongation between the Offspring of Sea Island Cotton and Upland Cotton Backcross Populations Based on Transcriptome and Weighted Gene Coexpression Networks
Source: Genes (Basel). 2022 May 26;13(6):954. doi: 10.3390/genes13060954 (PMC9222338; doi:10.3390/genes13060954)
Supplement: Supplementary file 1 [file genes-13-00954-s001.zip › Supplementary material/Table S9. Intersection KEGG enrichment results.xls]

## Sheet: 167 DEGs
Table S9: Intersection KEGG enrichment results.
KEGG_A_class	KEGG_B_class	Pathway	out	All (26007)	Pvalue	Pathway ID	Genes	K_IDs
Metabolism	Carbohydrate metabolism	Pentose phosphate pathway	1	205	0.321677	ko00030	GH_D07G2499	K00036
Metabolism	Carbohydrate metabolism	Pentose and glucuronate interconversions	3	798	0.189925	ko00040	GH_A03G0768 ;GH_D01G1303 ;GH_D07G0194	K01728+K16190+K01051
Metabolism	Carbohydrate metabolism	Fructose and mannose metabolism	1	243	0.36898	ko00051	GH_D09G2213	K00847
Metabolism	Carbohydrate metabolism	Ascorbate and aldarate metabolism	1	281	0.413047	ko00053	GH_D01G1303	K16190
Metabolism	Lipid metabolism	Fatty acid biosynthesis	1	194	0.307348	ko00061	GH_A10G1561	K03921
Metabolism	Lipid metabolism	Synthesis and degradation of ketone bodies	1	21	0.0388443	ko00072	GH_A08G2039	K01641
Metabolism	Energy metabolism	Oxidative phosphorylation	1	671	0.722527	ko00190	GH_A05G1811	K03958
Metabolism	Energy metabolism	Photosynthesis - antenna proteins	1	60	0.107101	ko00196	GH_D01G1769	K08908
Metabolism	Amino acid metabolism	Alanine, aspartate and glutamate metabolism	1	176	0.283258	ko00250	GH_D09G2254	K00827
Metabolism	Amino acid metabolism	Glycine, serine and threonine metabolism	1	262	0.391404	ko00260	GH_D09G2254	K00827
Metabolism	Amino acid metabolism	Cysteine and methionine metabolism	2	412	0.181966	ko00270	GH_A13G1107 ;GH_D09G2254	K01611+K00827
Metabolism	Amino acid metabolism	Valine, leucine and isoleucine degradation	2	198	0.053704	ko00280	GH_A08G2039 ;GH_D09G2254	K01641+K00827
Metabolism	Amino acid metabolism	Lysine degradation	1	156	0.255527	ko00310	GH_D06G0886	K14157
Metabolism	Amino acid metabolism	Arginine and proline metabolism	1	225	0.346991	ko00330	GH_A13G1107	K01611
Metabolism	Amino acid metabolism	Histidine metabolism	1	68	0.120504	ko00340	GH_D07G1698	K14152
Metabolism	Metabolism of other amino acids	Glutathione metabolism	3	365	0.0314123	ko00480	GH_A04G0536 ;GH_D06G1201 ;GH_D07G2499	K00799+K22596+K00036
Metabolism	Carbohydrate metabolism	Starch and sucrose metabolism	1	1016	0.858363	ko00500	GH_D09G2213	K00847
Metabolism	Carbohydrate metabolism	Amino sugar and nucleotide sugar metabolism	4	609	0.0275038	ko00520	GH_A13G1148 ;GH_A13G2511 ;GH_D01G1303 ;GH_D09G2213	K00770+K12449+K16190+K00847
Metabolism	Carbohydrate metabolism	Inositol phosphate metabolism	2	370	0.153936	ko00562	GH_D11G2347 ; GHnewGene_3353	K01858+K00889
Metabolism	Carbohydrate metabolism	Glyoxylate and dicarboxylate metabolism	1	365	0.500034	ko00630	GH_D08G2087	K22133
Metabolism	Carbohydrate metabolism	Butanoate metabolism	1	96	0.165879	ko00650	GH_A08G2039	K01641
Metabolism	Metabolism of terpenoids and polyketides	Terpenoid backbone biosynthesis	1	182	0.291377	ko00900	GH_A08G2039	K01641
Metabolism	Metabolism of terpenoids and polyketides	Carotenoid biosynthesis	2	157	0.0353908	ko00906	GH_A12G2220 ;GH_D11G2720	K09840+K09839
Metabolism	Metabolism of terpenoids and polyketides	Sesquiterpenoid and triterpenoid biosynthesis	1	121	0.204449	ko00909	GH_scaffold418_objG0001	K20659
Metabolism	Biosynthesis of other secondary metabolites	Phenylpropanoid biosynthesis	1	783	0.776719	ko00940	GH_A05G4249	K00430
Metabolism	Biosynthesis of other secondary metabolites	Isoflavonoid biosynthesis	1	76	0.133709	ko00943	GH_A07G0863	K13260
Metabolism	Lipid metabolism	Biosynthesis of unsaturated fatty acids	1	89	0.154755	ko01040	GH_A10G1561	K03921
Metabolism	Global and overview maps	Carbon metabolism	1	1025	0.860843	ko01200	GH_D07G2499	K00036
Metabolism	Global and overview maps	Fatty acid metabolism	1	289	0.421932	ko01212	GH_A10G1561	K03921
Metabolism	Global and overview maps	Biosynthesis of amino acids	1	1054	0.868549	ko01230	GH_D07G1698	K14152
Environmental Information Processing	Membrane transport	ABC transporters	1	327	0.462371	ko02010	GH_D04G0535	K05658
Genetic Information Processing	Translation	Ribosome biogenesis in eukaryotes	1	385	0.518806	ko03008	GH_A12G2776	K11883
Genetic Information Processing	Translation	Ribosome	5	1227	0.0800988	ko03010	GH_A09G0181 ;GH_D01G1429 ; GHnewGene_1203; GHnewGene_18397; GHnewGene_7843	K02915+K02979+K02979+K02983+K02978
Genetic Information Processing	Translation	RNA transport	3	845	0.212705	ko03013	GH_A07G2143 ;GH_A13G2069 ;GH_D01G0779	K03236+K03260+K03113
Genetic Information Processing	Translation	mRNA surveillance pathway	2	628	0.332156	ko03015	GH_D05G3975 ;GH_D13G2402	K14411+K04382
Genetic Information Processing	Folding, sorting and degradation	RNA degradation	3	526	0.0765911	ko03018	GH_A05G1373 ;GH_D05G1380 ;GH_D11G2519	K04077+K04077+K01148
Environmental Information Processing	Signal transduction	MAPK signaling pathway - plant	1	1357	0.927802	ko04016	GH_A09G2316	K13420
Environmental Information Processing	Signal transduction	Phosphatidylinositol signaling system	1	352	0.48745	ko04070	GHnewGene_3353	K00889
Environmental Information Processing	Signal transduction	Plant hormone signal transduction	6	2138	0.212336	ko04075	GH_A03G2259 ;GH_A03G2261 ;GH_A04G1088 ;GH_A12G0395 ;GH_D02G2434 ;GH_D06G1066	K14488+K14488+K13946+K14488+K14488+K12126
Cellular Processes	Transport and catabolism	Endocytosis	2	955	0.541632	ko04144	GH_D09G1688 ; GHnewGene_3353	K12492+K00889
Organismal Systems	Environmental adaptation	Plant-pathogen interaction	2	2391	0.947307	ko04626	GH_A06G1773 ;GH_A09G2316	K13456+K13420
Organismal Systems	Environmental adaptation	Circadian rhythm - plant	1	348	0.483515	ko04712	GH_D06G1066	K12126

## Sheet: 138 DEGs
KEGG_A_class	KEGG_B_class	Pathway	out	All (26007)	Pvalue	Pathway ID	Genes	K_IDs
Metabolism	Carbohydrate metabolism	Glycolysis / Gluconeogenesis	1	533	0.606483	ko00010	GH_A09G1117	K00850
Metabolism	Carbohydrate metabolism	Pentose phosphate pathway	1	205	0.299822	ko00030	GH_A09G1117	K00850
Metabolism	Carbohydrate metabolism	Pentose and glucuronate interconversions	1	798	0.754293	ko00040	GH_D07G0194	K01051
Metabolism	Carbohydrate metabolism	Fructose and mannose metabolism	1	243	0.34479	ko00051	GH_A09G1117	K00850
Metabolism	Carbohydrate metabolism	Galactose metabolism	4	446	0.00730088	ko00052	GH_A05G3763 ;GH_A09G1117 ;GH_A13G2163 ;GH_D13G1279	K06617+K00850+K01193+K18819
Metabolism	Carbohydrate metabolism	Ascorbate and aldarate metabolism	1	281	0.386931	ko00053	GHnewGene_1940	K00103
Metabolism	Lipid metabolism	Steroid biosynthesis	1	129	0.200649	ko00100	GH_A05G2689	K00559
Metabolism	Energy metabolism	Oxidative phosphorylation	1	671	0.691885	ko00190	GH_D11G2380	K02134
Metabolism	Amino acid metabolism	Arginine biosynthesis	1	285	0.391209	ko00220	GH_A11G2910	K00261
Metabolism	Amino acid metabolism	Alanine, aspartate and glutamate metabolism	1	176	0.263487	ko00250	GH_A11G2910	K00261
Metabolism	Amino acid metabolism	Cysteine and methionine metabolism	3	412	0.0343071	ko00270	GH_A13G1107 ;GH_A13G1255 ;GH_D03G0881	K01611+K01738+K20772
Metabolism	Amino acid metabolism	Arginine and proline metabolism	3	225	0.00693927	ko00330	GH_A09G0267 ;GH_A13G1107 ;GH_A13G1611	K00472+K01611+K00472
Metabolism	Metabolism of other amino acids	Cyanoamino acid metabolism	1	205	0.299822	ko00460	GH_A09G1425	K01188
Metabolism	Carbohydrate metabolism	Starch and sucrose metabolism	4	1016	0.097971	ko00500	GH_A09G1425 ;GH_A13G2163 ;GH_D05G0822 ;GH_D05G2339	K01188+K01193+K19891+K19891
Metabolism	Glycan biosynthesis and metabolism	N-Glycan biosynthesis	1	215	0.31194	ko00510	GH_A08G2052	K00729
Metabolism	Glycan biosynthesis and metabolism	Other types of O-glycan biosynthesis	1	61	0.100361	ko00514	GH_A01G0799	K18134
Metabolism	Carbohydrate metabolism	Amino sugar and nucleotide sugar metabolism	2	609	0.284236	ko00520	GH_A13G1148 ;GH_A13G2511	K00770+K12449
Metabolism	Lipid metabolism	Glycerolipid metabolism	1	439	0.535476	ko00561	GH_A13G1937	K00679
Metabolism	Energy metabolism	Nitrogen metabolism	1	138	0.213074	ko00910	GH_A11G2910	K00261
Metabolism	Energy metabolism	Sulfur metabolism	1	141	0.217174	ko00920	GH_A13G1255	K01738
Metabolism	Biosynthesis of other secondary metabolites	Phenylpropanoid biosynthesis	1	783	0.747621	ko00940	GH_A09G1425	K01188
Genetic Information Processing	Translation	Aminoacyl-tRNA biosynthesis	1	338	0.445217	ko00970	GH_A11G0610	K02433
Metabolism	Global and overview maps	Carbon metabolism	3	1025	0.260979	ko01200	GH_A09G1117 ;GH_A11G2910 ;GH_A13G1255	K00850+K00261+K01738
Metabolism	Global and overview maps	Biosynthesis of amino acids	2	1054	0.549412	ko01230	GH_A09G1117 ;GH_A13G1255	K00850+K01738
Environmental Information Processing	Membrane transport	ABC transporters	2	327	0.109759	ko02010	GH_A10G0335 ;GH_D12G1387	K05658+K05658
Genetic Information Processing	Translation	Ribosome	1	1227	0.886583	ko03010	GH_D04G1105	K02896
Genetic Information Processing	Folding, sorting and degradation	RNA degradation	2	526	0.230842	ko03018	GH_A09G1117 ;GH_D11G2519	K00850+K01148
Genetic Information Processing	Transcription	Basal transcription factors	1	225	0.323853	ko03022	GH_A06G2324	K03122
Genetic Information Processing	Transcription	Spliceosome	1	1109	0.859524	ko03040	GH_D13G2613	K03283
Environmental Information Processing	Signal transduction	MAPK signaling pathway - plant	3	1357	0.419156	ko04016	GH_A11G3292 ;GH_D03G0881 ;GH_D07G0144	K13416+K20772+K20603
Environmental Information Processing	Signal transduction	Plant hormone signal transduction	3	2138	0.727005	ko04075	GH_A05G0834 ;GH_A11G3292 ;GH_D03G1522	K14431+K13416+K14493
Genetic Information Processing	Folding, sorting and degradation	Ubiquitin mediated proteolysis	1	697	0.705809	ko04120	GH_A02G0703	K10260
Genetic Information Processing	Folding, sorting and degradation	Protein processing in endoplasmic reticulum	8	1211	0.0010007	ko04141	GH_A02G0345 ;GH_A05G0923 ;GH_A13G1429 ;GH_D05G0915 ;GH_D06G0919 ;GH_D07G1101 ;GH_D13G2613 ;GH_scaffold6732_objG0001	K13993+K13993+K13993+K13993+K13993+K13993+K03283+K01456
Cellular Processes	Transport and catabolism	Endocytosis	2	955	0.495876	ko04144	GH_A08G2829 ;GH_D13G2613	K12471+K03283
Organismal Systems	Environmental adaptation	Plant-pathogen interaction	4	2391	0.603412	ko04626	GH_A11G3292 ;GH_A11G3345 ;GH_D05G0071 ;GH_D08G0068	K13416+K13466+K13457+K13430

## Sheet: 144 DEGs
KEGG_A_class	KEGG_B_class	Pathway	out	All (26007)	Pvalue	Pathway ID	Genes	K_IDs
Metabolism	Carbohydrate metabolism	Pentose and glucuronate interconversions	1	798	0.825721	ko00040	GH_A07G0183	K01051
Metabolism	Carbohydrate metabolism	Galactose metabolism	2	446	0.249502	ko00052	GH_D04G0583 ;GH_D13G0601	K06617+K07407
Metabolism	Metabolism of cofactors and vitamins	Ubiquinone and other terpenoid-quinone biosynthesis	1	173	0.312131	ko00130	GH_A11G0386	K01904
Metabolism	Amino acid metabolism	Cysteine and methionine metabolism	1	412	0.591475	ko00270	GH_A13G1107	K01611
Metabolism	Amino acid metabolism	Arginine and proline metabolism	2	225	0.084694	ko00330	GH_A04G1046 ;GH_A13G1107	K12657+K01611
Metabolism	Amino acid metabolism	Phenylalanine, tyrosine and tryptophan biosynthesis	1	183	0.3269	ko00400	GH_A08G2332	K13832
Metabolism	Biosynthesis of other secondary metabolites	Benzoxazinoid biosynthesis	1	44	0.0905584	ko00402	GH_A09G2467	K13229
Metabolism	Carbohydrate metabolism	Starch and sucrose metabolism	2	1016	0.648538	ko00500	GH_A09G0946 ;GH_D05G2061	K19891+K01176
Metabolism	Glycan biosynthesis and metabolism	N-Glycan biosynthesis	2	215	0.0783595	ko00510	GH_A12G2793 ;GH_D09G0835	K00729+K12669
Metabolism	Glycan biosynthesis and metabolism	Various types of N-glycan biosynthesis	1	189	0.335611	ko00513	GH_D09G0835	K12669
Metabolism	Glycan biosynthesis and metabolism	Mannose type O-glycan biosynthesis	2	3	1.36429e-05	ko00515	GH_A09G0685 ;GH_D09G0620	K18207+K18207
Metabolism	Carbohydrate metabolism	Amino sugar and nucleotide sugar metabolism	5	609	0.00990777	ko00520	GH_A13G2511 ;GH_D03G1460 ;GH_D05G0964 ;GH_D07G1379 ;GH_D10G2481	K12449+K08678+K08678+K15920+K08678
Metabolism	Lipid metabolism	Glycerolipid metabolism	4	439	0.0147494	ko00561	GH_A06G0434 ;GH_A06G1930 ;GH_D05G0139 ;GH_D13G0601	K13508+K01054+K03715+K07407
Metabolism	Carbohydrate metabolism	Inositol phosphate metabolism	1	370	0.552145	ko00562	GH_D11G2526	K01114
Metabolism	Lipid metabolism	Glycerophospholipid metabolism	2	430	0.236736	ko00564	GH_A06G0434 ;GH_D11G2526	K13508+K01114
Metabolism	Lipid metabolism	Ether lipid metabolism	1	131	0.246549	ko00565	GH_D11G2526	K01114
Metabolism	Lipid metabolism	Linoleic acid metabolism	1	53	0.108064	ko00591	GH_A02G0326	K15718
Metabolism	Lipid metabolism	Sphingolipid metabolism	1	269	0.441703	ko00600	GH_D13G0601	K07407
Metabolism	Glycan biosynthesis and metabolism	Glycosphingolipid biosynthesis - globo and isoglobo series	1	42	0.0866227	ko00603	GH_D13G0601	K07407
Metabolism	Metabolism of terpenoids and polyketides	Diterpenoid biosynthesis	1	178	0.319555	ko00904	GH_D07G0465	K05282
Metabolism	Metabolism of terpenoids and polyketides	Sesquiterpenoid and triterpenoid biosynthesis	1	121	0.230051	ko00909	GH_scaffold418_objG0001	K20659
Metabolism	Biosynthesis of other secondary metabolites	Phenylpropanoid biosynthesis	4	783	0.0878982	ko00940	GH_A09G1681 ;GH_A11G0386 ;GH_D08G1219 ;GH_D10G1472	K00430+K01904+K13066+K22395
Metabolism	Biosynthesis of other secondary metabolites	Flavonoid biosynthesis	1	271	0.44413	ko00941	GH_A09G0001	K00660
Metabolism	Global and overview maps	Biosynthesis of amino acids	2	1054	0.66853	ko01230	GH_A04G1046 ;GH_A08G2332	K12657+K13832
Environmental Information Processing	Membrane transport	ABC transporters	1	327	0.50803	ko02010	GH_D11G3740	K05681
Genetic Information Processing	Translation	Ribosome biogenesis in eukaryotes	1	385	0.566601	ko03008	GH_A06G1088	K14558
Genetic Information Processing	Translation	RNA transport	1	845	0.843033	ko03013	GH_A05G2075	K14319
Genetic Information Processing	Translation	mRNA surveillance pathway	2	628	0.393199	ko03015	GH_A07G0138 ;GH_A13G2406	K14397+K04382
Genetic Information Processing	Folding, sorting and degradation	RNA degradation	1	526	0.68192	ko03018	GH_D11G2519	K01148
Genetic Information Processing	Transcription	Spliceosome	1	1109	0.913102	ko03040	Gossypium_hirsutum_GHnewGene_5136	K03283
Genetic Information Processing	Folding, sorting and degradation	Proteasome	2	255	0.104569	ko03050	GH_A06G0295 ;GH_A12G0355	K02727+K03033
Environmental Information Processing	Signal transduction	MAPK signaling pathway - plant	1	1357	0.950424	ko04016	GH_D05G1125	K13413
Environmental Information Processing	Signal transduction	Plant hormone signal transduction	2	2138	0.950852	ko04075	GH_A11G0511 ;GH_D05G1125	K14487+K13413
Genetic Information Processing	Folding, sorting and degradation	Ubiquitin mediated proteolysis	1	697	0.78193	ko04120	GH_A09G1679	K08770
Genetic Information Processing	Folding, sorting and degradation	Protein processing in endoplasmic reticulum	11	1211	4.60682e-05	ko04141	GH_A02G0345 ;GH_A03G0302 ;GH_A05G0923 ;GH_A13G1429 ;GH_D03G1673 ;GH_D05G0915 ;GH_D06G0919 ;GH_D07G0282 ;GH_D07G1101 ;GH_D09G0835 ;Gossypium_hirsutum_GHnewGene_5136	K13993+K04079+K13993+K13993+K04079+K13993+K13993+K13993+K13993+K12669+K03283
Cellular Processes	Transport and catabolism	Endocytosis	2	955	0.614528	ko04144	GH_A09G1580 ;Gossypium_hirsutum_GHnewGene_5136	K17917+K03283
Cellular Processes	Transport and catabolism	Phagosome	1	451	0.624947	ko04145	GH_A06G1562	K04392
Cellular Processes	Transport and catabolism	Peroxisome	1	472	0.641839	ko04146	GH_A04G0564	K13237
Organismal Systems	Environmental adaptation	Plant-pathogen interaction	5	2391	0.59483	ko04626	GH_A03G0302 ;GH_A05G3091 ;GH_D03G1673 ;GH_D05G1125 ;GH_D06G2149	K04079+K13459+K04079+K13413+K13430
Organismal Systems	Environmental adaptation	Circadian rhythm - plant	1	348	0.530083	ko04712	GH_A09G0001	K00660
